# Supplementary material for: Alternative methylation of intron motifs is associated with cancer-related gene expression in both canine mammary tumor and human breast cancer
Source: Clin Epigenetics. 2020 Jul 21;12:110. doi: 10.1186/s13148-020-00888-4 (PMC7374976; doi:10.1186/s13148-020-00888-4)
Supplement: Supplementary file 2 — Additional file 2: Supplementary Tables. Table S1. Information for CMT tissue samples. Table S2. Quality check for MBD-sequencing. Table S3. List of CMT-DMRs (68,741) and their genomic features. Table S4. List of Subtype-DMRs (68,741) and their genomic features. Table S5. Differentially methylated genes anti-correlated with expression. Table S6. Functional annotations for CMT-DMGs in 'Disease Perturbations from GEO down'. Table S7 GO terms in CMT-DMGs. Table S8. List of nearest genes from hypomethylated intergenic regions in each subtype. Table S9. GO terms in Subtype DMGs. Table S10. GO terms in the nearest genes from intergenic CMT-DMRs. Table S11. KEGG pathways in intergenic Subtype-DMRs. Table S12. Motifs enriched in hypermethylated intron bins (169, p-val < 0.01). Table S13. Motifs enriched in hypomethylated intron bins (83, p-val < 0.01). Table S14. Genes containing Pax5 motifs in their hypermethylated intronic regions. Table S15. Genes containing Pax6 motifs in their hypomethylated intronic regions. Table S16. Putative target genes with differentially methylated intron motifs. Table S17. Motif enrichment in each Subtype-DMR. Table S18. Validation target genes with differentially methylated PAX motifs. Table S19. Primers designed for BS-conversion PCR. Table S20. Validation of single CpG methylation by BS-seq in CDH5 and LRIG1 genes [file 13148_2020_888_MOESM2_ESM.zip]

Archive with 22 entries (22 files):
- Additional_file_2_rev/Table S1.xls
- Additional_file_2_rev/Table S10.xlsx
- Additional_file_2_rev/Table S11.xlsx
- Additional_file_2_rev/Table S12.xls
- Additional_file_2_rev/Table S13.xls
- Additional_file_2_rev/Table S14.xls
- Additional_file_2_rev/Table S15.xls
- Additional_file_2_rev/Table S16.xlsx
- Additional_file_2_rev/Table S17.xlsx
- Additional_file_2_rev/Table S18.xls
- Additional_file_2_rev/Table S19.xls
- Additional_file_2_rev/Table S2.xlsx
- Additional_file_2_rev/Table S20.xlsx
- Additional_file_2_rev/Table S3.CSV
- Additional_file_2_rev/Table S3.xlsx
- Additional_file_2_rev/Table S4.CSV
- Additional_file_2_rev/Table S4.xlsx
- Additional_file_2_rev/Table S5.xls
- Additional_file_2_rev/Table S6.xls
- Additional_file_2_rev/Table S7.xlsx
- Additional_file_2_rev/Table S8.xls
- Additional_file_2_rev/Table S9.xlsx
