# Supplementary material for: Alternative methylation of intron motifs is associated with cancer-related gene expression in both canine mammary tumor and human breast cancer
Source: Clin Epigenetics. 2020 Jul 21;12:110. doi: 10.1186/s13148-020-00888-4 (PMC7374976; doi:10.1186/s13148-020-00888-4)
Supplement: Supplementary file 2 — Additional file 2: Supplementary Tables. Table S1. Information for CMT tissue samples. Table S2. Quality check for MBD-sequencing. Table S3. List of CMT-DMRs (68,741) and their genomic features. Table S4. List of Subtype-DMRs (68,741) and their genomic features. Table S5. Differentially methylated genes anti-correlated with expression. Table S6. Functional annotations for CMT-DMGs in 'Disease Perturbations from GEO down'. Table S7 GO terms in CMT-DMGs. Table S8. List of nearest genes from hypomethylated intergenic regions in each subtype. Table S9. GO terms in Subtype DMGs. Table S10. GO terms in the nearest genes from intergenic CMT-DMRs. Table S11. KEGG pathways in intergenic Subtype-DMRs. Table S12. Motifs enriched in hypermethylated intron bins (169, p-val < 0.01). Table S13. Motifs enriched in hypomethylated intron bins (83, p-val < 0.01). Table S14. Genes containing Pax5 motifs in their hypermethylated intronic regions. Table S15. Genes containing Pax6 motifs in their hypomethylated intronic regions. Table S16. Putative target genes with differentially methylated intron motifs. Table S17. Motif enrichment in each Subtype-DMR. Table S18. Validation target genes with differentially methylated PAX motifs. Table S19. Primers designed for BS-conversion PCR. Table S20. Validation of single CpG methylation by BS-seq in CDH5 and LRIG1 genes [file 13148_2020_888_MOESM2_ESM.zip › Additional_file_2_rev/Table S1.xls]

## Sheet: Table S1
Table S1. Information for CMT tissue samples
A. Samples used for MBD-sequencing								B. Samples used for validation (BS-seq)
No.	Cancer Type	Cancer_ID	Normal_ID	Breeds	Sex	Age (years)		No.	Cancer Type	Cancer_ID	Normal_ID	Breeds	Sex	Age (years)
1	Simple	SC054	SN054	Miniature pinscher	FS	12		M1	Simple	SC054	SN054	Miniature pinscher	FS	12
2	Simple	SC076	SN076	Cocker spaniel	FS	13		M2	Simple	SC076	SN076	Cocker spaniel	FS	13
3	Simple	SC127	SN127	Poodle	F	14		M3	Ductal	DC011	DN011	Bichon frise	F	12
4	Ductal	DC011	DN011	Bichon frise	F	12		M4	Ductal	DC017	DN017	Cocker spaniel	FS	13
5	Ductal	DC017	DN017	Cocker spaniel	FS	13		M5	Ductal	DC125	DN125	Schnauzer	FS	16
6	Ductal	DC070	DN070	Maltese	FS	12		M6	Complex	CC001	CN001	Great pyrenees	F	10
7	Ductal	DC125	DN125	Schnauzer	FS	16		M7	Complex	CC128	CN128	Shih-tzu	FS	14
8	Complex	CC001	CN001	Great pyrenees	F	10		M8	Complex	CC132	CN132	Maltese	F	12
9	Complex	CC012	CN012	Dachshund	F	11		V1	Simple	SC094	SN094	Shih-tzu	FS	10
10	Complex	CC128	CN128	Shih-tzu	FS	14		V2	Simple	SC165	SN165	Poodle	F	5
11	Complex	CC132	CN132	Maltese	F	12		V3	Simple	SC200	SN200	Spitz	F	9
								V4	Simple	SC205	SN205	Shih-tzu	FS	12
								V5	Complex	CC088	CN088	Schnauzer	FS	9
								V6	Complex	CC149	CN149	Cocker spaniel	F	11
								V7	Complex	CC151	CN151	Dachshund	FS	14
								V8	Complex	CC166	CN166	Dachshund	F	~<1
								V9	Complex	CC221	CN221	Bichon frise	F	12
								* M1~M8 are overlapped samples used for MBD-sequencing
