# Supplementary material for: Alternative methylation of intron motifs is associated with cancer-related gene expression in both canine mammary tumor and human breast cancer
Source: Clin Epigenetics. 2020 Jul 21;12:110. doi: 10.1186/s13148-020-00888-4 (PMC7374976; doi:10.1186/s13148-020-00888-4)
Supplement: Supplementary file 2 — Additional file 2: Supplementary Tables. Table S1. Information for CMT tissue samples. Table S2. Quality check for MBD-sequencing. Table S3. List of CMT-DMRs (68,741) and their genomic features. Table S4. List of Subtype-DMRs (68,741) and their genomic features. Table S5. Differentially methylated genes anti-correlated with expression. Table S6. Functional annotations for CMT-DMGs in 'Disease Perturbations from GEO down'. Table S7 GO terms in CMT-DMGs. Table S8. List of nearest genes from hypomethylated intergenic regions in each subtype. Table S9. GO terms in Subtype DMGs. Table S10. GO terms in the nearest genes from intergenic CMT-DMRs. Table S11. KEGG pathways in intergenic Subtype-DMRs. Table S12. Motifs enriched in hypermethylated intron bins (169, p-val < 0.01). Table S13. Motifs enriched in hypomethylated intron bins (83, p-val < 0.01). Table S14. Genes containing Pax5 motifs in their hypermethylated intronic regions. Table S15. Genes containing Pax6 motifs in their hypomethylated intronic regions. Table S16. Putative target genes with differentially methylated intron motifs. Table S17. Motif enrichment in each Subtype-DMR. Table S18. Validation target genes with differentially methylated PAX motifs. Table S19. Primers designed for BS-conversion PCR. Table S20. Validation of single CpG methylation by BS-seq in CDH5 and LRIG1 genes [file 13148_2020_888_MOESM2_ESM.zip › Additional_file_2_rev/Table S10.xlsx]

## Sheet: Table S10
Table S10. GO terms in the nearest genes from intergenic CMT-DMRs (Bonferroni adj.p-value <0.5)
Category	GO term	Count	PValue	Bonferroni
Genes near hypermethylated intergenic region in cancer
GOTERM_BP_DIRECT	GO:0000122~negative regulation of transcription from RNA polymerase II promoter	136	6.42433e-14	3.12089e-10
	GO:0045944~positive regulation of transcription from RNA polymerase II promoter	164	6.26441e-12	3.04138e-08
	GO:0006366~transcription from RNA polymerase II promoter	93	7.56188e-09	3.67122e-05
	GO:0045893~positive regulation of transcription, DNA-templated	89	1.57284e-07	0.000763323
	GO:0098609~cell-cell adhesion	52	4.07602e-06	0.0195946
	GO:0035335~peptidyl-tyrosine dephosphorylation	25	2.33939e-05	0.107366
	GO:0045892~negative regulation of transcription, DNA-templated	77	7.20725e-05	0.295259
	GO:0042472~inner ear morphogenesis	16	9.63859e-05	0.373732
	GO:0006351~transcription, DNA-templated	240	0.000133731	0.477593
GOTERM_CC_DIRECT	GO:0005634~nucleus	610	4.71833e-07	0.000334474
	GO:0005654~nucleoplasm	338	9.4174e-07	0.000667471
	GO:0005913~cell-cell adherens junction	58	4.03357e-06	0.00285572
	GO:0005737~cytoplasm	579	9.26866e-06	0.00654997
	GO:0016604~nuclear body	12	0.000158055	0.106018
	GO:0016020~membrane	255	0.000556214	0.32596
GOTERM_MF_DIRECT	GO:0001077~transcriptional activator activity, RNA polymerase II core promoter proximal region sequence-specific binding	53	1.67304e-08	2.32717e-05
	GO:0003700~transcription factor activity, sequence-specific DNA binding	148	2.00591e-08	2.79018e-05
	GO:0043565~sequence-specific DNA binding	92	2.21733e-08	3.08426e-05
	GO:0005515~protein binding	967	2.58769e-08	3.59941e-05
	GO:0000978~RNA polymerase II core promoter proximal region sequence-specific DNA binding	67	2.35315e-07	0.00032727
	GO:0044212~transcription regulatory region DNA binding	45	1.36284e-06	0.00189391
	GO:0098641~cadherin binding involved in cell-cell adhesion	55	2.74858e-06	0.00381598
	GO:0003682~chromatin binding	65	2.78643e-05	0.0380183
	GO:0003714~transcription corepressor activity	40	3.09977e-05	0.042202
	GO:0000977~RNA polymerase II regulatory region sequence-specific DNA binding	39	0.000119255	0.152864
	GO:0004725~protein tyrosine phosphatase activity	23	0.000223119	0.266841
	GO:0001078~transcriptional repressor activity, RNA polymerase II core promoter proximal region sequence-specific binding	24	0.000409144	0.434042
Genes near hypomethylated intergenic region in cancer
GOTERM_BP_DIRECT	GO:0046718~viral entry into host cell	13	8.87443e-05	0.206411
GOTERM_CC_DIRECT	GO:0005887~integral component of plasma membrane	93	9.41012e-07	0.00041396
	GO:0005886~plasma membrane	214	3.41552e-06	0.0015017
	GO:0016021~integral component of membrane	258	3.89963e-06	0.00171437
GOTERM_MF_DIRECT	GO:0001618~virus receptor activity	13	2.15629e-05	0.0188178
