# Supplementary material for: Alternative methylation of intron motifs is associated with cancer-related gene expression in both canine mammary tumor and human breast cancer
Source: Clin Epigenetics. 2020 Jul 21;12:110. doi: 10.1186/s13148-020-00888-4 (PMC7374976; doi:10.1186/s13148-020-00888-4)
Supplement: Supplementary file 2 — Additional file 2: Supplementary Tables. Table S1. Information for CMT tissue samples. Table S2. Quality check for MBD-sequencing. Table S3. List of CMT-DMRs (68,741) and their genomic features. Table S4. List of Subtype-DMRs (68,741) and their genomic features. Table S5. Differentially methylated genes anti-correlated with expression. Table S6. Functional annotations for CMT-DMGs in 'Disease Perturbations from GEO down'. Table S7 GO terms in CMT-DMGs. Table S8. List of nearest genes from hypomethylated intergenic regions in each subtype. Table S9. GO terms in Subtype DMGs. Table S10. GO terms in the nearest genes from intergenic CMT-DMRs. Table S11. KEGG pathways in intergenic Subtype-DMRs. Table S12. Motifs enriched in hypermethylated intron bins (169, p-val < 0.01). Table S13. Motifs enriched in hypomethylated intron bins (83, p-val < 0.01). Table S14. Genes containing Pax5 motifs in their hypermethylated intronic regions. Table S15. Genes containing Pax6 motifs in their hypomethylated intronic regions. Table S16. Putative target genes with differentially methylated intron motifs. Table S17. Motif enrichment in each Subtype-DMR. Table S18. Validation target genes with differentially methylated PAX motifs. Table S19. Primers designed for BS-conversion PCR. Table S20. Validation of single CpG methylation by BS-seq in CDH5 and LRIG1 genes [file 13148_2020_888_MOESM2_ESM.zip › Additional_file_2_rev/Table S11.xlsx]

## Sheet: Table S11
Table S11. KEGG pathways in intergenic Subtype-DMRs
KEGG term	Count	PValue
Simple Carcinoma
hsa04010:MAPK signaling pathway	25	0.00683874
hsa04723:Retrograde endocannabinoid signaling	13	0.00976917
hsa04060:Cytokine-cytokine receptor interaction	23	0.0156384
hsa04921:Oxytocin signaling pathway	16	0.0190179
hsa04640:Hematopoietic cell lineage	11	0.0217129
hsa05219:Bladder cancer	7	0.0243664
hsa05214:Glioma	9	0.0265024
hsa05146:Amoebiasis	12	0.0325653
hsa05143:African trypanosomiasis	6	0.0338199
hsa04068:FoxO signaling pathway	14	0.0345719
hsa04350:TGF-beta signaling pathway	10	0.0424302
hsa04512:ECM-receptor interaction	10	0.0512197
hsa04611:Platelet activation	13	0.0566444
hsa00450:Selenocompound metabolism	4	0.0647289
hsa04650:Natural killer cell mediated cytotoxicity	12	0.0755908
hsa04152:AMPK signaling pathway	12	0.0791044
hsa04725:Cholinergic synapse	11	0.0879171
hsa00512:Mucin type O-Glycan biosynthesis	5	0.0903324
hsa04710:Circadian rhythm	5	0.0903324
hsa04727:GABAergic synapse	9	0.0984515
hsa04022:cGMP-PKG signaling pathway	14	0.0996713
Complex Carcinoma
hsa04640:Hematopoietic cell lineage	14	0.000957007
hsa04066:HIF-1 signaling pathway	13	0.00669755
hsa05200:Pathways in cancer	34	0.0110942
hsa04810:Regulation of actin cytoskeleton	21	0.0127562
hsa05146:Amoebiasis	13	0.0143478
hsa05205:Proteoglycans in cancer	20	0.0153596
hsa04151:PI3K-Akt signaling pathway	30	0.0163853
hsa04152:AMPK signaling pathway	14	0.0188769
hsa05215:Prostate cancer	11	0.023711
hsa04723:Retrograde endocannabinoid signaling	12	0.024185
hsa05166:HTLV-I infection	23	0.0252945
hsa05410:Hypertrophic cardiomyopathy (HCM)	10	0.0284469
hsa04068:FoxO signaling pathway	14	0.0352022
hsa04921:Oxytocin signaling pathway	15	0.0392495
hsa04150:mTOR signaling pathway	8	0.0408267
hsa04725:Cholinergic synapse	12	0.0441379
hsa04727:GABAergic synapse	10	0.0458686
hsa05222:Small cell lung cancer	10	0.0458686
hsa04512:ECM-receptor interaction	10	0.0519212
hsa04022:cGMP-PKG signaling pathway	15	0.0564505
hsa04510:Focal adhesion	18	0.0662583
hsa05100:Bacterial invasion of epithelial cells	9	0.0673724
hsa05214:Glioma	8	0.0682093
hsa05211:Renal cell carcinoma	8	0.0728436
hsa05219:Bladder cancer	6	0.0754285
hsa04060:Cytokine-cytokine receptor interaction	20	0.0828736
hsa00512:Mucin type O-Glycan biosynthesis	5	0.0910034
hsa05414:Dilated cardiomyopathy	9	0.0945187
hsa05218:Melanoma	8	0.0987343
Ductal Carcinoma
hsa04024:cAMP signaling pathway	28	0.00256313
hsa04020:Calcium signaling pathway	26	0.00263207
hsa05200:Pathways in cancer	47	0.0026789
hsa05205:Proteoglycans in cancer	28	0.00296085
hsa05100:Bacterial invasion of epithelial cells	14	0.0063418
hsa04330:Notch signaling pathway	10	0.0101834
hsa04970:Salivary secretion	14	0.0142257
hsa04976:Bile secretion	12	0.0159718
hsa04978:Mineral absorption	9	0.0179975
hsa04728:Dopaminergic synapse	18	0.0191442
hsa04261:Adrenergic signaling in cardiomyocytes	19	0.0192298
hsa05412:Arrhythmogenic right ventricular cardiomyopathy (ARVC)	11	0.0319602
hsa05146:Amoebiasis	15	0.0330135
hsa04010:MAPK signaling pathway	29	0.0332783
hsa04640:Hematopoietic cell lineage	13	0.0346433
hsa04022:cGMP-PKG signaling pathway	20	0.035174
hsa04310:Wnt signaling pathway	18	0.0366961
hsa00450:Selenocompound metabolism	5	0.0374715
hsa04722:Neurotrophin signaling pathway	16	0.0428357
hsa04510:Focal adhesion	24	0.0463378
hsa04744:Phototransduction	6	0.053019
hsa04961:Endocrine and other factor-regulated calcium reabsorption	8	0.055488
hsa04080:Neuroactive ligand-receptor interaction	30	0.0569921
hsa04670:Leukocyte transendothelial migration	15	0.0591916
hsa00270:Cysteine and methionine metabolism	7	0.0692645
hsa04512:ECM-receptor interaction	12	0.0708645
hsa04390:Hippo signaling pathway	18	0.0740998
hsa04750:Inflammatory mediator regulation of TRP channels	13	0.0741692
hsa04916:Melanogenesis	13	0.0835979
hsa04015:Rap1 signaling pathway	23	0.0877999
hsa04810:Regulation of actin cytoskeleton	23	0.0877999
hsa05032:Morphine addiction	12	0.0911712
hsa04520:Adherens junction	10	0.0951757
