# Supplementary material for: Alternative methylation of intron motifs is associated with cancer-related gene expression in both canine mammary tumor and human breast cancer
Source: Clin Epigenetics. 2020 Jul 21;12:110. doi: 10.1186/s13148-020-00888-4 (PMC7374976; doi:10.1186/s13148-020-00888-4)
Supplement: Supplementary file 2 — Additional file 2: Supplementary Tables. Table S1. Information for CMT tissue samples. Table S2. Quality check for MBD-sequencing. Table S3. List of CMT-DMRs (68,741) and their genomic features. Table S4. List of Subtype-DMRs (68,741) and their genomic features. Table S5. Differentially methylated genes anti-correlated with expression. Table S6. Functional annotations for CMT-DMGs in 'Disease Perturbations from GEO down'. Table S7 GO terms in CMT-DMGs. Table S8. List of nearest genes from hypomethylated intergenic regions in each subtype. Table S9. GO terms in Subtype DMGs. Table S10. GO terms in the nearest genes from intergenic CMT-DMRs. Table S11. KEGG pathways in intergenic Subtype-DMRs. Table S12. Motifs enriched in hypermethylated intron bins (169, p-val < 0.01). Table S13. Motifs enriched in hypomethylated intron bins (83, p-val < 0.01). Table S14. Genes containing Pax5 motifs in their hypermethylated intronic regions. Table S15. Genes containing Pax6 motifs in their hypomethylated intronic regions. Table S16. Putative target genes with differentially methylated intron motifs. Table S17. Motif enrichment in each Subtype-DMR. Table S18. Validation target genes with differentially methylated PAX motifs. Table S19. Primers designed for BS-conversion PCR. Table S20. Validation of single CpG methylation by BS-seq in CDH5 and LRIG1 genes [file 13148_2020_888_MOESM2_ESM.zip › Additional_file_2_rev/Table S12.xls]

## Sheet: Table S12
Table S12. Motifs enriched in hypermethylated intron bins (169, p-val < 0.01)
Motif Name	Consensus (Motif sequences which contain "CG" are marked with red)	P-value	Log P-value	q-value (Benjamini)	# of Target Sequences with Motif (of 18197)	% of Target Sequences with Motif	# of Background Sequences with Motif (of 30598)	% of Background Sequences with Motif
BMYB(HTH)/Hela-BMYB-ChIP-Seq(GSE27030)/Homer	NHAACBGYYV	1e-37	-85.77	0	14356	0.3947	13070.9	0.3622
HIF-1b(HLH)/T47D-HIF1b-ChIP-Seq(GSE59937)/Homer	RTACGTGC	1e-33	-77.9	0	9380	0.2579	8321.5	0.2306
Tcf21(bHLH)/ArterySmoothMuscle-Tcf21-ChIP-Seq(GSE61369)/Homer	NAACAGCTGG	1e-30	-70.04	0	8396	0.2308	7434.3	0.206
BHLHA15(bHLH)/NIH3T3-BHLHB8.HA-ChIP-Seq(GSE119782)/Homer	NAMCAGCTGK	1e-28	-64.52	0	12246	0.3367	11175.5	0.3097
Ap4(bHLH)/AML-Tfap4-ChIP-Seq(GSE45738)/Homer	NAHCAGCTGD	1e-25	-57.85	0	9971	0.2741	9028.7	0.2502
NF1(CTF)/LNCAP-NF1-ChIP-Seq(Unpublished)/Homer	CYTGGCABNSTGCCAR	1e-24	-57.06	0	4311	0.1185	3670.1	0.1017
TCF4(bHLH)/SHSY5Y-TCF4-ChIP-Seq(GSE96915)/Homer	SMCATCTGKH	1e-23	-54.74	0	13382	0.3679	12361.7	0.3425
Sp2(Zf)/HEK293-Sp2.eGFP-ChIP-Seq(Encode)/Homer	YGGCCCCGCCCC	1e-23	-54.69	0	14474	0.398	13429	0.3721
Pit1+1bp(Homeobox)/GCrat-Pit1-ChIP-Seq(GSE58009)/Homer	ATGCATAATTCA	1e-23	-53.84	0	6719	0.1847	5949.8	0.1649
Twist2(bHLH)/Myoblast-Twist2.Ty1-ChIP-Seq(GSE127998)/Homer	MCAGCTGBYH	1e-20	-46.74	0	15449	0.4248	14460.3	0.4007
Atoh1(bHLH)/Cerebellum-Atoh1-ChIP-Seq(GSE22111)/Homer	VNRVCAGCTGGY	1e-19	-44.73	0	10788	0.2966	9927.3	0.2751
Nkx6.1(Homeobox)/Islet-Nkx6.1-ChIP-Seq(GSE40975)/Homer	GKTAATGR	1e-19	-43.96	0	18130	0.4985	17134.5	0.4748
LXH9(Homeobox)/Hct116-LXH9.V5-ChIP-Seq(GSE116822)/Homer	NGCTAATTAG	1e-17	-40.51	0	11006	0.3026	10178.1	0.282
Lhx3(Homeobox)/Neuron-Lhx3-ChIP-Seq(GSE31456)/Homer	ADBTAATTAR	1e-16	-38.46	0	12619	0.347	11770.9	0.3262
Meis1(Homeobox)/MastCells-Meis1-ChIP-Seq(GSE48085)/Homer	VGCTGWCAVB	1e-16	-38.29	0	12353	0.3396	11512.7	0.319
NeuroG2(bHLH)/Fibroblast-NeuroG2-ChIP-Seq(GSE75910)/Homer	ACCATCTGTT	1e-16	-38.16	0	14096	0.3876	13219.8	0.3663
Lhx2(Homeobox)/HFSC-Lhx2-ChIP-Seq(GSE48068)/Homer	TAATTAGN	1e-16	-38.09	0	8438	0.232	7716.4	0.2138
NF1-halfsite(CTF)/LNCaP-NF1-ChIP-Seq(Unpublished)/Homer	YTGCCAAG	1e-16	-37.97	0	14529	0.3995	13646.6	0.3781
Lhx1(Homeobox)/EmbryoCarcinoma-Lhx1-ChIP-Seq(GSE70957)/Homer	NNYTAATTAR	1e-16	-37.9	0	9170	0.2521	8424.4	0.2334
Arnt:Ahr(bHLH)/MCF7-Arnt-ChIP-Seq(Lo_et_al.)/Homer	TBGCACGCAA	1e-16	-37.84	0	4928	0.1355	4366.2	0.121
ZBTB18(Zf)/HEK293-ZBTB18.GFP-ChIP-Seq(GSE58341)/Homer	AACATCTGGA	1e-16	-37.28	0	4521	0.1243	3987	0.1105
Tlx?(NR)/NPC-H3K4me1-ChIP-Seq(GSE16256)/Homer	CTGGCAGSCTGCCA	1e-15	-35.49	0	4271	0.1174	3763.5	0.1043
NeuroD1(bHLH)/Islet-NeuroD1-ChIP-Seq(GSE30298)/Homer	GCCATCTGTT	1e-15	-35.46	0	7743	0.2129	7071	0.1959
Pitx1:Ebox(Homeobox,bHLH)/Hindlimb-Pitx1-ChIP-Seq(GSE41591)/Homer	YTAATTRAWWCCAGATGT	1e-15	-35.33	0	1809	0.0497	1483.5	0.0411
Myf5(bHLH)/GM-Myf5-ChIP-Seq(GSE24852)/Homer	BAACAGCTGT	1e-14	-34.43	0	5791	0.1592	5211.8	0.1444
Fox:Ebox(Forkhead,bHLH)/Panc1-Foxa2-ChIP-Seq(GSE47459)/Homer	NNNVCTGWGYAAACASN	1e-13	-32.06	0	8210	0.2257	7553.5	0.2093
Olig2(bHLH)/Neuron-Olig2-ChIP-Seq(GSE30882)/Homer	RCCATMTGTT	1e-13	-31.68	0	16206	0.4456	15369.1	0.4259
MyoD(bHLH)/Myotube-MyoD-ChIP-Seq(GSE21614)/Homer	RRCAGCTGYTSY	1e-13	-30.45	0	6217	0.1709	5652.2	0.1566
Dlx3(Homeobox)/Kerainocytes-Dlx3-ChIP-Seq(GSE89884)/Homer	NDGTAATTAC	1e-13	-30.39	0	5463	0.1502	4932.2	0.1367
Klf4(Zf)/mES-Klf4-ChIP-Seq(GSE11431)/Homer	GCCACACCCA	1e-12	-29.66	0	3113	0.0856	2716.8	0.0753
FOXA1(Forkhead)/MCF7-FOXA1-ChIP-Seq(GSE26831)/Homer	WAAGTAAACA	1e-12	-29.55	0	12845	0.3532	12090.6	0.335
Gata6(Zf)/HUG1N-GATA6-ChIP-Seq(GSE51936)/Homer	YCTTATCTBN	1e-12	-29.38	0	7276	0.2	6679.8	0.1851
Tcf12(bHLH)/GM12878-Tcf12-ChIP-Seq(GSE32465)/Homer	VCAGCTGYTG	1e-12	-29.35	0	8648	0.2378	8004.9	0.2218
OCT:OCT-short(POU,Homeobox)/NPC-OCT6-ChIP-Seq(GSE43916)/Homer	ATGCATWATGCATRW	1e-12	-28.56	0	8595	0.2363	7961.8	0.2206
Pitx1(Homeobox)/Chicken-Pitx1-ChIP-Seq(GSE38910)/Homer	TAATCCCN	1e-12	-28.18	0	28176	0.7747	27385.2	0.7588
TRPS1(Zf)/MCF7-TRPS1-ChIP-Seq(GSE107013)/Homer	AGATAAGANN	1e-11	-26.58	0	14889	0.4094	14135.6	0.3917
ZNF165(Zf)/WHIM12-ZNF165-ChIP-Seq(GSE65937)/Homer	AAGGKGRCGCAGGCA	1e-11	-26.54	0	6331	0.1741	5798.2	0.1607
Tgif1(Homeobox)/mES-Tgif1-ChIP-Seq(GSE55404)/Homer	YTGWCADY	1e-11	-25.43	0	20629	0.5672	19836.9	0.5497
CHR(?)/Hela-CellCycle-Expression/Homer	SRGTTTCAAA	1e-10	-25.2	0	5289	0.1454	4812.1	0.1333
Foxo3(Forkhead)/U2OS-Foxo3-ChIP-Seq(E-MTAB-2701)/Homer	DGTAAACA	1e-10	-24.58	0	6012	0.1653	5511.3	0.1527
Gata4(Zf)/Heart-Gata4-ChIP-Seq(GSE35151)/Homer	NBWGATAAGR	1e-10	-24.07	0	7916	0.2176	7354	0.2038
FOXA1(Forkhead)/LNCAP-FOXA1-ChIP-Seq(GSE27824)/Homer	WAAGTAAACA	1e-10	-23.32	0	14066	0.3867	13369.5	0.3705
MyoG(bHLH)/C2C12-MyoG-ChIP-Seq(GSE36024)/Homer	AACAGCTG	1e-10	-23.29	0	8888	0.2444	8305.6	0.2301
PAX5(Paired,Homeobox),condensed/GM12878-PAX5-ChIP-Seq(GSE32465)/Homer	GTCACGCTCSCTGM	1e-09	-22.59	0	1513	0.0416	1275.4	0.0353
GATA3(Zf)/iTreg-Gata3-ChIP-Seq(GSE20898)/Homer	AGATAASR	1e-09	-22.53	0	11269	0.3098	10636.4	0.2947
KLF14(Zf)/HEK293-KLF14.GFP-ChIP-Seq(GSE58341)/Homer	RGKGGGCGKGGC	1e-09	-21.31	0	14974	0.4117	14292.4	0.396
Bcl6(Zf)/Liver-Bcl6-ChIP-Seq(GSE31578)/Homer	NNNCTTTCCAGGAAA	1e-09	-21.18	0	11428	0.3142	10810.2	0.2995
EKLF(Zf)/Erythrocyte-Klf1-ChIP-Seq(GSE20478)/Homer	NWGGGTGTGGCY	1e-09	-21	0	1834	0.0504	1580.5	0.0438
Hoxa13(Homeobox)/ChickenMSG-Hoxa13.Flag-ChIP-Seq(GSE86088)/Homer	CYHATAAAAN	1e-08	-20.09	0	20616	0.5668	19901.5	0.5515
FOXP1(Forkhead)/H9-FOXP1-ChIP-Seq(GSE31006)/Homer	NYYTGTTTACHN	1e-08	-19.34	0	3569	0.0981	3225.7	0.0894
Hoxc9(Homeobox)/Ainv15-Hoxc9-ChIP-Seq(GSE21812)/Homer	GGCCATAAATCA	1e-08	-19.33	0	4514	0.1241	4127.7	0.1144
Zic3(Zf)/mES-Zic3-ChIP-Seq(GSE37889)/Homer	GGCCYCCTGCTGDGH	1e-08	-19.21	0	9190	0.2527	8651.8	0.2397
KLF3(Zf)/MEF-Klf3-ChIP-Seq(GSE44748)/Homer	NRGCCCCRCCCHBNN	1e-08	-19.15	0	3709	0.102	3360.8	0.0931
Rfx6(HTH)/Min6b1-Rfx6.HA-ChIP-Seq(GSE62844)/Homer	TGTTKCCTAGCAACM	1e-08	-19.1	0	8267	0.2273	7754.5	0.2149
Gata2(Zf)/K562-GATA2-ChIP-Seq(GSE18829)/Homer	BBCTTATCTS	1e-08	-18.51	0	5120	0.1408	4717.4	0.1307
Gata1(Zf)/K562-GATA1-ChIP-Seq(GSE18829)/Homer	SAGATAAGRV	1e-08	-18.48	0	4578	0.1259	4197.5	0.1163
SCL(bHLH)/HPC7-Scl-ChIP-Seq(GSE13511)/Homer	AVCAGCTG	1e-07	-18.32	0	28597	0.7863	27934.1	0.774
Foxo1(Forkhead)/RAW-Foxo1-ChIP-Seq(Fan_et_al.)/Homer	CTGTTTAC	1e-07	-18.1	0	14372	0.3951	13749	0.381
HIC1(Zf)/Treg-ZBTB29-ChIP-Seq(GSE99889)/Homer	TGCCAGCB	1e-07	-18.05	0	16378	0.4503	15729.2	0.4359
PBX2(Homeobox)/K562-PBX2-ChIP-Seq(Encode)/Homer	RTGATTKATRGN	1e-07	-17.53	0	6312	0.1735	5878.6	0.1629
AMYB(HTH)/Testes-AMYB-ChIP-Seq(GSE44588)/Homer	TGGCAGTTGG	1e-07	-17.46	0	12286	0.3378	11706.1	0.3244
HIF2a(bHLH)/785_O-HIF2a-ChIP-Seq(GSE34871)/Homer	GCACGTACCC	1e-07	-17.46	0	3323	0.0914	3008.7	0.0834
bHLHE41(bHLH)/proB-Bhlhe41-ChIP-Seq(GSE93764)/Homer	KCACGTGMCN	1e-07	-17.38	0	9676	0.266	9151.6	0.2536
NPAS(bHLH)/Liver-NPAS-ChIP-Seq(GSE39860)/Homer	NVCACGTG	1e-07	-17.38	0	12648	0.3477	12063.3	0.3343
FoxD3(forkhead)/ZebrafishEmbryo-Foxd3.biotin-ChIP-seq(GSE106676)/Homer	TGTTTAYTTAGC	1e-07	-17.27	0	7256	0.1995	6796.7	0.1883
ZNF341(Zf)/EBV-ZNF341-ChIP-Seq(GSE113194)/Homer	GGAACAGCCG	1e-07	-16.99	0	5793	0.1593	5383.9	0.1492
Tbr1(T-box)/Cortex-Tbr1-ChIP-Seq(GSE71384)/Homer	AAGGTGTKAA	1e-07	-16.41	0	11360	0.3123	10814.7	0.2997
KLF10(Zf)/HEK293-KLF10.GFP-ChIP-Seq(GSE58341)/Homer	GGGGGTGTGTCC	1e-07	-16.3	0	5570	0.1531	5176.4	0.1434
FOXM1(Forkhead)/MCF7-FOXM1-ChIP-Seq(GSE72977)/Homer	TRTTTACTTW	1e-07	-16.22	0	13055	0.3589	12482.2	0.3459
Tcf3(HMG)/mES-Tcf3-ChIP-Seq(GSE11724)/Homer	ASWTCAAAGG	1e-06	-16.03	0	1861	0.0512	1638.1	0.0454
MNT(bHLH)/HepG2-MNT-ChIP-Seq(Encode)/Homer	DGCACACGTG	1e-06	-15.82	0	8753	0.2407	8273.9	0.2293
Stat3+il21(Stat)/CD4-Stat3-ChIP-Seq(GSE19198)/Homer	SVYTTCCNGGAARB	1e-06	-15.46	0	5461	0.1501	5081.6	0.1408
ZFX(Zf)/mES-Zfx-ChIP-Seq(GSE11431)/Homer	AGGCCTRG	1e-06	-15.4	0	12207	0.3356	11662.7	0.3232
Foxf1(Forkhead)/Lung-Foxf1-ChIP-Seq(GSE77951)/Homer	WWATRTAAACAN	1e-06	-15.3	0	12532	0.3446	11983.5	0.3321
MYB(HTH)/ERMYB-Myb-ChIPSeq(GSE22095)/Homer	GGCVGTTR	1e-06	-15.23	0	13621	0.3745	13056.7	0.3618
Smad4(MAD)/ESC-SMAD4-ChIP-Seq(GSE29422)/Homer	VBSYGTCTGG	1e-06	-14.68	0	13869	0.3813	13310.7	0.3688
Erra(NR)/HepG2-Erra-ChIP-Seq(GSE31477)/Homer	CAAAGGTCAG	1e-06	-14.36	0	16973	0.4667	16382	0.4539
STAT4(Stat)/CD4-Stat4-ChIP-Seq(GSE22104)/Homer	NYTTCCWGGAAR	1e-06	-14.26	0	7465	0.2052	7041.9	0.1951
Maz(Zf)/HepG2-Maz-ChIP-Seq(GSE31477)/Homer	GGGGGGGG	1e-06	-14.09	0	13369	0.3676	12828.6	0.3555
Smad2(MAD)/ES-SMAD2-ChIP-Seq(GSE29422)/Homer	CTGTCTGG	1e-06	-13.95	0	13003	0.3575	12470.3	0.3455
Sp5(Zf)/mES-Sp5.Flag-ChIP-Seq(GSE72989)/Homer	RGKGGGCGGAGC	1e-05	-13.53	0	8561	0.2354	8121.5	0.225
PR(NR)/T47D-PR-ChIP-Seq(GSE31130)/Homer	VAGRACAKNCTGTBC	1e-05	-13.42	0	15739	0.4327	15179.1	0.4206
Nanog(Homeobox)/mES-Nanog-ChIP-Seq(GSE11724)/Homer	RGCCATTAAC	1e-05	-13.37	0	26048	0.7162	25444.4	0.7051
HIF-1a(bHLH)/MCF7-HIF1a-ChIP-Seq(GSE28352)/Homer	TACGTGCV	1e-05	-13.01	0	2409	0.0662	2180.7	0.0604
LEF1(HMG)/H1-LEF1-ChIP-Seq(GSE64758)/Homer	CCTTTGATST	1e-05	-12.96	0	5016	0.1379	4683.2	0.1298
FOXK1(Forkhead)/HEK293-FOXK1-ChIP-Seq(GSE51673)/Homer	NVWTGTTTAC	1e-05	-12.66	0	8311	0.2285	7891.4	0.2187
Rfx2(HTH)/LoVo-RFX2-ChIP-Seq(GSE49402)/Homer	GTTGCCATGGCAACM	1e-05	-12.23	0	596	0.0164	491.7	0.0136
HOXA1(Homeobox)/mES-Hoxa1-ChIP-Seq(SRP084292)/Homer	TGATKGATGR	1e-05	-12.07	0	1990	0.0547	1791.8	0.0496
p53(p53)/mES-cMyc-ChIP-Seq(GSE11431)/Homer	ACATGCCCGGGCAT	1e-05	-12.02	0	132	0.0036	87.8	0.0024
BMAL1(bHLH)/Liver-Bmal1-ChIP-Seq(GSE39860)/Homer	GNCACGTG	1e-05	-11.77	0	14085	0.3873	13578.9	0.3763
Max(bHLH)/K562-Max-ChIP-Seq(GSE31477)/Homer	RCCACGTGGYYN	1e-05	-11.69	0	5679	0.1561	5343.3	0.1481
Ptf1a(bHLH)/Panc1-Ptf1a-ChIP-Seq(GSE47459)/Homer	ACAGCTGTTN	0.0001	-11.15	0.0001	22330	0.614	21769	0.6032
Hoxd13(Homeobox)/ChickenMSG-Hoxd13.Flag-ChIP-Seq(GSE86088)/Homer	NCYAATAAAA	0.0001	-11.14	0.0001	13344	0.3669	12860.8	0.3564
ZNF711(Zf)/SHSY5Y-ZNF711-ChIP-Seq(GSE20673)/Homer	AGGCCTAG	0.0001	-11.09	0.0001	15387	0.4231	14878.1	0.4123
KLF6(Zf)/PDAC-KLF6-ChIP-Seq(GSE64557)/Homer	MKGGGYGTGGCC	0.0001	-10.96	0.0001	9361	0.2574	8948.3	0.248
Tbx20(T-box)/Heart-Tbx20-ChIP-Seq(GSE29636)/Homer	GGTGYTGACAGS	0.0001	-10.95	0.0001	1705	0.0469	1532	0.0425
KLF5(Zf)/LoVo-KLF5-ChIP-Seq(GSE49402)/Homer	DGGGYGKGGC	0.0001	-10.78	0.0001	10607	0.2916	10174.9	0.2819
ZNF7(Zf)/HepG2-ZNF7.Flag-ChIP-Seq(Encode)/Homer	CTGCCWVCTTTTRTA	0.0001	-10.54	0.0001	4129	0.1135	3858.8	0.1069
GRE(NR),IR3/RAW264.7-GRE-ChIP-Seq(Unpublished)/Homer	VAGRACAKWCTGTYC	0.0001	-10.42	0.0001	1737	0.0478	1566.9	0.0434
Ascl1(bHLH)/NeuralTubes-Ascl1-ChIP-Seq(GSE55840)/Homer	NNVVCAGCTGBN	0.0001	-10.23	0.0002	15903	0.4372	15407.7	0.4269
PGR(NR)/EndoStromal-PGR-ChIP-Seq(GSE69539)/Homer	AAGAACATWHTGTTC	0.0001	-10.22	0.0002	1675	0.0461	1509.7	0.0418
Tgif2(Homeobox)/mES-Tgif2-ChIP-Seq(GSE55404)/Homer	TGTCANYT	0.0001	-10.16	0.0002	21884	0.6017	21346.6	0.5915
TATA-Box(TBP)/Promoter/Homer	CCTTTTAWAGSC	0.0001	-10.13	0.0002	10376	0.2853	9960.7	0.276
GSC(Homeobox)/FrogEmbryos-GSC-ChIP-Seq(DRA000576)/Homer	RGGATTAR	0.0001	-10.03	0.0002	8949	0.246	8562.3	0.2373
ZNF652/HepG2-ZNF652.Flag-ChIP-Seq(Encode)/Homer	TTAACCCTTTVNKKN	0.0001	-9.968	0.0002	2239	0.0616	2048.8	0.0568
FOXK2(Forkhead)/U2OS-FOXK2-ChIP-Seq(E-MTAB-2204)/Homer	SCHTGTTTACAT	0.0001	-9.804	0.0002	4844	0.1332	4561.1	0.1264
EBF1(EBF)/Near-E2A-ChIP-Seq(GSE21512)/Homer	GTCCCCWGGGGA	0.0001	-9.676	0.0003	11342	0.3118	10919.5	0.3026
Twist(bHLH)/HMLE-TWIST1-ChIP-Seq(Chang_et_al)/Homer	VCAKCTGGNNNCCAGMTGBN	0.0001	-9.546	0.0003	1468	0.0404	1319.9	0.0366
CLOCK(bHLH)/Liver-Clock-ChIP-Seq(GSE39860)/Homer	GHCACGTG	0.0001	-9.478	0.0003	4709	0.1295	4435.7	0.1229
PAX3:FKHR-fusion(Paired,Homeobox)/Rh4-PAX3:FKHR-ChIP-Seq(GSE19063)/Homer	ACCRTGACTAATTNN	0.0001	-9.365	0.0003	1593	0.0438	1439.8	0.0399
ARE(NR)/LNCAP-AR-ChIP-Seq(GSE27824)/Homer	RGRACASNSTGTYCYB	0.0001	-9.256	0.0004	1941	0.0534	1771.5	0.0491
CRX(Homeobox)/Retina-Crx-ChIP-Seq(GSE20012)/Homer	GCTAATCC	0.001	-9.208	0.0004	16529	0.4545	16050.9	0.4448
PRDM9(Zf)/Testis-DMC1-ChIP-Seq(GSE35498)/Homer	ADGGYAGYAGCATCT	0.001	-9.154	0.0004	3115	0.0856	2898.5	0.0803
RORg(NR)/Liver-Rorc-ChIP-Seq(GSE101115)/Homer	WAABTAGGTCAV	0.001	-9.115	0.0004	747	0.0205	646.3	0.0179
NFAT(RHD)/Jurkat-NFATC1-ChIP-Seq(Jolma_et_al.)/Homer	ATTTTCCATT	0.001	-9.107	0.0004	7107	0.1954	6777.2	0.1878
Unknown(Homeobox)/Limb-p300-ChIP-Seq/Homer	SSCMATWAAA	0.001	-8.938	0.0005	5595	0.1538	5305.5	0.147
Hoxb4(Homeobox)/ES-Hoxb4-ChIP-Seq(GSE34014)/Homer	TGATTRATGGCY	0.001	-8.912	0.0005	1385	0.0381	1246.6	0.0345
TR4(NR),DR1/Hela-TR4-ChIP-Seq(GSE24685)/Homer	GAGGTCAAAGGTCA	0.001	-8.869	0.0005	1026	0.0282	908.9	0.0252
Esrrb(NR)/mES-Esrrb-ChIP-Seq(GSE11431)/Homer	KTGACCTTGA	0.001	-8.676	0.0006	5348	0.147	5069.7	0.1405
TCFL2(HMG)/K562-TCF7L2-ChIP-Seq(GSE29196)/Homer	ACWTCAAAGG	0.001	-8.231	0.001	528	0.0145	449.5	0.0125
VDR(NR),DR3/GM10855-VDR+vitD-ChIP-Seq(GSE22484)/Homer	ARAGGTCANWGAGTTCANNN	0.001	-8.227	0.001	1937	0.0533	1778.1	0.0493
EBF(EBF)/proBcell-EBF-ChIP-Seq(GSE21978)/Homer	DGTCCCYRGGGA	0.001	-8.155	0.001	2519	0.0693	2337.2	0.0648
STAT6(Stat)/Macrophage-Stat6-ChIP-Seq(GSE38377)/Homer	TTCCKNAGAA	0.001	-8.03	0.0011	4363	0.12	4122.2	0.1142
Foxa2(Forkhead)/Liver-Foxa2-ChIP-Seq(GSE25694)/Homer	CYTGTTTACWYW	0.001	-7.968	0.0012	6525	0.1794	6230.6	0.1726
HNF1b(Homeobox)/PDAC-HNF1B-ChIP-Seq(GSE64557)/Homer	GTTAATNATTAA	0.001	-7.945	0.0012	1440	0.0396	1307.3	0.0362
HOXB13(Homeobox)/ProstateTumor-HOXB13-ChIP-Seq(GSE56288)/Homer	TTTTATKRGG	0.001	-7.913	0.0012	9093	0.25	8747.2	0.2424
RARa(NR)/K562-RARa-ChIP-Seq(Encode)/Homer	TTGAMCTTTG	0.001	-7.82	0.0014	19999	0.5499	19527.5	0.5411
Nur77(NR)/K562-NR4A1-ChIP-Seq(GSE31363)/Homer	TGACCTTTNCNT	0.001	-7.781	0.0014	1391	0.0382	1262.6	0.035
Rbpj1(?)/Panc1-Rbpj1-ChIP-Seq(GSE47459)/Homer	HTTTCCCASG	0.001	-7.723	0.0015	11836	0.3254	11450.9	0.3173
ERE(NR),IR3/MCF7-ERa-ChIP-Seq(Unpublished)/Homer	VAGGTCACNSTGACC	0.001	-7.686	0.0015	2106	0.0579	1946.4	0.0539
Egr1(Zf)/K562-Egr1-ChIP-Seq(GSE32465)/Homer	TGCGTGGGYG	0.001	-7.672	0.0015	6037	0.166	5759.9	0.1596
RFX(HTH)/K562-RFX3-ChIP-Seq(SRA012198)/Homer	CGGTTGCCATGGCAAC	0.001	-7.579	0.0017	511	0.014	437.4	0.0121
Rfx1(HTH)/NPC-H3K4me1-ChIP-Seq(GSE16256)/Homer	KGTTGCCATGGCAA	0.001	-7.357	0.0021	1393	0.0383	1268.1	0.0351
Pax7(Paired,Homeobox),longest/Myoblast-Pax7-ChIP-Seq(GSE25064)/Homer	NTAATTDGCYAATTANNWWD	0.001	-7.284	0.0022	309	0.0085	254.2	0.007
Pax8(Paired,Homeobox)/Thyroid-Pax8-ChIP-Seq(GSE26938)/Homer	GTCATGCHTGRCTGS	0.001	-7.119	0.0026	2673	0.0735	2500	0.0693
Atf2(bZIP)/3T3L1-Atf2-ChIP-Seq(GSE56872)/Homer	NRRTGACGTCAT	0.001	-6.924	0.0031	2354	0.0647	2194.8	0.0608
Zfp809(Zf)/ES-Zfp809-ChIP-Seq(GSE70799)/Homer	GGGGCTYGKCTGGGA	0.01	-6.906	0.0031	2225	0.0612	2070.9	0.0574
STAT1(Stat)/HelaS3-STAT1-ChIP-Seq(GSE12782)/Homer	NATTTCCNGGAAAT	0.01	-6.852	0.0033	2298	0.0632	2141.6	0.0593
Pax7(Paired,Homeobox),long/Myoblast-Pax7-ChIP-Seq(GSE25064)/Homer	TAATCHGATTAC	0.01	-6.813	0.0034	230	0.0063	186	0.0052
FoxL2(Forkhead)/Ovary-FoxL2-ChIP-Seq(GSE60858)/Homer	WWTRTAAACAVG	0.01	-6.588	0.0042	10727	0.2949	10386.5	0.2878
Prop1(Homeobox)/GHFT1-PROP1.biotin-ChIP-Seq(GSE77302)/Homer	NTAATBNAATTA	0.01	-6.523	0.0045	5820	0.16	5570.2	0.1543
Gfi1b(Zf)/HPC7-Gfi1b-ChIP-Seq(GSE22178)/Homer	MAATCACTGC	0.01	-6.412	0.0049	4886	0.1343	4660.9	0.1292
Nr5a2(NR)/mES-Nr5a2-ChIP-Seq(GSE19019)/Homer	BTCAAGGTCA	0.01	-6.352	0.0052	4372	0.1202	4160.5	0.1153
Foxa3(Forkhead)/Liver-Foxa3-ChIP-Seq(GSE77670)/Homer	BSNTGTTTACWYWGN	0.01	-6.292	0.0055	2732	0.0751	2568.7	0.0712
RORa(NR)/Liver-Rora-ChIP-Seq(GSE101115)/Homer	AAWCTAGGTCARDNN	0.01	-6.181	0.0061	1115	0.0307	1015.8	0.0281
MafA(bZIP)/Islet-MafA-ChIP-Seq(GSE30298)/Homer	TGCTGACTCA	0.01	-6.048	0.0069	6797	0.1869	6537.4	0.1811
GLIS3(Zf)/Thyroid-Glis3.GFP-ChIP-Seq(GSE103297)/Homer	CTCCCTGGGAGGCCN	0.01	-5.887	0.0081	17298	0.4756	16901.9	0.4683
Zfp281(Zf)/ES-Zfp281-ChIP-Seq(GSE81042)/Homer	CCCCTCCCCCAC	0.01	-5.663	0.01	2533	0.0696	2385.1	0.0661
STAT6(Stat)/CD4-Stat6-ChIP-Seq(GSE22104)/Homer	ABTTCYYRRGAA	0.01	-5.569	0.011	4381	0.1205	4184.3	0.1159
Brachyury(T-box)/Mesoendoderm-Brachyury-ChIP-exo(GSE54963)/Homer	ANTTMRCASBNNNGTGYKAAN	0.01	-5.433	0.0125	1886	0.0519	1763.7	0.0489
GRE(NR),IR3/A549-GR-ChIP-Seq(GSE32465)/Homer	NRGVACABNVTGTYCY	0.01	-5.424	0.0125	1021	0.0281	933	0.0259
Pax7(Paired,Homeobox)/Myoblast-Pax7-ChIP-Seq(GSE25064)/Homer	TAATCAATTA	0.01	-5.371	0.0131	827	0.0227	749.1	0.0208
p63(p53)/Keratinocyte-p63-ChIP-Seq(GSE17611)/Homer	NNDRCATGYCYNRRCATGYH	0.01	-5.353	0.0132	2529	0.0695	2386.8	0.0661
CTCF(Zf)/CD4+-CTCF-ChIP-Seq(Barski_et_al.)/Homer	AYAGTGCCMYCTRGTGGCCA	0.01	-5.315	0.0137	1134	0.0312	1042.7	0.0289
Klf9(Zf)/GBM-Klf9-ChIP-Seq(GSE62211)/Homer	GCCACRCCCACY	0.01	-5.224	0.0149	3121	0.0858	2963.5	0.0821
RORgt(NR)/EL4-RORgt.Flag-ChIP-Seq(GSE56019)/Homer	AAYTAGGTCA	0.01	-5.184	0.0153	966	0.0266	884	0.0245
RORgt(NR)/EL4-RORgt.Flag-ChIP-Seq(GSE56019)/Homer	AAYTAGGTCA	0.01	-5.184	0.0153	966	0.0266	884	0.0245
ERRg(NR)/Kidney-ESRRG-ChIP-Seq(GSE104905)/Homer	GTGACCTTGRVN	0.01	-5.131	0.016	6871	0.1889	6632.8	0.1838
NPAS2(bHLH)/Liver-NPAS2-ChIP-Seq(GSE39860)/Homer	KCCACGTGAC	0.01	-5.095	0.0165	9331	0.2566	9052.4	0.2508
Hoxd11(Homeobox)/ChickenMSG-Hoxd11.Flag-ChIP-Seq(GSE86088)/Homer	VGCCATAAAA	0.01	-5.077	0.0167	18267	0.5022	17888.5	0.4957
c-Myc(bHLH)/mES-cMyc-ChIP-Seq(GSE11431)/Homer	VVCCACGTGG	0.01	-5.047	0.0171	4551	0.1251	4361.2	0.1208
MYNN(Zf)/HEK293-MYNN.eGFP-ChIP-Seq(Encode)/Homer	TTCAAAWTAAAAGTC	0.01	-5.045	0.0171	2111	0.058	1986.4	0.055
RAR:RXR(NR),DR5/ES-RAR-ChIP-Seq(GSE56893)/Homer	RGGTCADNNAGAGGTCAV	0.01	-5.01	0.0175	287	0.0079	245	0.0068
Stat3(Stat)/mES-Stat3-ChIP-Seq(GSE11431)/Homer	CTTCCGGGAA	0.01	-4.945	0.0186	3832	0.1054	3661.8	0.1015
Elk1(ETS)/Hela-Elk1-ChIP-Seq(GSE31477)/Homer	HACTTCCGGY	0.01	-4.943	0.0186	3670	0.1009	3503.2	0.0971
COUP-TFII(NR)/K562-NR2F1-ChIP-Seq(Encode)/Homer	GKBCARAGGTCA	0.01	-4.818	0.0208	12396	0.3408	12084.1	0.3348
PAX5(Paired,Homeobox)/GM12878-PAX5-ChIP-Seq(GSE32465)/Homer	GCAGCCAAGCRTGACH	0.01	-4.704	0.0232	2772	0.0762	2634	0.073
Srebp2(bHLH)/HepG2-Srebp2-ChIP-Seq(GSE31477)/Homer	CGGTCACSCCAC	0.01	-4.643	0.0245	1148	0.0316	1063.4	0.0295
X-box(HTH)/NPC-H3K4me1-ChIP-Seq(GSE16256)/Homer	GGTTGCCATGGCAA	0.01	-4.607	0.0253	729	0.02	663.2	0.0184
