# Supplementary material for: Alternative methylation of intron motifs is associated with cancer-related gene expression in both canine mammary tumor and human breast cancer
Source: Clin Epigenetics. 2020 Jul 21;12:110. doi: 10.1186/s13148-020-00888-4 (PMC7374976; doi:10.1186/s13148-020-00888-4)
Supplement: Supplementary file 2 — Additional file 2: Supplementary Tables. Table S1. Information for CMT tissue samples. Table S2. Quality check for MBD-sequencing. Table S3. List of CMT-DMRs (68,741) and their genomic features. Table S4. List of Subtype-DMRs (68,741) and their genomic features. Table S5. Differentially methylated genes anti-correlated with expression. Table S6. Functional annotations for CMT-DMGs in 'Disease Perturbations from GEO down'. Table S7 GO terms in CMT-DMGs. Table S8. List of nearest genes from hypomethylated intergenic regions in each subtype. Table S9. GO terms in Subtype DMGs. Table S10. GO terms in the nearest genes from intergenic CMT-DMRs. Table S11. KEGG pathways in intergenic Subtype-DMRs. Table S12. Motifs enriched in hypermethylated intron bins (169, p-val < 0.01). Table S13. Motifs enriched in hypomethylated intron bins (83, p-val < 0.01). Table S14. Genes containing Pax5 motifs in their hypermethylated intronic regions. Table S15. Genes containing Pax6 motifs in their hypomethylated intronic regions. Table S16. Putative target genes with differentially methylated intron motifs. Table S17. Motif enrichment in each Subtype-DMR. Table S18. Validation target genes with differentially methylated PAX motifs. Table S19. Primers designed for BS-conversion PCR. Table S20. Validation of single CpG methylation by BS-seq in CDH5 and LRIG1 genes [file 13148_2020_888_MOESM2_ESM.zip › Additional_file_2_rev/Table S13.xls]

## Sheet: Table S13
Table S13. Motifs enriched in hypomethylated intron bins (83, p-val < 0.01)
Motif Name	Consensus (Motif sequences which contain "CG" are marked with red)	P-value	Log P-value	q-value (Benjamini)	# of Target Sequences with Motif(of 19838)	% of Target Sequences with Motif	# of Background Sequences with Motif(of 29344)	% of Background Sequences with Motif
RUNX1(Runt)/Jurkat-RUNX1-ChIP-Seq(GSE29180)/Homer	AAACCACARM	1e-46	-107.8	0	5386	0.2715	6678.7	0.2276
RUNX-AML(Runt)/CD4+-PolII-ChIP-Seq(Barski_et_al.)/Homer	GCTGTGGTTW	1e-38	-89.59	0	3622	0.1826	4356.8	0.1485
RUNX(Runt)/HPC7-Runx1-ChIP-Seq(GSE22178)/Homer	SAAACCACAG	1e-38	-88.49	0	3672	0.1851	4430	0.151
RUNX2(Runt)/PCa-RUNX2-ChIP-Seq(GSE33889)/Homer	NWAACCACADNN	1e-36	-83.19	0	4190	0.2112	5171	0.1762
ZNF165(Zf)/WHIM12-ZNF165-ChIP-Seq(GSE65937)/Homer	AAGGKGRCGCAGGCA	1e-32	-73.93	0	3708	0.1869	4564.3	0.1556
E2F4(E2F)/K562-E2F4-ChIP-Seq(GSE31477)/Homer	GGCGGGAAAH	1e-27	-64.24	0	2280	0.1149	2685.3	0.0915
bZIP:IRF(bZIP,IRF)/Th17-BatF-ChIP-Seq(GSE39756)/Homer	NAGTTTCABTHTGACTNW	1e-24	-55.61	0	3277	0.1652	4090.7	0.1394
GLIS3(Zf)/Thyroid-Glis3.GFP-ChIP-Seq(GSE103297)/Homer	CTCCCTGGGAGGCCN	1e-22	-52.91	0	9264	0.467	12670.4	0.4319
Cdx2(Homeobox)/mES-Cdx2-ChIP-Seq(GSE14586)/Homer	GYMATAAAAH	1e-20	-47.85	0	4802	0.2421	6282.2	0.2141
BMYB(HTH)/Hela-BMYB-ChIP-Seq(GSE27030)/Homer	NHAACBGYYV	1e-19	-45.83	0	7758	0.3911	10545.3	0.3594
HIF-1b(HLH)/T47D-HIF1b-ChIP-Seq(GSE59937)/Homer	RTACGTGC	1e-16	-37.73	0	5227	0.2635	6983.2	0.238
AP-2alpha(AP2)/Hela-AP2alpha-ChIP-Seq(GSE31477)/Homer	ATGCCCTGAGGC	1e-14	-33.67	0	5360	0.2702	7217.3	0.246
Tbx5(T-box)/HL1-Tbx5.biotin-ChIP-Seq(GSE21529)/Homer	AGGTGTCA	1e-13	-31.53	0	12929	0.6518	18364.9	0.626
ELF5(ETS)/T47D-ELF5-ChIP-Seq(GSE30407)/Homer	ACVAGGAAGT	1e-12	-28.82	0	3265	0.1646	4290.1	0.1462
AP-2gamma(AP2)/MCF7-TFAP2C-ChIP-Seq(GSE21234)/Homer	SCCTSAGGSCAW	1e-12	-28.75	0	6416	0.3235	8798.5	0.2999
CDX4(Homeobox)/ZebrafishEmbryos-Cdx4.Myc-ChIP-Seq(GSE48254)/Homer	NGYCATAAAWCH	1e-11	-26.3	0	5517	0.2781	7531.9	0.2567
bHLHE41(bHLH)/proB-Bhlhe41-ChIP-Seq(GSE93764)/Homer	KCACGTGMCN	1e-10	-25.21	0	5392	0.2718	7365.4	0.251
ELF3(ETS)/PDAC-ELF3-ChIP-Seq(GSE64557)/Homer	ANCAGGAAGT	1e-08	-20.42	0	3220	0.1623	4317.6	0.1472
Slug(Zf)/Mesoderm-Snai2-ChIP-Seq(GSE61475)/Homer	SNGCACCTGCHS	1e-08	-18.96	0	3606	0.1818	4885.7	0.1665
Etv2(ETS)/ES-ER71-ChIP-Seq(GSE59402)/Homer	NNAYTTCCTGHN	1e-08	-18.95	0	4019	0.2026	5476.5	0.1867
Arnt:Ahr(bHLH)/MCF7-Arnt-ChIP-Seq(Lo_et_al.)/Homer	TBGCACGCAA	1e-07	-17.25	0	2663	0.1343	3565.9	0.1215
Elf4(ETS)/BMDM-Elf4-ChIP-Seq(GSE88699)/Homer	ACTTCCKGKT	1e-07	-16.95	0	4197	0.2116	5761	0.1964
PU.1(ETS)/ThioMac-PU.1-ChIP-Seq(GSE21512)/Homer	AGAGGAAGTG	1e-07	-16.92	0	2154	0.1086	2850.6	0.0972
SpiB(ETS)/OCILY3-SPIB-ChIP-Seq(GSE56857)/Homer	AAAGRGGAAGTG	1e-07	-16.88	0	1118	0.0564	1409.6	0.048
ETV1(ETS)/GIST48-ETV1-ChIP-Seq(GSE22441)/Homer	AACCGGAAGT	1e-07	-16.31	0	5506	0.2776	7661.3	0.2611
ETS1(ETS)/Jurkat-ETS1-ChIP-Seq(GSE17954)/Homer	ACAGGAAGTG	1e-06	-15.83	0	4476	0.2257	6179.4	0.2106
HIF2a(bHLH)/785_O-HIF2a-ChIP-Seq(GSE34871)/Homer	GCACGTACCC	1e-06	-14.06	0	1967	0.0992	2619.5	0.0893
Fra1(bZIP)/BT549-Fra1-ChIP-Seq(GSE46166)/Homer	NNATGASTCATH	1e-05	-12.56	0.0001	2368	0.1194	3206.5	0.1093
IRF:BATF(IRF:bZIP)/pDC-Irf8-ChIP-Seq(GSE66899)/Homer	CTTTCANTATGACTV	1e-05	-12.47	0.0001	747	0.0377	936.9	0.0319
JunB(bZIP)/DendriticCells-Junb-ChIP-Seq(GSE36099)/Homer	RATGASTCAT	1e-05	-12.17	0.0001	2308	0.1164	3126.1	0.1066
EHF(ETS)/LoVo-EHF-ChIP-Seq(GSE49402)/Homer	AVCAGGAAGT	1e-05	-12.04	0.0001	5491	0.2768	7717.7	0.263
Fra2(bZIP)/Striatum-Fra2-ChIP-Seq(GSE43429)/Homer	GGATGACTCATC	1e-05	-11.68	0.0001	1904	0.096	2559.5	0.0872
Nkx6.1(Homeobox)/Islet-Nkx6.1-ChIP-Seq(GSE40975)/Homer	GKTAATGR	1e-05	-11.58	0.0001	10381	0.5233	14908.3	0.5081
AP-1(bZIP)/ThioMac-PU.1-ChIP-Seq(GSE21512)/Homer	VTGACTCATC	1e-05	-11.58	0.0001	3056	0.1541	4204.4	0.1433
Fli1(ETS)/CD8-FLI-ChIP-Seq(GSE20898)/Homer	NRYTTCCGGH	0.0001	-11.24	0.0002	4548	0.2293	6363.2	0.2169
Ets1-distal(ETS)/CD4+-PolII-ChIP-Seq(Barski_et_al.)/Homer	MACAGGAAGT	0.0001	-11.24	0.0002	1262	0.0636	1660.8	0.0566
ELF1(ETS)/Jurkat-ELF1-ChIP-Seq(SRA014231)/Homer	AVCCGGAAGT	0.0001	-10.69	0.0003	1837	0.0926	2478	0.0845
Atf3(bZIP)/GBM-ATF3-ChIP-Seq(GSE33912)/Homer	DATGASTCATHN	0.0001	-10.63	0.0003	2724	0.1373	3743.5	0.1276
ERG(ETS)/VCaP-ERG-ChIP-Seq(GSE14097)/Homer	ACAGGAAGTG	0.0001	-10.39	0.0003	6616	0.3335	9394.7	0.3202
LXH9(Homeobox)/Hct116-LXH9.V5-ChIP-Seq(GSE116822)/Homer	NGCTAATTAG	0.0001	-9.687	0.0007	6196	0.3124	8796.1	0.2998
Bach2(bZIP)/OCILy7-Bach2-ChIP-Seq(GSE44420)/Homer	TGCTGAGTCA	0.0001	-9.638	0.0007	775	0.0391	998.5	0.034
Hoxa11(Homeobox)/ChickenMSG-Hoxa11.Flag-ChIP-Seq(GSE86088)/Homer	TTTTATGGCM	0.0001	-9.504	0.0008	10342	0.5214	14901.4	0.5079
ETV4(ETS)/HepG2-ETV4-ChIP-Seq(ENCODE)/Homer	ACCGGAAGTG	0.001	-9.125	0.0011	4477	0.2257	6303.7	0.2149
Elk1(ETS)/Hela-Elk1-ChIP-Seq(GSE31477)/Homer	HACTTCCGGY	0.001	-9.085	0.0011	2010	0.1013	2746.8	0.0936
EWS:FLI1-fusion(ETS)/SK_N_MC-EWS:FLI1-ChIP-Seq(SRA014231)/Homer	VACAGGAAAT	0.001	-9.046	0.0011	2438	0.1229	3359	0.1145
ETS:RUNX(ETS,Runt)/Jurkat-RUNX1-ChIP-Seq(GSE17954)/Homer	RCAGGATGTGGT	0.001	-8.902	0.0013	432	0.0218	534.9	0.0182
BATF(bZIP)/Th17-BATF-ChIP-Seq(GSE39756)/Homer	DATGASTCAT	0.001	-8.839	0.0013	2689	0.1356	3723.1	0.1269
EWS:ERG-fusion(ETS)/CADO_ES1-EWS:ERG-ChIP-Seq(SRA014231)/Homer	ATTTCCTGTN	0.001	-8.79	0.0014	3301	0.1664	4606.7	0.157
ETS(ETS)/Promoter/Homer	AACCGGAAGT	0.001	-8.768	0.0014	1124	0.0567	1494.8	0.051
Ascl2(bHLH)/ESC-Ascl2-ChIP-Seq(GSE97712)/Homer	SSRGCAGCTGCH	0.001	-8.622	0.0015	5499	0.2772	7803	0.266
Nrf2(bZIP)/Lymphoblast-Nrf2-ChIP-Seq(GSE37589)/Homer	HTGCTGAGTCAT	0.001	-8.53	0.0017	198	0.01	225.7	0.0077
Bcl11a(Zf)/HSPC-BCL11A-ChIP-Seq(GSE104676)/Homer	TYTGACCASWRG	0.001	-8.502	0.0017	2993	0.1509	4167.1	0.142
PAX6(Paired,Homeobox)/Forebrain-Pax6-ChIP-Seq(GSE66961)/Homer	NGTGTTCAVTSAAGCGKAAA	0.001	-8.241	0.0021	365	0.0184	448.8	0.0153
HIC1(Zf)/Treg-ZBTB29-ChIP-Seq(GSE99889)/Homer	TGCCAGCB	0.001	-7.885	0.003	8295	0.4182	11923.5	0.4064
STAT6(Stat)/Macrophage-Stat6-ChIP-Seq(GSE38377)/Homer	TTCCKNAGAA	0.001	-7.739	0.0034	2477	0.1249	3438.4	0.1172
HIF-1a(bHLH)/MCF7-HIF1a-ChIP-Seq(GSE28352)/Homer	TACGTGCV	0.001	-7.492	0.0043	1410	0.0711	1915.8	0.0653
NF-E2(bZIP)/K562-NFE2-ChIP-Seq(GSE31477)/Homer	GATGACTCAGCA	0.001	-7.337	0.0049	224	0.0113	265.9	0.0091
IRF3(IRF)/BMDM-Irf3-ChIP-Seq(GSE67343)/Homer	AGTTTCAKTTTC	0.001	-7.083	0.0062	1605	0.0809	2199.5	0.075
OCT4-SOX2-TCF-NANOG(POU,Homeobox,HMG)/mES-Oct4-ChIP-Seq(GSE11431)/Homer	ATTTGCATAACAATG	0.001	-6.956	0.0069	926	0.0467	1237.3	0.0422
Duxbl(Homeobox)/NIH3T3-Duxbl.HA-ChIP-Seq(GSE119782)/Homer	TAAYCYAATCAA	0.01	-6.654	0.0092	413	0.0208	525.2	0.0179
Fosl2(bZIP)/3T3L1-Fosl2-ChIP-Seq(GSE56872)/Homer	NATGASTCABNN	0.01	-6.651	0.0092	1253	0.0632	1704.9	0.0581
Atf1(bZIP)/K562-ATF1-ChIP-Seq(GSE31477)/Homer	GATGACGTCA	0.01	-6.528	0.0101	2638	0.133	3694.7	0.1259
Elk4(ETS)/Hela-Elk4-ChIP-Seq(GSE31477)/Homer	NRYTTCCGGY	0.01	-6.519	0.0101	2099	0.1058	2917	0.0994
GABPA(ETS)/Jurkat-GABPa-ChIP-Seq(GSE17954)/Homer	RACCGGAAGT	0.01	-6.482	0.0102	3560	0.1795	5031.4	0.1715
Lhx2(Homeobox)/HFSC-Lhx2-ChIP-Seq(GSE48068)/Homer	TAATTAGN	0.01	-6.441	0.0105	4741	0.239	6752.6	0.2302
Meis1(Homeobox)/MastCells-Meis1-ChIP-Seq(GSE48085)/Homer	VGCTGWCAVB	0.01	-6.315	0.0117	6343	0.3198	9100.1	0.3102
HRE(HSF)/Striatum-HSF1-ChIP-Seq(GSE38000)/Homer	TTCTAGAABNTTCTA	0.01	-6.075	0.0147	1124	0.0567	1529.7	0.0521
CHR(?)/Hela-CellCycle-Expression/Homer	SRGTTTCAAA	0.01	-6.075	0.0147	3029	0.1527	4271	0.1456
Hoxd11(Homeobox)/ChickenMSG-Hoxd11.Flag-ChIP-Seq(GSE86088)/Homer	VGCCATAAAA	0.01	-6.049	0.0147	10555	0.5321	15317.1	0.5221
DUX4(Homeobox)/Myoblasts-DUX4.V5-ChIP-Seq(GSE75791)/Homer	NWTAAYCYAATCAWN	0.01	-6.018	0.0149	225	0.0113	274.2	0.0093
CEBP(bZIP)/ThioMac-CEBPb-ChIP-Seq(GSE21512)/Homer	ATTGCGCAAC	0.01	-5.845	0.0174	2692	0.1357	3787.7	0.1291
Hoxa10(Homeobox)/ChickenMSG-Hoxa10.Flag-ChIP-Seq(GSE86088)/Homer	GGYAATGAAA	0.01	-5.824	0.0176	2682	0.1352	3773.6	0.1286
Lhx3(Homeobox)/Neuron-Lhx3-ChIP-Seq(GSE31456)/Homer	ADBTAATTAR	0.01	-5.806	0.0176	7220	0.364	10404.8	0.3546
Max(bHLH)/K562-Max-ChIP-Seq(GSE31477)/Homer	RCCACGTGGYYN	0.01	-5.749	0.0184	3054	0.154	4314.7	0.1471
Hoxd13(Homeobox)/ChickenMSG-Hoxd13.Flag-ChIP-Seq(GSE86088)/Homer	NCYAATAAAA	0.01	-5.545	0.0223	7827	0.3946	11306.3	0.3854
Hoxd10(Homeobox)/ChickenMSG-Hoxd10.Flag-ChIP-Seq(GSE86088)/Homer	GGCMATGAAA	0.01	-5.519	0.0226	5363	0.2704	7688.7	0.2621
Lhx1(Homeobox)/EmbryoCarcinoma-Lhx1-ChIP-Seq(GSE70957)/Homer	NNYTAATTAR	0.01	-5.495	0.0228	5258	0.2651	7535.6	0.2568
n-Myc(bHLH)/mES-nMyc-ChIP-Seq(GSE11431)/Homer	VRCCACGTGG	0.01	-5.436	0.0239	3315	0.1671	4701.4	0.1602
Dlx3(Homeobox)/Kerainocytes-Dlx3-ChIP-Seq(GSE89884)/Homer	NDGTAATTAC	0.01	-4.967	0.0377	3169	0.1598	4501.9	0.1534
HRE(HSF)/HepG2-HSF1-ChIP-Seq(GSE31477)/Homer	BSTTCTRGAABVTTCYAGAA	0.01	-4.944	0.0381	699	0.0352	942.7	0.0321
Gfi1b(Zf)/HPC7-Gfi1b-ChIP-Seq(GSE22178)/Homer	MAATCACTGC	0.01	-4.906	0.0391	2598	0.131	3673.8	0.1252
Hoxa9(Homeobox)/ChickenMSG-Hoxa9.Flag-ChIP-Seq(GSE86088)/Homer	RGCAATNAAA	0.01	-4.877	0.0398	11030	0.5561	16062.5	0.5475
Gli2(Zf)/GM2-Gli2-ChIP-Chip(GSE112702)/Homer	YSTGGGTGGTCT	0.01	-4.775	0.0435	1539	0.0776	2145.5	0.0731
