# Supplementary material for: Alternative methylation of intron motifs is associated with cancer-related gene expression in both canine mammary tumor and human breast cancer
Source: Clin Epigenetics. 2020 Jul 21;12:110. doi: 10.1186/s13148-020-00888-4 (PMC7374976; doi:10.1186/s13148-020-00888-4)
Supplement: Supplementary file 2 — Additional file 2: Supplementary Tables. Table S1. Information for CMT tissue samples. Table S2. Quality check for MBD-sequencing. Table S3. List of CMT-DMRs (68,741) and their genomic features. Table S4. List of Subtype-DMRs (68,741) and their genomic features. Table S5. Differentially methylated genes anti-correlated with expression. Table S6. Functional annotations for CMT-DMGs in 'Disease Perturbations from GEO down'. Table S7 GO terms in CMT-DMGs. Table S8. List of nearest genes from hypomethylated intergenic regions in each subtype. Table S9. GO terms in Subtype DMGs. Table S10. GO terms in the nearest genes from intergenic CMT-DMRs. Table S11. KEGG pathways in intergenic Subtype-DMRs. Table S12. Motifs enriched in hypermethylated intron bins (169, p-val < 0.01). Table S13. Motifs enriched in hypomethylated intron bins (83, p-val < 0.01). Table S14. Genes containing Pax5 motifs in their hypermethylated intronic regions. Table S15. Genes containing Pax6 motifs in their hypomethylated intronic regions. Table S16. Putative target genes with differentially methylated intron motifs. Table S17. Motif enrichment in each Subtype-DMR. Table S18. Validation target genes with differentially methylated PAX motifs. Table S19. Primers designed for BS-conversion PCR. Table S20. Validation of single CpG methylation by BS-seq in CDH5 and LRIG1 genes [file 13148_2020_888_MOESM2_ESM.zip › Additional_file_2_rev/Table S14.xls]

## Sheet: Table S14
Table S14. Genes containing Pax5 motifs in their hypermethylated intronic regions
Gene	Ensembl ID	DMR ID	Chr	Start	End	CF	Annotation	Repeat	CpG_annotation
PARD6G	ENSCAFG00000000005	chr1_533501	chr1	533501	534000	22	intron (ENSCAFG00000000005, intron 3 of 3)	Non-repeat	-
PARD6G	ENSCAFG00000000005	chr1_544001	chr1	544001	544500	30	intron (ENSCAFG00000000005, intron 3 of 3)	Non-repeat	CpG Island
PARD6G	ENSCAFG00000000005	chr1_548001	chr1	548001	548500	11	intron (ENSCAFG00000000005, intron 3 of 3)	Non-repeat	Shelf
CTDP1	ENSCAFG00000000010	chr1_893501	chr1	893501	894000	14	intron (ENSCAFG00000000010, intron 12 of 12)	Non-repeat	Shore
CTDP1	ENSCAFG00000000010	chr1_939001	chr1	939001	939500	7	intron (ENSCAFG00000000010, intron 1 of 12)	Non-repeat	-
NFATC1	ENSCAFG00000000011	chr1_1072501	chr1	1072501	1073000	38	intron (ENSCAFG00000000011, intron 6 of 9)	Non-repeat	CpG Island
NFATC1	ENSCAFG00000000011	chr1_1078001	chr1	1078001	1078500	11	intron (ENSCAFG00000000011, intron 6 of 9)	Non-repeat	Shore
ATP9B	ENSCAFG00000000012	chr1_1194001	chr1	1194001	1194500	15	intron (ENSCAFG00000000012, intron 13 of 28)	Non-repeat	-
ATP9B	ENSCAFG00000000012	chr1_1194001	chr1	1194001	1194500	15	intron (ENSCAFG00000000012, intron 13 of 28)	Non-repeat	-
ATP9B	ENSCAFG00000000012	chr1_1194501	chr1	1194501	1195000	9	intron (ENSCAFG00000000012, intron 13 of 28)	Non-repeat	-
ATP9B	ENSCAFG00000000012	chr1_1360501	chr1	1360501	1361000	13	intron (ENSCAFG00000000012, intron 1 of 28)	Non-repeat	-
MBP	ENSCAFG00000000016	chr1_2902001	chr1	2902001	2902500	20	intron (ENSCAFG00000000016, intron 2 of 6)	Non-repeat	-
ZNF236	ENSCAFG00000000017	chr1_2999001	chr1	2999001	2999500	17	intron (ENSCAFG00000000017, intron 16 of 28)	Non-repeat	-
ZNF236	ENSCAFG00000000017	chr1_3029501	chr1	3029501	3030000	6	intron (ENSCAFG00000000017, intron 9 of 28)	Non-repeat	Shore
-	ENSCAFG00000040729	chr1_3218501	chr1	3218501	3219000	31	intron (ENSCAFG00000040729, intron 1 of 2)	Non-repeat	CpG Island
ZNF516	ENSCAFG00000000019	chr1_3330001	chr1	3330001	3330500	8	intron (ENSCAFG00000000019, intron 1 of 5)	Non-repeat	Shelf
ZNF407	ENSCAFG00000000022	chr1_4430001	chr1	4430001	4430500	14	intron (ENSCAFG00000000022, intron 7 of 7)	Non-repeat	-
ZNF407	ENSCAFG00000000022	chr1_4455501	chr1	4455501	4456000	7	intron (ENSCAFG00000000022, intron 7 of 7)	Non-repeat	-
CNDP1	ENSCAFG00000000024	chr1_4901501	chr1	4901501	4902000	21	intron (ENSCAFG00000000024, intron 1 of 11)	Non-repeat	-
SERPINB5	ENSCAFG00000024647	chr1_13624001	chr1	13624001	13624500	7	intron (ENSCAFG00000024647, intron 1 of 7)	Non-repeat	-
FECH	ENSCAFG00000000126	chr1_18374501	chr1	18374501	18375000	13	intron (ENSCAFG00000000126, intron 8 of 11)	Non-repeat	-
MEX3C	ENSCAFG00000000162	chr1_23808501	chr1	23808501	23809000	6	intron (ENSCAFG00000000162, intron 1 of 2)	Repeat	-
-	ENSCAFG00000040223	chr1_35819501	chr1	35819501	35820000	6	intron (ENSCAFG00000040223, intron 1 of 1)	Non-repeat	-
UTRN	ENSCAFG00000000326	chr1_36066501	chr1	36066501	36067000	8	intron (ENSCAFG00000000326, intron 50 of 71)	Non-repeat	-
SASH1	ENSCAFG00000000366	chr1_39286001	chr1	39286001	39286500	10	intron (ENSCAFG00000000366, intron 1 of 19)	Non-repeat	-
UST	ENSCAFG00000000372	chr1_39731501	chr1	39731501	39732000	6	intron (ENSCAFG00000000372, intron 1 of 8)	Repeat	-
-	ENSCAFG00000034008	chr1_40758001	chr1	40758001	40758500	7	intron (ENSCAFG00000034008, intron 1 of 1)	Non-repeat	-
MTHFD1L	ENSCAFG00000000413	chr1_41454501	chr1	41454501	41455000	9	intron (ENSCAFG00000000413, intron 25 of 26)	Non-repeat	-
ESR1	ENSCAFG00000000430	chr1_42084501	chr1	42084501	42085000	54	intron (ENSCAFG00000000430, intron 2 of 8)	Repeat	CpG Island
TIAM2	ENSCAFG00000000577	chr1_44914001	chr1	44914001	44914500	11	intron (ENSCAFG00000000577, intron 4 of 23)	Non-repeat	-
ARID1B	ENSCAFG00000000608	chr1_46380501	chr1	46380501	46381000	8	intron (ENSCAFG00000000608, intron 5 of 37)	Non-repeat	-
ZDHHC14	ENSCAFG00000000618	chr1_47041501	chr1	47041501	47042000	15	intron (ENSCAFG00000000618, intron 2 of 9)	Non-repeat	-
ZDHHC14	ENSCAFG00000000618	chr1_47135001	chr1	47135001	47135500	10	intron (ENSCAFG00000000618, intron 3 of 9)	Non-repeat	-
SYNJ2	ENSCAFG00000000644	chr1_47520501	chr1	47520501	47521000	13	intron (ENSCAFG00000000644, intron 2 of 25)	Non-repeat	Shore
SYNJ2	ENSCAFG00000000644	chr1_47529501	chr1	47529501	47530000	23	intron (ENSCAFG00000000644, intron 3 of 25)	Non-repeat	-
SYNJ2	ENSCAFG00000000644	chr1_47541501	chr1	47541501	47542000	6	intron (ENSCAFG00000000644, intron 6 of 25)	Non-repeat	-
FNDC1	ENSCAFG00000000667	chr1_48502001	chr1	48502001	48502500	35	intron (ENSCAFG00000000667, intron 1 of 22)	Non-repeat	CpG Island
IGF2R	ENSCAFG00000000691	chr1_49179501	chr1	49179501	49180000	8	intron (ENSCAFG00000000691, intron 1 of 47)	Non-repeat	-
-	ENSCAFG00000032456	chr1_49914001	chr1	49914001	49914500	27	intron (ENSCAFG00000032456, intron 3 of 4)	Non-repeat	CpG Island
RPS6KA2	ENSCAFG00000000828	chr1_54538501	chr1	54538501	54539000	13	intron (ENSCAFG00000000828, intron 1 of 20)	Non-repeat	-
AFDN	ENSCAFG00000000860	chr1_55476001	chr1	55476001	55476500	6	intron (ENSCAFG00000000860, intron 11 of 31)	Repeat	-
KIF25	ENSCAFG00000000863	chr1_55587501	chr1	55587501	55588000	33	intron (ENSCAFG00000000863, intron 14 of 14)	Non-repeat	CpG Island
SMOC2	ENSCAFG00000000868	chr1_55828501	chr1	55828501	55829000	10	intron (ENSCAFG00000000868, intron 1 of 12)	Non-repeat	Shore
FAM162B	ENSCAFG00000000908	chr1_57169001	chr1	57169001	57169500	67	intron (ENSCAFG00000000908, intron 1 of 3)	Non-repeat	CpG Island
NCOA7	ENSCAFG00000001047	chr1_64782001	chr1	64782001	64782500	11	intron (ENSCAFG00000001047, intron 9 of 15)	Non-repeat	Shore
NCOA7	ENSCAFG00000001047	chr1_64782001	chr1	64782001	64782500	11	intron (ENSCAFG00000001047, intron 9 of 15)	Non-repeat	Shore
ARHGAP18	ENSCAFG00000001114	chr1_68148501	chr1	68148501	68149000	17	intron (ENSCAFG00000001114, intron 12 of 13)	Non-repeat	-
SLC35D2	ENSCAFG00000001216	chr1_70515001	chr1	70515001	70515500	10	intron (ENSCAFG00000001216, intron 6 of 11)	Non-repeat	-
PTCH1	ENSCAFG00000001246	chr1_71292001	chr1	71292001	71292500	6	intron (ENSCAFG00000001246, intron 17 of 23)	Non-repeat	-
FANCC	ENSCAFG00000001286	chr1_71665001	chr1	71665001	71665500	8	intron (ENSCAFG00000001286, intron 14 of 16)	Non-repeat	-
DAPK1	ENSCAFG00000001316	chr1_72439001	chr1	72439001	72439500	19	intron (ENSCAFG00000001316, intron 1 of 24)	Non-repeat	-
TLE1	ENSCAFG00000001462	chr1_77562001	chr1	77562001	77562500	4	intron (ENSCAFG00000001462, intron 3 of 18)	Non-repeat	-
APBA1	ENSCAFG00000001897	chr1_87978501	chr1	87978501	87979000	23	intron (ENSCAFG00000001897, intron 10 of 11)	Non-repeat	CpG Island
TJP2	ENSCAFG00000001902	chr1_88229001	chr1	88229001	88229500	14	intron (ENSCAFG00000001902, intron 1 of 23)	Repeat	-
SMARCA2	ENSCAFG00000002013	chr1_90795001	chr1	90795001	90795500	10	intron (ENSCAFG00000002013, intron 21 of 31)	Repeat	-
SMARCA2	ENSCAFG00000002013	chr1_90809001	chr1	90809001	90809500	8	intron (ENSCAFG00000002013, intron 24 of 31)	Non-repeat	-
RFX3	ENSCAFG00000002053	chr1_91787501	chr1	91787501	91788000	7	intron (ENSCAFG00000002053, intron 15 of 17)	Non-repeat	-
-	ENSCAFG00000034794	chr1_95242001	chr1	95242001	95242500	17	intron (ENSCAFG00000034794, intron 1 of 1)	Non-repeat	-
AUH	ENSCAFG00000030145	chr1_95681501	chr1	95681501	95682000	12	intron (ENSCAFG00000030145, intron 6 of 9)	Non-repeat	-
-	ENSCAFG00000036506	chr1_96487501	chr1	96487501	96488000	12	intron (ENSCAFG00000036506, intron 1 of 1)	Non-repeat	-
SEMA4D	ENSCAFG00000002180	chr1_96865001	chr1	96865001	96865500	24	intron (ENSCAFG00000002180, intron 13 of 15)	Non-repeat	Shore
PHF2	ENSCAFG00000002253	chr1_98210001	chr1	98210001	98210500	11	intron (ENSCAFG00000002253, intron 2 of 21)	Non-repeat	Shelf
PHF2	ENSCAFG00000002253	chr1_98247001	chr1	98247001	98247500	20	intron (ENSCAFG00000002253, intron 1 of 21)	Non-repeat	-
FAM120A	ENSCAFG00000002261	chr1_98269001	chr1	98269001	98269500	10	intron (ENSCAFG00000002261, intron 16 of 16)	Non-repeat	-
FAM120A	ENSCAFG00000002261	chr1_98297001	chr1	98297001	98297500	12	intron (ENSCAFG00000002261, intron 8 of 16)	Non-repeat	-
FAM120A	ENSCAFG00000002261	chr1_98332501	chr1	98332501	98333000	6	intron (ENSCAFG00000002261, intron 2 of 16)	Non-repeat	-
BICD2	ENSCAFG00000002289	chr1_98711001	chr1	98711001	98711500	9	intron (ENSCAFG00000002289, intron 1 of 6)	Non-repeat	-
CENPP	ENSCAFG00000024350	chr1_98812501	chr1	98812501	98813000	14	intron (ENSCAFG00000024350, intron 5 of 7)	Non-repeat	-
ZNF787	ENSCAFG00000002481	chr1_101793001	chr1	101793001	101793500	6	intron (ENSCAFG00000002481, intron 1 of 1)	Repeat	Shelf
-	ENSCAFG00000002723	chr1_103460501	chr1	103460501	103461000	59	intron (ENSCAFG00000002723, intron 1 of 9)	Non-repeat	CpG Island
-	ENSCAFG00000033879	chr1_104841001	chr1	104841001	104841500	17	intron (ENSCAFG00000033879, intron 1 of 2)	Non-repeat	CpG Island
C1H19orf81	ENSCAFG00000029175	chr1_106166001	chr1	106166001	106166500	26	intron (ENSCAFG00000029175, intron 1 of 4)	Non-repeat	CpG Island
VRK3	ENSCAFG00000003420	chr1_106568001	chr1	106568001	106568500	7	intron (ENSCAFG00000003420, intron 2 of 14)	Repeat	-
AP2A1	ENSCAFG00000003541	chr1_106772501	chr1	106772501	106773000	7	intron (ENSCAFG00000003541, intron 1 of 22)	Repeat	-
SLC17A7	ENSCAFG00000003665	chr1_107059001	chr1	107059001	107059500	12	intron (ENSCAFG00000003665, intron 2 of 11)	Non-repeat	Shore
BCAT2	ENSCAFG00000003901	chr1_107545501	chr1	107545501	107546000	16	intron (ENSCAFG00000003901, intron 3 of 11)	Non-repeat	Shelf
DHX34	ENSCAFG00000004170	chr1_108618001	chr1	108618001	108618500	13	intron (ENSCAFG00000004170, intron 8 of 16)	Non-repeat	-
PRKD2	ENSCAFG00000004256	chr1_109215001	chr1	109215001	109215500	25	intron (ENSCAFG00000004256, intron 2 of 17)	Non-repeat	CpG Island
MARK4	ENSCAFG00000004527	chr1_110228001	chr1	110228001	110228500	11	intron (ENSCAFG00000004527, intron 14 of 17)	Non-repeat	Shore
TRAPPC6A	ENSCAFG00000031778	chr1_110337501	chr1	110337501	110338000	11	intron (ENSCAFG00000031778, intron 3 of 5)	Non-repeat	Shelf
CBLC	ENSCAFG00000004651	chr1_110594501	chr1	110594501	110595000	11	intron (ENSCAFG00000004651, intron 7 of 10)	Repeat	-
IRGQ	ENSCAFG00000031996	chr1_111534501	chr1	111534501	111535000	9	intron (ENSCAFG00000031996, intron 1 of 1)	Non-repeat	Shore
EGLN2	ENSCAFG00000005079	chr1_112996001	chr1	112996001	112996500	8	intron (ENSCAFG00000005079, intron 1 of 4)	Non-repeat	-
COQ8B	ENSCAFG00000005108	chr1_113071001	chr1	113071001	113071500	8	intron (ENSCAFG00000005108, intron 12 of 14)	Non-repeat	-
NCCRP1	ENSCAFG00000005593	chr1_113991001	chr1	113991001	113991500	14	intron (ENSCAFG00000005593, intron 4 of 6)	Repeat	Shore
PAK4	ENSCAFG00000005606	chr1_114021501	chr1	114021501	114022000	13	intron (ENSCAFG00000005606, intron 1 of 9)	Repeat	-
PAK4	ENSCAFG00000005606	chr1_114049501	chr1	114049501	114050000	12	intron (ENSCAFG00000005606, intron 1 of 9)	Repeat	Shore
PAK4	ENSCAFG00000005606	chr1_114050001	chr1	114050001	114050500	18	intron (ENSCAFG00000005606, intron 1 of 9)	Repeat	Shore
-	ENSCAFG00000005678	chr1_114311001	chr1	114311001	114311500	17	intron (ENSCAFG00000005678, intron 2 of 3)	Non-repeat	Shore
-	ENSCAFG00000024191	chr1_114322501	chr1	114322501	114323000	18	intron (ENSCAFG00000024191, intron 2 of 3)	Non-repeat	Shore
-	ENSCAFG00000005909	chr1_114591501	chr1	114591501	114592000	28	intron (ENSCAFG00000005909, intron 2 of 6)	Non-repeat	Shore
SIPA1L3	ENSCAFG00000005973	chr1_114819501	chr1	114819501	114820000	9	intron (ENSCAFG00000005973, intron 11 of 20)	Repeat	-
SIPA1L3	ENSCAFG00000005973	chr1_114847001	chr1	114847001	114847500	13	intron (ENSCAFG00000005973, intron 6 of 20)	Repeat	-
OVOL3	ENSCAFG00000006605	chr1_116589001	chr1	116589001	116589500	10	intron (ENSCAFG00000006605, intron 2 of 3)	Non-repeat	Shore
DMKN	ENSCAFG00000007024	chr1_117130001	chr1	117130001	117130500	10	intron (ENSCAFG00000007024, intron 1 of 11)	Non-repeat	Shore
DMKN	ENSCAFG00000007024	chr1_117155501	chr1	117155501	117156000	20	intron (ENSCAFG00000007024, intron 17 of 19)	Non-repeat	CpG Island
HPN	ENSCAFG00000007126	chr1_117502001	chr1	117502001	117502500	23	intron (ENSCAFG00000007126, intron 1 of 12)	Non-repeat	CpG Island
LSM14A	ENSCAFG00000007350	chr1_118075001	chr1	118075001	118075500	7	intron (ENSCAFG00000007350, intron 4 of 9)	Non-repeat	-
-	ENSCAFG00000033975	chr1_118356501	chr1	118356501	118357000	27	intron (ENSCAFG00000033975, intron 1 of 2)	Non-repeat	Shore
RHPN2	ENSCAFG00000007465	chr1_119112501	chr1	119112501	119113000	19	intron (ENSCAFG00000007465, intron 16 of 16)	Non-repeat	Shelf
ZNF536	ENSCAFG00000007601	chr1_121279501	chr1	121279501	121280000	32	intron (ENSCAFG00000007601, intron 2 of 4)	Non-repeat	CpG Island
BAZ2A	ENSCAFG00000000135	chr10_838001	chr10	838001	838500	20	intron (ENSCAFG00000000135, intron 24 of 28)	Non-repeat	-
GPR182	ENSCAFG00000024578	chr10_1193001	chr10	1193001	1193500	7	intron (ENSCAFG00000024578, intron 1 of 2)	Non-repeat	-
CTDSP2	ENSCAFG00000000308	chr10_1883501	chr10	1883501	1884000	6	intron (ENSCAFG00000000308, intron 2 of 7)	Non-repeat	Shore
CTDSP2	ENSCAFG00000000308	chr10_1885501	chr10	1885501	1886000	26	intron (ENSCAFG00000000308, intron 1 of 7)	Non-repeat	CpG Island
CPT1B	ENSCAFG00000000586	chr10_16744001	chr10	16744001	16744500	17	intron (ENSCAFG00000000586, intron 17 of 17)	Non-repeat	Shore
-	ENSCAFG00000035067	chr10_17340501	chr10	17340501	17341000	23	intron (ENSCAFG00000035067, intron 1 of 1)	Non-repeat	Shelf
-	ENSCAFG00000033836	chr10_20043001	chr10	20043001	20043500	20	intron (ENSCAFG00000033836, intron 1 of 1)	Non-repeat	Shore
SCUBE1	ENSCAFG00000000907	chr10_22308501	chr10	22308501	22309000	8	intron (ENSCAFG00000000907, intron 6 of 22)	Non-repeat	-
TOB2	ENSCAFG00000001092	chr10_23827001	chr10	23827001	23827500	27	intron (ENSCAFG00000001092, intron 1 of 1)	Non-repeat	CpG Island
SGSM3	ENSCAFG00000001172	chr10_24763001	chr10	24763001	24763500	16	intron (ENSCAFG00000001172, intron 9 of 20)	Non-repeat	Shore
GRAP2	ENSCAFG00000001296	chr10_25160001	chr10	25160001	25160500	11	intron (ENSCAFG00000001296, intron 5 of 6)	Non-repeat	-
CSNK1E	ENSCAFG00000001413	chr10_26393001	chr10	26393001	26393500	11	intron (ENSCAFG00000001413, intron 1 of 5)	Non-repeat	Shelf
CSNK1E	ENSCAFG00000001413	chr10_26396001	chr10	26396001	26396500	10	intron (ENSCAFG00000001413, intron 1 of 5)	Non-repeat	-
CSNK1E	ENSCAFG00000001413	chr10_26396001	chr10	26396001	26396500	10	intron (ENSCAFG00000001413, intron 1 of 5)	Non-repeat	-
PLA2G6	ENSCAFG00000001424	chr10_26541001	chr10	26541001	26541500	12	intron (ENSCAFG00000001424, intron 11 of 11)	Non-repeat	-
TRIOBP	ENSCAFG00000001480	chr10_26859001	chr10	26859001	26859500	12	intron (ENSCAFG00000001480, intron 12 of 13)	Repeat	-
TRIOBP	ENSCAFG00000001480	chr10_26875501	chr10	26875501	26876000	8	intron (ENSCAFG00000001480, intron 11 of 23)	Non-repeat	Shelf
CARD10	ENSCAFG00000001502	chr10_27063001	chr10	27063001	27063500	7	intron (ENSCAFG00000001502, intron 4 of 19)	Non-repeat	Shelf
CYTH4	ENSCAFG00000001506	chr10_27266001	chr10	27266001	27266500	14	intron (ENSCAFG00000001506, intron 1 of 12)	Non-repeat	-
MYH9	ENSCAFG00000001630	chr10_28094501	chr10	28094501	28095000	18	intron (ENSCAFG00000001630, intron 12 of 39)	Non-repeat	-
BTBD11	ENSCAFG00000001793	chr10_31319501	chr10	31319501	31320000	10	intron (ENSCAFG00000001793, intron 1 of 16)	Non-repeat	-
FHL2	ENSCAFG00000002105	chr10_38054001	chr10	38054001	38054500	20	intron (ENSCAFG00000002105, intron 2 of 4)	Non-repeat	-
-	ENSCAFG00000039286	chr10_45441001	chr10	45441001	45441500	11	intron (ENSCAFG00000039286, intron 1 of 1)	Non-repeat	-
PRKCE	ENSCAFG00000002610	chr10_48056501	chr10	48056501	48057000	11	intron (ENSCAFG00000002610, intron 1 of 14)	Non-repeat	Shelf
PRKCE	ENSCAFG00000002610	chr10_48058501	chr10	48058501	48059000	13	intron (ENSCAFG00000002610, intron 1 of 14)	Non-repeat	-
PRKCE	ENSCAFG00000002610	chr10_48249501	chr10	48249501	48250000	8	intron (ENSCAFG00000002610, intron 2 of 14)	Repeat	-
RHOQ	ENSCAFG00000002631	chr10_48777501	chr10	48777501	48778000	6	intron (ENSCAFG00000002631, intron 1 of 3)	Non-repeat	-
MEIS1	ENSCAFG00000003233	chr10_65825501	chr10	65825501	65826000	12	intron (ENSCAFG00000003233, intron 7 of 11)	Non-repeat	Shore
-	ENSCAFG00000039840	chr10_68689001	chr10	68689001	68689500	19	intron (ENSCAFG00000039840, intron 1 of 1)	Repeat	Shore
GFPT2	ENSCAFG00000000433	chr11_1408501	chr11	1408501	1409000	6	intron (ENSCAFG00000000433, intron 13 of 18)	Non-repeat	-
ADAMTS2	ENSCAFG00000000334	chr11_2398001	chr11	2398001	2398500	12	intron (ENSCAFG00000000334, intron 3 of 21)	Non-repeat	-
RMND5B	ENSCAFG00000000236	chr11_3402001	chr11	3402001	3402500	11	intron (ENSCAFG00000000236, intron 1 of 9)	Repeat	-
BNC2	ENSCAFG00000001562	chr11_36731501	chr11	36731501	36732000	13	intron (ENSCAFG00000001562, intron 1 of 4)	Non-repeat	-
NOL6	ENSCAFG00000001869	chr11_50535001	chr11	50535001	50535500	5	intron (ENSCAFG00000001869, intron 21 of 25)	Non-repeat	-
PHF24	ENSCAFG00000001962	chr11_51553501	chr11	51553501	51554000	21	intron (ENSCAFG00000001962, intron 1 of 7)	Non-repeat	CpG Island
RECK	ENSCAFG00000002281	chr11_52596501	chr11	52596501	52597000	9	intron (ENSCAFG00000002281, intron 21 of 21)	Non-repeat	-
PAX5	ENSCAFG00000002357	chr11_53330001	chr11	53330001	53330500	7	intron (ENSCAFG00000002357, intron 5 of 9)	Non-repeat	-
SHB	ENSCAFG00000002397	chr11_54304501	chr11	54304501	54305000	12	intron (ENSCAFG00000002397, intron 1 of 6)	Non-repeat	-
-	ENSCAFG00000039174	chr11_55145001	chr11	55145001	55145500	8	intron (ENSCAFG00000039174, intron 1 of 1)	Non-repeat	Shore
ABCA1	ENSCAFG00000002727	chr11_60841001	chr11	60841001	60841500	12	intron (ENSCAFG00000002727, intron 4 of 48)	Non-repeat	-
-	ENSCAFG00000037818	chr11_62192501	chr11	62192501	62193000	7	intron (ENSCAFG00000037818, intron 1 of 2)	Non-repeat	-
EPB41L4B	ENSCAFG00000002847	chr11_64338501	chr11	64338501	64339000	11	intron (ENSCAFG00000002847, intron 19 of 27)	Non-repeat	-
SVEP1	ENSCAFG00000002928	chr11_65493001	chr11	65493001	65493500	48	intron (ENSCAFG00000002928, intron 1 of 47)	Non-repeat	CpG Island
FKBP15	ENSCAFG00000003198	chr11_67548501	chr11	67548501	67549000	4	intron (ENSCAFG00000003198, intron 19 of 27)	Non-repeat	-
RGS3	ENSCAFG00000003267	chr11_67916501	chr11	67916501	67917000	43	intron (ENSCAFG00000003267, intron 24 of 27)	Non-repeat	CpG Island
COL27A1	ENSCAFG00000003327	chr11_68511501	chr11	68511501	68512000	19	intron (ENSCAFG00000003327, intron 2 of 21)	Non-repeat	CpG Island
-	ENSCAFG00000003331	chr11_68559001	chr11	68559001	68559500	25	intron (ENSCAFG00000003331, intron 4 of 5)	Non-repeat	CpG Island
BRINP1	ENSCAFG00000003526	chr11_72700001	chr11	72700001	72700500	23	intron (ENSCAFG00000003526, intron 2 of 7)	Non-repeat	Shore
ABCF1	ENSCAFG00000030478	chr12_408501	chr12	408501	409000	8	intron (ENSCAFG00000030478, intron 20 of 25)	Non-repeat	-
-	ENSCAFG00000000470	chr12_615001	chr12	615001	615500	5	intron (ENSCAFG00000000470, intron 1 of 1)	Non-repeat	-
PRRC2A	ENSCAFG00000000533	chr12_1124501	chr12	1124501	1125000	9	intron (ENSCAFG00000000533, intron 28 of 30)	Non-repeat	-
BAG6	ENSCAFG00000000575	chr12_1133501	chr12	1133501	1134000	8	intron (ENSCAFG00000000575, intron 7 of 25)	Non-repeat	Shelf
SAPCD1	ENSCAFG00000000628	chr12_1245001	chr12	1245001	1245500	8	intron (ENSCAFG00000000628, intron 4 of 4)	Non-repeat	-
EHMT2	ENSCAFG00000000669	chr12_1342001	chr12	1342001	1342500	19	intron (ENSCAFG00000000669, intron 24 of 25)	Non-repeat	Shelf
BRD2	ENSCAFG00000000871	chr12_2545001	chr12	2545001	2545500	10	intron (ENSCAFG00000000871, intron 11 of 11)	Non-repeat	-
RGL2	ENSCAFG00000000963	chr12_2737001	chr12	2737001	2737500	14	intron (ENSCAFG00000000963, intron 2 of 16)	Non-repeat	Shore
LEMD2	ENSCAFG00000001191	chr12_3126001	chr12	3126001	3126500	8	intron (ENSCAFG00000001191, intron 3 of 8)	Non-repeat	-
PACSIN1	ENSCAFG00000001221	chr12_3757001	chr12	3757001	3757500	4	intron (ENSCAFG00000001221, intron 2 of 10)	Non-repeat	Shelf
ANKS1A	ENSCAFG00000001277	chr12_4255001	chr12	4255001	4255500	8	intron (ENSCAFG00000001277, intron 13 of 22)	Repeat	-
-	ENSCAFG00000039716	chr12_6182001	chr12	6182001	6182500	15	intron (ENSCAFG00000039716, intron 2 of 2)	Non-repeat	-
ZFAND3	ENSCAFG00000001489	chr12_6908001	chr12	6908001	6908500	4	intron (ENSCAFG00000001489, intron 1 of 5)	Non-repeat	-
GLP1R	ENSCAFG00000001547	chr12_7993001	chr12	7993001	7993500	24	intron (ENSCAFG00000001547, intron 2 of 13)	Non-repeat	-
-	ENSCAFG00000039160	chr12_8178001	chr12	8178001	8178500	8	intron (ENSCAFG00000039160, intron 2 of 3)	Non-repeat	-
KIF6	ENSCAFG00000001560	chr12_8205001	chr12	8205001	8205500	5	intron (ENSCAFG00000001560, intron 19 of 19)	Non-repeat	Shelf
-	ENSCAFG00000035091	chr12_11450501	chr12	11450501	11451000	2	intron (ENSCAFG00000035091, intron 1 of 1)	Non-repeat	Shelf
SLC29A1	ENSCAFG00000001981	chr12_12639501	chr12	12639501	12640000	12	intron (ENSCAFG00000001981, intron 1 of 12)	Non-repeat	-
CLIC5	ENSCAFG00000002016	chr12_14202501	chr12	14202501	14203000	5	intron (ENSCAFG00000002016, intron 3 of 5)	Non-repeat	-
ADGRF1	ENSCAFG00000002068	chr12_15164501	chr12	15164501	15165000	8	intron (ENSCAFG00000002068, intron 13 of 14)	Non-repeat	-
GSTA4	ENSCAFG00000024066	chr12_20435501	chr12	20435501	20436000	7	intron (ENSCAFG00000024066, intron 2 of 6)	Non-repeat	-
-	ENSCAFG00000033263	chr12_47562001	chr12	47562001	47562500	24	intron (ENSCAFG00000033263, intron 1 of 1)	Repeat	Shore
BACH2	ENSCAFG00000003116	chr12_49117001	chr12	49117001	49117500	9	intron (ENSCAFG00000003116, intron 3 of 4)	Non-repeat	-
FAXC	ENSCAFG00000023253	chr12_57562001	chr12	57562001	57562500	5	intron (ENSCAFG00000023253, intron 3 of 6)	Repeat	-
PRDM13	ENSCAFG00000023314	chr12_57804001	chr12	57804001	57804500	55	intron (ENSCAFG00000023314, intron 1 of 7)	Non-repeat	CpG Island
SIM1	ENSCAFG00000003538	chr12_58546501	chr12	58546501	58547000	60	intron (ENSCAFG00000003538, intron 1 of 10)	Non-repeat	CpG Island
ARMC2	ENSCAFG00000003784	chr12_65909001	chr12	65909001	65909500	9	intron (ENSCAFG00000003784, intron 12 of 17)	Non-repeat	-
-	ENSCAFG00000038985	chr12_70281001	chr12	70281001	70281500	25	intron (ENSCAFG00000038985, intron 2 of 2)	Non-repeat	Shore
ANGPT1	ENSCAFG00000000693	chr13_8104501	chr13	8104501	8105000	5	intron (ENSCAFG00000000693, intron 6 of 8)	Repeat	-
MTSS1	ENSCAFG00000001050	chr13_22678001	chr13	22678001	22678500	4	intron (ENSCAFG00000001050, intron 3 of 13)	Non-repeat	-
MTSS1	ENSCAFG00000001050	chr13_22691501	chr13	22691501	22692000	7	intron (ENSCAFG00000001050, intron 3 of 13)	Non-repeat	-
MTSS1	ENSCAFG00000001050	chr13_22778001	chr13	22778001	22778500	14	intron (ENSCAFG00000001050, intron 1 of 13)	Non-repeat	-
-	ENSCAFG00000033887	chr13_25309501	chr13	25309501	25310000	16	intron (ENSCAFG00000033887, intron 1 of 1)	Repeat	-
-	ENSCAFG00000033887	chr13_25317501	chr13	25317501	25318000	16	intron (ENSCAFG00000033887, intron 1 of 1)	Non-repeat	-
ASAP1	ENSCAFG00000001096	chr13_27123001	chr13	27123001	27123500	16	intron (ENSCAFG00000001096, intron 27 of 29)	Non-repeat	-
ASAP1	ENSCAFG00000001096	chr13_27123001	chr13	27123001	27123500	16	intron (ENSCAFG00000001096, intron 27 of 29)	Non-repeat	-
ASAP1	ENSCAFG00000001096	chr13_27135501	chr13	27135501	27136000	6	intron (ENSCAFG00000001096, intron 25 of 29)	Repeat	-
PTK2	ENSCAFG00000001217	chr13_35507001	chr13	35507001	35507500	16	intron (ENSCAFG00000001217, intron 1 of 30)	Non-repeat	-
TSNARE1	ENSCAFG00000001264	chr13_36564501	chr13	36564501	36565000	18	intron (ENSCAFG00000001264, intron 1 of 12)	Non-repeat	Shelf
ADGRB1	ENSCAFG00000001269	chr13_36655001	chr13	36655001	36655500	15	intron (ENSCAFG00000001269, intron 17 of 32)	Non-repeat	CpG Island
-	ENSCAFG00000032427	chr13_37016001	chr13	37016001	37016500	38	intron (ENSCAFG00000032427, intron 1 of 1)	Non-repeat	CpG Island
-	ENSCAFG00000032427	chr13_37024001	chr13	37024001	37024500	34	intron (ENSCAFG00000032427, intron 1 of 1)	Non-repeat	CpG Island
ZC3H3	ENSCAFG00000001299	chr13_37146501	chr13	37146501	37147000	26	intron (ENSCAFG00000001299, intron 8 of 10)	Non-repeat	Shore
ZC3H3	ENSCAFG00000001299	chr13_37148001	chr13	37148001	37148500	5	intron (ENSCAFG00000001299, intron 7 of 10)	Non-repeat	Shore
ZC3H3	ENSCAFG00000001299	chr13_37155001	chr13	37155001	37155500	25	intron (ENSCAFG00000001299, intron 4 of 10)	Non-repeat	Shelf
ZC3H3	ENSCAFG00000001299	chr13_37156001	chr13	37156001	37156500	19	intron (ENSCAFG00000001299, intron 3 of 10)	Non-repeat	Shelf
ZC3H3	ENSCAFG00000001299	chr13_37201501	chr13	37201501	37202000	22	intron (ENSCAFG00000001299, intron 2 of 10)	Non-repeat	Shore
SCRIB	ENSCAFG00000001372	chr13_37374001	chr13	37374001	37374500	30	intron (ENSCAFG00000001372, intron 1 of 35)	Non-repeat	Shore
PLEC	ENSCAFG00000001433	chr13_37449001	chr13	37449001	37449500	29	intron (ENSCAFG00000001433, intron 31 of 31)	Non-repeat	CpG Island
PLEC	ENSCAFG00000001433	chr13_37498001	chr13	37498001	37498500	9	intron (ENSCAFG00000001433, intron 1 of 31)	Non-repeat	Shelf
MROH1	ENSCAFG00000001546	chr13_37689001	chr13	37689001	37689500	29	intron (ENSCAFG00000001546, intron 31 of 37)	Non-repeat	Shore
BOP1	ENSCAFG00000001554	chr13_37706501	chr13	37706501	37707000	24	intron (ENSCAFG00000001554, intron 2 of 6)	Non-repeat	Shore
SHARPIN	ENSCAFG00000001536	chr13_37760001	chr13	37760001	37760500	17	intron (ENSCAFG00000001536, intron 1 of 4)	Non-repeat	CpG Island
SHARPIN	ENSCAFG00000001536	chr13_37761501	chr13	37761501	37762000	38	intron (ENSCAFG00000001536, intron 1 of 4)	Non-repeat	CpG Island
-	ENSCAFG00000035711	chr13_37984501	chr13	37984501	37985000	34	intron (ENSCAFG00000035711, intron 1 of 1)	Non-repeat	CpG Island
CHRNB4	ENSCAFG00000023904	chr13_38313501	chr13	38313501	38314000	28	intron (ENSCAFG00000023904, intron 1 of 6)	Non-repeat	CpG Island
CHRNB4	ENSCAFG00000023904	chr13_38322501	chr13	38322501	38323000	36	intron (ENSCAFG00000023904, intron 4 of 6)	Non-repeat	CpG Island
HYKK	ENSCAFG00000030589	chr13_38395501	chr13	38395501	38396000	25	intron (ENSCAFG00000030589, intron 1 of 4)	Non-repeat	CpG Island
-	ENSCAFG00000035728	chr13_38480501	chr13	38480501	38481000	31	intron (ENSCAFG00000035728, intron 1 of 1)	Non-repeat	CpG Island
LIMCH1	ENSCAFG00000001792	chr13_38519501	chr13	38519501	38520000	16	intron (ENSCAFG00000001792, intron 1 of 28)	Non-repeat	Shore
LIMCH1	ENSCAFG00000001792	chr13_38705501	chr13	38705501	38706000	31	intron (ENSCAFG00000001792, intron 3 of 28)	Non-repeat	CpG Island
LNX1	ENSCAFG00000002039	chr13_46088501	chr13	46088501	46089000	8	intron (ENSCAFG00000002039, intron 8 of 9)	Non-repeat	-
KDR	ENSCAFG00000002079	chr13_47443501	chr13	47443501	47444000	8	intron (ENSCAFG00000002079, intron 29 of 29)	Non-repeat	-
KDR	ENSCAFG00000002079	chr13_47448501	chr13	47448501	47449000	12	intron (ENSCAFG00000002079, intron 27 of 29)	Non-repeat	-
-	ENSCAFG00000040388	chr13_57887501	chr13	57887501	57888000	8	intron (ENSCAFG00000040388, intron 3 of 3)	Repeat	-
GUK1	ENSCAFG00000001174	chr14_822001	chr14	822001	822500	13	intron (ENSCAFG00000001174, intron 2 of 7)	Non-repeat	Shelf
GUK1	ENSCAFG00000001174	chr14_822001	chr14	822001	822500	13	intron (ENSCAFG00000001174, intron 2 of 7)	Non-repeat	Shelf
GUK1	ENSCAFG00000001174	chr14_822001	chr14	822001	822500	13	intron (ENSCAFG00000001174, intron 2 of 7)	Non-repeat	Shelf
WNT3A	ENSCAFG00000001179	chr14_865001	chr14	865001	865500	16	intron (ENSCAFG00000001179, intron 2 of 2)	Non-repeat	CpG Island
PODXL	ENSCAFG00000001403	chr14_5584001	chr14	5584001	5584500	9	intron (ENSCAFG00000001403, intron 1 of 7)	Non-repeat	Shore
PODXL	ENSCAFG00000001403	chr14_5592501	chr14	5592501	5593000	21	intron (ENSCAFG00000001403, intron 1 of 7)	Non-repeat	CpG Island
LMOD2	ENSCAFG00000001775	chr14_11920001	chr14	11920001	11920500	14	intron (ENSCAFG00000001775, intron 1 of 1)	Non-repeat	Shore
CDK14	ENSCAFG00000001898	chr14_16907001	chr14	16907001	16907500	7	intron (ENSCAFG00000001898, intron 12 of 13)	Non-repeat	-
RAPGEF5	ENSCAFG00000002731	chr14_36012501	chr14	36012501	36013000	4	intron (ENSCAFG00000002731, intron 17 of 25)	Non-repeat	-
CREB5	ENSCAFG00000003005	chr14_41697001	chr14	41697001	41697500	7	intron (ENSCAFG00000003005, intron 5 of 10)	Non-repeat	-
NOD1	ENSCAFG00000003074	chr14_43192501	chr14	43192501	43193000	10	intron (ENSCAFG00000003074, intron 5 of 12)	Non-repeat	Shelf
MINDY4	ENSCAFG00000003100	chr14_43563501	chr14	43563501	43564000	11	intron (ENSCAFG00000003100, intron 15 of 17)	Non-repeat	-
MINDY4	ENSCAFG00000003100	chr14_43566001	chr14	43566001	43566500	17	intron (ENSCAFG00000003100, intron 17 of 17)	Non-repeat	-
MINDY4	ENSCAFG00000003100	chr14_43566501	chr14	43566501	43567000	16	intron (ENSCAFG00000003100, intron 17 of 17)	Non-repeat	-
FKBP9	ENSCAFG00000003151	chr14_45051501	chr14	45051501	45052000	7	intron (ENSCAFG00000003151, intron 5 of 9)	Non-repeat	-
KIAA0895	ENSCAFG00000003232	chr14_47791001	chr14	47791001	47791500	34	intron (ENSCAFG00000003232, intron 2 of 7)	Non-repeat	CpG Island
MDFIC	ENSCAFG00000003393	chr14_54085001	chr14	54085001	54085500	9	intron (ENSCAFG00000003393, intron 2 of 3)	Non-repeat	-
ST7	ENSCAFG00000003410	chr14_55856501	chr14	55856501	55857000	8	intron (ENSCAFG00000003410, intron 1 of 15)	Non-repeat	Shore
ST7	ENSCAFG00000003410	chr14_55883001	chr14	55883001	55883500	14	intron (ENSCAFG00000003410, intron 1 of 15)	Repeat	-
ST7	ENSCAFG00000003410	chr14_56074501	chr14	56074501	56075000	10	intron (ENSCAFG00000003410, intron 13 of 15)	Non-repeat	-
WNT16	ENSCAFG00000003496	chr14_59395501	chr14	59395501	59396000	25	intron (ENSCAFG00000003496, intron 2 of 2)	Non-repeat	CpG Island
-	ENSCAFG00000035399	chr14_60302001	chr14	60302001	60302500	5	intron (ENSCAFG00000035399, intron 1 of 1)	Non-repeat	-
CADPS2	ENSCAFG00000003553	chr14_60454001	chr14	60454001	60454500	37	intron (ENSCAFG00000003553, intron 2 of 27)	Non-repeat	CpG Island
CTPS1	ENSCAFG00000002732	chr15_2086501	chr15	2086501	2087000	3	intron (ENSCAFG00000002732, intron 4 of 17)	Repeat	-
KCNQ4	ENSCAFG00000002814	chr15_2234501	chr15	2234501	2235000	16	intron (ENSCAFG00000002814, intron 1 of 13)	Non-repeat	-
NFYC	ENSCAFG00000002827	chr15_2289501	chr15	2289501	2290000	11	intron (ENSCAFG00000002827, intron 2 of 9)	Non-repeat	-
MYCL	ENSCAFG00000003022	chr15_2993501	chr15	2993501	2994000	10	intron (ENSCAFG00000003022, intron 2 of 5)	Repeat	Shelf
PABPC4	ENSCAFG00000003081	chr15_3244001	chr15	3244001	3244500	4	intron (ENSCAFG00000003081, intron 1 of 4)	Non-repeat	Shore
MYLK3	ENSCAFG00000003680	chr15_8414001	chr15	8414001	8414500	11	intron (ENSCAFG00000003680, intron 11 of 12)	Non-repeat	-
TRABD2B	ENSCAFG00000024288	chr15_12780001	chr15	12780001	12780500	20	intron (ENSCAFG00000024288, intron 1 of 5)	Non-repeat	Shore
TRABD2B	ENSCAFG00000024288	chr15_12820501	chr15	12820501	12821000	6	intron (ENSCAFG00000024288, intron 1 of 5)	Non-repeat	-
TRABD2B	ENSCAFG00000024288	chr15_12846501	chr15	12846501	12847000	14	intron (ENSCAFG00000024288, intron 1 of 5)	Repeat	Shelf
-	ENSCAFG00000034369	chr15_13146001	chr15	13146001	13146500	25	intron (ENSCAFG00000034369, intron 4 of 4)	Non-repeat	CpG Island
FAAH	ENSCAFG00000004254	chr15_14024501	chr15	14024501	14025000	10	intron (ENSCAFG00000004254, intron 12 of 14)	Non-repeat	-
PTCH2	ENSCAFG00000004694	chr15_15488501	chr15	15488501	15489000	23	intron (ENSCAFG00000004694, intron 1 of 21)	Non-repeat	CpG Island
RNF220	ENSCAFG00000004792	chr15_15732001	chr15	15732001	15732500	4	intron (ENSCAFG00000004792, intron 1 of 13)	Non-repeat	-
PTPRF	ENSCAFG00000005069	chr15_16608501	chr15	16608501	16609000	14	intron (ENSCAFG00000005069, intron 14 of 31)	Non-repeat	Shore
PTPRF	ENSCAFG00000005069	chr15_16616501	chr15	16616501	16617000	16	intron (ENSCAFG00000005069, intron 10 of 31)	Repeat	Shore
-	ENSCAFG00000039385	chr15_35492501	chr15	35492501	35493000	14	intron (ENSCAFG00000039385, intron 1 of 1)	Repeat	-
SLC5A8	ENSCAFG00000006942	chr15_40239001	chr15	40239001	40239500	33	intron (ENSCAFG00000006942, intron 1 of 14)	Non-repeat	CpG Island
GLT8D2	ENSCAFG00000007456	chr15_42524501	chr15	42524501	42525000	10	intron (ENSCAFG00000007456, intron 7 of 9)	Non-repeat	-
-	ENSCAFG00000029647	chr16_1534001	chr16	1534001	1534500	62	intron (ENSCAFG00000029647, intron 3 of 10)	Non-repeat	CpG Island
-	ENSCAFG00000032319	chr16_14010501	chr16	14010501	14011000	60	intron (ENSCAFG00000032319, intron 3 of 10)	Non-repeat	CpG Island
PRKAG2	ENSCAFG00000004912	chr16_15526001	chr16	15526001	15526500	9	intron (ENSCAFG00000004912, intron 14 of 14)	Non-repeat	-
PRKAG2	ENSCAFG00000004912	chr16_15712501	chr16	15712501	15713000	7	intron (ENSCAFG00000004912, intron 1 of 14)	Non-repeat	-
PRKAG2	ENSCAFG00000004912	chr16_15738501	chr16	15738501	15739000	48	intron (ENSCAFG00000004912, intron 1 of 14)	Non-repeat	CpG Island
RBM33	ENSCAFG00000005086	chr16_18567501	chr16	18567501	18568000	8	intron (ENSCAFG00000005086, intron 8 of 17)	Repeat	-
ESYT2	ENSCAFG00000005228	chr16_20808001	chr16	20808001	20808500	8	intron (ENSCAFG00000005228, intron 1 of 22)	Repeat	Shore
CSGALNACT1	ENSCAFG00000005337	chr16_22223501	chr16	22223501	22224000	9	intron (ENSCAFG00000005337, intron 5 of 6)	Non-repeat	Shore
FGFR1	ENSCAFG00000005970	chr16_27064001	chr16	27064001	27064500	12	intron (ENSCAFG00000005970, intron 3 of 16)	Non-repeat	-
MFHAS1	ENSCAFG00000006686	chr16_35593001	chr16	35593001	35593500	10	intron (ENSCAFG00000006686, intron 1 of 2)	Non-repeat	-
MTUS1	ENSCAFG00000006979	chr16_40958001	chr16	40958001	40958500	7	intron (ENSCAFG00000006979, intron 12 of 12)	Non-repeat	-
TRAPPC12	ENSCAFG00000003254	chr17_2024001	chr17	2024001	2024500	9	intron (ENSCAFG00000003254, intron 4 of 10)	Non-repeat	-
RNF144A	ENSCAFG00000003300	chr17_4576001	chr17	4576001	4576500	17	intron (ENSCAFG00000003300, intron 1 of 7)	Non-repeat	Shelf
-	ENSCAFG00000033673	chr17_14707001	chr17	14707001	14707500	7	intron (ENSCAFG00000033673, intron 1 of 4)	Non-repeat	-
HS1BP3	ENSCAFG00000003852	chr17_15596001	chr17	15596001	15596500	22	intron (ENSCAFG00000003852, intron 3 of 5)	Non-repeat	-
ITSN2	ENSCAFG00000004019	chr17_18642501	chr17	18642501	18643000	8	intron (ENSCAFG00000004019, intron 30 of 39)	Non-repeat	-
TMEM214	ENSCAFG00000004647	chr17_21038501	chr17	21038501	21039000	10	intron (ENSCAFG00000004647, intron 15 of 17)	Non-repeat	-
KHK	ENSCAFG00000004673	chr17_21090501	chr17	21090501	21091000	12	intron (ENSCAFG00000004673, intron 7 of 9)	Non-repeat	-
IFT172	ENSCAFG00000005048	chr17_21404501	chr17	21404501	21405000	9	intron (ENSCAFG00000005048, intron 21 of 47)	Non-repeat	-
BABAM2	ENSCAFG00000005205	chr17_22193001	chr17	22193001	22193500	8	intron (ENSCAFG00000005205, intron 6 of 11)	Non-repeat	-
BABAM2	ENSCAFG00000005205	chr17_22278501	chr17	22278501	22279000	20	intron (ENSCAFG00000005205, intron 10 of 10)	Non-repeat	-
BABAM2	ENSCAFG00000005205	chr17_22285501	chr17	22285501	22286000	11	intron (ENSCAFG00000005205, intron 10 of 10)	Non-repeat	-
XDH	ENSCAFG00000005609	chr17_24906001	chr17	24906001	24906500	11	intron (ENSCAFG00000005609, intron 35 of 37)	Non-repeat	-
REEP1	ENSCAFG00000007549	chr17_38899001	chr17	38899001	38899500	5	intron (ENSCAFG00000007549, intron 6 of 6)	Non-repeat	Shore
TCF7L1	ENSCAFG00000007832	chr17_39706501	chr17	39706501	39707000	8	intron (ENSCAFG00000007832, intron 3 of 10)	Repeat	-
TET3	ENSCAFG00000008728	chr17_48991501	chr17	48991501	48992000	6	intron (ENSCAFG00000008728, intron 7 of 10)	Non-repeat	-
RAB11FIP5	ENSCAFG00000008938	chr17_49753001	chr17	49753001	49753500	3	intron (ENSCAFG00000008938, intron 1 of 4)	Non-repeat	-
DYSF	ENSCAFG00000009033	chr17_51075001	chr17	51075001	51075500	7	intron (ENSCAFG00000009033, intron 37 of 54)	Non-repeat	-
DYSF	ENSCAFG00000009033	chr17_51081501	chr17	51081501	51082000	13	intron (ENSCAFG00000009033, intron 35 of 54)	Non-repeat	-
CASQ2	ENSCAFG00000009765	chr17_53246001	chr17	53246001	53246500	10	intron (ENSCAFG00000009765, intron 8 of 10)	Non-repeat	-
-	ENSCAFG00000028490	chr17_57397501	chr17	57397501	57398000	9	intron (ENSCAFG00000028490, intron 6 of 12)	Non-repeat	-
-	ENSCAFG00000037923	chr17_58998001	chr17	58998001	58998500	6	intron (ENSCAFG00000037923, intron 1 of 1)	Non-repeat	Shore
TDRKH	ENSCAFG00000012856	chr17_60807501	chr17	60807501	60808000	75	intron (ENSCAFG00000012856, intron 1 of 14)	Non-repeat	CpG Island
TDRKH	ENSCAFG00000012856	chr17_60807501	chr17	60807501	60808000	75	intron (ENSCAFG00000012856, intron 1 of 14)	Non-repeat	CpG Island
THEM4	ENSCAFG00000012908	chr17_60907001	chr17	60907001	60907500	8	intron (ENSCAFG00000012908, intron 5 of 8)	Repeat	-
MOV10	ENSCAFG00000013454	chr17_62874001	chr17	62874001	62874500	11	intron (ENSCAFG00000013454, intron 16 of 19)	Repeat	-
IKZF1	ENSCAFG00000003374	chr18_1662501	chr18	1662501	1663000	66	intron (ENSCAFG00000003374, intron 1 of 7)	Non-repeat	CpG Island
HECW1	ENSCAFG00000003494	chr18_7072501	chr18	7072501	7073000	7	intron (ENSCAFG00000003494, intron 1 of 4)	Non-repeat	-
FAM185A	ENSCAFG00000004283	chr18_17284001	chr18	17284001	17284500	17	intron (ENSCAFG00000004283, intron 1 of 7)	Non-repeat	Shore
LDLRAD3	ENSCAFG00000006840	chr18_31965501	chr18	31965501	31966000	16	intron (ENSCAFG00000006840, intron 4 of 5)	Non-repeat	Shelf
ABTB2	ENSCAFG00000006977	chr18_33617501	chr18	33617501	33618000	20	intron (ENSCAFG00000006977, intron 3 of 16)	Non-repeat	Shore
ABTB2	ENSCAFG00000006977	chr18_33617501	chr18	33617501	33618000	20	intron (ENSCAFG00000006977, intron 3 of 16)	Non-repeat	Shore
LMO2	ENSCAFG00000007127	chr18_33838501	chr18	33838501	33839000	12	intron (ENSCAFG00000007127, intron 4 of 6)	Non-repeat	-
FAM111B	ENSCAFG00000025213	chr18_37614001	chr18	37614001	37614500	5	intron (ENSCAFG00000025213, intron 1 of 2)	Repeat	-
TNKS1BP1	ENSCAFG00000007954	chr18_38823001	chr18	38823001	38823500	12	intron (ENSCAFG00000007954, intron 3 of 10)	Repeat	Shelf
TNKS1BP1	ENSCAFG00000007954	chr18_38836501	chr18	38836501	38837000	23	intron (ENSCAFG00000007954, intron 8 of 10)	Non-repeat	Shore
C18H11orf49	ENSCAFG00000008942	chr18_42413501	chr18	42413501	42414000	12	intron (ENSCAFG00000008942, intron 7 of 8)	Non-repeat	Shore
PEX16	ENSCAFG00000009349	chr18_43513001	chr18	43513001	43513500	10	intron (ENSCAFG00000009349, intron 10 of 10)	Non-repeat	Shore
CHID1	ENSCAFG00000009586	chr18_45236001	chr18	45236001	45236500	8	intron (ENSCAFG00000009586, intron 8 of 12)	Non-repeat	-
LSP1	ENSCAFG00000010077	chr18_46111501	chr18	46111501	46112000	14	intron (ENSCAFG00000010077, intron 1 of 10)	Non-repeat	Shelf
SLC22A18	ENSCAFG00000010240	chr18_46884501	chr18	46884501	46885000	10	intron (ENSCAFG00000010240, intron 4 of 12)	Non-repeat	Shore
SLC22A18	ENSCAFG00000010240	chr18_46892501	chr18	46892501	46893000	25	intron (ENSCAFG00000010240, intron 10 of 12)	Non-repeat	CpG Island
OSBPL5	ENSCAFG00000010329	chr18_47093501	chr18	47093501	47094000	9	intron (ENSCAFG00000010329, intron 1 of 8)	Non-repeat	-
SHANK2	ENSCAFG00000010458	chr18_47930501	chr18	47930501	47931000	9	intron (ENSCAFG00000010458, intron 20 of 20)	Repeat	-
LRP5	ENSCAFG00000010871	chr18_49492001	chr18	49492001	49492500	11	intron (ENSCAFG00000010871, intron 5 of 23)	Non-repeat	Shelf
LRP5	ENSCAFG00000010871	chr18_49499001	chr18	49499001	49499500	24	intron (ENSCAFG00000010871, intron 5 of 23)	Non-repeat	-
PPP1CA	ENSCAFG00000011565	chr18_50029001	chr18	50029001	50029500	9	intron (ENSCAFG00000011565, intron 5 of 9)	Non-repeat	-
PELI3	ENSCAFG00000012682	chr18_50874001	chr18	50874001	50874500	6	intron (ENSCAFG00000012682, intron 5 of 5)	Non-repeat	Shore
CCDC88B	ENSCAFG00000014400	chr18_52725001	chr18	52725001	52725500	18	intron (ENSCAFG00000014400, intron 22 of 26)	Non-repeat	-
CCDC88B	ENSCAFG00000014400	chr18_52725001	chr18	52725001	52725500	18	intron (ENSCAFG00000014400, intron 22 of 26)	Non-repeat	-
MYRF	ENSCAFG00000016062	chr18_54712501	chr18	54712501	54713000	9	intron (ENSCAFG00000016062, intron 1 of 25)	Non-repeat	-
DAGLA	ENSCAFG00000016070	chr18_54739001	chr18	54739001	54739500	13	intron (ENSCAFG00000016070, intron 8 of 20)	Non-repeat	-
RNF150	ENSCAFG00000028804	chr19_1865001	chr19	1865001	1865500	15	intron (ENSCAFG00000028804, intron 1 of 6)	Repeat	Shore
LIMS2	ENSCAFG00000004355	chr19_22967001	chr19	22967001	22967500	13	intron (ENSCAFG00000004355, intron 4 of 9)	Non-repeat	Shelf
CLASP1	ENSCAFG00000004759	chr19_28658001	chr19	28658001	28658500	9	intron (ENSCAFG00000004759, intron 4 of 37)	Non-repeat	-
GLI2	ENSCAFG00000004821	chr19_29346001	chr19	29346001	29346500	14	intron (ENSCAFG00000004821, intron 1 of 14)	Non-repeat	-
NCKAP5	ENSCAFG00000005003	chr19_36343501	chr19	36343501	36344000	3	intron (ENSCAFG00000005003, intron 2 of 19)	Non-repeat	-
TMEM163	ENSCAFG00000005012	chr19_37507501	chr19	37507501	37508000	7	intron (ENSCAFG00000005012, intron 2 of 7)	Non-repeat	-
-	ENSCAFG00000003859	chr2_5898501	chr2	5898501	5899000	44	intron (ENSCAFG00000003859, intron 1 of 6)	Non-repeat	CpG Island
GAD2	ENSCAFG00000004299	chr2_7446001	chr2	7446001	7446500	31	intron (ENSCAFG00000004299, intron 4 of 15)	Non-repeat	Shelf
-	ENSCAFG00000035944	chr2_9634001	chr2	9634001	9634500	66	intron (ENSCAFG00000035944, intron 1 of 2)	Non-repeat	CpG Island
-	ENSCAFG00000040783	chr2_15183001	chr2	15183001	15183500	12	intron (ENSCAFG00000040783, intron 3 of 3)	Non-repeat	-
FRMD4A	ENSCAFG00000004728	chr2_22726501	chr2	22726501	22727000	19	intron (ENSCAFG00000004728, intron 4 of 22)	Non-repeat	-
CCDC3	ENSCAFG00000030997	chr2_23478001	chr2	23478001	23478500	34	intron (ENSCAFG00000030997, intron 1 of 2)	Non-repeat	CpG Island
CAMK1D	ENSCAFG00000004784	chr2_23804501	chr2	23804501	23805000	7	intron (ENSCAFG00000004784, intron 3 of 10)	Repeat	-
PROSER2	ENSCAFG00000004856	chr2_24516001	chr2	24516001	24516500	7	intron (ENSCAFG00000004856, intron 3 of 4)	Non-repeat	Shelf
-	ENSCAFG00000035450	chr2_35006501	chr2	35006501	35007000	12	intron (ENSCAFG00000035450, intron 1 of 1)	Non-repeat	Shore
NRG2	ENSCAFG00000005731	chr2_35090001	chr2	35090001	35090500	12	intron (ENSCAFG00000005731, intron 7 of 10)	Non-repeat	Shelf
-	ENSCAFG00000037288	chr2_37581001	chr2	37581001	37581500	17	intron (ENSCAFG00000037288, intron 1 of 1)	Non-repeat	Shore
DPYSL3	ENSCAFG00000006607	chr2_41748501	chr2	41748501	41749000	12	intron (ENSCAFG00000006607, intron 1 of 13)	Non-repeat	-
CWC27	ENSCAFG00000007301	chr2_50846001	chr2	50846001	50846500	7	intron (ENSCAFG00000007301, intron 13 of 13)	Non-repeat	-
PIK3R1	ENSCAFG00000007626	chr2_53464001	chr2	53464001	53464500	15	intron (ENSCAFG00000007626, intron 1 of 14)	Non-repeat	-
PIK3R1	ENSCAFG00000007626	chr2_53493501	chr2	53493501	53494000	25	intron (ENSCAFG00000007626, intron 1 of 14)	Repeat	Shelf
PIK3R1	ENSCAFG00000007626	chr2_53501001	chr2	53501001	53501500	17	intron (ENSCAFG00000007626, intron 1 of 14)	Repeat	Shelf
MAP1B	ENSCAFG00000007950	chr2_55177001	chr2	55177001	55177500	17	intron (ENSCAFG00000007950, intron 1 of 6)	Non-repeat	Shore
NKD1	ENSCAFG00000009841	chr2_64756501	chr2	64756501	64757000	6	intron (ENSCAFG00000009841, intron 3 of 9)	Non-repeat	-
NKD1	ENSCAFG00000009841	chr2_64762501	chr2	64762501	64763000	14	intron (ENSCAFG00000009841, intron 3 of 9)	Non-repeat	-
-	ENSCAFG00000035972	chr2_68403501	chr2	68403501	68404000	6	intron (ENSCAFG00000035972, intron 3 of 3)	Repeat	Shore
-	ENSCAFG00000030198	chr2_68885001	chr2	68885001	68885500	32	intron (ENSCAFG00000030198, intron 1 of 1)	Non-repeat	CpG Island
ADGRB2	ENSCAFG00000010872	chr2_69383501	chr2	69383501	69384000	9	intron (ENSCAFG00000010872, intron 24 of 29)	Non-repeat	Shelf
TINAGL1	ENSCAFG00000011002	chr2_69528501	chr2	69528501	69529000	9	intron (ENSCAFG00000011002, intron 2 of 10)	Non-repeat	-
SLC9A1	ENSCAFG00000012207	chr2_73071001	chr2	73071001	73071500	7	intron (ENSCAFG00000012207, intron 1 of 11)	Non-repeat	-
CRYBG2	ENSCAFG00000012511	chr2_73687001	chr2	73687001	73687500	54	intron (ENSCAFG00000012511, intron 11 of 19)	Non-repeat	CpG Island
MAN1C1	ENSCAFG00000012769	chr2_74199501	chr2	74199501	74200000	10	intron (ENSCAFG00000012769, intron 4 of 12)	Non-repeat	-
MACO1	ENSCAFG00000012804	chr2_74409501	chr2	74409501	74410000	5	intron (ENSCAFG00000012804, intron 8 of 10)	Non-repeat	-
MYOM3	ENSCAFG00000013042	chr2_75520001	chr2	75520001	75520500	30	intron (ENSCAFG00000013042, intron 27 of 36)	Non-repeat	CpG Island
MYOM3	ENSCAFG00000013042	chr2_75520001	chr2	75520001	75520500	30	intron (ENSCAFG00000013042, intron 27 of 36)	Non-repeat	CpG Island
EPHB2	ENSCAFG00000014323	chr2_76460001	chr2	76460001	76460500	22	intron (ENSCAFG00000014323, intron 5 of 15)	Non-repeat	-
ECE1	ENSCAFG00000014920	chr2_77712501	chr2	77712501	77713000	20	intron (ENSCAFG00000014920, intron 1 of 18)	Non-repeat	-
ECE1	ENSCAFG00000014920	chr2_77768501	chr2	77768501	77769000	8	intron (ENSCAFG00000014920, intron 8 of 18)	Non-repeat	-
CAPZB	ENSCAFG00000015152	chr2_79302501	chr2	79302501	79303000	14	intron (ENSCAFG00000015152, intron 6 of 8)	Non-repeat	CpG Island
PAX7	ENSCAFG00000015539	chr2_79902501	chr2	79902501	79903000	44	intron (ENSCAFG00000015539, intron 4 of 8)	Non-repeat	CpG Island
-	ENSCAFG00000035861	chr2_80798501	chr2	80798501	80799000	18	intron (ENSCAFG00000035861, intron 1 of 1)	Non-repeat	-
EPHA2	ENSCAFG00000016011	chr2_81560001	chr2	81560001	81560500	15	intron (ENSCAFG00000016011, intron 16 of 16)	Non-repeat	-
CLCN6	ENSCAFG00000016542	chr2_84418501	chr2	84418501	84419000	22	intron (ENSCAFG00000016542, intron 18 of 22)	Non-repeat	CpG Island
MTOR	ENSCAFG00000016648	chr2_84931501	chr2	84931501	84932000	11	intron (ENSCAFG00000016648, intron 50 of 56)	Non-repeat	-
MGLL	ENSCAFG00000004093	chr20_1773001	chr20	1773001	1773500	15	intron (ENSCAFG00000004093, intron 5 of 8)	Non-repeat	Shore
MGLL	ENSCAFG00000004093	chr20_1774001	chr20	1774001	1774500	27	intron (ENSCAFG00000004093, intron 5 of 8)	Non-repeat	CpG Island
MGLL	ENSCAFG00000004093	chr20_1797001	chr20	1797001	1797500	11	intron (ENSCAFG00000004093, intron 3 of 8)	Non-repeat	-
MGLL	ENSCAFG00000004093	chr20_1811001	chr20	1811001	1811500	15	intron (ENSCAFG00000004093, intron 2 of 8)	Non-repeat	Shore
MGLL	ENSCAFG00000004093	chr20_1847001	chr20	1847001	1847500	17	intron (ENSCAFG00000004093, intron 1 of 8)	Non-repeat	-
COPG1	ENSCAFG00000004255	chr20_2833001	chr20	2833001	2833500	12	intron (ENSCAFG00000004255, intron 23 of 23)	Non-repeat	Shore
NUP210	ENSCAFG00000004375	chr20_3679001	chr20	3679001	3679500	7	intron (ENSCAFG00000004375, intron 16 of 39)	Non-repeat	-
FGD5	ENSCAFG00000004521	chr20_4942001	chr20	4942001	4942500	8	intron (ENSCAFG00000004521, intron 2 of 20)	Non-repeat	-
PLXND1	ENSCAFG00000004613	chr20_5607001	chr20	5607001	5607500	19	intron (ENSCAFG00000004613, intron 32 of 35)	Non-repeat	-
PLXND1	ENSCAFG00000004613	chr20_5608001	chr20	5608001	5608500	17	intron (ENSCAFG00000004613, intron 33 of 35)	Non-repeat	Shelf
CAND2	ENSCAFG00000004904	chr20_5758501	chr20	5758501	5759000	14	intron (ENSCAFG00000004904, intron 14 of 14)	Non-repeat	-
IL17RC	ENSCAFG00000005215	chr20_8353501	chr20	8353501	8354000	7	intron (ENSCAFG00000005215, intron 5 of 17)	Repeat	Shelf
FOXP1	ENSCAFG00000006461	chr20_20880501	chr20	20880501	20881000	5	intron (ENSCAFG00000006461, intron 3 of 16)	Non-repeat	-
FOXP1	ENSCAFG00000006461	chr20_20934001	chr20	20934001	20934500	7	intron (ENSCAFG00000006461, intron 6 of 16)	Non-repeat	-
LRIG1	ENSCAFG00000006680	chr20_25007501	chr20	25007501	25008000	13	intron (ENSCAFG00000006680, intron 5 of 15)	Non-repeat	Shore
LRIG1	ENSCAFG00000006680	chr20_25010001	chr20	25010001	25010500	15	intron (ENSCAFG00000006680, intron 6 of 14)	Non-repeat	Shore
CACNA2D3	ENSCAFG00000008211	chr20_35171001	chr20	35171001	35171500	12	intron (ENSCAFG00000008211, intron 29 of 35)	Non-repeat	-
CACNA1D	ENSCAFG00000008525	chr20_36436501	chr20	36436501	36437000	14	intron (ENSCAFG00000008525, intron 3 of 48)	Non-repeat	-
DCP1A	ENSCAFG00000008637	chr20_36607001	chr20	36607001	36607500	5	intron (ENSCAFG00000008637, intron 3 of 9)	Repeat	-
C20H3orf18	ENSCAFG00000010303	chr20_38806501	chr20	38806501	38807000	6	intron (ENSCAFG00000010303, intron 2 of 3)	Non-repeat	-
CACNA2D2	ENSCAFG00000010431	chr20_38880001	chr20	38880001	38880500	7	intron (ENSCAFG00000010431, intron 1 of 37)	Repeat	-
SEMA3F	ENSCAFG00000010804	chr20_39153001	chr20	39153001	39153500	14	intron (ENSCAFG00000010804, intron 1 of 17)	Non-repeat	-
RBM5	ENSCAFG00000010866	chr20_39217501	chr20	39217501	39218000	6	intron (ENSCAFG00000010866, intron 3 of 23)	Repeat	-
NCKIPSD	ENSCAFG00000012164	chr20_40443001	chr20	40443001	40443500	16	intron (ENSCAFG00000012164, intron 1 of 9)	Non-repeat	Shelf
MAP4	ENSCAFG00000012975	chr20_41098001	chr20	41098001	41098500	9	intron (ENSCAFG00000012975, intron 17 of 18)	Non-repeat	-
SCAP	ENSCAFG00000013200	chr20_41484501	chr20	41484501	41485000	10	intron (ENSCAFG00000013200, intron 19 of 21)	Non-repeat	Shore
CCDC12	ENSCAFG00000013588	chr20_41856001	chr20	41856001	41856500	6	intron (ENSCAFG00000013588, intron 1 of 6)	Non-repeat	-
PTH1R	ENSCAFG00000013600	chr20_41916001	chr20	41916001	41916500	32	intron (ENSCAFG00000013600, intron 2 of 14)	Non-repeat	CpG Island
FYCO1	ENSCAFG00000013851	chr20_42562001	chr20	42562001	42562500	4	intron (ENSCAFG00000013851, intron 14 of 18)	Non-repeat	-
LIMD1	ENSCAFG00000014013	chr20_42846501	chr20	42846501	42847000	13	intron (ENSCAFG00000014013, intron 1 of 7)	Non-repeat	-
LARS2	ENSCAFG00000014030	chr20_42909501	chr20	42909501	42910000	6	intron (ENSCAFG00000014030, intron 18 of 19)	Repeat	-
-	ENSCAFG00000014647	chr20_44336001	chr20	44336001	44336500	8	intron (ENSCAFG00000014647, intron 2 of 8)	Non-repeat	Shore
TMEM59L	ENSCAFG00000014687	chr20_44455001	chr20	44455001	44455500	14	intron (ENSCAFG00000014687, intron 1 of 7)	Non-repeat	Shore
ELL	ENSCAFG00000014770	chr20_44589501	chr20	44589501	44590000	9	intron (ENSCAFG00000014770, intron 11 of 11)	Non-repeat	-
GDF15	ENSCAFG00000014882	chr20_44636001	chr20	44636001	44636500	29	intron (ENSCAFG00000014882, intron 1 of 1)	Non-repeat	Shore
CPAMD8	ENSCAFG00000015590	chr20_45683501	chr20	45683501	45684000	11	intron (ENSCAFG00000015590, intron 13 of 41)	Non-repeat	-
NWD1	ENSCAFG00000015626	chr20_45854501	chr20	45854501	45855000	13	intron (ENSCAFG00000015626, intron 2 of 20)	Non-repeat	-
ILVBL	ENSCAFG00000016130	chr20_47017501	chr20	47017501	47018000	7	intron (ENSCAFG00000016130, intron 7 of 15)	Non-repeat	-
C20H19orf57	ENSCAFG00000016588	chr20_48475001	chr20	48475001	48475500	16	intron (ENSCAFG00000016588, intron 2 of 2)	Non-repeat	Shore
ZSWIM4	ENSCAFG00000016604	chr20_48631501	chr20	48631501	48632000	10	intron (ENSCAFG00000016604, intron 7 of 13)	Non-repeat	Shore
CACNA1A	ENSCAFG00000016897	chr20_49032501	chr20	49032501	49033000	17	intron (ENSCAFG00000016897, intron 46 of 48)	Non-repeat	Shore
NFIX	ENSCAFG00000017009	chr20_49141501	chr20	49141501	49142000	15	intron (ENSCAFG00000017009, intron 2 of 10)	Non-repeat	Shore
NFIX	ENSCAFG00000017009	chr20_49177001	chr20	49177001	49177500	20	intron (ENSCAFG00000017009, intron 2 of 10)	Non-repeat	-
HOOK2	ENSCAFG00000017183	chr20_49372001	chr20	49372001	49372500	26	intron (ENSCAFG00000017183, intron 1 of 21)	Non-repeat	CpG Island
FBXW9	ENSCAFG00000017235	chr20_49428001	chr20	49428001	49428500	13	intron (ENSCAFG00000017235, intron 3 of 9)	Repeat	Shelf
FBXW9	ENSCAFG00000017235	chr20_49430001	chr20	49430001	49430500	17	intron (ENSCAFG00000017235, intron 9 of 9)	Non-repeat	-
ZNF653	ENSCAFG00000031712	chr20_49874501	chr20	49874501	49875000	13	intron (ENSCAFG00000031712, intron 3 of 9)	Non-repeat	-
SLC44A2	ENSCAFG00000017715	chr20_50576501	chr20	50576501	50577000	7	intron (ENSCAFG00000017715, intron 1 of 21)	Repeat	-
AP1M2	ENSCAFG00000017746	chr20_50596501	chr20	50596501	50597000	10	intron (ENSCAFG00000017746, intron 2 of 11)	Non-repeat	Shore
KANK3	ENSCAFG00000029570	chr20_52905001	chr20	52905001	52905500	7	intron (ENSCAFG00000029570, intron 7 of 10)	Repeat	Shelf
GPR108	ENSCAFG00000018620	chr20_53557001	chr20	53557001	53557500	10	intron (ENSCAFG00000018620, intron 5 of 17)	Non-repeat	Shore
UHRF1	ENSCAFG00000018934	chr20_54974501	chr20	54974501	54975000	68	intron (ENSCAFG00000018934, intron 1 of 17)	Non-repeat	CpG Island
SH3GL1	ENSCAFG00000019083	chr20_55301501	chr20	55301501	55302000	12	intron (ENSCAFG00000019083, intron 1 of 10)	Non-repeat	-
EBI3	ENSCAFG00000019114	chr20_55512501	chr20	55512501	55513000	25	intron (ENSCAFG00000019114, intron 1 of 4)	Non-repeat	Shore
PIAS4	ENSCAFG00000019154	chr20_55532001	chr20	55532001	55532500	22	intron (ENSCAFG00000019154, intron 9 of 10)	Repeat	Shore
PIP5K1C	ENSCAFG00000019205	chr20_55765001	chr20	55765001	55765500	22	intron (ENSCAFG00000019205, intron 1 of 11)	Non-repeat	Shore
TMPRSS9	ENSCAFG00000019393	chr20_56678501	chr20	56678501	56679000	35	intron (ENSCAFG00000019393, intron 9 of 17)	Non-repeat	CpG Island
TMPRSS9	ENSCAFG00000019393	chr20_56688501	chr20	56688501	56689000	22	intron (ENSCAFG00000019393, intron 2 of 17)	Repeat	Shore
TMPRSS9	ENSCAFG00000019393	chr20_56688501	chr20	56688501	56689000	22	intron (ENSCAFG00000019393, intron 2 of 17)	Repeat	Shore
MKNK2	ENSCAFG00000019429	chr20_56968501	chr20	56968501	56969000	34	intron (ENSCAFG00000019429, intron 1 of 13)	Non-repeat	Shelf
REXO1	ENSCAFG00000019455	chr20_57129001	chr20	57129001	57129500	14	intron (ENSCAFG00000019455, intron 2 of 16)	Repeat	-
ONECUT3	ENSCAFG00000019469	chr20_57178501	chr20	57178501	57179000	30	intron (ENSCAFG00000019469, intron 1 of 1)	Non-repeat	CpG Island
FSTL3	ENSCAFG00000023272	chr20_57882001	chr20	57882001	57882500	18	intron (ENSCAFG00000023272, intron 2 of 4)	Non-repeat	CpG Island
POLRMT	ENSCAFG00000019711	chr20_57941001	chr20	57941001	57941500	25	intron (ENSCAFG00000019711, intron 19 of 27)	Non-repeat	CpG Island
AMOTL1	ENSCAFG00000004137	chr21_6156001	chr21	6156001	6156500	13	intron (ENSCAFG00000004137, intron 4 of 12)	Non-repeat	-
-	ENSCAFG00000032446	chr21_19621001	chr21	19621001	19621500	8	intron (ENSCAFG00000032446, intron 1 of 1)	Non-repeat	-
TENM4	ENSCAFG00000004731	chr21_20010001	chr21	20010001	20010500	7	intron (ENSCAFG00000004731, intron 5 of 31)	Non-repeat	-
GDPD5	ENSCAFG00000005395	chr21_23140001	chr21	23140001	23140500	6	intron (ENSCAFG00000005395, intron 4 of 15)	Non-repeat	-
LMO1	ENSCAFG00000006909	chr21_31749001	chr21	31749001	31749500	8	intron (ENSCAFG00000006909, intron 1 of 3)	Non-repeat	Shelf
LMO1	ENSCAFG00000006909	chr21_31749001	chr21	31749001	31749500	8	intron (ENSCAFG00000006909, intron 1 of 3)	Non-repeat	Shelf
MICAL2	ENSCAFG00000007867	chr21_35202001	chr21	35202001	35202500	10	intron (ENSCAFG00000007867, intron 2 of 38)	Non-repeat	-
MICAL2	ENSCAFG00000007867	chr21_35295001	chr21	35295001	35295500	14	intron (ENSCAFG00000007867, intron 25 of 38)	Non-repeat	-
PARVA	ENSCAFG00000007895	chr21_35436001	chr21	35436001	35436500	12	intron (ENSCAFG00000007895, intron 1 of 11)	Repeat	-
TSC22D1	ENSCAFG00000004584	chr22_6468001	chr22	6468001	6468500	9	intron (ENSCAFG00000004584, intron 1 of 2)	Non-repeat	Shore
SERP2	ENSCAFG00000004600	chr22_6541501	chr22	6541501	6542000	14	intron (ENSCAFG00000004600, intron 2 of 2)	Non-repeat	Shelf
ENOX1	ENSCAFG00000004644	chr22_7484001	chr22	7484001	7484500	12	intron (ENSCAFG00000004644, intron 3 of 14)	Non-repeat	-
KLF12	ENSCAFG00000005040	chr22_27976501	chr22	27976501	27977000	9	intron (ENSCAFG00000005040, intron 2 of 7)	Repeat	-
IRS2	ENSCAFG00000006058	chr22_58214001	chr22	58214001	58214500	17	intron (ENSCAFG00000006058, intron 1 of 1)	Non-repeat	-
-	ENSCAFG00000040518	chr22_59891501	chr22	59891501	59892000	65	intron (ENSCAFG00000040518, intron 1 of 1)	Non-repeat	CpG Island
ACSS1	ENSCAFG00000004360	chr23_1204501	chr23	1204501	1205000	14	intron (ENSCAFG00000004360, intron 10 of 13)	Non-repeat	-
ACSS1	ENSCAFG00000004360	chr23_1232001	chr23	1232001	1232500	9	intron (ENSCAFG00000004360, intron 2 of 13)	Non-repeat	-
NINL	ENSCAFG00000004400	chr23_1661001	chr23	1661001	1661500	9	intron (ENSCAFG00000004400, intron 2 of 26)	Non-repeat	-
ANO10	ENSCAFG00000004479	chr23_2864001	chr23	2864001	2864500	5	intron (ENSCAFG00000004479, intron 11 of 11)	Non-repeat	-
ITGA9	ENSCAFG00000004820	chr23_7502501	chr23	7502501	7503000	9	intron (ENSCAFG00000004820, intron 17 of 26)	Non-repeat	-
VILL	ENSCAFG00000004890	chr23_7775501	chr23	7775501	7776000	19	intron (ENSCAFG00000004890, intron 5 of 14)	Non-repeat	CpG Island
DLEC1	ENSCAFG00000004948	chr23_7858501	chr23	7858501	7859000	10	intron (ENSCAFG00000004948, intron 8 of 36)	Non-repeat	-
DLEC1	ENSCAFG00000004948	chr23_7873001	chr23	7873001	7873500	11	intron (ENSCAFG00000004948, intron 19 of 36)	Non-repeat	-
SCN5A	ENSCAFG00000005051	chr23_8354501	chr23	8354501	8355000	16	intron (ENSCAFG00000005051, intron 2 of 26)	Non-repeat	-
TRAK1	ENSCAFG00000005236	chr23_11315001	chr23	11315001	11315500	22	intron (ENSCAFG00000005236, intron 2 of 15)	Non-repeat	-
POMGNT2	ENSCAFG00000030823	chr23_12102501	chr23	12102501	12103000	7	intron (ENSCAFG00000030823, intron 1 of 1)	Non-repeat	-
BTD	ENSCAFG00000005929	chr23_27048501	chr23	27048501	27049000	16	intron (ENSCAFG00000005929, intron 2 of 4)	Repeat	-
RBP2	ENSCAFG00000007612	chr23_35626501	chr23	35626501	35627000	6	intron (ENSCAFG00000007612, intron 3 of 4)	Non-repeat	-
PXYLP1	ENSCAFG00000007661	chr23_37195001	chr23	37195001	37195500	6	intron (ENSCAFG00000007661, intron 4 of 4)	Non-repeat	-
XRN1	ENSCAFG00000007783	chr23_38101001	chr23	38101001	38101500	6	intron (ENSCAFG00000007783, intron 13 of 40)	Non-repeat	-
GMPS	ENSCAFG00000008780	chr23_49569501	chr23	49569501	49570000	17	intron (ENSCAFG00000008780, intron 1 of 15)	Non-repeat	Shore
KCNAB1	ENSCAFG00000008838	chr23_50124001	chr23	50124001	50124500	11	intron (ENSCAFG00000008838, intron 11 of 13)	Non-repeat	-
LEKR1	ENSCAFG00000008882	chr23_50391501	chr23	50391501	50392000	39	intron (ENSCAFG00000008882, intron 1 of 12)	Non-repeat	CpG Island
FOXA2	ENSCAFG00000005168	chr24_1011501	chr24	1011501	1012000	63	intron (ENSCAFG00000005168, intron 1 of 1)	Non-repeat	CpG Island
SPTLC3	ENSCAFG00000005607	chr24_9472501	chr24	9472501	9473000	8	intron (ENSCAFG00000005607, intron 9 of 11)	Non-repeat	-
JAG1	ENSCAFG00000005627	chr24_11676001	chr24	11676001	11676500	17	intron (ENSCAFG00000005627, intron 5 of 25)	Non-repeat	Shelf
RASSF2	ENSCAFG00000006052	chr24_16768001	chr24	16768001	16768500	9	intron (ENSCAFG00000006052, intron 5 of 11)	Non-repeat	-
-	ENSCAFG00000038403	chr24_18171501	chr24	18171501	18172000	9	intron (ENSCAFG00000038403, intron 1 of 2)	Non-repeat	Shelf
EBF4	ENSCAFG00000006631	chr24_18524501	chr24	18524501	18525000	11	intron (ENSCAFG00000006631, intron 1 of 15)	Non-repeat	Shelf
SDCBP2	ENSCAFG00000006811	chr24_19695001	chr24	19695001	19695500	10	intron (ENSCAFG00000006811, intron 7 of 7)	Non-repeat	Shore
CCM2L	ENSCAFG00000007119	chr24_21443001	chr24	21443001	21443500	36	intron (ENSCAFG00000007119, intron 4 of 9)	Non-repeat	CpG Island
NOL4L	ENSCAFG00000007232	chr24_21835501	chr24	21835501	21836000	13	intron (ENSCAFG00000007232, intron 2 of 7)	Non-repeat	Shelf
NOL4L	ENSCAFG00000007232	chr24_21897001	chr24	21897001	21897500	15	intron (ENSCAFG00000007232, intron 1 of 10)	Non-repeat	Shore
TGIF2-RAB5IF	ENSCAFG00000029848	chr24_25390501	chr24	25390501	25391000	2	intron (ENSCAFG00000029848, intron 2 of 3)	Non-repeat	Shelf
TGM2	ENSCAFG00000008869	chr24_26645001	chr24	26645001	26645500	10	intron (ENSCAFG00000008869, intron 6 of 12)	Repeat	Shelf
-	ENSCAFG00000040539	chr24_28729001	chr24	28729001	28729500	18	intron (ENSCAFG00000040539, intron 1 of 1)	Non-repeat	-
IFT52	ENSCAFG00000009319	chr24_31314001	chr24	31314001	31314500	7	intron (ENSCAFG00000009319, intron 7 of 13)	Non-repeat	-
IFT52	ENSCAFG00000009319	chr24_31314001	chr24	31314001	31314500	7	intron (ENSCAFG00000009319, intron 7 of 13)	Non-repeat	-
TOX2	ENSCAFG00000009354	chr24_31618501	chr24	31618501	31619000	12	intron (ENSCAFG00000009354, intron 3 of 8)	Non-repeat	-
PABPC1L	ENSCAFG00000009573	chr24_32329501	chr24	32329501	32330000	16	intron (ENSCAFG00000009573, intron 2 of 14)	Non-repeat	Shore
TOMM34	ENSCAFG00000009591	chr24_32354501	chr24	32354501	32355000	7	intron (ENSCAFG00000009591, intron 5 of 6)	Non-repeat	-
EYA2	ENSCAFG00000010677	chr24_34304501	chr24	34304501	34305000	8	intron (ENSCAFG00000010677, intron 14 of 14)	Repeat	Shelf
ZMYND8	ENSCAFG00000010734	chr24_34374001	chr24	34374001	34374500	8	intron (ENSCAFG00000010734, intron 12 of 22)	Non-repeat	-
TMEM189	ENSCAFG00000031195	chr24_36621501	chr24	36621501	36622000	7	intron (ENSCAFG00000031195, intron 2 of 5)	Non-repeat	-
BCAS4	ENSCAFG00000023887	chr24_37161501	chr24	37161501	37162000	15	intron (ENSCAFG00000023887, intron 2 of 5)	Repeat	-
NFATC2	ENSCAFG00000011625	chr24_37667001	chr24	37667001	37667500	14	intron (ENSCAFG00000011625, intron 6 of 10)	Non-repeat	-
-	ENSCAFG00000012668	chr24_46141001	chr24	46141001	46141500	19	intron (ENSCAFG00000012668, intron 31 of 33)	Non-repeat	Shelf
-	ENSCAFG00000012668	chr24_46231501	chr24	46231501	46232000	37	intron (ENSCAFG00000012668, intron 31 of 33)	Non-repeat	CpG Island
NTSR1	ENSCAFG00000012720	chr24_46593501	chr24	46593501	46594000	31	intron (ENSCAFG00000012720, intron 1 of 3)	Non-repeat	CpG Island
TCFL5	ENSCAFG00000024809	chr24_46927001	chr24	46927001	46927500	14	intron (ENSCAFG00000024809, intron 4 of 9)	Non-repeat	Shore
TCFL5	ENSCAFG00000024809	chr24_47123001	chr24	47123001	47123500	13	intron (ENSCAFG00000024809, intron 2 of 9)	Non-repeat	Shelf
PDX1	ENSCAFG00000006746	chr25_11746001	chr25	11746001	11746500	31	intron (ENSCAFG00000006746, intron 1 of 1)	Non-repeat	CpG Island
SKA3	ENSCAFG00000007184	chr25_17003001	chr25	17003001	17003500	4	intron (ENSCAFG00000007184, intron 8 of 8)	Repeat	-
SCARA5	ENSCAFG00000008354	chr25_29684001	chr25	29684001	29684500	9	intron (ENSCAFG00000008354, intron 7 of 8)	Repeat	-
SCARA5	ENSCAFG00000008354	chr25_29684501	chr25	29684501	29685000	6	intron (ENSCAFG00000008354, intron 7 of 8)	Non-repeat	-
SLC39A14	ENSCAFG00000009425	chr25_34871501	chr25	34871501	34872000	6	intron (ENSCAFG00000009425, intron 1 of 8)	Repeat	-
SLC39A14	ENSCAFG00000009425	chr25_34887001	chr25	34887001	34887500	10	intron (ENSCAFG00000009425, intron 1 of 8)	Non-repeat	-
HR	ENSCAFG00000009659	chr25_35125001	chr25	35125001	35125500	7	intron (ENSCAFG00000009659, intron 3 of 18)	Non-repeat	-
DMTN	ENSCAFG00000009736	chr25_35175001	chr25	35175001	35175500	11	intron (ENSCAFG00000009736, intron 3 of 12)	Non-repeat	-
FGF17	ENSCAFG00000009749	chr25_35198001	chr25	35198001	35198500	17	intron (ENSCAFG00000009749, intron 2 of 4)	Non-repeat	Shelf
XPO7	ENSCAFG00000009928	chr25_35270001	chr25	35270001	35270500	6	intron (ENSCAFG00000009928, intron 6 of 29)	Non-repeat	-
SPHKAP	ENSCAFG00000010532	chr25_40801001	chr25	40801001	40801500	39	intron (ENSCAFG00000010532, intron 1 of 11)	Non-repeat	CpG Island
ITM2C	ENSCAFG00000028707	chr25_42834001	chr25	42834001	42834500	22	intron (ENSCAFG00000028707, intron 1 of 5)	Non-repeat	Shelf
-	ENSCAFG00000038826	chr25_44277501	chr25	44277501	44278000	17	intron (ENSCAFG00000038826, intron 1 of 1)	Non-repeat	-
MLPH	ENSCAFG00000012236	chr25_48121501	chr25	48121501	48122000	24	intron (ENSCAFG00000012236, intron 1 of 16)	Non-repeat	CpG Island
TRAF3IP1	ENSCAFG00000012447	chr25_48785001	chr25	48785001	48785500	13	intron (ENSCAFG00000012447, intron 4 of 17)	Non-repeat	-
NDUFA10	ENSCAFG00000012591	chr25_49952501	chr25	49952501	49953000	12	intron (ENSCAFG00000012591, intron 6 of 9)	Non-repeat	-
SNED1	ENSCAFG00000012816	chr25_51126501	chr25	51126501	51127000	15	intron (ENSCAFG00000012816, intron 29 of 32)	Repeat	Shore
EP400	ENSCAFG00000006377	chr26_900501	chr26	900501	901000	9	intron (ENSCAFG00000006377, intron 21 of 53)	Repeat	Shelf
ADGRD1	ENSCAFG00000006655	chr26_1310001	chr26	1310001	1310500	9	intron (ENSCAFG00000006655, intron 13 of 24)	Non-repeat	-
TMEM132D	ENSCAFG00000006812	chr26_2655501	chr26	2655501	2656000	7	intron (ENSCAFG00000006812, intron 2 of 4)	Non-repeat	-
SLC15A4	ENSCAFG00000006831	chr26_2822001	chr26	2822001	2822500	6	intron (ENSCAFG00000006831, intron 5 of 7)	Non-repeat	-
AACS	ENSCAFG00000006931	chr26_4949001	chr26	4949001	4949500	7	intron (ENSCAFG00000006931, intron 2 of 3)	Repeat	-
NCOR2	ENSCAFG00000006985	chr26_5320001	chr26	5320001	5320500	13	intron (ENSCAFG00000006985, intron 1 of 50)	Repeat	-
NCOR2	ENSCAFG00000006985	chr26_5417501	chr26	5417501	5418000	4	intron (ENSCAFG00000006985, intron 14 of 50)	Repeat	-
NCOR2	ENSCAFG00000006985	chr26_5420501	chr26	5420501	5421000	12	intron (ENSCAFG00000006985, intron 14 of 50)	Repeat	-
NCOR2	ENSCAFG00000006985	chr26_5440001	chr26	5440001	5440500	14	intron (ENSCAFG00000006985, intron 18 of 50)	Non-repeat	Shore
NCOR2	ENSCAFG00000006985	chr26_5444501	chr26	5444501	5445000	6	intron (ENSCAFG00000006985, intron 19 of 50)	Non-repeat	-
NCOR2	ENSCAFG00000006985	chr26_5458501	chr26	5458501	5459000	10	intron (ENSCAFG00000006985, intron 23 of 50)	Non-repeat	-
DDX55	ENSCAFG00000007452	chr26_6026001	chr26	6026001	6026500	6	intron (ENSCAFG00000007452, intron 8 of 12)	Non-repeat	-
KDM2B	ENSCAFG00000008259	chr26_7664501	chr26	7664501	7665000	6	intron (ENSCAFG00000008259, intron 7 of 21)	Non-repeat	Shelf
SH2B3	ENSCAFG00000008601	chr26_9059001	chr26	9059001	9059500	14	intron (ENSCAFG00000008601, intron 2 of 7)	Non-repeat	-
TPCN1	ENSCAFG00000009046	chr26_10615001	chr26	10615001	10615500	17	intron (ENSCAFG00000009046, intron 1 of 26)	Non-repeat	-
TPCN1	ENSCAFG00000009046	chr26_10656001	chr26	10656001	10656500	9	intron (ENSCAFG00000009046, intron 22 of 26)	Non-repeat	-
RBM19	ENSCAFG00000009146	chr26_11072001	chr26	11072001	11072500	11	intron (ENSCAFG00000009146, intron 22 of 24)	Non-repeat	Shelf
VSIG10	ENSCAFG00000009906	chr26_14485001	chr26	14485001	14485500	4	intron (ENSCAFG00000009906, intron 2 of 7)	Non-repeat	-
CIT	ENSCAFG00000010114	chr26_15724001	chr26	15724001	15724500	6	intron (ENSCAFG00000010114, intron 46 of 46)	Non-repeat	Shore
SSH1	ENSCAFG00000011261	chr26_18115001	chr26	18115001	18115500	9	intron (ENSCAFG00000011261, intron 7 of 14)	Repeat	-
SSH1	ENSCAFG00000011261	chr26_18126501	chr26	18126501	18127000	14	intron (ENSCAFG00000011261, intron 13 of 14)	Non-repeat	Shore
WSCD2	ENSCAFG00000011390	chr26_18623001	chr26	18623001	18623500	16	intron (ENSCAFG00000011390, intron 2 of 8)	Non-repeat	Shelf
MN1	ENSCAFG00000011823	chr26_21219501	chr26	21219501	21220000	8	intron (ENSCAFG00000011823, intron 1 of 1)	Non-repeat	Shore
MN1	ENSCAFG00000011823	chr26_21222501	chr26	21222501	21223000	12	intron (ENSCAFG00000011823, intron 1 of 1)	Repeat	Shore
RNF215	ENSCAFG00000012692	chr26_23522001	chr26	23522001	23522500	5	intron (ENSCAFG00000012692, intron 5 of 8)	Non-repeat	-
RAB36	ENSCAFG00000013676	chr26_27831501	chr26	27831501	27832000	29	intron (ENSCAFG00000013676, intron 1 of 10)	Non-repeat	CpG Island
BCR	ENSCAFG00000013773	chr26_27900001	chr26	27900001	27900500	11	intron (ENSCAFG00000013773, intron 1 of 22)	Non-repeat	-
-	ENSCAFG00000030031	chr26_28318501	chr26	28318501	28319000	12	intron (ENSCAFG00000030031, intron 1 of 2)	Non-repeat	-
CABIN1	ENSCAFG00000013995	chr26_28405501	chr26	28405501	28406000	11	intron (ENSCAFG00000013995, intron 31 of 41)	Non-repeat	-
TANGO2	ENSCAFG00000014212	chr26_29301501	chr26	29301501	29302000	17	intron (ENSCAFG00000014212, intron 1 of 8)	Non-repeat	Shore
TXNRD2	ENSCAFG00000014373	chr26_29398001	chr26	29398001	29398500	14	intron (ENSCAFG00000014373, intron 6 of 15)	Non-repeat	-
TXNRD2	ENSCAFG00000014373	chr26_29424001	chr26	29424001	29424500	21	intron (ENSCAFG00000014373, intron 11 of 15)	Non-repeat	Shore
TXNRD2	ENSCAFG00000014373	chr26_29425501	chr26	29425501	29426000	10	intron (ENSCAFG00000014373, intron 13 of 15)	Non-repeat	Shore
GNB1L	ENSCAFG00000014499	chr26_29497001	chr26	29497001	29497500	10	intron (ENSCAFG00000014499, intron 6 of 6)	Non-repeat	Shore
HIC2	ENSCAFG00000032493	chr26_30794501	chr26	30794501	30795000	8	intron (ENSCAFG00000032493, intron 1 of 2)	Non-repeat	-
-	ENSCAFG00000034520	chr27_1944001	chr27	1944001	1944500	30	intron (ENSCAFG00000034520, intron 1 of 1)	Non-repeat	CpG Island
SOAT2	ENSCAFG00000007085	chr27_2062001	chr27	2062001	2062500	23	intron (ENSCAFG00000007085, intron 1 of 15)	Non-repeat	Shelf
ACVR1B	ENSCAFG00000007357	chr27_3024001	chr27	3024001	3024500	29	intron (ENSCAFG00000007357, intron 2 of 7)	Non-repeat	Shelf
ASIC1	ENSCAFG00000008318	chr27_4641001	chr27	4641001	4641500	25	intron (ENSCAFG00000008318, intron 10 of 11)	Repeat	Shelf
KMT2D	ENSCAFG00000008718	chr27_5542001	chr27	5542001	5542500	16	intron (ENSCAFG00000008718, intron 38 of 53)	Non-repeat	-
ADCY6	ENSCAFG00000008907	chr27_5741001	chr27	5741001	5741500	16	intron (ENSCAFG00000008907, intron 2 of 6)	Non-repeat	Shore
SLC48A1	ENSCAFG00000009167	chr27_6978001	chr27	6978001	6978500	45	intron (ENSCAFG00000009167, intron 1 of 2)	Non-repeat	Shore
-	ENSCAFG00000040821	chr27_8773501	chr27	8773501	8774000	6	intron (ENSCAFG00000040821, intron 1 of 1)	Repeat	-
DDX11	ENSCAFG00000015707	chr27_42095501	chr27	42095501	42096000	8	intron (ENSCAFG00000015707, intron 17 of 26)	Non-repeat	-
CACNA1C	ENSCAFG00000016051	chr27_44363001	chr27	44363001	44363500	8	intron (ENSCAFG00000016051, intron 3 of 48)	Non-repeat	-
CALHM2	ENSCAFG00000010451	chr28_15815001	chr28	15815001	15815500	8	intron (ENSCAFG00000010451, intron 1 of 1)	Non-repeat	-
NEURL1	ENSCAFG00000010460	chr28_15857001	chr28	15857001	15857500	10	intron (ENSCAFG00000010460, intron 1 of 5)	Non-repeat	Shore
SH3PXD2A	ENSCAFG00000010473	chr28_15956501	chr28	15956501	15957000	8	intron (ENSCAFG00000010473, intron 10 of 14)	Non-repeat	-
COL17A1	ENSCAFG00000010547	chr28_16365001	chr28	16365001	16365500	10	intron (ENSCAFG00000010547, intron 30 of 54)	Non-repeat	-
COL17A1	ENSCAFG00000010547	chr28_16374001	chr28	16374001	16374500	15	intron (ENSCAFG00000010547, intron 17 of 54)	Non-repeat	-
COL17A1	ENSCAFG00000010547	chr28_16389501	chr28	16389501	16390000	7	intron (ENSCAFG00000010547, intron 5 of 54)	Non-repeat	-
ABLIM1	ENSCAFG00000011513	chr28_25378001	chr28	25378001	25378500	8	intron (ENSCAFG00000011513, intron 2 of 20)	Non-repeat	-
GRK5	ENSCAFG00000012129	chr28_29484001	chr28	29484001	29484500	11	intron (ENSCAFG00000012129, intron 1 of 15)	Repeat	Shore
GRK5	ENSCAFG00000012129	chr28_29602001	chr28	29602001	29602500	21	intron (ENSCAFG00000012129, intron 4 of 15)	Non-repeat	-
GRK5	ENSCAFG00000012129	chr28_29610501	chr28	29610501	29611000	11	intron (ENSCAFG00000012129, intron 6 of 15)	Repeat	-
-	ENSCAFG00000030015	chr28_32469501	chr28	32469501	32470000	8	intron (ENSCAFG00000030015, intron 2 of 2)	Non-repeat	-
HMX3	ENSCAFG00000012698	chr28_32605001	chr28	32605001	32605500	5	intron (ENSCAFG00000012698, intron 1 of 3)	Non-repeat	-
CPXM2	ENSCAFG00000012718	chr28_33495001	chr28	33495001	33495500	22	intron (ENSCAFG00000012718, intron 2 of 14)	Non-repeat	-
LHPP	ENSCAFG00000012748	chr28_33885001	chr28	33885001	33885500	14	intron (ENSCAFG00000012748, intron 6 of 6)	Non-repeat	-
FAM53B	ENSCAFG00000012752	chr28_33977501	chr28	33977501	33978000	17	intron (ENSCAFG00000012752, intron 3 of 3)	Non-repeat	Shore
FAM53B	ENSCAFG00000012752	chr28_33982501	chr28	33982501	33983000	8	intron (ENSCAFG00000012752, intron 3 of 3)	Non-repeat	Shelf
CTBP2	ENSCAFG00000012775	chr28_34356001	chr28	34356001	34356500	14	intron (ENSCAFG00000012775, intron 2 of 10)	Non-repeat	-
CTBP2	ENSCAFG00000012775	chr28_34379501	chr28	34379501	34380000	15	intron (ENSCAFG00000012775, intron 1 of 10)	Non-repeat	-
FANK1	ENSCAFG00000012954	chr28_35129501	chr28	35129501	35130000	25	intron (ENSCAFG00000012954, intron 4 of 12)	Non-repeat	CpG Island
DOCK1	ENSCAFG00000013062	chr28_35943001	chr28	35943001	35943500	9	intron (ENSCAFG00000013062, intron 1 of 50)	Non-repeat	-
DOCK1	ENSCAFG00000013062	chr28_35967501	chr28	35967501	35968000	7	intron (ENSCAFG00000013062, intron 2 of 50)	Non-repeat	-
DOCK1	ENSCAFG00000013062	chr28_35976501	chr28	35976501	35977000	10	intron (ENSCAFG00000013062, intron 5 of 50)	Non-repeat	-
PTPRE	ENSCAFG00000013204	chr28_36885501	chr28	36885501	36886000	13	intron (ENSCAFG00000013204, intron 12 of 20)	Repeat	Shore
TCERG1L	ENSCAFG00000010878	chr28_39598501	chr28	39598501	39599000	13	intron (ENSCAFG00000010878, intron 1 of 14)	Non-repeat	Shore
-	ENSCAFG00000031153	chr28_40368001	chr28	40368001	40368500	32	intron (ENSCAFG00000031153, intron 3 of 9)	Non-repeat	Shore
EYA1	ENSCAFG00000007894	chr29_20536501	chr29	20536501	20537000	27	intron (ENSCAFG00000007894, intron 1 of 18)	Non-repeat	CpG Island
SBSPON	ENSCAFG00000008004	chr29_21726501	chr29	21726501	21727000	12	intron (ENSCAFG00000008004, intron 1 of 4)	Repeat	Shore
CHMP4C	ENSCAFG00000008510	chr29_28840001	chr29	28840001	28840500	7	intron (ENSCAFG00000008510, intron 1 of 4)	Non-repeat	Shore
SLC25A46	ENSCAFG00000007396	chr3_1709001	chr3	1709001	1709500	8	intron (ENSCAFG00000007396, intron 2 of 4)	Non-repeat	-
SV2C	ENSCAFG00000009330	chr3_30438001	chr3	30438001	30438500	42	intron (ENSCAFG00000009330, intron 1 of 12)	Non-repeat	CpG Island
CYFIP1	ENSCAFG00000009720	chr3_32162001	chr3	32162001	32162500	5	intron (ENSCAFG00000009720, intron 9 of 32)	Repeat	-
GABRA5	ENSCAFG00000010035	chr3_33745501	chr3	33745501	33746000	73	intron (ENSCAFG00000010035, intron 1 of 10)	Non-repeat	CpG Island
PCSK6	ENSCAFG00000010529	chr3_39585501	chr3	39585501	39586000	10	intron (ENSCAFG00000010529, intron 1 of 21)	Non-repeat	Shelf
LRRK1	ENSCAFG00000010594	chr3_40039501	chr3	40039501	40040000	14	intron (ENSCAFG00000010594, intron 14 of 32)	Non-repeat	-
NR2F2	ENSCAFG00000010911	chr3_44113501	chr3	44113501	44114000	41	intron (ENSCAFG00000010911, intron 3 of 3)	Non-repeat	CpG Island
NR2F2	ENSCAFG00000010911	chr3_44114001	chr3	44114001	44114500	19	intron (ENSCAFG00000010911, intron 3 of 3)	Non-repeat	Shore
ST8SIA2	ENSCAFG00000011198	chr3_47654001	chr3	47654001	47654500	55	intron (ENSCAFG00000011198, intron 1 of 5)	Non-repeat	CpG Island
-	ENSCAFG00000030012	chr3_52409501	chr3	52409501	52410000	15	intron (ENSCAFG00000030012, intron 1 of 1)	Non-repeat	CpG Island
AP3B2	ENSCAFG00000013108	chr3_54542001	chr3	54542001	54542500	10	intron (ENSCAFG00000013108, intron 1 of 26)	Repeat	Shore
-	ENSCAFG00000038357	chr3_56678001	chr3	56678001	56678500	8	intron (ENSCAFG00000038357, intron 1 of 1)	Non-repeat	-
RASGRF1	ENSCAFG00000014053	chr3_57996001	chr3	57996001	57996500	60	intron (ENSCAFG00000014053, intron 1 of 25)	Non-repeat	CpG Island
ADAMTS7	ENSCAFG00000014148	chr3_58221001	chr3	58221001	58221500	13	intron (ENSCAFG00000014148, intron 23 of 23)	Non-repeat	Shore
ADAMTS7	ENSCAFG00000014148	chr3_58221001	chr3	58221001	58221500	13	intron (ENSCAFG00000014148, intron 23 of 23)	Non-repeat	Shore
TBC1D14	ENSCAFG00000014349	chr3_59060501	chr3	59060501	59061000	11	intron (ENSCAFG00000014349, intron 2 of 12)	Non-repeat	-
AFAP1	ENSCAFG00000014453	chr3_59762001	chr3	59762001	59762500	6	intron (ENSCAFG00000014453, intron 2 of 19)	Non-repeat	-
ABLIM2	ENSCAFG00000014530	chr3_59980001	chr3	59980001	59980500	40	intron (ENSCAFG00000014530, intron 1 of 19)	Non-repeat	CpG Island
HTRA3	ENSCAFG00000014546	chr3_60087001	chr3	60087001	60087500	15	intron (ENSCAFG00000014546, intron 1 of 8)	Non-repeat	-
TRMT44	ENSCAFG00000014566	chr3_60231501	chr3	60231501	60232000	10	intron (ENSCAFG00000014566, intron 11 of 11)	Non-repeat	-
MXD4	ENSCAFG00000014873	chr3_61929501	chr3	61929501	61930000	7	intron (ENSCAFG00000014873, intron 3 of 6)	Non-repeat	Shore
MXD4	ENSCAFG00000014873	chr3_61933501	chr3	61933501	61934000	14	intron (ENSCAFG00000014873, intron 4 of 6)	Non-repeat	-
MAEA	ENSCAFG00000015056	chr3_62688001	chr3	62688001	62688500	11	intron (ENSCAFG00000015056, intron 5 of 9)	Non-repeat	-
WDR1	ENSCAFG00000015524	chr3_69336001	chr3	69336001	69336500	16	intron (ENSCAFG00000015524, intron 9 of 14)	Non-repeat	-
FBN1	ENSCAFG00000014548	chr30_14762501	chr30	14762501	14763000	16	intron (ENSCAFG00000014548, intron 6 of 64)	Non-repeat	-
MEGF11	ENSCAFG00000017261	chr30_30335001	chr30	30335001	30335500	9	intron (ENSCAFG00000017261, intron 4 of 21)	Non-repeat	-
SMAD6	ENSCAFG00000017332	chr30_30963501	chr30	30963501	30964000	12	intron (ENSCAFG00000017332, intron 3 of 3)	Repeat	-
SMAD3	ENSCAFG00000017388	chr30_31350501	chr30	31350501	31351000	25	intron (ENSCAFG00000017388, intron 5 of 8)	Non-repeat	Shore
ITGA11	ENSCAFG00000017482	chr30_32356501	chr30	32356501	32357000	12	intron (ENSCAFG00000017482, intron 10 of 28)	Non-repeat	Shore
CSPG4	ENSCAFG00000030120	chr30_38489501	chr30	38489501	38490000	25	intron (ENSCAFG00000030120, intron 1 of 9)	Non-repeat	CpG Island
UBE2Q2	ENSCAFG00000018157	chr30_40188501	chr30	40188501	40189000	47	intron (ENSCAFG00000018157, intron 1 of 12)	Non-repeat	CpG Island
ROBO1	ENSCAFG00000007903	chr31_8190001	chr31	8190001	8190500	45	intron (ENSCAFG00000007903, intron 1 of 28)	Non-repeat	CpG Island
CXADR	ENSCAFG00000008291	chr31_14066001	chr31	14066001	14066500	7	intron (ENSCAFG00000008291, intron 6 of 6)	Non-repeat	-
URB1	ENSCAFG00000008892	chr31_27103001	chr31	27103001	27103500	8	intron (ENSCAFG00000008892, intron 30 of 38)	Non-repeat	-
URB1	ENSCAFG00000008892	chr31_27103501	chr31	27103501	27104000	18	intron (ENSCAFG00000008892, intron 30 of 38)	Non-repeat	-
RCAN1	ENSCAFG00000009559	chr31_29954001	chr31	29954001	29954500	24	intron (ENSCAFG00000009559, intron 1 of 3)	Non-repeat	-
RUNX1	ENSCAFG00000009596	chr31_30367001	chr31	30367001	30367500	12	intron (ENSCAFG00000009596, intron 2 of 7)	Non-repeat	-
HLCS	ENSCAFG00000009689	chr31_32132001	chr31	32132001	32132500	6	intron (ENSCAFG00000009689, intron 2 of 10)	Non-repeat	Shelf
-	ENSCAFG00000038784	chr31_33710001	chr31	33710001	33710500	69	intron (ENSCAFG00000038784, intron 1 of 1)	Non-repeat	CpG Island
PCP4	ENSCAFG00000029311	chr31_34579001	chr31	34579001	34579500	15	intron (ENSCAFG00000029311, intron 2 of 2)	Non-repeat	-
BACE2	ENSCAFG00000010157	chr31_35754501	chr31	35754501	35755000	20	intron (ENSCAFG00000010157, intron 7 of 7)	Repeat	-
PDE9A	ENSCAFG00000010487	chr31_36957501	chr31	36957501	36958000	32	intron (ENSCAFG00000010487, intron 1 of 18)	Non-repeat	Shore
-	ENSCAFG00000040607	chr31_37524501	chr31	37524501	37525000	29	intron (ENSCAFG00000040607, intron 1 of 1)	Non-repeat	CpG Island
AGPAT3	ENSCAFG00000010654	chr31_37869501	chr31	37869501	37870000	30	intron (ENSCAFG00000010654, intron 4 of 8)	Non-repeat	CpG Island
-	ENSCAFG00000036856	chr31_38036001	chr31	38036001	38036500	24	intron (ENSCAFG00000036856, intron 1 of 2)	Non-repeat	CpG Island
UBE2G2	ENSCAFG00000031752	chr31_38434501	chr31	38434501	38435000	20	intron (ENSCAFG00000031752, intron 5 of 5)	Repeat	Shore
ADARB1	ENSCAFG00000011077	chr31_38716001	chr31	38716001	38716500	28	intron (ENSCAFG00000011077, intron 1 of 9)	Non-repeat	CpG Island
-	ENSCAFG00000029547	chr31_39175001	chr31	39175001	39175500	26	intron (ENSCAFG00000029547, intron 2 of 5)	Non-repeat	CpG Island
PCBP3	ENSCAFG00000011907	chr31_39265001	chr31	39265001	39265500	37	intron (ENSCAFG00000011907, intron 8 of 11)	Non-repeat	CpG Island
-	ENSCAFG00000029547	chr31_39299501	chr31	39299501	39300000	33	intron (ENSCAFG00000029547, intron 4 of 5)	Non-repeat	CpG Island
-	ENSCAFG00000029547	chr31_39391001	chr31	39391001	39391500	27	intron (ENSCAFG00000029547, intron 4 of 5)	Non-repeat	CpG Island
C31H21orf58	ENSCAFG00000012030	chr31_39572001	chr31	39572001	39572500	57	intron (ENSCAFG00000012030, intron 2 of 6)	Non-repeat	CpG Island
PCNT	ENSCAFG00000012045	chr31_39684501	chr31	39684501	39685000	12	intron (ENSCAFG00000012045, intron 1 of 37)	Repeat	Shelf
FRAS1	ENSCAFG00000008752	chr32_2559001	chr32	2559001	2559500	50	intron (ENSCAFG00000008752, intron 1 of 73)	Non-repeat	CpG Island
BMP3	ENSCAFG00000008889	chr32_5208001	chr32	5208001	5208500	56	intron (ENSCAFG00000008889, intron 2 of 3)	Non-repeat	CpG Island
CASP6	ENSCAFG00000031783	chr32_29905501	chr32	29905501	29906000	14	intron (ENSCAFG00000031783, intron 1 of 6)	Non-repeat	Shelf
ADGRG7	ENSCAFG00000009327	chr33_7157501	chr33	7157501	7158000	7	intron (ENSCAFG00000009327, intron 1 of 15)	Non-repeat	-
-	ENSCAFG00000032788	chr33_13198501	chr33	13198501	13199000	14	intron (ENSCAFG00000032788, intron 1 of 1)	Repeat	Shore
ADCY5	ENSCAFG00000012084	chr33_26439501	chr33	26439501	26440000	9	intron (ENSCAFG00000012084, intron 1 of 21)	Non-repeat	Shelf
MYLK	ENSCAFG00000012119	chr33_26819001	chr33	26819001	26819500	8	intron (ENSCAFG00000012119, intron 2 of 33)	Non-repeat	-
HEG1	ENSCAFG00000012542	chr33_28011501	chr33	28011501	28012000	17	intron (ENSCAFG00000012542, intron 12 of 16)	Repeat	Shore
-	ENSCAFG00000034410	chr33_30288001	chr33	30288001	30288500	10	intron (ENSCAFG00000034410, intron 2 of 3)	Non-repeat	Shore
XXYLT1	ENSCAFG00000013432	chr33_30791001	chr33	30791001	30791500	28	intron (ENSCAFG00000013432, intron 1 of 2)	Non-repeat	Shore
TRIO	ENSCAFG00000009159	chr34_320001	chr34	320001	320500	40	intron (ENSCAFG00000009159, intron 33 of 55)	Non-repeat	CpG Island
-	ENSCAFG00000035261	chr34_507001	chr34	507001	507500	11	intron (ENSCAFG00000035261, intron 1 of 1)	Repeat	-
-	ENSCAFG00000035261	chr34_512001	chr34	512001	512500	25	intron (ENSCAFG00000035261, intron 1 of 1)	Non-repeat	-
-	ENSCAFG00000035261	chr34_512001	chr34	512001	512500	25	intron (ENSCAFG00000035261, intron 1 of 1)	Non-repeat	-
CTNND2	ENSCAFG00000009968	chr34_3046001	chr34	3046001	3046500	29	intron (ENSCAFG00000009968, intron 6 of 21)	Non-repeat	CpG Island
CTNND2	ENSCAFG00000009968	chr34_3318501	chr34	3318501	3319000	11	intron (ENSCAFG00000009968, intron 14 of 21)	Non-repeat	-
ROPN1L	ENSCAFG00000010002	chr34_3866501	chr34	3866501	3867000	8	intron (ENSCAFG00000010002, intron 4 of 5)	Non-repeat	Shore
UBE2QL1	ENSCAFG00000030271	chr34_7261501	chr34	7261501	7262000	8	intron (ENSCAFG00000030271, intron 1 of 1)	Repeat	-
-	ENSCAFG00000035598	chr34_8848001	chr34	8848001	8848500	11	intron (ENSCAFG00000035598, intron 1 of 1)	Non-repeat	-
IRX4	ENSCAFG00000010441	chr34_10927001	chr34	10927001	10927500	15	intron (ENSCAFG00000010441, intron 2 of 5)	Repeat	Shore
LPCAT1	ENSCAFG00000010491	chr34_11179001	chr34	11179001	11179500	25	intron (ENSCAFG00000010491, intron 6 of 13)	Non-repeat	Shore
TERT	ENSCAFG00000010739	chr34_11304501	chr34	11304501	11305000	19	intron (ENSCAFG00000010739, intron 13 of 16)	Non-repeat	Shelf
BRD9	ENSCAFG00000010863	chr34_11562501	chr34	11562501	11563000	13	intron (ENSCAFG00000010863, intron 13 of 14)	Non-repeat	-
-	ENSCAFG00000024813	chr34_11574501	chr34	11574501	11575000	15	intron (ENSCAFG00000024813, intron 2 of 6)	Non-repeat	-
CEP72	ENSCAFG00000010889	chr34_11728001	chr34	11728001	11728500	15	intron (ENSCAFG00000010889, intron 1 of 11)	Non-repeat	-
SLC9A3	ENSCAFG00000010902	chr34_11749001	chr34	11749001	11749500	66	intron (ENSCAFG00000010902, intron 1 of 2)	Non-repeat	CpG Island
SLC9A3	ENSCAFG00000010902	chr34_11767501	chr34	11767501	11768000	20	intron (ENSCAFG00000010902, intron 1 of 2)	Non-repeat	-
DGKG	ENSCAFG00000013503	chr34_18907001	chr34	18907001	18907500	20	intron (ENSCAFG00000013503, intron 19 of 27)	Non-repeat	-
SST	ENSCAFG00000013891	chr34_20064001	chr34	20064001	20064500	34	intron (ENSCAFG00000013891, intron 1 of 1)	Non-repeat	CpG Island
TP63	ENSCAFG00000013961	chr34_21884501	chr34	21884501	21885000	12	intron (ENSCAFG00000013961, intron 4 of 14)	Non-repeat	-
P3H2	ENSCAFG00000013985	chr34_22177001	chr34	22177001	22177500	6	intron (ENSCAFG00000013985, intron 1 of 14)	Non-repeat	-
-	ENSCAFG00000037400	chr34_42005501	chr34	42005501	42006000	39	intron (ENSCAFG00000037400, intron 1 of 3)	Non-repeat	CpG Island
SPIDR	ENSCAFG00000009134	chr35_148501	chr35	148501	149000	8	intron (ENSCAFG00000009134, intron 10 of 19)	Non-repeat	-
RREB1	ENSCAFG00000009527	chr35_7219501	chr35	7219501	7220000	10	intron (ENSCAFG00000009527, intron 5 of 9)	Non-repeat	Shore
PHACTR1	ENSCAFG00000009809	chr35_12621001	chr35	12621001	12621500	7	intron (ENSCAFG00000009809, intron 2 of 12)	Non-repeat	-
PHACTR1	ENSCAFG00000009809	chr35_12621501	chr35	12621501	12622000	6	intron (ENSCAFG00000009809, intron 2 of 12)	Non-repeat	-
JARID2	ENSCAFG00000009885	chr35_14499001	chr35	14499001	14499500	15	intron (ENSCAFG00000009885, intron 1 of 18)	Non-repeat	-
TRIM26	ENSCAFG00000024753	chr35_26388501	chr35	26388501	26389000	7	intron (ENSCAFG00000024753, intron 5 of 5)	Non-repeat	-
NR4A2	ENSCAFG00000009209	chr36_2552001	chr36	2552001	2552500	29	intron (ENSCAFG00000009209, intron 1 of 6)	Non-repeat	CpG Island
TANC1	ENSCAFG00000009370	chr36_5015501	chr36	5015501	5016000	14	intron (ENSCAFG00000009370, intron 23 of 25)	Non-repeat	Shore
NFE2L2	ENSCAFG00000013506	chr36_21005001	chr36	21005001	21005500	16	intron (ENSCAFG00000013506, intron 1 of 4)	Non-repeat	-
PIKFYVE	ENSCAFG00000013684	chr37_16557501	chr37	16557501	16558000	15	intron (ENSCAFG00000013684, intron 6 of 40)	Repeat	-
MREG	ENSCAFG00000014361	chr37_22974501	chr37	22974501	22975000	12	intron (ENSCAFG00000014361, intron 1 of 3)	Non-repeat	Shore
TNS1	ENSCAFG00000014575	chr37_24635001	chr37	24635001	24635500	11	intron (ENSCAFG00000014575, intron 11 of 25)	Non-repeat	Shore
TMBIM1	ENSCAFG00000014636	chr37_24957501	chr37	24957501	24958000	11	intron (ENSCAFG00000014636, intron 2 of 10)	Non-repeat	-
SLC11A1	ENSCAFG00000014645	chr37_25040001	chr37	25040001	25040500	19	intron (ENSCAFG00000014645, intron 3 of 9)	Non-repeat	Shore
DLGAP2	ENSCAFG00000016291	chr37_30653001	chr37	30653001	30653500	24	intron (ENSCAFG00000016291, intron 1 of 12)	Non-repeat	CpG Island
ATP2B4	ENSCAFG00000009564	chr38_373501	chr38	373501	374000	3	intron (ENSCAFG00000009564, intron 1 of 19)	Non-repeat	-
SOX13	ENSCAFG00000009614	chr38_690501	chr38	690501	691000	10	intron (ENSCAFG00000009614, intron 1 of 13)	Non-repeat	-
NFASC	ENSCAFG00000009901	chr38_1395001	chr38	1395001	1395500	13	intron (ENSCAFG00000009901, intron 1 of 29)	Non-repeat	-
MFSD4A	ENSCAFG00000010137	chr38_2058001	chr38	2058001	2058500	22	intron (ENSCAFG00000010137, intron 6 of 9)	Non-repeat	-
-	ENSCAFG00000010224	chr38_2618501	chr38	2618501	2619000	7	intron (ENSCAFG00000010224, intron 2 of 21)	Non-repeat	-
-	ENSCAFG00000010224	chr38_2620001	chr38	2620001	2620500	12	intron (ENSCAFG00000010224, intron 2 of 21)	Non-repeat	-
RASSF5	ENSCAFG00000029799	chr38_2783501	chr38	2783501	2784000	13	intron (ENSCAFG00000029799, intron 1 of 6)	Non-repeat	Shore
RAB3GAP2	ENSCAFG00000011125	chr38_14929001	chr38	14929001	14929500	23	intron (ENSCAFG00000011125, intron 33 of 34)	Non-repeat	-
RAB3GAP2	ENSCAFG00000011125	chr38_14929001	chr38	14929001	14929500	23	intron (ENSCAFG00000011125, intron 33 of 34)	Non-repeat	-
RAB3GAP2	ENSCAFG00000011125	chr38_14929001	chr38	14929001	14929500	23	intron (ENSCAFG00000011125, intron 33 of 34)	Non-repeat	-
FAM78B	ENSCAFG00000013491	chr38_17293001	chr38	17293001	17293500	70	intron (ENSCAFG00000013491, intron 1 of 1)	Non-repeat	CpG Island
PBX1	ENSCAFG00000013289	chr38_18494001	chr38	18494001	18494500	17	intron (ENSCAFG00000013289, intron 1 of 7)	Non-repeat	-
PBX1	ENSCAFG00000013289	chr38_18615501	chr38	18615501	18616000	6	intron (ENSCAFG00000013289, intron 3 of 10)	Non-repeat	-
-	ENSCAFG00000036203	chr38_20487001	chr38	20487001	20487500	13	intron (ENSCAFG00000036203, intron 2 of 2)	Non-repeat	Shore
-	ENSCAFG00000036203	chr38_20503001	chr38	20503001	20503500	13	intron (ENSCAFG00000036203, intron 2 of 2)	Non-repeat	Shelf
B4GALT3	ENSCAFG00000031128	chr38_21305001	chr38	21305001	21305500	9	intron (ENSCAFG00000031128, intron 5 of 6)	Non-repeat	Shelf
TACR2	ENSCAFG00000013952	chr4_20521501	chr4	20521501	20522000	6	intron (ENSCAFG00000013952, intron 3 of 4)	Non-repeat	Shore
CDH23	ENSCAFG00000014229	chr4_22399501	chr4	22399501	22400000	10	intron (ENSCAFG00000014229, intron 10 of 66)	Non-repeat	-
CDH23	ENSCAFG00000014229	chr4_22469001	chr4	22469001	22469500	21	intron (ENSCAFG00000014229, intron 25 of 66)	Non-repeat	Shelf
VSIR	ENSCAFG00000014354	chr4_22521501	chr4	22521501	22522000	10	intron (ENSCAFG00000014354, intron 1 of 6)	Non-repeat	-
-	ENSCAFG00000034832	chr4_28816501	chr4	28816501	28817000	16	intron (ENSCAFG00000034832, intron 1 of 1)	Non-repeat	-
-	ENSCAFG00000034832	chr4_28818501	chr4	28818501	28819000	14	intron (ENSCAFG00000034832, intron 1 of 1)	Non-repeat	Shelf
ZMIZ1	ENSCAFG00000015669	chr4_28948501	chr4	28948501	28949000	33	intron (ENSCAFG00000015669, intron 3 of 20)	Non-repeat	CpG Island
ZMIZ1	ENSCAFG00000015669	chr4_28983001	chr4	28983001	28983500	21	intron (ENSCAFG00000015669, intron 3 of 20)	Non-repeat	CpG Island
ZCCHC24	ENSCAFG00000015698	chr4_29107001	chr4	29107001	29107500	14	intron (ENSCAFG00000015698, intron 4 of 4)	Non-repeat	Shore
ZCCHC24	ENSCAFG00000015698	chr4_29116001	chr4	29116001	29116500	19	intron (ENSCAFG00000015698, intron 3 of 4)	Repeat	Shelf
ZCCHC24	ENSCAFG00000015698	chr4_29135001	chr4	29135001	29135500	12	intron (ENSCAFG00000015698, intron 3 of 4)	Repeat	-
TSPAN14	ENSCAFG00000015872	chr4_29625501	chr4	29625501	29626000	15	intron (ENSCAFG00000015872, intron 3 of 7)	Non-repeat	Shore
TSPAN14	ENSCAFG00000015872	chr4_29626001	chr4	29626001	29626500	11	intron (ENSCAFG00000015872, intron 3 of 7)	Non-repeat	Shore
-	ENSCAFG00000034902	chr4_39813001	chr4	39813001	39813500	10	intron (ENSCAFG00000034902, intron 1 of 1)	Repeat	-
SH3PXD2B	ENSCAFG00000016825	chr4_39888501	chr4	39888501	39889000	8	intron (ENSCAFG00000016825, intron 2 of 12)	Non-repeat	-
STK10	ENSCAFG00000016856	chr4_40126501	chr4	40126501	40127000	8	intron (ENSCAFG00000016856, intron 2 of 18)	Non-repeat	-
KCNIP1	ENSCAFG00000016951	chr4_41268001	chr4	41268001	41268500	42	intron (ENSCAFG00000016951, intron 1 of 7)	Non-repeat	CpG Island
-	ENSCAFG00000040462	chr4_42767501	chr4	42767501	42768000	5	intron (ENSCAFG00000040462, intron 2 of 4)	Non-repeat	-
NDST1	ENSCAFG00000023069	chr4_58615001	chr4	58615001	58615500	10	intron (ENSCAFG00000023069, intron 1 of 15)	Repeat	Shelf
SLC6A7	ENSCAFG00000018203	chr4_58891001	chr4	58891001	58891500	8	intron (ENSCAFG00000018203, intron 1 of 13)	Repeat	Shore
OSMR	ENSCAFG00000018648	chr4_70040501	chr4	70040501	70041000	17	intron (ENSCAFG00000018648, intron 5 of 17)	Non-repeat	-
-	ENSCAFG00000033678	chr4_70143001	chr4	70143001	70143500	10	intron (ENSCAFG00000033678, intron 1 of 2)	Non-repeat	-
PRLR	ENSCAFG00000018782	chr4_73252001	chr4	73252001	73252500	7	intron (ENSCAFG00000018782, intron 2 of 9)	Non-repeat	-
ST3GAL4	ENSCAFG00000010386	chr5_8149501	chr5	8149501	8150000	15	intron (ENSCAFG00000010386, intron 1 of 8)	Repeat	-
DCPS	ENSCAFG00000010421	chr5_8189001	chr5	8189001	8189500	7	intron (ENSCAFG00000010421, intron 2 of 5)	Repeat	-
CCDC15	ENSCAFG00000010996	chr5_9443001	chr5	9443001	9443500	2	intron (ENSCAFG00000010996, intron 13 of 15)	Non-repeat	-
GRAMD1B	ENSCAFG00000011584	chr5_10904001	chr5	10904001	10904500	9	intron (ENSCAFG00000011584, intron 1 of 18)	Non-repeat	Shore
ZBTB16	ENSCAFG00000013538	chr5_19263501	chr5	19263501	19264000	15	intron (ENSCAFG00000013538, intron 1 of 5)	Repeat	Shelf
PPP2R1B	ENSCAFG00000014183	chr5_21352001	chr5	21352001	21352500	19	intron (ENSCAFG00000014183, intron 15 of 17)	Non-repeat	Shore
POU2AF1	ENSCAFG00000014213	chr5_21674001	chr5	21674001	21674500	5	intron (ENSCAFG00000014213, intron 1 of 4)	Non-repeat	Shelf
ALOX15	ENSCAFG00000015949	chr5_31885001	chr5	31885001	31885500	37	intron (ENSCAFG00000015949, intron 3 of 14)	Non-repeat	CpG Island
-	ENSCAFG00000035333	chr5_31948001	chr5	31948001	31948500	37	intron (ENSCAFG00000035333, intron 1 of 1)	Repeat	CpG Island
ACADVL	ENSCAFG00000016016	chr5_32258001	chr5	32258001	32258500	7	intron (ENSCAFG00000016016, intron 13 of 13)	Non-repeat	-
ACADVL	ENSCAFG00000016016	chr5_32319501	chr5	32319501	32320000	21	intron (ENSCAFG00000016016, intron 13 of 13)	Repeat	CpG Island
NTN1	ENSCAFG00000017403	chr5_33821001	chr5	33821001	33821500	16	intron (ENSCAFG00000017403, intron 5 of 5)	Non-repeat	Shore
NTN1	ENSCAFG00000017403	chr5_33824001	chr5	33824001	33824500	11	intron (ENSCAFG00000017403, intron 5 of 5)	Non-repeat	Shore
GAS7	ENSCAFG00000017455	chr5_34348001	chr5	34348001	34348500	10	intron (ENSCAFG00000017455, intron 9 of 13)	Non-repeat	-
GAS7	ENSCAFG00000017455	chr5_34456001	chr5	34456001	34456500	16	intron (ENSCAFG00000017455, intron 1 of 13)	Non-repeat	-
PMP22	ENSCAFG00000017913	chr5_38826501	chr5	38826501	38827000	9	intron (ENSCAFG00000017913, intron 2 of 3)	Non-repeat	-
TOM1L2	ENSCAFG00000018424	chr5_41596001	chr5	41596001	41596500	8	intron (ENSCAFG00000018424, intron 2 of 15)	Non-repeat	-
TOM1L2	ENSCAFG00000018424	chr5_41650001	chr5	41650001	41650500	9	intron (ENSCAFG00000018424, intron 15 of 15)	Non-repeat	-
MPRIP	ENSCAFG00000018501	chr5_42284001	chr5	42284001	42284500	11	intron (ENSCAFG00000018501, intron 1 of 19)	Non-repeat	-
DHRS7B	ENSCAFG00000018525	chr5_42698001	chr5	42698001	42698500	11	intron (ENSCAFG00000018525, intron 7 of 7)	Non-repeat	Shelf
NFIA	ENSCAFG00000023117	chr5_48505501	chr5	48505501	48506000	11	intron (ENSCAFG00000023117, intron 10 of 10)	Non-repeat	-
PLPP3	ENSCAFG00000028754	chr5_52964501	chr5	52964501	52965000	10	intron (ENSCAFG00000028754, intron 1 of 5)	Non-repeat	-
ACOT11	ENSCAFG00000019022	chr5_54551001	chr5	54551001	54551500	7	intron (ENSCAFG00000019022, intron 1 of 15)	Repeat	-
GLIS1	ENSCAFG00000019088	chr5_55233001	chr5	55233001	55233500	36	intron (ENSCAFG00000019088, intron 2 of 10)	Non-repeat	CpG Island
SDF4	ENSCAFG00000019323	chr5_56408001	chr5	56408001	56408500	17	intron (ENSCAFG00000019323, intron 6 of 6)	Non-repeat	-
PLCH2	ENSCAFG00000019405	chr5_57193501	chr5	57193501	57194000	8	intron (ENSCAFG00000019405, intron 1 of 22)	Non-repeat	-
PLCH2	ENSCAFG00000019405	chr5_57205001	chr5	57205001	57205500	7	intron (ENSCAFG00000019405, intron 1 of 22)	Non-repeat	-
MEGF6	ENSCAFG00000019477	chr5_58070001	chr5	58070001	58070500	10	intron (ENSCAFG00000019477, intron 18 of 37)	Non-repeat	-
NPHP4	ENSCAFG00000019514	chr5_59903001	chr5	59903001	59903500	7	intron (ENSCAFG00000019514, intron 8 of 33)	Repeat	-
-	ENSCAFG00000035676	chr5_60202501	chr5	60202501	60203000	7	intron (ENSCAFG00000035676, intron 1 of 2)	Non-repeat	-
TCF25	ENSCAFG00000019808	chr5_63701501	chr5	63701501	63702000	9	intron (ENSCAFG00000019808, intron 17 of 18)	Non-repeat	-
ANKRD11	ENSCAFG00000019843	chr5_64197001	chr5	64197001	64197500	7	intron (ENSCAFG00000019843, intron 2 of 11)	Non-repeat	-
GALNS	ENSCAFG00000019861	chr5_64561001	chr5	64561001	64561500	9	intron (ENSCAFG00000019861, intron 13 of 13)	Non-repeat	Shore
CTU2	ENSCAFG00000019873	chr5_64604001	chr5	64604001	64604500	15	intron (ENSCAFG00000019873, intron 12 of 12)	Non-repeat	-
PIEZO1	ENSCAFG00000019870	chr5_64619501	chr5	64619501	64620000	12	intron (ENSCAFG00000019870, intron 5 of 50)	Non-repeat	-
EMC8	ENSCAFG00000019922	chr5_66908001	chr5	66908001	66908500	4	intron (ENSCAFG00000019922, intron 2 of 4)	Non-repeat	-
GSE1	ENSCAFG00000019928	chr5_67026501	chr5	67026501	67027000	17	intron (ENSCAFG00000019928, intron 2 of 15)	Non-repeat	Shore
GSE1	ENSCAFG00000019928	chr5_67026501	chr5	67026501	67027000	17	intron (ENSCAFG00000019928, intron 2 of 15)	Non-repeat	Shore
-	ENSCAFG00000037687	chr5_67202001	chr5	67202001	67202500	38	intron (ENSCAFG00000037687, intron 1 of 1)	Non-repeat	-
-	ENSCAFG00000037687	chr5_67251001	chr5	67251001	67251500	14	intron (ENSCAFG00000037687, intron 1 of 1)	Non-repeat	Shore
USP10	ENSCAFG00000019946	chr5_67743001	chr5	67743001	67743500	7	intron (ENSCAFG00000019946, intron 10 of 12)	Non-repeat	-
CMIP	ENSCAFG00000019997	chr5_70325001	chr5	70325001	70325500	8	intron (ENSCAFG00000019997, intron 2 of 19)	Non-repeat	-
CMIP	ENSCAFG00000019997	chr5_70325001	chr5	70325001	70325500	8	intron (ENSCAFG00000019997, intron 2 of 19)	Non-repeat	-
CDYL2	ENSCAFG00000020020	chr5_71089501	chr5	71089501	71090000	10	intron (ENSCAFG00000020020, intron 6 of 17)	Repeat	-
-	ENSCAFG00000034027	chr5_71750501	chr5	71750501	71751000	10	intron (ENSCAFG00000034027, intron 1 of 1)	Non-repeat	-
-	ENSCAFG00000034027	chr5_71750501	chr5	71750501	71751000	10	intron (ENSCAFG00000034027, intron 1 of 1)	Non-repeat	-
BCAR1	ENSCAFG00000020081	chr5_75473001	chr5	75473001	75473500	5	intron (ENSCAFG00000020081, intron 1 of 7)	Repeat	Shelf
-	ENSCAFG00000040655	chr5_77932001	chr5	77932001	77932500	8	intron (ENSCAFG00000040655, intron 2 of 2)	Non-repeat	-
CDH1	ENSCAFG00000020305	chr5_80837001	chr5	80837001	80837500	8	intron (ENSCAFG00000020305, intron 2 of 15)	Repeat	Shore
ESRP2	ENSCAFG00000020320	chr5_81288001	chr5	81288001	81288500	45	intron (ENSCAFG00000020320, intron 2 of 14)	Non-repeat	CpG Island
CARMIL2	ENSCAFG00000020354	chr5_81802001	chr5	81802001	81802500	9	intron (ENSCAFG00000020354, intron 9 of 32)	Non-repeat	Shore
ATP6V0D1	ENSCAFG00000020360	chr5_81953501	chr5	81953501	81954000	20	intron (ENSCAFG00000020360, intron 2 of 7)	Repeat	-
ATP6V0D1	ENSCAFG00000020360	chr5_81959501	chr5	81959501	81960000	20	intron (ENSCAFG00000020360, intron 2 of 7)	Non-repeat	-
CDH5	ENSCAFG00000020413	chr5_82863501	chr5	82863501	82864000	22	intron (ENSCAFG00000020413, intron 1 of 11)	Non-repeat	Shelf
AUTS2	ENSCAFG00000011229	chr6_2823001	chr6	2823001	2823500	13	intron (ENSCAFG00000011229, intron 1 of 13)	Non-repeat	-
-	ENSCAFG00000011367	chr6_5688501	chr6	5688501	5689000	7	intron (ENSCAFG00000011367, intron 9 of 14)	Repeat	-
LIMK1	ENSCAFG00000012073	chr6_6280501	chr6	6280501	6281000	13	intron (ENSCAFG00000012073, intron 2 of 15)	Non-repeat	Shore
CUX1	ENSCAFG00000013749	chr6_7931001	chr6	7931001	7931500	7	intron (ENSCAFG00000013749, intron 7 of 24)	Repeat	-
GIGYF1	ENSCAFG00000014223	chr6_9028501	chr6	9028501	9029000	21	intron (ENSCAFG00000014223, intron 19 of 23)	Non-repeat	-
KPNA7	ENSCAFG00000015125	chr6_10333501	chr6	10333501	10334000	5	intron (ENSCAFG00000015125, intron 1 of 10)	Non-repeat	-
SMURF1	ENSCAFG00000015133	chr6_10479501	chr6	10479501	10480000	4	intron (ENSCAFG00000015133, intron 13 of 19)	Non-repeat	-
CYTH3	ENSCAFG00000015701	chr6_11559001	chr6	11559001	11559500	11	intron (ENSCAFG00000015701, intron 6 of 8)	Non-repeat	Shore
FBXL18	ENSCAFG00000016024	chr6_12470001	chr6	12470001	12470500	13	intron (ENSCAFG00000016024, intron 4 of 4)	Non-repeat	Shore
FOXK1	ENSCAFG00000016111	chr6_12880001	chr6	12880001	12880500	8	intron (ENSCAFG00000016111, intron 3 of 9)	Non-repeat	-
FOXK1	ENSCAFG00000016111	chr6_12897001	chr6	12897001	12897500	11	intron (ENSCAFG00000016111, intron 2 of 9)	Non-repeat	-
FOXK1	ENSCAFG00000016111	chr6_12908001	chr6	12908001	12908500	7	intron (ENSCAFG00000016111, intron 2 of 9)	Non-repeat	-
SDK1	ENSCAFG00000016192	chr6_13528501	chr6	13528501	13529000	6	intron (ENSCAFG00000016192, intron 4 of 44)	Non-repeat	-
CARD11	ENSCAFG00000016284	chr6_14314001	chr6	14314001	14314500	10	intron (ENSCAFG00000016284, intron 13 of 23)	Non-repeat	Shelf
IQCE	ENSCAFG00000016379	chr6_14533501	chr6	14533501	14534000	18	intron (ENSCAFG00000016379, intron 1 of 21)	Non-repeat	Shore
IQCE	ENSCAFG00000016379	chr6_14534501	chr6	14534501	14535000	12	intron (ENSCAFG00000016379, intron 1 of 21)	Repeat	Shore
TTYH3	ENSCAFG00000016392	chr6_14620501	chr6	14620501	14621000	16	intron (ENSCAFG00000016392, intron 13 of 13)	Non-repeat	Shelf
MAD1L1	ENSCAFG00000016463	chr6_14913001	chr6	14913001	14913500	8	intron (ENSCAFG00000016463, intron 9 of 17)	Non-repeat	-
PDGFA	ENSCAFG00000011193	chr6_16286501	chr6	16286501	16287000	5	intron (ENSCAFG00000011193, intron 6 of 8)	Non-repeat	Shore
FAM20C	ENSCAFG00000011179	chr6_16463501	chr6	16463501	16464000	8	intron (ENSCAFG00000011179, intron 4 of 10)	Non-repeat	-
GDPD3	ENSCAFG00000017104	chr6_18108001	chr6	18108001	18108500	14	intron (ENSCAFG00000017104, intron 1 of 9)	Non-repeat	-
ARHGAP17	ENSCAFG00000017492	chr6_21100501	chr6	21100501	21101000	13	intron (ENSCAFG00000017492, intron 1 of 19)	Non-repeat	-
UBFD1	ENSCAFG00000017670	chr6_22270501	chr6	22270501	22271000	11	intron (ENSCAFG00000017670, intron 5 of 7)	Non-repeat	-
USP31	ENSCAFG00000017694	chr6_22648001	chr6	22648001	22648500	5	intron (ENSCAFG00000017694, intron 1 of 16)	Repeat	-
GPRC5B	ENSCAFG00000018027	chr6_25416501	chr6	25416501	25417000	6	intron (ENSCAFG00000018027, intron 1 of 3)	Non-repeat	Shelf
ABCC1	ENSCAFG00000018208	chr6_27955501	chr6	27955501	27956000	12	intron (ENSCAFG00000018208, intron 1 of 30)	Non-repeat	-
MYH11	ENSCAFG00000018560	chr6_28059001	chr6	28059001	28059500	10	intron (ENSCAFG00000018560, intron 1 of 39)	Non-repeat	-
NTAN1	ENSCAFG00000018776	chr6_28468001	chr6	28468001	28468500	15	intron (ENSCAFG00000018776, intron 6 of 9)	Non-repeat	Shore
TXNDC11	ENSCAFG00000018890	chr6_31130501	chr6	31130501	31131000	4	intron (ENSCAFG00000018890, intron 11 of 12)	Repeat	-
PRM3	ENSCAFG00000031106	chr6_31434001	chr6	31434001	31434500	8	intron (ENSCAFG00000031106, intron 1 of 1)	Non-repeat	-
-	ENSCAFG00000039007	chr6_31495501	chr6	31495501	31496000	17	intron (ENSCAFG00000039007, intron 1 of 1)	Non-repeat	Shelf
CLEC16A	ENSCAFG00000018920	chr6_31675001	chr6	31675001	31675500	9	intron (ENSCAFG00000018920, intron 14 of 23)	Non-repeat	-
CLEC16A	ENSCAFG00000018920	chr6_31723501	chr6	31723501	31724000	5	intron (ENSCAFG00000018920, intron 10 of 23)	Repeat	-
PPL	ENSCAFG00000019134	chr6_36505001	chr6	36505001	36505500	8	intron (ENSCAFG00000019134, intron 1 of 21)	Non-repeat	-
MGRN1	ENSCAFG00000019201	chr6_36722501	chr6	36722501	36723000	9	intron (ENSCAFG00000019201, intron 14 of 15)	Non-repeat	Shore
-	ENSCAFG00000019220	chr6_36989001	chr6	36989001	36989500	7	intron (ENSCAFG00000019220, intron 5 of 27)	Non-repeat	-
-	ENSCAFG00000019220	chr6_37008001	chr6	37008001	37008500	8	intron (ENSCAFG00000019220, intron 7 of 27)	Repeat	-
SRL	ENSCAFG00000019233	chr6_37144001	chr6	37144001	37144500	6	intron (ENSCAFG00000019233, intron 2 of 6)	Non-repeat	-
NAA60	ENSCAFG00000019277	chr6_37762001	chr6	37762001	37762500	12	intron (ENSCAFG00000019277, intron 4 of 4)	Non-repeat	Shore
-	ENSCAFG00000030711	chr6_38071001	chr6	38071001	38071500	9	intron (ENSCAFG00000030711, intron 2 of 11)	Non-repeat	Shore
-	ENSCAFG00000023132	chr6_38185501	chr6	38185501	38186000	14	intron (ENSCAFG00000023132, intron 12 of 13)	Non-repeat	-
-	ENSCAFG00000023132	chr6_38186001	chr6	38186001	38186500	12	intron (ENSCAFG00000023132, intron 12 of 13)	Non-repeat	-
SLC9A3R2	ENSCAFG00000019449	chr6_38913501	chr6	38913501	38914000	12	intron (ENSCAFG00000019449, intron 1 of 6)	Non-repeat	Shore
-	ENSCAFG00000035329	chr6_39004501	chr6	39004501	39005000	13	intron (ENSCAFG00000035329, intron 1 of 1)	Non-repeat	Shelf
TMEM204	ENSCAFG00000019547	chr6_39287001	chr6	39287001	39287500	16	intron (ENSCAFG00000019547, intron 1 of 3)	Non-repeat	Shore
LMF1	ENSCAFG00000019603	chr6_39705001	chr6	39705001	39705500	21	intron (ENSCAFG00000019603, intron 3 of 10)	Repeat	Shore
-	ENSCAFG00000023230	chr6_39801501	chr6	39801501	39802000	10	intron (ENSCAFG00000023230, intron 6 of 6)	Non-repeat	Shore
-	ENSCAFG00000032940	chr6_40011001	chr6	40011001	40011500	35	intron (ENSCAFG00000032940, intron 1 of 1)	Non-repeat	CpG Island
RAB11FIP3	ENSCAFG00000019670	chr6_40043501	chr6	40043501	40044000	23	intron (ENSCAFG00000019670, intron 1 of 11)	Non-repeat	Shelf
AXIN1	ENSCAFG00000019684	chr6_40183001	chr6	40183001	40183500	17	intron (ENSCAFG00000019684, intron 2 of 10)	Non-repeat	Shore
NPRL3	ENSCAFG00000019696	chr6_40382501	chr6	40382501	40383000	11	intron (ENSCAFG00000019696, intron 8 of 12)	Non-repeat	-
RHBDF1	ENSCAFG00000019703	chr6_40396001	chr6	40396001	40396500	20	intron (ENSCAFG00000019703, intron 1 of 17)	Non-repeat	Shore
CSF1	ENSCAFG00000019798	chr6_42044001	chr6	42044001	42044500	9	intron (ENSCAFG00000019798, intron 1 of 7)	Non-repeat	-
EXTL2	ENSCAFG00000020002	chr6_49249501	chr6	49249501	49250000	6	intron (ENSCAFG00000020002, intron 3 of 3)	Non-repeat	-
ABCD3	ENSCAFG00000020112	chr6_54856001	chr6	54856001	54856500	6	intron (ENSCAFG00000020112, intron 2 of 23)	Repeat	-
LMO4	ENSCAFG00000020233	chr6_60904001	chr6	60904001	60904500	12	intron (ENSCAFG00000020233, intron 1 of 3)	Non-repeat	Shore
-	ENSCAFG00000036060	chr6_71358001	chr6	71358001	71358500	38	intron (ENSCAFG00000036060, intron 1 of 1)	Non-repeat	CpG Island
CTH	ENSCAFG00000020417	chr6_75346501	chr6	75346501	75347000	19	intron (ENSCAFG00000020417, intron 1 of 11)	Non-repeat	Shore
WLS	ENSCAFG00000020432	chr6_77114001	chr6	77114001	77114500	36	intron (ENSCAFG00000020432, intron 2 of 11)	Non-repeat	CpG Island
-	ENSCAFG00000033022	chr6_77467001	chr6	77467001	77467500	10	intron (ENSCAFG00000033022, intron 1 of 1)	Non-repeat	Shore
ADORA1	ENSCAFG00000010298	chr7_58501	chr7	58501	59000	25	intron (ENSCAFG00000010298, intron 1 of 1)	Non-repeat	Shore
NAV1	ENSCAFG00000010744	chr7_1211501	chr7	1211501	1212000	15	intron (ENSCAFG00000010744, intron 3 of 28)	Non-repeat	Shore
NAV1	ENSCAFG00000010744	chr7_1237001	chr7	1237001	1237500	16	intron (ENSCAFG00000010744, intron 1 of 28)	Non-repeat	Shore
NAV1	ENSCAFG00000010744	chr7_1264501	chr7	1264501	1265000	16	intron (ENSCAFG00000010744, intron 1 of 28)	Non-repeat	Shore
NAV1	ENSCAFG00000010744	chr7_1280501	chr7	1280501	1281000	8	intron (ENSCAFG00000010744, intron 1 of 28)	Non-repeat	Shore
NAV1	ENSCAFG00000010744	chr7_1281001	chr7	1281001	1281500	14	intron (ENSCAFG00000010744, intron 1 of 28)	Non-repeat	Shore
PLXNA2	ENSCAFG00000011756	chr7_6929001	chr7	6929001	6929500	13	intron (ENSCAFG00000011756, intron 8 of 31)	Non-repeat	-
PLXNA2	ENSCAFG00000011756	chr7_7013501	chr7	7013501	7014000	19	intron (ENSCAFG00000011756, intron 2 of 31)	Non-repeat	-
PLXNA2	ENSCAFG00000011756	chr7_7016501	chr7	7016501	7017000	12	intron (ENSCAFG00000011756, intron 2 of 31)	Non-repeat	-
-	ENSCAFG00000033501	chr7_8209501	chr7	8209501	8210000	5	intron (ENSCAFG00000033501, intron 2 of 3)	Non-repeat	-
-	ENSCAFG00000032970	chr7_10647501	chr7	10647501	10648000	11	intron (ENSCAFG00000032970, intron 1 of 1)	Non-repeat	Shore
GPA33	ENSCAFG00000015579	chr7_31299501	chr7	31299501	31300000	10	intron (ENSCAFG00000015579, intron 3 of 6)	Non-repeat	-
-	ENSCAFG00000015742	chr7_33042001	chr7	33042001	33042500	13	intron (ENSCAFG00000015742, intron 1 of 16)	Non-repeat	CpG Island
ITPKB	ENSCAFG00000016055	chr7_38334501	chr7	38334501	38335000	6	intron (ENSCAFG00000016055, intron 3 of 6)	Non-repeat	Shore
TMEM63A	ENSCAFG00000016154	chr7_38962501	chr7	38962501	38963000	11	intron (ENSCAFG00000016154, intron 22 of 22)	Non-repeat	-
HAPLN2	ENSCAFG00000016781	chr7_41342501	chr7	41342501	41343000	69	intron (ENSCAFG00000016781, intron 5 of 5)	Non-repeat	CpG Island
MUC1	ENSCAFG00000017037	chr7_42343501	chr7	42343501	42344000	9	intron (ENSCAFG00000017037, intron 8 of 8)	Non-repeat	Shelf
TRIM46	ENSCAFG00000017047	chr7_42349501	chr7	42349501	42350000	19	intron (ENSCAFG00000017047, intron 7 of 9)	Non-repeat	Shore
KCNN3	ENSCAFG00000017167	chr7_42580501	chr7	42580501	42581000	10	intron (ENSCAFG00000017167, intron 1 of 7)	Non-repeat	-
KCNN3	ENSCAFG00000017167	chr7_42606501	chr7	42606501	42607000	14	intron (ENSCAFG00000017167, intron 1 of 7)	Non-repeat	-
KCNN3	ENSCAFG00000017167	chr7_42650001	chr7	42650001	42650500	9	intron (ENSCAFG00000017167, intron 3 of 7)	Repeat	Shore
KCNN3	ENSCAFG00000017167	chr7_42651501	chr7	42651501	42652000	20	intron (ENSCAFG00000017167, intron 3 of 7)	Non-repeat	Shelf
KCNN3	ENSCAFG00000017167	chr7_42658001	chr7	42658001	42658500	10	intron (ENSCAFG00000017167, intron 3 of 7)	Non-repeat	-
RNF165	ENSCAFG00000017635	chr7_44867501	chr7	44867501	44868000	16	intron (ENSCAFG00000017635, intron 1 of 7)	Repeat	-
SETBP1	ENSCAFG00000017676	chr7_46232001	chr7	46232001	46232500	22	intron (ENSCAFG00000017676, intron 2 of 5)	Non-repeat	-
SETBP1	ENSCAFG00000017676	chr7_46374001	chr7	46374001	46374500	5	intron (ENSCAFG00000017676, intron 1 of 5)	Non-repeat	Shelf
-	ENSCAFG00000038627	chr7_67684001	chr7	67684001	67684500	26	intron (ENSCAFG00000038627, intron 1 of 2)	Repeat	CpG Island
DLGAP1	ENSCAFG00000018531	chr7_70211501	chr7	70211501	70212000	10	intron (ENSCAFG00000018531, intron 5 of 11)	Non-repeat	-
SPIRE1	ENSCAFG00000018846	chr7_77928001	chr7	77928001	77928500	11	intron (ENSCAFG00000018846, intron 4 of 15)	Non-repeat	-
SLC24A4	ENSCAFG00000010941	chr8_1520001	chr8	1520001	1520500	61	intron (ENSCAFG00000010941, intron 1 of 16)	Non-repeat	CpG Island
EFS	ENSCAFG00000011605	chr8_3606001	chr8	3606001	3606500	11	intron (ENSCAFG00000011605, intron 5 of 5)	Non-repeat	Shore
CMTM5	ENSCAFG00000011613	chr8_3625501	chr8	3625501	3626000	9	intron (ENSCAFG00000011613, intron 1 of 4)	Non-repeat	-
STXBP6	ENSCAFG00000029607	chr8_4797501	chr8	4797501	4798000	17	intron (ENSCAFG00000029607, intron 1 of 4)	Non-repeat	-
PELI2	ENSCAFG00000015198	chr8_31935001	chr8	31935001	31935500	15	intron (ENSCAFG00000015198, intron 2 of 5)	Repeat	-
PLEKHH1	ENSCAFG00000016410	chr8_41509001	chr8	41509001	41509500	12	intron (ENSCAFG00000016410, intron 1 of 28)	Non-repeat	CpG Island
-	ENSCAFG00000040417	chr8_42563001	chr8	42563001	42563500	7	intron (ENSCAFG00000040417, intron 1 of 2)	Non-repeat	-
ACTN1	ENSCAFG00000016534	chr8_42793001	chr8	42793001	42793500	10	intron (ENSCAFG00000016534, intron 1 of 21)	Non-repeat	-
VSX2	ENSCAFG00000016913	chr8_47456501	chr8	47456501	47457000	54	intron (ENSCAFG00000016913, intron 1 of 4)	Non-repeat	CpG Island
-	ENSCAFG00000034748	chr8_49874501	chr8	49874501	49875000	18	intron (ENSCAFG00000034748, intron 1 of 1)	Non-repeat	-
-	ENSCAFG00000034748	chr8_49886001	chr8	49886001	49886500	8	intron (ENSCAFG00000034748, intron 1 of 1)	Non-repeat	-
TMEM63C	ENSCAFG00000017166	chr8_50026501	chr8	50026501	50027000	15	intron (ENSCAFG00000017166, intron 2 of 23)	Non-repeat	-
GALC	ENSCAFG00000017337	chr8_59269501	chr8	59269501	59270000	10	intron (ENSCAFG00000017337, intron 16 of 16)	Non-repeat	-
TTC7B	ENSCAFG00000017525	chr8_61578501	chr8	61578501	61579000	7	intron (ENSCAFG00000017525, intron 14 of 18)	Non-repeat	Shore
GSC	ENSCAFG00000017684	chr8_63706001	chr8	63706001	63706500	51	intron (ENSCAFG00000017684, intron 1 of 2)	Non-repeat	CpG Island
BDKRB2	ENSCAFG00000029786	chr8_64997001	chr8	64997001	64997500	9	intron (ENSCAFG00000029786, intron 1 of 2)	Non-repeat	Shore
CCDC85C	ENSCAFG00000028971	chr8_67998501	chr8	67998501	67999000	12	intron (ENSCAFG00000028971, intron 1 of 5)	Non-repeat	Shelf
BEGAIN	ENSCAFG00000017919	chr8_68819501	chr8	68819501	68820000	21	intron (ENSCAFG00000017919, intron 2 of 7)	Non-repeat	CpG Island
PPP2R5C	ENSCAFG00000017948	chr8_69886501	chr8	69886501	69887000	9	intron (ENSCAFG00000017948, intron 1 of 12)	Non-repeat	-
CDC42BPB	ENSCAFG00000018159	chr8_70824001	chr8	70824001	70824500	11	intron (ENSCAFG00000018159, intron 27 of 36)	Non-repeat	-
TNFAIP2	ENSCAFG00000018188	chr8_70973501	chr8	70973501	70974000	25	intron (ENSCAFG00000018188, intron 9 of 13)	Non-repeat	CpG Island
RFNG	ENSCAFG00000005933	chr9_126001	chr9	126001	126500	15	intron (ENSCAFG00000005933, intron 1 of 8)	Non-repeat	CpG Island
MCRIP1	ENSCAFG00000005850	chr9_450001	chr9	450001	450500	24	intron (ENSCAFG00000005850, intron 2 of 2)	Non-repeat	-
BAIAP2	ENSCAFG00000005700	chr9_942501	chr9	942501	943000	23	intron (ENSCAFG00000005700, intron 5 of 12)	Non-repeat	-
TBC1D16	ENSCAFG00000005578	chr9_1693001	chr9	1693001	1693500	22	intron (ENSCAFG00000005578, intron 3 of 12)	Non-repeat	Shore
TBC1D16	ENSCAFG00000005578	chr9_1693501	chr9	1693501	1694000	37	intron (ENSCAFG00000005578, intron 3 of 12)	Non-repeat	Shore
CYTH1	ENSCAFG00000005506	chr9_2654001	chr9	2654001	2654500	17	intron (ENSCAFG00000005506, intron 1 of 12)	Non-repeat	Shelf
PGS1	ENSCAFG00000005312	chr9_2821001	chr9	2821001	2821500	13	intron (ENSCAFG00000005312, intron 7 of 8)	Non-repeat	-
PGS1	ENSCAFG00000005312	chr9_2823501	chr9	2823501	2824000	15	intron (ENSCAFG00000005312, intron 7 of 8)	Repeat	-
-	ENSCAFG00000035052	chr9_3533501	chr9	3533501	3534000	4	intron (ENSCAFG00000035052, intron 1 of 1)	Repeat	Shore
-	ENSCAFG00000035052	chr9_3549501	chr9	3549501	3550000	19	intron (ENSCAFG00000035052, intron 1 of 1)	Non-repeat	Shelf
-	ENSCAFG00000032864	chr9_3592001	chr9	3592001	3592500	14	intron (ENSCAFG00000032864, intron 1 of 1)	Non-repeat	Shore
PRCD	ENSCAFG00000031593	chr9_4187001	chr9	4187001	4187500	11	intron (ENSCAFG00000031593, intron 2 of 3)	Non-repeat	Shore
FOXJ1	ENSCAFG00000005050	chr9_4514501	chr9	4514501	4515000	6	intron (ENSCAFG00000005050, intron 1 of 1)	Non-repeat	CpG Island
CDR2L	ENSCAFG00000030285	chr9_5470001	chr9	5470001	5470500	12	intron (ENSCAFG00000030285, intron 1 of 4)	Non-repeat	Shore
DNAI2	ENSCAFG00000004532	chr9_6113501	chr9	6113501	6114000	20	intron (ENSCAFG00000004532, intron 1 of 12)	Non-repeat	-
-	ENSCAFG00000037724	chr9_8564501	chr9	8564501	8565000	32	intron (ENSCAFG00000037724, intron 1 of 1)	Non-repeat	CpG Island
MRC2	ENSCAFG00000013256	chr9_10856001	chr9	10856001	10856500	11	intron (ENSCAFG00000013256, intron 7 of 28)	Non-repeat	Shelf
MRC2	ENSCAFG00000013256	chr9_10856501	chr9	10856501	10857000	8	intron (ENSCAFG00000013256, intron 8 of 28)	Non-repeat	-
-	ENSCAFG00000040876	chr9_13191501	chr9	13191501	13192000	14	intron (ENSCAFG00000040876, intron 1 of 1)	Non-repeat	Shore
ARSG	ENSCAFG00000011070	chr9_15102501	chr9	15102501	15103000	11	intron (ENSCAFG00000011070, intron 8 of 10)	Non-repeat	-
PRKAR1A	ENSCAFG00000010999	chr9_15188501	chr9	15188501	15189000	13	intron (ENSCAFG00000010999, intron 4 of 12)	Non-repeat	-
C1QL1	ENSCAFG00000013945	chr9_18525001	chr9	18525001	18525500	43	intron (ENSCAFG00000013945, intron 1 of 1)	Non-repeat	CpG Island
ETV4	ENSCAFG00000014484	chr9_19727501	chr9	19727501	19728000	22	intron (ENSCAFG00000014484, intron 7 of 11)	Non-repeat	-
WNK4	ENSCAFG00000014776	chr9_20236501	chr9	20236501	20237000	27	intron (ENSCAFG00000014776, intron 5 of 16)	Non-repeat	Shore
ACLY	ENSCAFG00000015818	chr9_20940001	chr9	20940001	20940500	6	intron (ENSCAFG00000015818, intron 6 of 27)	Non-repeat	-
ACLY	ENSCAFG00000015818	chr9_20943501	chr9	20943501	20944000	3	intron (ENSCAFG00000015818, intron 10 of 27)	Non-repeat	-
JUP	ENSCAFG00000015912	chr9_21048501	chr9	21048501	21049000	9	intron (ENSCAFG00000015912, intron 9 of 13)	Non-repeat	-
THRA	ENSCAFG00000016173	chr9_22478501	chr9	22478501	22479000	6	intron (ENSCAFG00000016173, intron 3 of 9)	Non-repeat	-
MLLT6	ENSCAFG00000016601	chr9_23514001	chr9	23514001	23514500	11	intron (ENSCAFG00000016601, intron 13 of 20)	Repeat	Shore
FAM117A	ENSCAFG00000016947	chr9_25815001	chr9	25815001	25815500	5	intron (ENSCAFG00000016947, intron 1 of 7)	Non-repeat	-
TAC4	ENSCAFG00000016960	chr9_25944501	chr9	25944501	25945000	12	intron (ENSCAFG00000016960, intron 1 of 1)	Non-repeat	Shore
CUEDC1	ENSCAFG00000017425	chr9_32586001	chr9	32586001	32586500	9	intron (ENSCAFG00000017425, intron 2 of 11)	Non-repeat	Shore
-	ENSCAFG00000035542	chr9_35154501	chr9	35154501	35155000	41	intron (ENSCAFG00000035542, intron 1 of 1)	Non-repeat	-
CA4	ENSCAFG00000017829	chr9_36332501	chr9	36332501	36333000	6	intron (ENSCAFG00000017829, intron 1 of 7)	Non-repeat	Shelf
LHX1	ENSCAFG00000017853	chr9_36766001	chr9	36766001	36766500	71	intron (ENSCAFG00000017853, intron 4 of 4)	Non-repeat	CpG Island
HNF1B	ENSCAFG00000018150	chr9_37445501	chr9	37445501	37446000	8	intron (ENSCAFG00000018150, intron 8 of 8)	Non-repeat	-
RAB11FIP4	ENSCAFG00000018522	chr9_41400001	chr9	41400001	41400500	13	intron (ENSCAFG00000018522, intron 2 of 13)	Repeat	-
KSR1	ENSCAFG00000018638	chr9_42020501	chr9	42020501	42021000	8	intron (ENSCAFG00000018638, intron 1 of 3)	Repeat	-
PIPOX	ENSCAFG00000018883	chr9_43211001	chr9	43211001	43211500	13	intron (ENSCAFG00000018883, intron 6 of 7)	Non-repeat	-
RPH3AL	ENSCAFG00000019132	chr9_45355001	chr9	45355001	45355500	5	intron (ENSCAFG00000019132, intron 3 of 8)	Non-repeat	-
SERPINF1	ENSCAFG00000024189	chr9_45895001	chr9	45895001	45895500	16	intron (ENSCAFG00000024189, intron 1 of 7)	Non-repeat	-
RAP1GAP2	ENSCAFG00000019305	chr9_46904501	chr9	46904501	46905000	9	intron (ENSCAFG00000019305, intron 2 of 21)	Repeat	-
RAP1GAP2	ENSCAFG00000019305	chr9_46921001	chr9	46921001	46921500	5	intron (ENSCAFG00000019305, intron 3 of 21)	Repeat	-
EHMT1	ENSCAFG00000019390	chr9_48045001	chr9	48045001	48045500	10	intron (ENSCAFG00000019390, intron 17 of 25)	Non-repeat	-
NOTCH1	ENSCAFG00000019633	chr9_48903501	chr9	48903501	48904000	9	intron (ENSCAFG00000019633, intron 1 of 34)	Repeat	-
NOTCH1	ENSCAFG00000019633	chr9_48988501	chr9	48988501	48989000	7	intron (ENSCAFG00000019633, intron 2 of 34)	Non-repeat	-
CAMSAP1	ENSCAFG00000019723	chr9_49477001	chr9	49477001	49477500	10	intron (ENSCAFG00000019723, intron 1 of 17)	Non-repeat	-
-	ENSCAFG00000036981	chr9_50284001	chr9	50284001	50284500	59	intron (ENSCAFG00000036981, intron 1 of 2)	Non-repeat	-
WDR5	ENSCAFG00000019830	chr9_50364001	chr9	50364001	50364500	17	intron (ENSCAFG00000019830, intron 8 of 13)	Non-repeat	-
RXRA	ENSCAFG00000019838	chr9_50527001	chr9	50527001	50527500	21	intron (ENSCAFG00000019838, intron 1 of 9)	Non-repeat	Shore
RXRA	ENSCAFG00000019838	chr9_50527501	chr9	50527501	50528000	11	intron (ENSCAFG00000019838, intron 1 of 9)	Non-repeat	Shelf
NTNG2	ENSCAFG00000019898	chr9_52017501	chr9	52017501	52018000	12	intron (ENSCAFG00000019898, intron 6 of 11)	Non-repeat	-
-	ENSCAFG00000030536	chr9_54058501	chr9	54058501	54059000	15	intron (ENSCAFG00000030536, intron 1 of 2)	Non-repeat	-
PRRX2	ENSCAFG00000019983	chr9_54113001	chr9	54113001	54113500	42	intron (ENSCAFG00000019983, intron 3 of 5)	Non-repeat	CpG Island
MIGA2	ENSCAFG00000020003	chr9_54612501	chr9	54612501	54613000	12	intron (ENSCAFG00000020003, intron 8 of 15)	Non-repeat	-
LRRC8A	ENSCAFG00000020028	chr9_54737001	chr9	54737001	54737500	6	intron (ENSCAFG00000020028, intron 2 of 2)	Non-repeat	-
ODF2	ENSCAFG00000020054	chr9_55082001	chr9	55082001	55082500	4	intron (ENSCAFG00000020054, intron 6 of 20)	Non-repeat	-
LMX1B	ENSCAFG00000030076	chr9_56586501	chr9	56586501	56587000	13	intron (ENSCAFG00000030076, intron 1 of 6)	Non-repeat	-
DAB2IP	ENSCAFG00000020290	chr9_60739001	chr9	60739001	60739500	13	intron (ENSCAFG00000020290, intron 13 of 16)	Non-repeat	Shore
DAB2IP	ENSCAFG00000020290	chr9_60740001	chr9	60740001	60740500	7	intron (ENSCAFG00000020290, intron 13 of 16)	Non-repeat	Shore
DAB2IP	ENSCAFG00000020290	chr9_60751001	chr9	60751001	60751500	10	intron (ENSCAFG00000020290, intron 6 of 16)	Non-repeat	-
