# Supplementary material for: Alternative methylation of intron motifs is associated with cancer-related gene expression in both canine mammary tumor and human breast cancer
Source: Clin Epigenetics. 2020 Jul 21;12:110. doi: 10.1186/s13148-020-00888-4 (PMC7374976; doi:10.1186/s13148-020-00888-4)
Supplement: Supplementary file 2 — Additional file 2: Supplementary Tables. Table S1. Information for CMT tissue samples. Table S2. Quality check for MBD-sequencing. Table S3. List of CMT-DMRs (68,741) and their genomic features. Table S4. List of Subtype-DMRs (68,741) and their genomic features. Table S5. Differentially methylated genes anti-correlated with expression. Table S6. Functional annotations for CMT-DMGs in 'Disease Perturbations from GEO down'. Table S7 GO terms in CMT-DMGs. Table S8. List of nearest genes from hypomethylated intergenic regions in each subtype. Table S9. GO terms in Subtype DMGs. Table S10. GO terms in the nearest genes from intergenic CMT-DMRs. Table S11. KEGG pathways in intergenic Subtype-DMRs. Table S12. Motifs enriched in hypermethylated intron bins (169, p-val < 0.01). Table S13. Motifs enriched in hypomethylated intron bins (83, p-val < 0.01). Table S14. Genes containing Pax5 motifs in their hypermethylated intronic regions. Table S15. Genes containing Pax6 motifs in their hypomethylated intronic regions. Table S16. Putative target genes with differentially methylated intron motifs. Table S17. Motif enrichment in each Subtype-DMR. Table S18. Validation target genes with differentially methylated PAX motifs. Table S19. Primers designed for BS-conversion PCR. Table S20. Validation of single CpG methylation by BS-seq in CDH5 and LRIG1 genes [file 13148_2020_888_MOESM2_ESM.zip › Additional_file_2_rev/Table S15.xls]

## Sheet: Table S15
Table S15. Genes containing Pax6 motifs in their hypomethylated intronic regions
Gene	Ensembl ID	DMR ID	Chr	Start	End	CF	Annotation	Gene Type	Repeat	CpG_annotation
SLIT1	ENSCAFG00000008945	chr28_10425501	chr28	10425501	10426000	10	intron (ENSCAFG00000008945, intron 4 of 36)	protein-coding	Repeat	-
TTN	ENSCAFG00000014025	chr36_22159001	chr36	22159001	22159500	3	intron (ENSCAFG00000014025, intron 336 of 344)	NA	Non-repeat	-
SDK1	ENSCAFG00000016192	chr6_13346001	chr6	13346001	13346500	9	intron (ENSCAFG00000016192, intron 14 of 44)	NA	Non-repeat	-
ADSSL1	ENSCAFG00000018342	chr8_72291001	chr8	72291001	72291500	28	intron (ENSCAFG00000018342, intron 1 of 14)	NA	Non-repeat	-
KCNAB1	ENSCAFG00000008838	chr23_49979501	chr23	49979501	49980000	6	intron (ENSCAFG00000008838, intron 2 of 13)	protein-coding	Non-repeat	Shore
PC	ENSCAFG00000012081	chr18_50474501	chr18	50474501	50475000	8	intron (ENSCAFG00000012081, intron 1 of 20)	protein-coding	Repeat	-
ASB2	ENSCAFG00000017612	chr8_63039501	chr8	63039501	63040000	9	intron (ENSCAFG00000017612, intron 1 of 9)	protein-coding	Repeat	-
-	ENSCAFG00000004242	chr15_13998001	chr15	13998001	13998500	12	intron (ENSCAFG00000004242, intron 10 of 11)	NA	Non-repeat	-
NTM	ENSCAFG00000009907	chr5_3029501	chr5	3029501	3030000	16	intron (ENSCAFG00000009907, intron 1 of 8)	protein-coding	Non-repeat	-
NTM	ENSCAFG00000009907	chr5_3059501	chr5	3059501	3060000	11	intron (ENSCAFG00000009907, intron 1 of 8)	protein-coding	Non-repeat	-
LTBP2	ENSCAFG00000016948	chr8_47735001	chr8	47735001	47735500	12	intron (ENSCAFG00000016948, intron 2 of 36)	protein-coding	Non-repeat	-
LUZP2	ENSCAFG00000010135	chr21_45962001	chr21	45962001	45962500	16	intron (ENSCAFG00000010135, intron 4 of 10)	NA	Non-repeat	-
CAMTA1	ENSCAFG00000019650	chr5_61100001	chr5	61100001	61100500	9	intron (ENSCAFG00000019650, intron 2 of 19)	NA	Non-repeat	-
ADAM19	ENSCAFG00000017357	chr4_52717501	chr4	52717501	52718000	3	intron (ENSCAFG00000017357, intron 13 of 22)	protein-coding	Non-repeat	-
HMCN2	ENSCAFG00000019950	chr9_53502501	chr9	53502501	53503000	14	intron (ENSCAFG00000019950, intron 86 of 98)	protein-coding	Repeat	Shelf
SEZ6L	ENSCAFG00000011694	chr26_20023501	chr26	20023501	20024000	13	intron (ENSCAFG00000011694, intron 9 of 16)	NA	Non-repeat	-
ARHGEF10	ENSCAFG00000013667	chr16_54349501	chr16	54349501	54350000	16	intron (ENSCAFG00000013667, intron 15 of 25)	protein-coding	Non-repeat	CpG Island
RGS6	ENSCAFG00000016763	chr8_45941001	chr8	45941001	45941500	11	intron (ENSCAFG00000016763, intron 13 of 15)	NA	Repeat	-
CPQ	ENSCAFG00000009482	chr29_41094001	chr29	41094001	41094500	20	intron (ENSCAFG00000009482, intron 1 of 7)	protein-coding	Repeat	Shore
UGT1A6	ENSCAFG00000031246	chr25_45131501	chr25	45131501	45132000	7	intron (ENSCAFG00000031246, intron 1 of 4)	protein-coding	Non-repeat	-
TLL1	ENSCAFG00000008883	chr15_61819001	chr15	61819001	61819500	9	intron (ENSCAFG00000008883, intron 1 of 20)	protein-coding	Non-repeat	-
TOX	ENSCAFG00000007137	chr29_9826501	chr29	9826501	9827000	9	intron (ENSCAFG00000007137, intron 1 of 8)	protein-coding	Non-repeat	-
NCKAP1L	ENSCAFG00000006413	chr27_842501	chr27	842501	843000	5	intron (ENSCAFG00000006413, intron 1 of 17)	protein-coding	Non-repeat	-
PRKG1	ENSCAFG00000031979	chr26_35804501	chr26	35804501	35805000	12	intron (ENSCAFG00000031979, intron 6 of 14)	NA	Non-repeat	-
PRKG1	ENSCAFG00000031979	chr26_35817001	chr26	35817001	35817500	23	intron (ENSCAFG00000031979, intron 6 of 14)	NA	Non-repeat	Shore
PRKG1	ENSCAFG00000031979	chr26_35843001	chr26	35843001	35843500	7	intron (ENSCAFG00000031979, intron 6 of 14)	NA	Non-repeat	-
PRKG1	ENSCAFG00000031979	chr26_35868501	chr26	35868501	35869000	9	intron (ENSCAFG00000031979, intron 5 of 14)	NA	Non-repeat	-
PRKG1	ENSCAFG00000031979	chr26_35897501	chr26	35897501	35898000	5	intron (ENSCAFG00000031979, intron 4 of 14)	NA	Non-repeat	-
PRKG1	ENSCAFG00000031979	chr26_36047001	chr26	36047001	36047500	2	intron (ENSCAFG00000031979, intron 2 of 14)	NA	Non-repeat	-
PRKG1	ENSCAFG00000031979	chr26_36113501	chr26	36113501	36114000	9	intron (ENSCAFG00000031979, intron 1 of 14)	NA	Non-repeat	-
PRKG1	ENSCAFG00000031979	chr26_36130501	chr26	36130501	36131000	6	intron (ENSCAFG00000031979, intron 1 of 14)	NA	Repeat	-
PRKG1	ENSCAFG00000031979	chr26_36149501	chr26	36149501	36150000	15	intron (ENSCAFG00000031979, intron 1 of 14)	protein-coding	Non-repeat	-
SLC12A4	ENSCAFG00000020329	chr5_81551001	chr5	81551001	81551500	25	intron (ENSCAFG00000020329, intron 13 of 23)	protein-coding	Non-repeat	CpG Island
CACNA1D	ENSCAFG00000008525	chr20_36350501	chr20	36350501	36351000	5	intron (ENSCAFG00000008525, intron 3 of 48)	protein-coding	Repeat	-
CDH2	ENSCAFG00000018115	chr7_60865001	chr7	60865001	60865500	8	intron (ENSCAFG00000018115, intron 2 of 15)	protein-coding	Non-repeat	-
GMDS	ENSCAFG00000009212	chr35_2294001	chr35	2294001	2294500	4	intron (ENSCAFG00000009212, intron 6 of 8)	NA	Non-repeat	-
RUNX1	ENSCAFG00000009596	chr31_30390501	chr31	30390501	30391000	4	intron (ENSCAFG00000009596, intron 2 of 7)	protein-coding	Repeat	-
CNTN3	ENSCAFG00000006357	chr20_17767501	chr20	17767501	17768000	14	intron (ENSCAFG00000006357, intron 1 of 22)	NA	Non-repeat	-
CNTN3	ENSCAFG00000006357	chr20_17862501	chr20	17862501	17863000	4	intron (ENSCAFG00000006357, intron 4 of 22)	NA	Non-repeat	-
TLN2	ENSCAFG00000016905	chr30_27332501	chr30	27332501	27333000	3	intron (ENSCAFG00000016905, intron 25 of 55)	protein-coding	Repeat	-
CACNA2D1	ENSCAFG00000006339	chr18_21861001	chr18	21861001	21861500	7	intron (ENSCAFG00000006339, intron 2 of 37)	NA	Non-repeat	-
LRP2	ENSCAFG00000012128	chr36_13920001	chr36	13920001	13920500	6	intron (ENSCAFG00000012128, intron 72 of 76)	NA	Non-repeat	-
CTC1	ENSCAFG00000017015	chr5_33037001	chr5	33037001	33037500	5	intron (ENSCAFG00000017015, intron 15 of 22)	NA	Repeat	-
TENM4	ENSCAFG00000004731	chr21_20208001	chr21	20208001	20208500	3	intron (ENSCAFG00000004731, intron 26 of 31)	NA	Repeat	-
FYB1	ENSCAFG00000023062	chr4_69789501	chr4	69789501	69790000	1	intron (ENSCAFG00000023062, intron 2 of 23)	protein-coding	Non-repeat	-
PDGFD	ENSCAFG00000032342	chr5_28009001	chr5	28009001	28009500	6	intron (ENSCAFG00000032342, intron 1 of 6)	NA	Non-repeat	-
PDGFD	ENSCAFG00000032342	chr5_28077501	chr5	28077501	28078000	10	intron (ENSCAFG00000032342, intron 5 of 6)	NA	Non-repeat	-
CLSTN1	ENSCAFG00000019740	chr5_62991501	chr5	62991501	62992000	8	intron (ENSCAFG00000019740, intron 1 of 17)	protein-coding	Repeat	-
SH2D1B	ENSCAFG00000013093	chr38_20321501	chr38	20321501	20322000	18	intron (ENSCAFG00000013093, intron 3 of 3)	protein-coding	Non-repeat	-
KIF26B	ENSCAFG00000015845	chr7_36312501	chr7	36312501	36313000	1	intron (ENSCAFG00000015845, intron 4 of 15)	NA	Non-repeat	-
COL6A3	ENSCAFG00000012226	chr25_48039001	chr25	48039001	48039500	18	intron (ENSCAFG00000012226, intron 2 of 42)	protein-coding	Non-repeat	-
TMEM132C	ENSCAFG00000006849	chr26_3050501	chr26	3050501	3051000	5	intron (ENSCAFG00000006849, intron 2 of 8)	NA	Repeat	Shore
TMEM132C	ENSCAFG00000006849	chr26_3104001	chr26	3104001	3104500	8	intron (ENSCAFG00000006849, intron 1 of 8)	protein-coding	Repeat	-
ABCA13	ENSCAFG00000003334	chr18_218001	chr18	218001	218500	6	intron (ENSCAFG00000003334, intron 30 of 67)	protein-coding	Non-repeat	Shore
ABCA13	ENSCAFG00000003334	chr18_286001	chr18	286001	286500	14	intron (ENSCAFG00000003334, intron 48 of 67)	protein-coding	Repeat	Shore
SIK3	ENSCAFG00000013258	chr5_16722001	chr5	16722001	16722500	8	intron (ENSCAFG00000013258, intron 20 of 22)	protein-coding	Non-repeat	-
-	ENSCAFG00000032920	chr2_61030501	chr2	61030501	61031000	9	intron (ENSCAFG00000032920, intron 2 of 2)	NA	Non-repeat	-
COL4A1	ENSCAFG00000006062	chr22_58519501	chr22	58519501	58520000	18	intron (ENSCAFG00000006062, intron 48 of 50)	NA	Non-repeat	-
-	ENSCAFG00000034592	chr2_33778001	chr2	33778001	33778500	21	intron (ENSCAFG00000034592, intron 1 of 1)	NA	Repeat	Shore
-	ENSCAFG00000034592	chr2_33793001	chr2	33793001	33793500	24	intron (ENSCAFG00000034592, intron 1 of 1)	NA	Non-repeat	CpG Island
ANO2	ENSCAFG00000015257	chr27_39233001	chr27	39233001	39233500	8	intron (ENSCAFG00000015257, intron 12 of 22)	NA	Non-repeat	-
-	ENSCAFG00000035062	chr21_14101501	chr21	14101501	14102000	8	intron (ENSCAFG00000035062, intron 2 of 4)	NA	Repeat	-
MREG	ENSCAFG00000014361	chr37_22996501	chr37	22996501	22997000	6	intron (ENSCAFG00000014361, intron 1 of 3)	protein-coding	Non-repeat	-
TMEM132B	ENSCAFG00000006859	chr26_4475001	chr26	4475001	4475500	6	intron (ENSCAFG00000006859, intron 4 of 7)	NA	Repeat	-
ABI3BP	ENSCAFG00000009506	chr33_7378001	chr33	7378001	7378500	11	intron (ENSCAFG00000009506, intron 14 of 36)	NA	Repeat	-
GALNT17	ENSCAFG00000011150	chr6_2217001	chr6	2217001	2217500	8	intron (ENSCAFG00000011150, intron 6 of 10)	NA	Repeat	-
GALNT17	ENSCAFG00000011150	chr6_2505001	chr6	2505001	2505500	3	intron (ENSCAFG00000011150, intron 1 of 10)	NA	Repeat	Shelf
GAS6	ENSCAFG00000006421	chr22_61000501	chr22	61000501	61001000	13	intron (ENSCAFG00000006421, intron 2 of 15)	protein-coding	Non-repeat	-
DIP2C	ENSCAFG00000005624	chr2_34336001	chr2	34336001	34336500	9	intron (ENSCAFG00000005624, intron 2 of 35)	protein-coding	Non-repeat	Shore
DIP2C	ENSCAFG00000005624	chr2_34452001	chr2	34452001	34452500	12	intron (ENSCAFG00000005624, intron 30 of 35)	NA	Repeat	Shore
DIP2C	ENSCAFG00000005624	chr2_34452001	chr2	34452001	34452500	12	intron (ENSCAFG00000005624, intron 30 of 35)	NA	Repeat	Shore
CERK	ENSCAFG00000000752	chr10_19594001	chr10	19594001	19594500	29	intron (ENSCAFG00000000752, intron 7 of 11)	protein-coding	Non-repeat	CpG Island
HDAC4	ENSCAFG00000012546	chr25_49387001	chr25	49387001	49387500	27	intron (ENSCAFG00000012546, intron 7 of 27)	NA	Non-repeat	CpG Island
BARX2	ENSCAFG00000010222	chr5_5242501	chr5	5242501	5243000	5	intron (ENSCAFG00000010222, intron 3 of 3)	protein-coding	Repeat	Shelf
SLC4A2	ENSCAFG00000004623	chr16_15121501	chr16	15121501	15122000	26	intron (ENSCAFG00000004623, intron 10 of 21)	protein-coding	Non-repeat	Shore
PTPRF	ENSCAFG00000005069	chr15_16602001	chr15	16602001	16602500	18	intron (ENSCAFG00000005069, intron 20 of 31)	NA	Repeat	Shore
SENP5	ENSCAFG00000013094	chr33_29890001	chr33	29890001	29890500	9	intron (ENSCAFG00000013094, intron 1 of 9)	protein-coding	Repeat	-
-	ENSCAFG00000014478	chr16_6880501	chr16	6880501	6881000	7	intron (ENSCAFG00000014478, intron 11 of 17)	NA	Non-repeat	-
CDH6	ENSCAFG00000018951	chr4_75957001	chr4	75957001	75957500	3	intron (ENSCAFG00000018951, intron 14 of 15)	NA	Non-repeat	-
USP5	ENSCAFG00000014586	chr27_38166001	chr27	38166001	38166500	10	intron (ENSCAFG00000014586, intron 7 of 19)	protein-coding	Non-repeat	-
RNF220	ENSCAFG00000004792	chr15_15740501	chr15	15740501	15741000	9	intron (ENSCAFG00000004792, intron 1 of 13)	NA	Non-repeat	-
CDH13	ENSCAFG00000019974	chr5_68615001	chr5	68615001	68615500	13	intron (ENSCAFG00000019974, intron 7 of 12)	NA	Non-repeat	-
CDH13	ENSCAFG00000019974	chr5_68622001	chr5	68622001	68622500	11	intron (ENSCAFG00000019974, intron 7 of 12)	NA	Non-repeat	-
CDH13	ENSCAFG00000019974	chr5_69249501	chr5	69249501	69250000	4	intron (ENSCAFG00000019974, intron 1 of 12)	protein-coding	Non-repeat	-
PTPRG	ENSCAFG00000007152	chr20_28871001	chr20	28871001	28871500	12	intron (ENSCAFG00000007152, intron 10 of 27)	NA	Non-repeat	Shore
NELL1	ENSCAFG00000009933	chr21_42710501	chr21	42710501	42711000	8	intron (ENSCAFG00000009933, intron 1 of 18)	NA	Non-repeat	-
GRIA4	ENSCAFG00000014838	chr5_26387501	chr5	26387501	26388000	8	intron (ENSCAFG00000014838, intron 4 of 14)	protein-coding	Non-repeat	-
ABCC9	ENSCAFG00000012066	chr27_25315501	chr27	25315501	25316000	4	intron (ENSCAFG00000012066, intron 27 of 37)	protein-coding	Non-repeat	-
SHTN1	ENSCAFG00000011908	chr28_27510001	chr28	27510001	27510500	7	intron (ENSCAFG00000011908, intron 2 of 17)	protein-coding	Repeat	-
ITGB5	ENSCAFG00000012477	chr33_27826001	chr33	27826001	27826500	23	intron (ENSCAFG00000012477, intron 10 of 15)	protein-coding	Non-repeat	CpG Island
NCAPH2	ENSCAFG00000000603	chr10_16702001	chr10	16702001	16702500	20	intron (ENSCAFG00000000603, intron 20 of 20)	protein-coding	Non-repeat	Shore
ADAMTS18	ENSCAFG00000020038	chr5_73888001	chr5	73888001	73888500	6	intron (ENSCAFG00000020038, intron 17 of 22)	NA	Non-repeat	-
GRAMD1B	ENSCAFG00000011584	chr5_10824501	chr5	10824501	10825000	22	intron (ENSCAFG00000011584, intron 12 of 18)	NA	Non-repeat	CpG Island
GRAMD1B	ENSCAFG00000011584	chr5_10901001	chr5	10901001	10901500	9	intron (ENSCAFG00000011584, intron 1 of 18)	protein-coding	Non-repeat	Shore
GRAMD1B	ENSCAFG00000011584	chr5_10920001	chr5	10920001	10920500	18	intron (ENSCAFG00000011584, intron 1 of 18)	protein-coding	Non-repeat	-
FAT3	ENSCAFG00000024099	chr21_8097001	chr21	8097001	8097500	7	intron (ENSCAFG00000024099, intron 1 of 2)	protein-coding	Non-repeat	-
SLC6A17	ENSCAFG00000019791	chr6_41803001	chr6	41803001	41803500	8	intron (ENSCAFG00000019791, intron 2 of 11)	NA	Non-repeat	-
RETREG1	ENSCAFG00000019100	chr4_86650501	chr4	86650501	86651000	30	intron (ENSCAFG00000019100, intron 1 of 8)	protein-coding	Non-repeat	Shore
CACNA2D2	ENSCAFG00000010431	chr20_38940001	chr20	38940001	38940500	11	intron (ENSCAFG00000010431, intron 3 of 37)	protein-coding	Non-repeat	-
NCAM1	ENSCAFG00000013844	chr5_19923001	chr5	19923001	19923500	23	intron (ENSCAFG00000013844, intron 12 of 17)	protein-coding	Non-repeat	-
CPXM2	ENSCAFG00000012718	chr28_33252501	chr28	33252501	33253000	14	intron (ENSCAFG00000012718, intron 7 of 14)	protein-coding	Non-repeat	-
NPHP4	ENSCAFG00000019514	chr5_59823001	chr5	59823001	59823500	9	intron (ENSCAFG00000019514, intron 27 of 33)	protein-coding	Non-repeat	Shore
RBMS3	ENSCAFG00000005464	chr23_14695501	chr23	14695501	14696000	10	intron (ENSCAFG00000005464, intron 5 of 14)	NA	Non-repeat	-
COL4A2	ENSCAFG00000006069	chr22_58757001	chr22	58757001	58757500	5	intron (ENSCAFG00000006069, intron 4 of 44)	protein-coding	Non-repeat	-
CACNA2D3	ENSCAFG00000008211	chr20_35919001	chr20	35919001	35919500	9	intron (ENSCAFG00000008211, intron 1 of 36)	NA	Non-repeat	Shelf
ROBO1	ENSCAFG00000007903	chr31_8357501	chr31	8357501	8358000	3	intron (ENSCAFG00000007903, intron 2 of 28)	NA	Non-repeat	-
CBLB	ENSCAFG00000009793	chr33_11430501	chr33	11430501	11431000	8	intron (ENSCAFG00000009793, intron 2 of 17)	protein-coding	Non-repeat	-
PLCH2	ENSCAFG00000019405	chr5_57344001	chr5	57344001	57344500	16	intron (ENSCAFG00000019405, intron 3 of 23)	protein-coding	Non-repeat	Shore
EPHA3	ENSCAFG00000008741	chr33_920001	chr33	920001	920500	60	intron (ENSCAFG00000008741, intron 2 of 15)	NA	Non-repeat	CpG Island
LRP5	ENSCAFG00000010871	chr18_49444001	chr18	49444001	49444500	4	intron (ENSCAFG00000010871, intron 22 of 23)	protein-coding	Repeat	-
NPAS2	ENSCAFG00000002223	chr10_41970501	chr10	41970501	41971000	10	intron (ENSCAFG00000002223, intron 1 of 20)	protein-coding	Repeat	-
ZBTB40	ENSCAFG00000014644	chr2_76783001	chr2	76783001	76783500	12	intron (ENSCAFG00000014644, intron 12 of 17)	ncRNA	Non-repeat	-
CDT1	ENSCAFG00000019866	chr5_64567501	chr5	64567501	64568000	17	intron (ENSCAFG00000019866, intron 6 of 9)	protein-coding	Non-repeat	Shore
CREB3L4	ENSCAFG00000017395	chr7_43164001	chr7	43164001	43164500	9	intron (ENSCAFG00000017395, intron 4 of 9)	protein-coding	Non-repeat	Shore
FEZ1	ENSCAFG00000010910	chr5_9031001	chr5	9031001	9031500	11	intron (ENSCAFG00000010910, intron 4 of 9)	protein-coding	Non-repeat	Shelf
PTPRK	ENSCAFG00000001101	chr1_66697001	chr1	66697001	66697500	6	intron (ENSCAFG00000001101, intron 12 of 28)	protein-coding	Non-repeat	Shelf
-	ENSCAFG00000030486	chr7_12581001	chr7	12581001	12581500	13	intron (ENSCAFG00000030486, intron 8 of 11)	NA	Non-repeat	-
-	ENSCAFG00000023425	chr26_36794501	chr26	36794501	36795000	9	intron (ENSCAFG00000023425, intron 1 of 1)	NA	Non-repeat	-
-	ENSCAFG00000023425	chr26_36815001	chr26	36815001	36815500	36	intron (ENSCAFG00000023425, intron 1 of 1)	NA	Repeat	CpG Island
-	ENSCAFG00000023425	chr26_36835001	chr26	36835001	36835500	27	intron (ENSCAFG00000023425, intron 1 of 1)	NA	Non-repeat	-
SKAP1	ENSCAFG00000016837	chr9_24637001	chr9	24637001	24637500	8	intron (ENSCAFG00000016837, intron 2 of 12)	protein-coding	Non-repeat	-
ARHGEF28	ENSCAFG00000008274	chr2_56507001	chr2	56507001	56507500	22	intron (ENSCAFG00000008274, intron 1 of 30)	NA	Repeat	Shore
-	ENSCAFG00000004388	chr9_7060001	chr9	7060001	7060500	3	intron (ENSCAFG00000004388, intron 3 of 5)	protein-coding	Non-repeat	-
-	ENSCAFG00000037935	chr28_38682501	chr28	38682501	38683000	8	intron (ENSCAFG00000037935, intron 3 of 3)	NA	Non-repeat	Shelf
TMOD3	ENSCAFG00000024992	chr30_17589001	chr30	17589001	17589500	2	intron (ENSCAFG00000024992, intron 8 of 8)	NA	Non-repeat	-
BRINP1	ENSCAFG00000003526	chr11_72746501	chr11	72746501	72747000	16	intron (ENSCAFG00000003526, intron 2 of 7)	protein-coding	Non-repeat	Shore
BRINP1	ENSCAFG00000003526	chr11_72754501	chr11	72754501	72755000	8	intron (ENSCAFG00000003526, intron 1 of 7)	protein-coding	Non-repeat	Shelf
ST8SIA6	ENSCAFG00000032700	chr2_19502501	chr2	19502501	19503000	6	intron (ENSCAFG00000032700, intron 1 of 6)	protein-coding	Non-repeat	-
KCNQ1	ENSCAFG00000010231	chr18_46386001	chr18	46386001	46386500	24	intron (ENSCAFG00000010231, intron 1 of 17)	protein-coding	Non-repeat	-
KCNQ1	ENSCAFG00000010231	chr18_46612001	chr18	46612001	46612500	7	intron (ENSCAFG00000010231, intron 9 of 14)	NA	Repeat	Shore
SLCO3A1	ENSCAFG00000011241	chr3_47995501	chr3	47995501	47996000	13	intron (ENSCAFG00000011241, intron 4 of 10)	NA	Non-repeat	-
SLCO3A1	ENSCAFG00000011241	chr3_48226001	chr3	48226001	48226500	10	intron (ENSCAFG00000011241, intron 1 of 10)	protein-coding	Non-repeat	-
HELB	ENSCAFG00000000378	chr10_8783501	chr10	8783501	8784000	11	intron (ENSCAFG00000000378, intron 8 of 12)	protein-coding	Non-repeat	-
ARNT2	ENSCAFG00000013922	chr3_57009001	chr3	57009001	57009500	15	intron (ENSCAFG00000013922, intron 18 of 18)	NA	Non-repeat	Shore
ARNT2	ENSCAFG00000013922	chr3_57098001	chr3	57098001	57098500	9	intron (ENSCAFG00000013922, intron 5 of 18)	protein-coding	Non-repeat	-
IKZF1	ENSCAFG00000003374	chr18_1667001	chr18	1667001	1667500	9	intron (ENSCAFG00000003374, intron 1 of 7)	protein-coding	Non-repeat	Shore
IKZF1	ENSCAFG00000003374	chr18_1669501	chr18	1669501	1670000	11	intron (ENSCAFG00000003374, intron 1 of 7)	protein-coding	Non-repeat	Shore
IKZF1	ENSCAFG00000003374	chr18_1685001	chr18	1685001	1685500	13	intron (ENSCAFG00000003374, intron 3 of 7)	protein-coding	Repeat	Shelf
IKZF1	ENSCAFG00000003374	chr18_1704001	chr18	1704001	1704500	12	intron (ENSCAFG00000003374, intron 3 of 7)	protein-coding	Non-repeat	Shore
IKZF1	ENSCAFG00000003374	chr18_1704501	chr18	1704501	1705000	23	intron (ENSCAFG00000003374, intron 3 of 7)	protein-coding	Non-repeat	CpG Island
IKZF1	ENSCAFG00000003374	chr18_1720501	chr18	1720501	1721000	14	intron (ENSCAFG00000003374, intron 3 of 7)	NA	Non-repeat	Shore
IKZF1	ENSCAFG00000003374	chr18_1731001	chr18	1731001	1731500	25	intron (ENSCAFG00000003374, intron 4 of 7)	NA	Non-repeat	Shore
MPPED2	ENSCAFG00000007540	chr18_36868501	chr18	36868501	36869000	4	intron (ENSCAFG00000007540, intron 3 of 5)	NA	Non-repeat	-
ARMC9	ENSCAFG00000010979	chr25_43226001	chr25	43226001	43226500	9	intron (ENSCAFG00000010979, intron 19 of 24)	protein-coding	Non-repeat	-
ADCY5	ENSCAFG00000012084	chr33_26479501	chr33	26479501	26480000	17	intron (ENSCAFG00000012084, intron 1 of 21)	protein-coding	Non-repeat	-
KIAA1217	ENSCAFG00000004237	chr2_9163501	chr2	9163501	9164000	2	intron (ENSCAFG00000004237, intron 2 of 18)	NA	Non-repeat	-
CAPZB	ENSCAFG00000015152	chr2_79252001	chr2	79252001	79252500	9	intron (ENSCAFG00000015152, intron 2 of 8)	NA	Non-repeat	-
MYO16	ENSCAFG00000006050	chr22_57517501	chr22	57517501	57518000	6	intron (ENSCAFG00000006050, intron 14 of 33)	NA	Non-repeat	-
MEGF6	ENSCAFG00000019477	chr5_58107501	chr5	58107501	58108000	17	intron (ENSCAFG00000019477, intron 3 of 37)	ncRNA	Non-repeat	-
TRPS1	ENSCAFG00000000810	chr13_15027001	chr13	15027001	15027500	5	intron (ENSCAFG00000000810, intron 4 of 5)	NA	Non-repeat	-
2019-03-01	ENSCAFG00000008804	chr15_59961501	chr15	59961501	59962000	13	intron (ENSCAFG00000008804, intron 1 of 6)	protein-coding	Non-repeat	-
SPATA17	ENSCAFG00000010794	chr38_12985501	chr38	12985501	12986000	12	intron (ENSCAFG00000010794, intron 9 of 10)	protein-coding	Repeat	-
KALRN	ENSCAFG00000012281	chr33_27582501	chr33	27582501	27583000	10	intron (ENSCAFG00000012281, intron 33 of 58)	NA	Non-repeat	-
KALRN	ENSCAFG00000012281	chr33_27728501	chr33	27728501	27729000	7	intron (ENSCAFG00000012281, intron 52 of 58)	protein-coding	Non-repeat	Shelf
CDKAL1	ENSCAFG00000010226	chr35_19482501	chr35	19482501	19483000	11	intron (ENSCAFG00000010226, intron 8 of 14)	ncRNA	Repeat	-
PCSK7	ENSCAFG00000013143	chr5_16377501	chr5	16377501	16378000	10	intron (ENSCAFG00000013143, intron 10 of 11)	protein-coding	Non-repeat	-
SDK2	ENSCAFG00000004464	chr9_6742001	chr9	6742001	6742500	14	intron (ENSCAFG00000004464, intron 2 of 47)	NA	Non-repeat	CpG Island
SLIT2	ENSCAFG00000016608	chr3_89212001	chr3	89212001	89212500	7	intron (ENSCAFG00000016608, intron 4 of 36)	NA	Non-repeat	Shore
PIGG	ENSCAFG00000016795	chr3_91838001	chr3	91838001	91838500	9	intron (ENSCAFG00000016795, intron 5 of 12)	protein-coding	Repeat	-
GLI3	ENSCAFG00000003535	chr18_7832501	chr18	7832501	7833000	10	intron (ENSCAFG00000003535, intron 1 of 14)	protein-coding	Non-repeat	-
CDK5RAP2	ENSCAFG00000003560	chr11_73610001	chr11	73610001	73610500	11	intron (ENSCAFG00000003560, intron 17 of 36)	NA	Non-repeat	Shelf
COX10	ENSCAFG00000017899	chr5_37958001	chr5	37958001	37958500	9	intron (ENSCAFG00000017899, intron 5 of 6)	protein-coding	Non-repeat	-
SRSF11	ENSCAFG00000020423	chr6_75687501	chr6	75687501	75688000	6	intron (ENSCAFG00000020423, intron 1 of 12)	NA	Repeat	-
PLEKHM3	ENSCAFG00000013559	chr37_16196001	chr37	16196001	16196500	3	intron (ENSCAFG00000013559, intron 7 of 7)	NA	Non-repeat	-
PRKAG2	ENSCAFG00000004912	chr16_15569501	chr16	15569501	15570000	5	intron (ENSCAFG00000004912, intron 4 of 14)	NA	Non-repeat	-
ANKS1B	ENSCAFG00000006596	chr15_38416501	chr15	38416501	38417000	10	intron (ENSCAFG00000006596, intron 16 of 24)	NA	Non-repeat	-
LIPA	ENSCAFG00000015721	chr26_38907001	chr26	38907001	38907500	25	intron (ENSCAFG00000015721, intron 3 of 9)	protein-coding	Non-repeat	CpG Island
ARHGAP31	ENSCAFG00000010917	chr33_22974001	chr33	22974001	22974500	5	intron (ENSCAFG00000010917, intron 1 of 11)	protein-coding	Non-repeat	-
GALNT13	ENSCAFG00000009140	chr36_1105501	chr36	1105501	1106000	9	intron (ENSCAFG00000009140, intron 8 of 10)	NA	Non-repeat	-
L3MBTL4	ENSCAFG00000018588	chr7_72547001	chr7	72547001	72547500	1	intron (ENSCAFG00000018588, intron 11 of 17)	NA	Non-repeat	-
PDPK1	ENSCAFG00000019358	chr6_38436501	chr6	38436501	38437000	9	intron (ENSCAFG00000019358, intron 11 of 13)	protein-coding	Repeat	-
MGMT	ENSCAFG00000013263	chr28_38353001	chr28	38353001	38353500	10	intron (ENSCAFG00000013263, intron 2 of 4)	NA	Non-repeat	Shelf
LHPP	ENSCAFG00000012748	chr28_33894001	chr28	33894001	33894500	16	intron (ENSCAFG00000012748, intron 6 of 6)	protein-coding	Repeat	Shore
MED12L	ENSCAFG00000008485	chr23_45928001	chr23	45928001	45928500	10	intron (ENSCAFG00000008485, intron 16 of 44)	protein-coding	Non-repeat	-
-	ENSCAFG00000033090	chr15_41939001	chr15	41939001	41939500	3	intron (ENSCAFG00000033090, intron 1 of 1)	NA	Repeat	-
-	ENSCAFG00000025531	chr16_3346501	chr16	3346501	3347000	10	intron (ENSCAFG00000025531, intron 3 of 12)	NA	Repeat	-
-	ENSCAFG00000037587	chr3_85731501	chr3	85731501	85732000	11	intron (ENSCAFG00000037587, intron 1 of 1)	NA	Non-repeat	-
SLC24A5	ENSCAFG00000013965	chr30_14385001	chr30	14385001	14385500	7	intron (ENSCAFG00000013965, intron 2 of 8)	protein-coding	Non-repeat	-
SLC24A1	ENSCAFG00000017247	chr30_29985001	chr30	29985001	29985500	15	intron (ENSCAFG00000017247, intron 3 of 6)	NA	Non-repeat	-
-	ENSCAFG00000034953	chr5_3407501	chr5	3407501	3408000	17	intron (ENSCAFG00000034953, intron 2 of 3)	NA	Non-repeat	-
-	ENSCAFG00000034765	chr5_77175001	chr5	77175001	77175500	11	intron (ENSCAFG00000034765, intron 1 of 2)	NA	Non-repeat	Shore
-	ENSCAFG00000035815	chr8_40473501	chr8	40473501	40474000	9	intron (ENSCAFG00000035815, intron 1 of 2)	NA	Non-repeat	-
-	ENSCAFG00000032777	chr18_11111001	chr18	11111001	11111500	4	intron (ENSCAFG00000032777, intron 2 of 2)	protein-coding	Non-repeat	-
-	ENSCAFG00000032777	chr18_11128001	chr18	11128001	11128500	6	intron (ENSCAFG00000032777, intron 2 of 2)	protein-coding	Repeat	-
RSPO4	ENSCAFG00000006836	chr24_19985501	chr24	19985501	19986000	5	intron (ENSCAFG00000006836, intron 3 of 3)	protein-coding	Non-repeat	-
-	ENSCAFG00000038594	chr29_41512001	chr29	41512001	41512500	19	intron (ENSCAFG00000038594, intron 1 of 1)	protein-coding	Non-repeat	Shore
-	ENSCAFG00000039662	chr4_10677501	chr4	10677501	10678000	2	intron (ENSCAFG00000039662, intron 1 of 1)	NA	Repeat	-
-	ENSCAFG00000033734	chr4_32359001	chr4	32359001	32359500	14	intron (ENSCAFG00000033734, intron 1 of 3)	NA	Non-repeat	Shelf
IGSF21	ENSCAFG00000015595	chr2_80123501	chr2	80123501	80124000	11	intron (ENSCAFG00000015595, intron 6 of 6)	NA	Repeat	Shelf
IGSF21	ENSCAFG00000015595	chr2_80132501	chr2	80132501	80133000	14	intron (ENSCAFG00000015595, intron 4 of 6)	NA	Repeat	Shore
CDH18	ENSCAFG00000019049	chr4_84725501	chr4	84725501	84726000	14	intron (ENSCAFG00000019049, intron 3 of 10)	protein-coding	Non-repeat	-
CDH18	ENSCAFG00000019049	chr4_84870001	chr4	84870001	84870500	13	intron (ENSCAFG00000019049, intron 10 of 10)	protein-coding	Non-repeat	-
CDH12	ENSCAFG00000019028	chr4_83009501	chr4	83009501	83010000	5	intron (ENSCAFG00000019028, intron 3 of 11)	NA	Non-repeat	-
PAX5	ENSCAFG00000002357	chr11_53230001	chr11	53230001	53230500	8	intron (ENSCAFG00000002357, intron 8 of 9)	NA	Non-repeat	-
GSG1L	ENSCAFG00000032744	chr6_18799501	chr6	18799501	18800000	6	intron (ENSCAFG00000032744, intron 2 of 6)	NA	Repeat	-
ELAVL2	ENSCAFG00000001688	chr11_42544501	chr11	42544501	42545000	8	intron (ENSCAFG00000001688, intron 3 of 7)	NA	Non-repeat	-
-	ENSCAFG00000038898	chr17_3808501	chr17	3808501	3809000	13	intron (ENSCAFG00000038898, intron 1 of 2)	NA	Repeat	-
INS	ENSCAFG00000010092	chr18_46312001	chr18	46312001	46312500	1	intron (ENSCAFG00000010092, intron 3 of 3)	protein-coding	Non-repeat	Shore
LRRC7	ENSCAFG00000029530	chr6_75738501	chr6	75738501	75739000	16	intron (ENSCAFG00000029530, intron 8 of 25)	NA	Repeat	-
IQCM	ENSCAFG00000007842	chr15_47673501	chr15	47673501	47674000	1	intron (ENSCAFG00000007842, intron 9 of 13)	NA	Non-repeat	-
PKD1L2	ENSCAFG00000020012	chr5_70721501	chr5	70721501	70722000	7	intron (ENSCAFG00000020012, intron 33 of 42)	protein-coding	Non-repeat	-
-	ENSCAFG00000031162	chr31_28804501	chr31	28804501	28805000	10	intron (ENSCAFG00000031162, intron 5 of 6)	protein-coding	Repeat	-
FAM135B	ENSCAFG00000001173	chr13_33520001	chr13	33520001	33520500	10	intron (ENSCAFG00000001173, intron 2 of 18)	protein-coding	Non-repeat	-
NEGR1	ENSCAFG00000020411	chr6_74336501	chr6	74336501	74337000	6	intron (ENSCAFG00000020411, intron 2 of 5)	NA	Repeat	-
NEGR1	ENSCAFG00000020411	chr6_74628001	chr6	74628001	74628500	6	intron (ENSCAFG00000020411, intron 5 of 5)	NA	Non-repeat	-
TRPM8	ENSCAFG00000011936	chr25_45315001	chr25	45315001	45315500	14	intron (ENSCAFG00000011936, intron 14 of 25)	protein-coding	Non-repeat	Shore
SLC15A3	ENSCAFG00000016390	chr18_55293501	chr18	55293501	55294000	19	intron (ENSCAFG00000016390, intron 1 of 11)	protein-coding	Non-repeat	-
TRABD2A	ENSCAFG00000007876	chr17_40125001	chr17	40125001	40125500	7	intron (ENSCAFG00000007876, intron 4 of 5)	NA	Non-repeat	Shelf
PCDH15	ENSCAFG00000015538	chr26_33990001	chr26	33990001	33990500	9	intron (ENSCAFG00000015538, intron 1 of 32)	NA	Non-repeat	-
PCDH15	ENSCAFG00000015538	chr26_33992001	chr26	33992001	33992500	5	intron (ENSCAFG00000015538, intron 1 of 32)	NA	Repeat	-
PCDH15	ENSCAFG00000015538	chr26_34069001	chr26	34069001	34069500	5	intron (ENSCAFG00000015538, intron 1 of 32)	NA	Non-repeat	-
-	ENSCAFG00000031165	chr3_1097001	chr3	1097001	1097500	6	intron (ENSCAFG00000031165, intron 1 of 1)	NA	Non-repeat	Shelf
-	ENSCAFG00000031165	chr3_1097001	chr3	1097001	1097500	6	intron (ENSCAFG00000031165, intron 1 of 1)	NA	Non-repeat	Shelf
DPP6	ENSCAFG00000005036	chr16_17937501	chr16	17937501	17938000	10	intron (ENSCAFG00000005036, intron 8 of 25)	ncRNA	Non-repeat	-
DPP6	ENSCAFG00000005036	chr16_17955501	chr16	17955501	17956000	29	intron (ENSCAFG00000005036, intron 10 of 25)	ncRNA	Non-repeat	CpG Island
KSR2	ENSCAFG00000009865	chr26_14198501	chr26	14198501	14199000	11	intron (ENSCAFG00000009865, intron 4 of 18)	NA	Non-repeat	-
STPG2	ENSCAFG00000010244	chr32_19985001	chr32	19985001	19985500	12	intron (ENSCAFG00000010244, intron 12 of 12)	NA	Repeat	-
-	ENSCAFG00000003366	chr10_68939001	chr10	68939001	68939500	15	intron (ENSCAFG00000003366, intron 1 of 3)	NA	Non-repeat	Shelf
VWC2L	ENSCAFG00000029460	chr37_21835001	chr37	21835001	21835500	12	intron (ENSCAFG00000029460, intron 2 of 2)	NA	Repeat	-
TBC1D10C	ENSCAFG00000011599	chr18_50056501	chr18	50056501	50057000	15	intron (ENSCAFG00000011599, intron 7 of 8)	protein-coding	Non-repeat	Shore
-	ENSCAFG00000035948	chr36_19372501	chr36	19372501	19373000	15	intron (ENSCAFG00000035948, intron 1 of 5)	NA	Non-repeat	-
GRM7	ENSCAFG00000005583	chr20_10249001	chr20	10249001	10249500	11	intron (ENSCAFG00000005583, intron 10 of 10)	NA	Repeat	-
-	ENSCAFG00000038699	chr8_26574001	chr8	26574001	26574500	7	intron (ENSCAFG00000038699, intron 1 of 1)	NA	Non-repeat	-
CACNG2	ENSCAFG00000029809	chr10_27761001	chr10	27761001	27761500	6	intron (ENSCAFG00000029809, intron 1 of 3)	protein-coding	Non-repeat	Shore
-	ENSCAFG00000035179	chr11_70027001	chr11	70027001	70027500	7	intron (ENSCAFG00000035179, intron 1 of 1)	NA	Non-repeat	-
-	ENSCAFG00000033066	chr12_62003001	chr12	62003001	62003500	5	intron (ENSCAFG00000033066, intron 1 of 1)	NA	Non-repeat	-
-	ENSCAFG00000033328	chr13_28061501	chr13	28061501	28062000	7	intron (ENSCAFG00000033328, intron 2 of 2)	NA	Non-repeat	-
-	ENSCAFG00000032843	chr16_18016001	chr16	18016001	18016500	22	intron (ENSCAFG00000032843, intron 1 of 2)	ncRNA	Non-repeat	-
-	ENSCAFG00000040862	chr16_19126501	chr16	19126501	19127000	10	intron (ENSCAFG00000040862, intron 1 of 1)	NA	Non-repeat	-
-	ENSCAFG00000033154	chr17_1375001	chr17	1375001	1375500	8	intron (ENSCAFG00000033154, intron 2 of 2)	ncRNA	Non-repeat	-
-	ENSCAFG00000038649	chr2_32823501	chr2	32823501	32824000	7	intron (ENSCAFG00000038649, intron 1 of 2)	NA	Non-repeat	-
-	ENSCAFG00000033645	chr2_61062501	chr2	61062501	61063000	6	intron (ENSCAFG00000033645, intron 1 of 1)	NA	Non-repeat	-
-	ENSCAFG00000032956	chr2_64876001	chr2	64876001	64876500	15	intron (ENSCAFG00000032956, intron 3 of 3)	NA	Non-repeat	-
-	ENSCAFG00000032956	chr2_64895001	chr2	64895001	64895500	17	intron (ENSCAFG00000032956, intron 1 of 3)	NA	Non-repeat	CpG Island
-	ENSCAFG00000040239	chr22_1393001	chr22	1393001	1393500	7	intron (ENSCAFG00000040239, intron 1 of 1)	NA	Non-repeat	-
-	ENSCAFG00000036152	chr25_22680001	chr25	22680001	22680500	10	intron (ENSCAFG00000036152, intron 1 of 1)	NA	Non-repeat	-
-	ENSCAFG00000036152	chr25_22680001	chr25	22680001	22680500	10	intron (ENSCAFG00000036152, intron 1 of 1)	NA	Non-repeat	-
-	ENSCAFG00000036199	chr28_27359501	chr28	27359501	27360000	10	intron (ENSCAFG00000036199, intron 1 of 1)	protein-coding	Repeat	-
-	ENSCAFG00000035358	chr28_39643501	chr28	39643501	39644000	17	intron (ENSCAFG00000035358, intron 1 of 1)	NA	Non-repeat	CpG Island
CNGB3	ENSCAFG00000008906	chr29_32945501	chr29	32945501	32946000	7	intron (ENSCAFG00000008906, intron 1 of 19)	protein-coding	Non-repeat	-
-	ENSCAFG00000038523	chr29_40063001	chr29	40063001	40063500	5	intron (ENSCAFG00000038523, intron 1 of 1)	NA	Repeat	-
-	ENSCAFG00000036777	chr3_74639001	chr3	74639001	74639500	8	intron (ENSCAFG00000036777, intron 1 of 2)	NA	Non-repeat	-
-	ENSCAFG00000034746	chr4_79473001	chr4	79473001	79473500	6	intron (ENSCAFG00000034746, intron 1 of 1)	NA	Repeat	-
-	ENSCAFG00000038245	chr5_5793001	chr5	5793001	5793500	12	intron (ENSCAFG00000038245, intron 1 of 1)	NA	Repeat	-
-	ENSCAFG00000035518	chr5_17332001	chr5	17332001	17332500	4	intron (ENSCAFG00000035518, intron 1 of 1)	NA	Repeat	-
FBXO39	ENSCAFG00000015305	chr5_30620501	chr5	30620501	30621000	20	intron (ENSCAFG00000015305, intron 2 of 3)	protein-coding	Non-repeat	Shore
CDCP2	ENSCAFG00000019055	chr5_54880001	chr5	54880001	54880500	15	intron (ENSCAFG00000019055, intron 1 of 3)	NA	Non-repeat	-
-	ENSCAFG00000036141	chr6_20419501	chr6	20419501	20420000	6	intron (ENSCAFG00000036141, intron 2 of 2)	ncRNA	Repeat	-
-	ENSCAFG00000040869	chr6_70474001	chr6	70474001	70474500	8	intron (ENSCAFG00000040869, intron 2 of 2)	NA	Non-repeat	-
-	ENSCAFG00000040869	chr6_70553501	chr6	70553501	70554000	11	intron (ENSCAFG00000040869, intron 2 of 2)	NA	Non-repeat	-
-	ENSCAFG00000028678	chr7_1888001	chr7	1888001	1888500	14	intron (ENSCAFG00000028678, intron 1 of 21)	protein-coding	Repeat	Shore
-	ENSCAFG00000040922	chr8_25523501	chr8	25523501	25524000	5	intron (ENSCAFG00000040922, intron 3 of 3)	NA	Non-repeat	-
IQSEC3	ENSCAFG00000015750	chr27_42169001	chr27	42169001	42169500	11	intron (ENSCAFG00000015750, intron 1 of 13)	protein-coding	Repeat	-
IQSEC3	ENSCAFG00000015750	chr27_42169001	chr27	42169001	42169500	11	intron (ENSCAFG00000015750, intron 1 of 13)	protein-coding	Repeat	-
MOV10L1	ENSCAFG00000000700	chr10_17104001	chr10	17104001	17104500	15	intron (ENSCAFG00000000700, intron 12 of 27)	protein-coding	Non-repeat	-
OPCML	ENSCAFG00000009842	chr5_2496501	chr5	2496501	2497000	16	intron (ENSCAFG00000009842, intron 1 of 5)	NA	Repeat	-
OPCML	ENSCAFG00000009842	chr5_2567001	chr5	2567001	2567500	6	intron (ENSCAFG00000009842, intron 2 of 5)	ncRNA	Repeat	-
OPCML	ENSCAFG00000009842	chr5_2620501	chr5	2620501	2621000	8	intron (ENSCAFG00000009842, intron 2 of 5)	ncRNA	Non-repeat	-
CCNB1IP1	ENSCAFG00000005384	chr15_17694501	chr15	17694501	17695000	11	intron (ENSCAFG00000005384, intron 1 of 5)	protein-coding	Non-repeat	Shore
CALN1	ENSCAFG00000011106	chr6_1562501	chr6	1562501	1563000	12	intron (ENSCAFG00000011106, intron 1 of 6)	protein-coding	Repeat	Shore
ASTN2	ENSCAFG00000003504	chr11_70492001	chr11	70492001	70492500	30	intron (ENSCAFG00000003504, intron 12 of 21)	protein-coding	Non-repeat	CpG Island
ASTN2	ENSCAFG00000003504	chr11_70673001	chr11	70673001	70673500	9	intron (ENSCAFG00000003504, intron 9 of 21)	NA	Repeat	-
ASTN2	ENSCAFG00000003504	chr11_70802501	chr11	70802501	70803000	16	intron (ENSCAFG00000003504, intron 4 of 21)	protein-coding	Non-repeat	Shore
GRIK3	ENSCAFG00000003333	chr15_5508001	chr15	5508001	5508500	37	intron (ENSCAFG00000003333, intron 9 of 15)	NA	Non-repeat	CpG Island
-	ENSCAFG00000036782	chr21_42550001	chr21	42550001	42550500	13	intron (ENSCAFG00000036782, intron 2 of 3)	NA	Non-repeat	-
STAB2	ENSCAFG00000007334	chr15_42298001	chr15	42298001	42298500	17	intron (ENSCAFG00000007334, intron 48 of 70)	protein-coding	Non-repeat	-
TMEM132D	ENSCAFG00000006812	chr26_2240001	chr26	2240001	2240500	12	intron (ENSCAFG00000006812, intron 2 of 8)	NA	Non-repeat	-
TMEM132D	ENSCAFG00000006812	chr26_2611501	chr26	2611501	2612000	6	intron (ENSCAFG00000006812, intron 5 of 8)	NA	Non-repeat	-
FSTL4	ENSCAFG00000000968	chr11_21464001	chr11	21464001	21464500	12	intron (ENSCAFG00000000968, intron 13 of 14)	protein-coding	Non-repeat	Shelf
SERPINA6	ENSCAFG00000024698	chr8_63342001	chr8	63342001	63342500	11	intron (ENSCAFG00000024698, intron 1 of 4)	protein-coding	Repeat	-
SPATA4	ENSCAFG00000030173	chr16_53365501	chr16	53365501	53366000	1	intron (ENSCAFG00000030173, intron 3 of 4)	protein-coding	Repeat	-
QRFPR	ENSCAFG00000004156	chr19_18735001	chr19	18735001	18735500	11	intron (ENSCAFG00000004156, intron 1 of 5)	NA	Repeat	-
DNAH17	ENSCAFG00000005442	chr9_2804501	chr9	2804501	2805000	38	intron (ENSCAFG00000005442, intron 75 of 80)	protein-coding	Non-repeat	CpG Island
ZNF536	ENSCAFG00000007601	chr1_121241001	chr1	121241001	121241500	9	intron (ENSCAFG00000007601, intron 2 of 4)	protein-coding	Non-repeat	Shore
SGCZ	ENSCAFG00000006792	chr16_37631001	chr16	37631001	37631500	4	intron (ENSCAFG00000006792, intron 3 of 7)	protein-coding	Non-repeat	-
SGCZ	ENSCAFG00000006792	chr16_37646501	chr16	37646501	37647000	6	intron (ENSCAFG00000006792, intron 2 of 7)	protein-coding	Non-repeat	-
-	ENSCAFG00000038526	chr5_49063501	chr5	49063501	49064000	14	intron (ENSCAFG00000038526, intron 1 of 2)	NA	Non-repeat	-
PCLO	ENSCAFG00000006264	chr18_22400501	chr18	22400501	22401000	5	intron (ENSCAFG00000006264, intron 15 of 30)	NA	Non-repeat	-
-	ENSCAFG00000007521	chr18_36027001	chr18	36027001	36027500	9	intron (ENSCAFG00000007521, intron 2 of 8)	protein-coding	Repeat	Shelf
CSMD2	ENSCAFG00000003651	chr15_7942001	chr15	7942001	7942500	38	intron (ENSCAFG00000003651, intron 5 of 68)	protein-coding	Non-repeat	CpG Island
CSMD2	ENSCAFG00000003651	chr15_8140001	chr15	8140001	8140500	10	intron (ENSCAFG00000003651, intron 6 of 24)	protein-coding	Non-repeat	Shelf
EDN3	ENSCAFG00000012245	chr24_44037501	chr24	44037501	44038000	5	intron (ENSCAFG00000012245, intron 2 of 4)	protein-coding	Repeat	-
KCNC2	ENSCAFG00000000479	chr10_15812001	chr10	15812001	15812500	5	intron (ENSCAFG00000000479, intron 1 of 2)	protein-coding	Non-repeat	-
PTPRN2	ENSCAFG00000032520	chr16_20075501	chr16	20075501	20076000	12	intron (ENSCAFG00000032520, intron 11 of 21)	NA	Repeat	-
PTPRN2	ENSCAFG00000032520	chr16_20414001	chr16	20414001	20414500	19	intron (ENSCAFG00000032520, intron 2 of 21)	NA	Non-repeat	Shore
PTPRN2	ENSCAFG00000032520	chr16_20421001	chr16	20421001	20421500	14	intron (ENSCAFG00000032520, intron 2 of 21)	NA	Non-repeat	-
FAM19A2	ENSCAFG00000032565	chr10_5037001	chr10	5037001	5037500	4	intron (ENSCAFG00000032565, intron 1 of 2)	protein-coding	Non-repeat	-
ADCY1	ENSCAFG00000012249	chr16_1096001	chr16	1096001	1096500	22	intron (ENSCAFG00000012249, intron 11 of 16)	NA	Non-repeat	CpG Island
EPHX4	ENSCAFG00000029812	chr6_56875501	chr6	56875501	56876000	8	intron (ENSCAFG00000029812, intron 5 of 5)	protein-coding	Repeat	-
MPPED1	ENSCAFG00000000904	chr10_22108001	chr10	22108001	22108500	14	intron (ENSCAFG00000000904, intron 3 of 6)	NA	Non-repeat	Shelf
BTBD16	ENSCAFG00000012534	chr28_31959501	chr28	31959501	31960000	10	intron (ENSCAFG00000012534, intron 2 of 12)	protein-coding	Non-repeat	-
-	ENSCAFG00000033497	chr15_11672001	chr15	11672001	11672500	10	intron (ENSCAFG00000033497, intron 1 of 1)	NA	Repeat	-
CCDC153	ENSCAFG00000023966	chr5_14684501	chr5	14684501	14685000	3	intron (ENSCAFG00000023966, intron 5 of 6)	protein-coding	Non-repeat	-
KCNIP1	ENSCAFG00000016951	chr4_41318001	chr4	41318001	41318500	10	intron (ENSCAFG00000016951, intron 1 of 7)	protein-coding	Non-repeat	-
DNAH9	ENSCAFG00000017769	chr5_36011501	chr5	36011501	36012000	7	intron (ENSCAFG00000017769, intron 61 of 69)	NA	Non-repeat	-
SAG	ENSCAFG00000011811	chr25_44828501	chr25	44828501	44829000	14	intron (ENSCAFG00000011811, intron 8 of 15)	protein-coding	Non-repeat	-
GRM1	ENSCAFG00000000338	chr1_37221001	chr1	37221001	37221500	7	intron (ENSCAFG00000000338, intron 1 of 7)	protein-coding	Repeat	-
-	ENSCAFG00000034886	chr16_16867501	chr16	16867501	16868000	8	intron (ENSCAFG00000034886, intron 1 of 3)	ncRNA	Non-repeat	-
-	ENSCAFG00000034886	chr16_16897501	chr16	16897501	16898000	16	intron (ENSCAFG00000034886, intron 1 of 1)	ncRNA	Non-repeat	-
VIPR2	ENSCAFG00000005255	chr16_20979501	chr16	20979501	20980000	17	intron (ENSCAFG00000005255, intron 2 of 12)	protein-coding	Non-repeat	-
PAK5	ENSCAFG00000005685	chr24_12609001	chr24	12609001	12609500	4	intron (ENSCAFG00000005685, intron 3 of 9)	protein-coding	Repeat	-
BDNF	ENSCAFG00000010207	chr21_48196501	chr21	48196501	48197000	12	intron (ENSCAFG00000010207, intron 2 of 2)	NA	Non-repeat	Shore
EPHA6	ENSCAFG00000009081	chr33_4723501	chr33	4723501	4724000	5	intron (ENSCAFG00000009081, intron 11 of 14)	protein-coding	Non-repeat	-
TRHDE	ENSCAFG00000000473	chr10_14094001	chr10	14094001	14094500	12	intron (ENSCAFG00000000473, intron 15 of 18)	NA	Non-repeat	-
GRIN2A	ENSCAFG00000018970	chr6_32594001	chr6	32594001	32594500	12	intron (ENSCAFG00000018970, intron 2 of 10)	protein-coding	Non-repeat	-
CFAP77	ENSCAFG00000019893	chr9_51739501	chr9	51739501	51740000	10	intron (ENSCAFG00000019893, intron 5 of 5)	protein-coding	Non-repeat	Shelf
GABRG3	ENSCAFG00000009921	chr3_33033001	chr3	33033001	33033500	9	intron (ENSCAFG00000009921, intron 1 of 4)	NA	Repeat	-
CSMD1	ENSCAFG00000008686	chr16_55156001	chr16	55156001	55156500	18	intron (ENSCAFG00000008686, intron 59 of 63)	NA	Non-repeat	-
CSMD1	ENSCAFG00000008686	chr16_55413001	chr16	55413001	55413500	16	intron (ENSCAFG00000008686, intron 14 of 57)	NA	Non-repeat	Shore
CSMD1	ENSCAFG00000008686	chr16_55413501	chr16	55413501	55414000	21	intron (ENSCAFG00000008686, intron 14 of 57)	NA	Non-repeat	CpG Island
CSMD1	ENSCAFG00000008686	chr16_55459001	chr16	55459001	55459500	28	intron (ENSCAFG00000008686, intron 10 of 57)	NA	Non-repeat	CpG Island
CSMD1	ENSCAFG00000008686	chr16_55497501	chr16	55497501	55498000	46	intron (ENSCAFG00000008686, intron 3 of 57)	protein-coding	Non-repeat	CpG Island
CSMD1	ENSCAFG00000008686	chr16_55518501	chr16	55518501	55519000	15	intron (ENSCAFG00000008686, intron 7 of 63)	protein-coding	Non-repeat	Shelf
CSMD1	ENSCAFG00000008686	chr16_55521001	chr16	55521001	55521500	6	intron (ENSCAFG00000008686, intron 7 of 63)	protein-coding	Repeat	Shore
CSMD1	ENSCAFG00000008686	chr16_55773001	chr16	55773001	55773500	18	intron (ENSCAFG00000008686, intron 2 of 63)	ncRNA	Non-repeat	CpG Island
CDH4	ENSCAFG00000012436	chr24_45958501	chr24	45958501	45959000	13	intron (ENSCAFG00000012436, intron 2 of 13)	protein-coding	Non-repeat	Shore
RBFOX1	ENSCAFG00000019082	chr6_34264001	chr6	34264001	34264500	15	intron (ENSCAFG00000019082, intron 9 of 12)	NA	Non-repeat	-
RBFOX1	ENSCAFG00000019082	chr6_34522001	chr6	34522001	34522500	8	intron (ENSCAFG00000019082, intron 1 of 12)	protein-coding	Non-repeat	-
SLC24A4	ENSCAFG00000010941	chr8_1637501	chr8	1637501	1638000	8	intron (ENSCAFG00000010941, intron 11 of 16)	protein-coding	Non-repeat	-
-	ENSCAFG00000003479	chr16_2463501	chr16	2463501	2464000	3	intron (ENSCAFG00000003479, intron 4 of 10)	NA	Non-repeat	-
DPP10	ENSCAFG00000004970	chr19_33874001	chr19	33874001	33874500	7	intron (ENSCAFG00000004970, intron 1 of 24)	protein-coding	Repeat	-
IGSF22	ENSCAFG00000009362	chr21_41087501	chr21	41087501	41088000	7	intron (ENSCAFG00000009362, intron 8 of 21)	protein-coding	Repeat	Shelf
