# Supplementary material for: Alternative methylation of intron motifs is associated with cancer-related gene expression in both canine mammary tumor and human breast cancer
Source: Clin Epigenetics. 2020 Jul 21;12:110. doi: 10.1186/s13148-020-00888-4 (PMC7374976; doi:10.1186/s13148-020-00888-4)
Supplement: Supplementary file 2 — Additional file 2: Supplementary Tables. Table S1. Information for CMT tissue samples. Table S2. Quality check for MBD-sequencing. Table S3. List of CMT-DMRs (68,741) and their genomic features. Table S4. List of Subtype-DMRs (68,741) and their genomic features. Table S5. Differentially methylated genes anti-correlated with expression. Table S6. Functional annotations for CMT-DMGs in 'Disease Perturbations from GEO down'. Table S7 GO terms in CMT-DMGs. Table S8. List of nearest genes from hypomethylated intergenic regions in each subtype. Table S9. GO terms in Subtype DMGs. Table S10. GO terms in the nearest genes from intergenic CMT-DMRs. Table S11. KEGG pathways in intergenic Subtype-DMRs. Table S12. Motifs enriched in hypermethylated intron bins (169, p-val < 0.01). Table S13. Motifs enriched in hypomethylated intron bins (83, p-val < 0.01). Table S14. Genes containing Pax5 motifs in their hypermethylated intronic regions. Table S15. Genes containing Pax6 motifs in their hypomethylated intronic regions. Table S16. Putative target genes with differentially methylated intron motifs. Table S17. Motif enrichment in each Subtype-DMR. Table S18. Validation target genes with differentially methylated PAX motifs. Table S19. Primers designed for BS-conversion PCR. Table S20. Validation of single CpG methylation by BS-seq in CDH5 and LRIG1 genes [file 13148_2020_888_MOESM2_ESM.zip › Additional_file_2_rev/Table S16.xlsx]

## Sheet: Table S16
Table S16. Putative target genes with differentially methylated intron motif
A. Putative target genes with hypermethylated intron motifs (10)
PAX5				NR2F1				PPARG				RORA				USF1
gene	Gene type	log2FC		gene	Gene type	log2FC		gene	Gene type	log2FC		gene	Gene type	log2FC		gene	Gene type	log2FC
ALOX15	TSG	-4.07712		ESRRB	TSG	-3.11104		ZBTB16	Both	-2.67684		CYGB	Both	-1.55072		ZBTB16	Both	-2.67684
NEURL1	TSG	-2.97052		NEURL1	TSG	-2.97052		ITGA7	TSG	-1.18692		TP63	Both	-1.18358		HTRA3	TSG	-1.60304
ZBTB16	Both	-2.67684		ZBTB16	Both	-2.67684		TP63	Both	-1.18358		BMP7	Oncogene	-1.16065		CYGB	Both	-1.55072
MN1	Oncogene	-1.98691		CADM3	TSG	-2.60449		LRIG1	TSG	-1.16446		SETBP1	Oncogene	-1.00006		CHD5	TSG	-1.52055
LMO1	Oncogene	-1.87997		MYO18B	TSG	-2.59334		BMP7	Oncogene	-1.16065		RBP1	TSG	-0.889145		EPHB2	TSG	-1.3559
HTRA3	TSG	-1.60304		MN1	Oncogene	-1.98691		DAPK2	TSG	-1.0264		AFF1	Oncogene	-0.698633		BIN1	TSG	-1.31477
PTCH2	Both	-1.4553		AKAP12	TSG	-1.91832		TGFBR3	TSG	-1.00707		GAB2	Oncogene	-0.641621		TBX5	TSG	-1.28125
EPHB2	TSG	-1.3559		LMO1	Oncogene	-1.87997		SETBP1	Oncogene	-1.00006		PRKCE	Both	-0.575629		MCF2L	Oncogene	-1.1135
TP63	Both	-1.18358		EPHB2	TSG	-1.3559		SPTBN1	TSG	-0.9831		ETS2	Both	-0.564518		SETBP1	Oncogene	-1.00006
LRIG1	TSG	-1.16446		BIN1	TSG	-1.31477		PRDM11	TSG	-0.911489		LIMD1	TSG	-0.524562		ADARB1	TSG	-0.985094
THRA	Both	-1.01595		TBX5	TSG	-1.28125		PTPN13	TSG	-0.900197		CAMK1D	Oncogene	-0.518093		SPTBN1	TSG	-0.9831
SETBP1	Oncogene	-1.00006		EBF3	TSG	-1.25233		MEIS1	Oncogene	-0.884226						MEIS1	Oncogene	-0.884226
ADARB1	TSG	-0.985094		MCF2L	Oncogene	-1.1135		MACROD1	Oncogene	-0.810351						KLF6	Both	-0.865393
UBE2QL1	TSG	-0.951491		SETBP1	Oncogene	-1.00006		TOM1L2	TSG	-0.723043						AFF1	Oncogene	-0.698633
CSF1	Oncogene	-0.884383		SPTBN1	TSG	-0.9831		DAB2IP	TSG	-0.650727						DAB2IP	TSG	-0.650727
MEIS1	Oncogene	-0.884226		UBE2QL1	TSG	-0.951491		WNK2	TSG	-0.638957						WNK2	TSG	-0.638957
SERPINB5	TSG	-0.87938		PRDM11	TSG	-0.911489		AXIN2	TSG	-0.635779						AQP1	Oncogene	-0.624171
ESR1	TSG	-0.770726		MEIS1	Oncogene	-0.884226		AQP1	Oncogene	-0.624171						FOXO1	Both	-0.582003
TOM1L2	TSG	-0.723043		NOTCH4	Oncogene	-0.842885		RERE	Oncogene	-0.614445						PRKCE	Both	-0.575629
CDH5	TSG	-0.721902		AXL	Oncogene	-0.821018		BCL9L	Oncogene	-0.59743						ETS2	Both	-0.564518
DAB2IP	TSG	-0.650727		MACROD1	Oncogene	-0.810351		PKD1	TSG	-0.576516						ZBTB48	TSG	-0.546705
FOXA2	TSG	-0.588921		VIM	Both	-0.808243		PRKCE	Both	-0.575629						WWOX	TSG	-0.54097
FGFR1	Oncogene	-0.579741		ERG	Oncogene	-0.797609		MYB	Oncogene	-0.562958						CAMK1D	Oncogene	-0.518093
PRKCE	Both	-0.575629		GAB2	Oncogene	-0.641621		ZBTB48	TSG	-0.546705						CABIN1	Oncogene	-0.518084
MTUS1	TSG	-0.544162		WNK2	TSG	-0.638957		TGFBR2	TSG	-0.537667
LIMD1	TSG	-0.524562		BCL9L	Oncogene	-0.59743		LIMD1	TSG	-0.524562
CAMK1D	Oncogene	-0.518093		TMPRSS2	Oncogene	-0.589189		CAMK1D	Oncogene	-0.518093
CABIN1	Oncogene	-0.518084		FGFR1	Oncogene	-0.579741		EYA4	TSG	-0.514819
				PKD1	TSG	-0.576516
				PRKCE	Both	-0.575629
				PPP1R14A	Oncogene	-0.555599
				ZBTB48	TSG	-0.546705
				WWOX	TSG	-0.54097
				CAMK1D	Oncogene	-0.518093
				PHLPP2	TSG	-0.517031
				KANK1	TSG	-0.501087
MYB				Zfx				HNF4G				SREBF1				NR3C2
gene	Gene type	log2FC		gene	Gene type	log2FC		gene	Gene type	log2FC		gene	Gene type	log2FC		gene	Gene type	log2FC
AKAP12	TSG	-1.91832		ZBTB16	Both	-2.67684		WNT11	TSG	-3.67422		WNT11	TSG	-3.67422		ZBTB16	Both	-2.67684
BIN1	TSG	-1.31477		HTRA3	TSG	-1.60304		ZBTB16	Both	-2.67684		ZBTB16	Both	-2.67684		CYGB	Both	-1.55072
CSF1	Oncogene	-0.884383		CYGB	Both	-1.55072		WNT3	Oncogene	-1.89378		HTRA3	TSG	-1.60304		EPHB2	TSG	-1.3559
SERPINB5	TSG	-0.87938		EPHB2	TSG	-1.3559		CHD5	TSG	-1.52055		CYGB	Both	-1.55072		BCL11B	Oncogene	-1.22131
MACROD1	Oncogene	-0.810351		PPARA	TSG	-1.34199		POU2F3	TSG	-1.36117		PTPN13	TSG	-0.900197		TP63	Both	-1.18358
DAB2IP	TSG	-0.650727		BIN1	TSG	-1.31477		AFF3	Oncogene	-1.2712		HIVEP3	TSG	-0.898979		SETBP1	Oncogene	-1.00006
RERE	Oncogene	-0.614445		PPP2R2C	TSG	-1.2722		EBF3	TSG	-1.25233		RBP1	TSG	-0.889145		SPTBN1	TSG	-0.9831
ETS2	Both	-0.564518		PRDM16	Oncogene	-1.23598		TP63	Both	-1.18358		SERPINB5	TSG	-0.87938		CTNNBIP1	TSG	-0.938419
MYB	Oncogene	-0.562958		ITGA7	TSG	-1.18692		TGFBR3	TSG	-1.00707		MACROD1	Oncogene	-0.810351		RBP1	TSG	-0.889145
CAMK1D	Oncogene	-0.518093		LRIG1	TSG	-1.16446		SETBP1	Oncogene	-1.00006		TOM1L2	TSG	-0.723043		BOC	Oncogene	-0.772785
				MCF2L	Oncogene	-1.1135		PRDM11	TSG	-0.911489		DAB2IP	TSG	-0.650727		IGF1	TSG	-0.737788
				SETBP1	Oncogene	-1.00006		MEIS1	Oncogene	-0.884226		AQP1	Oncogene	-0.624171		MUS81	TSG	-0.651765
				ADARB1	TSG	-0.985094		MACROD1	Oncogene	-0.810351		BCL9L	Oncogene	-0.59743		MERTK	Oncogene	-0.61704
				HIVEP3	TSG	-0.898979		AFF1	Oncogene	-0.698633		FADD	TSG	-0.589318
				KLF6	Both	-0.865393		DAB2IP	TSG	-0.650727		PRKCE	Both	-0.575629
				LHX6	TSG	-0.85608		BCL9L	Oncogene	-0.59743		MTUS1	TSG	-0.544162
								PRKCE	Both	-0.575629		CAMK1D	Oncogene	-0.518093
												NTRK1	Oncogene	-0.488152
												DDR2	TSG	-0.484626
												MAD1L1	TSG	-0.475038
B. Putative target genes with hypomethylated intron motifs (4)
PAX6				CREB1				ELK1				ELK4
gene	Gene type	log2FC		gene	Gene type	log2FC		gene	Gene type	log2FC		gene	Gene type	log2FC
PAX5	TSG	2.07447		ALK	Oncogene	1.71416		DLK1	TSG	3.88134		DLK1	TSG	3.88134
CAMTA1	TSG	1.17733		AJAP1	TSG	0.611948		DMBT1	TSG	2.60005		DMBT1	TSG	2.60005
RUNX1	Both	0.742724						DCC	TSG	2.17667		ALK	Oncogene	1.71416
								ALK	Oncogene	1.71416		LSAMP	TSG	1.4492
								CDH11	TSG	1.60758		CSF3R	Oncogene	1.23679
								LSAMP	TSG	1.4492		CAMTA1	TSG	1.17733
								CSF3R	Oncogene	1.23679		SYK	Both	0.739614
								PRKCB	TSG	1.18266		LZTS1	TSG	0.722281
								CAMTA1	TSG	1.17733		TES	TSG	0.697053
								LIMA1	TSG	0.675861
