# Supplementary material for: Alternative methylation of intron motifs is associated with cancer-related gene expression in both canine mammary tumor and human breast cancer
Source: Clin Epigenetics. 2020 Jul 21;12:110. doi: 10.1186/s13148-020-00888-4 (PMC7374976; doi:10.1186/s13148-020-00888-4)
Supplement: Supplementary file 2 — Additional file 2: Supplementary Tables. Table S1. Information for CMT tissue samples. Table S2. Quality check for MBD-sequencing. Table S3. List of CMT-DMRs (68,741) and their genomic features. Table S4. List of Subtype-DMRs (68,741) and their genomic features. Table S5. Differentially methylated genes anti-correlated with expression. Table S6. Functional annotations for CMT-DMGs in 'Disease Perturbations from GEO down'. Table S7 GO terms in CMT-DMGs. Table S8. List of nearest genes from hypomethylated intergenic regions in each subtype. Table S9. GO terms in Subtype DMGs. Table S10. GO terms in the nearest genes from intergenic CMT-DMRs. Table S11. KEGG pathways in intergenic Subtype-DMRs. Table S12. Motifs enriched in hypermethylated intron bins (169, p-val < 0.01). Table S13. Motifs enriched in hypomethylated intron bins (83, p-val < 0.01). Table S14. Genes containing Pax5 motifs in their hypermethylated intronic regions. Table S15. Genes containing Pax6 motifs in their hypomethylated intronic regions. Table S16. Putative target genes with differentially methylated intron motifs. Table S17. Motif enrichment in each Subtype-DMR. Table S18. Validation target genes with differentially methylated PAX motifs. Table S19. Primers designed for BS-conversion PCR. Table S20. Validation of single CpG methylation by BS-seq in CDH5 and LRIG1 genes [file 13148_2020_888_MOESM2_ESM.zip › Additional_file_2_rev/Table S17.xlsx]

## Sheet: TableS17
Table S17. Motif enrichment in each Subtype-DMRs
Intergenic			Intron			Promoter
Name	P-value		Name	P-value		Name	P-value
Simple			Simple			Simple
Pdx1(Homeobox)/Islet-Pdx1-ChIP-Seq(SRA008281)/Homer	0.01		At3g12730(G2like)/colamp-At3g12730-DAP-Seq(GSE60143)/Homer	0.01		At5g66730(C2H2)/colamp-At5g66730-DAP-Seq(GSE60143)/Homer	0.01
HRE(HSF)/Striatum-HSF1-ChIP-Seq(GSE38000)/Homer	0.01		TCP7(TCP)/col-TCP7-DAP-Seq(GSE60143)/Homer	0.01		FEA4(bZIP)/Corn-FEA4-ChIP-Seq(GSE61954)/Homer	0.01
AGL15(MADS)/col-AGL15-DAP-Seq(GSE60143)/Homer	0.01		TCP20(TCP)/col-TCP20-DAP-Seq(GSE60143)/Homer	0.01		IDD7(C2H2)/col-IDD7-DAP-Seq(GSE60143)/Homer	0.01
AT3G09735(S1Falike)/col-AT3G09735-DAP-Seq(GSE60143)/Homer	0.01					Tal1	0.01
			Ductal
Ductal			ARF2(ARF)/col-ARF2-DAP-Seq(GSE60143)/Homer	0.0001		Ductal
SeqBias: CG bias	1e-05		MYB119(MYB)/colamp-MYB119-DAP-Seq(GSE60143)/Homer	0.001		SPL13(SBP)/col-SPL13-DAP-Seq(GSE60143)/Homer	0.01
Bach1(bZIP)/K562-Bach1-ChIP-Seq(GSE31477)/Homer	0.0001		IRF:BATF(IRF:bZIP)/pDC-Irf8-ChIP-Seq(GSE66899)/Homer	0.001
MYB92(MYB)/colamp-MYB92-DAP-Seq(GSE60143)/Homer	0.001		ZNF675(Zf)/HEK293-ZNF675.GFP-ChIP-Seq(GSE58341)/Homer	0.01		Complex
Sox15(HMG)/CPA-Sox15-ChIP-Seq(GSE62909)/Homer	0.001		NAP(NAC)/col-NAP-DAP-Seq(GSE60143)/Homer	0.01		ZBTB12(Zf)/HEK293-ZBTB12.GFP-ChIP-Seq(GSE58341)/Homer	0.01
AT1G71450(AP2EREBP)/col-AT1G71450-DAP-Seq(GSE60143)/Homer	0.001		IDD4(C2H2)/col-IDD4-DAP-Seq(GSE60143)/Homer	0.01		CLOCK(bHLH)/Liver-Clock-ChIP-Seq(GSE39860)/Homer	0.01
At3g04030(G2like)/col-At3g04030-DAP-Seq(GSE60143)/Homer	0.001		CEJ1(AP2EREBP)/col-CEJ1-DAP-Seq(GSE60143)/Homer	0.01
ATAF1(NAC)/col-ATAF1-DAP-Seq(GSE60143)/Homer	0.001		MYB98(MYB)/col-MYB98-DAP-Seq(GSE60143)/Homer	0.01
MafF(bZIP)/HepG2-MafF-ChIP-Seq(GSE31477)/Homer	0.001		ATAF1(NAC)/col-ATAF1-DAP-Seq(GSE60143)/Homer	0.01
bZIP28(bZIP)/col-bZIP28-DAP-Seq(GSE60143)/Homer	0.001		At4g31060(AP2EREBP)/colamp-At4g31060-DAP-Seq(GSE60143)/Homer	0.01
HY5(bZIP)/colamp-HY5-DAP-Seq(GSE60143)/Homer	0.001		MYB118(MYB)/colamp-MYB118-DAP-Seq(GSE60143)/Homer	0.01
At5g08750(C3H)/col-At5g08750-DAP-Seq(GSE60143)/Homer	0.001		bHLH10(bHLH)/colamp-bHLH10-DAP-Seq(GSE60143)/Homer	0.01
At3g24120(G2like)/col-At3g24120-DAP-Seq(GSE60143)/Homer	0.01		ANAC047(NAC)/colamp-ANAC047-DAP-Seq(GSE60143)/Homer	0.01
AT2G31460(REMB3)/col-AT2G31460-DAP-Seq(GSE60143)/Homer	0.01		MYB3R4(MYB)/col-MYB3R4-DAP-Seq(GSE60143)/Homer	0.01
SGR5(C2H2)/colamp-SGR5-DAP-Seq(GSE60143)/Homer	0.01		AT1G77200(AP2EREBP)/colamp-AT1G77200-DAP-Seq(GSE60143)/Homer	0.01
bZIP53(bZIP)/colamp-bZIP53-DAP-Seq(GSE60143)/Homer	0.01		WRKY47(WRKY)/colamp-WRKY47-DAP-Seq(GSE60143)/Homer	0.01
At1g13300(G2like)/col-At1g13300-DAP-Seq(GSE60143)/Homer	0.01		IDD7(C2H2)/col-IDD7-DAP-Seq(GSE60143)/Homer	0.01
RAP21(AP2EREBP)/colamp-RAP21-DAP-Seq(GSE60143)/Homer	0.01		At5g66730(C2H2)/colamp-At5g66730-DAP-Seq(GSE60143)/Homer	0.01
ZML1(C2C2gata)/colamp-ZML1-DAP-Seq(GSE60143)/Homer	0.01
bZIP16(bZIP)/colamp-bZIP16-DAP-Seq(GSE60143)/Homer	0.01		Complex
AIL7(AP2EREBP)/colamp-AIL7-DAP-Seq(GSE60143)/Homer	0.01		BMYB(HTH)/Hela-BMYB-ChIP-Seq(GSE27030)/Homer	1e-08
AREB3(bZIP)/col-AREB3-DAP-Seq(GSE60143)/Homer	0.01		E2F4(E2F)/K562-E2F4-ChIP-Seq(GSE31477)/Homer	1e-06
AT1G12630(AP2EREBP)/colamp-AT1G12630-DAP-Seq(GSE60143)/Homer	0.01		AP-2gamma(AP2)/MCF7-TFAP2C-ChIP-Seq(GSE21234)/Homer	1e-06
HRE(HSF)/HepG2-HSF1-ChIP-Seq(GSE31477)/Homer	0.01		AT2G15740(C2H2)/col-AT2G15740-DAP-Seq(GSE60143)/Homer	1e-05
SeqBias: polyC-repeat	0.01		DEL2(E2FDP)/col-DEL2-DAP-Seq(GSE60143)/Homer	1e-05
ARF2(ARF)/col-ARF2-DAP-Seq(GSE60143)/Homer	0.01		GLIS3(Zf)/Thyroid-Glis3.GFP-ChIP-Seq(GSE103297)/Homer	1e-05
MYB83(MYB)/colamp-MYB83-DAP-Seq(GSE60143)/Homer	0.01		E2FA(E2FDP)/colamp-E2FA-DAP-Seq(GSE60143)/Homer	1e-05
At2g33710(AP2EREBP)/colamp-At2g33710-DAP-Seq(GSE60143)/Homer	0.01		AP-2alpha(AP2)/Hela-AP2alpha-ChIP-Seq(GSE31477)/Homer	1e-05
bZIP3(bZIP)/col-bZIP3-DAP-Seq(GSE60143)/Homer	0.01		Cdx2(Homeobox)/mES-Cdx2-ChIP-Seq(GSE14586)/Homer	0.0001
AZF1(C2H2)/colamp-AZF1-DAP-Seq(GSE60143)/Homer	0.01		RBFox2(?)/Heart-RBFox2-CLIP-Seq(GSE57926)/Homer	0.001
KANADI1(Myb)/Seedling-KAN1-ChIP-Seq(GSE48081)/Homer	0.01		caudal(Homeobox)/Drosophila-Embryos-ChIP-Chip(modEncode)/Homer	0.001
At1g25550(G2like)/colamp-At1g25550-DAP-Seq(GSE60143)/Homer	0.01		CRC(C2C2YABBY)/col-CRC-DAP-Seq(GSE60143)/Homer	0.001
AT1G77200(AP2EREBP)/colamp-AT1G77200-DAP-Seq(GSE60143)/Homer	0.01		GLI3(Zf)/Limb-GLI3-ChIP-Chip(GSE11077)/Homer	0.01
AtIDD11(C2H2)/colamp-AtIDD11-DAP-Seq(GSE60143)/Homer	0.01		AT1G20910(ARID)/col-AT1G20910-DAP-Seq(GSE60143)/Homer	0.01
PRDM1(Zf)/Hela-PRDM1-ChIP-Seq(GSE31477)/Homer	0.01		ZNF165(Zf)/WHIM12-ZNF165-ChIP-Seq(GSE65937)/Homer	0.01
CRX(Homeobox)/Retina-Crx-ChIP-Seq(GSE20012)/Homer	0.01		Bcl6(Zf)/Liver-Bcl6-ChIP-Seq(GSE31578)/Homer	0.01
Ptf1a(bHLH)/Panc1-Ptf1a-ChIP-Seq(GSE47459)/Homer	0.01		bZIP:IRF(bZIP,IRF)/Th17-BatF-ChIP-Seq(GSE39756)/Homer	0.01
AT5G45580(G2like)/colamp-AT5G45580-DAP-Seq(GSE60143)/Homer	0.01		FoxL2(Forkhead)/Ovary-FoxL2-ChIP-Seq(GSE60858)/Homer	0.01
ERF13(AP2EREBP)/colamp-ERF13-DAP-Seq(GSE60143)/Homer	0.01		BPC6(BBRBPC)/col-BPC6-DAP-Seq(GSE60143)/Homer	0.01
bZIP48(bZIP)/colamp-bZIP48-DAP-Seq(GSE60143)/Homer	0.01		Unknown6/Drosophila-Promoters/Homer	0.01
IRF:BATF(IRF:bZIP)/pDC-Irf8-ChIP-Seq(GSE66899)/Homer	0.01		VRN1(ABI3VP1)/col-VRN1-DAP-Seq(GSE60143)/Homer	0.01
DREB19(AP2EREBP)/colamp-DREB19-DAP-Seq(GSE60143)/Homer	0.01		REM19(REM)/colamp-REM19-DAP-Seq(GSE60143)/Homer	0.01
			Lhx2(Homeobox)/HFSC-Lhx2-ChIP-Seq(GSE48068)/Homer	0.01
Complex			Lhx1(Homeobox)/EmbryoCarcinoma-Lhx1-ChIP-Seq(GSE70957)/Homer	0.01
E2FA(E2FDP)/colamp-E2FA-DAP-Seq(GSE60143)/Homer	1e-08		MYB77(MYB)/col-MYB77-DAP-Seq(GSE60143)/Homer	0.01
AT2G15740(C2H2)/col-AT2G15740-DAP-Seq(GSE60143)/Homer	1e-05		Unknown4/Arabidopsis-Promoters/Homer	0.01
GLIS3(Zf)/Thyroid-Glis3.GFP-ChIP-Seq(GSE103297)/Homer	0.0001
BPC6(BBRBPC)/col-BPC6-DAP-Seq(GSE60143)/Homer	0.001
bZIP68(bZIP)/col-bZIP68-DAP-Seq(GSE60143)/Homer	0.001
Cdx2(Homeobox)/mES-Cdx2-ChIP-Seq(GSE14586)/Homer	0.001
E2F4(E2F)/K562-E2F4-ChIP-Seq(GSE31477)/Homer	0.001
caudal(Homeobox)/Drosophila-Embryos-ChIP-Chip(modEncode)/Homer	0.001
CRC(C2C2YABBY)/col-CRC-DAP-Seq(GSE60143)/Homer	0.001
BMYB(HTH)/Hela-BMYB-ChIP-Seq(GSE27030)/Homer	0.001
DEL2(E2FDP)/col-DEL2-DAP-Seq(GSE60143)/Homer	0.001
FoxL2(Forkhead)/Ovary-FoxL2-ChIP-Seq(GSE60858)/Homer	0.01
Foxf1(Forkhead)/Lung-Foxf1-ChIP-Seq(GSE77951)/Homer	0.01
SeqBias: CG bias	0.01
ANAC042(NAC)/col-ANAC042-DAP-Seq(GSE60143)/Homer	0.01
FUS3(ABI3VP1)/col-FUS3-DAP-Seq(GSE60143)/Homer	0.01
FOXA1(Forkhead)/MCF7-FOXA1-ChIP-Seq(GSE26831)/Homer	0.01
CDX4(Homeobox)/ZebrafishEmbryos-Cdx4.Myc-ChIP-Seq(GSE48254)/Homer	0.01
AP-2alpha(AP2)/Hela-AP2alpha-ChIP-Seq(GSE31477)/Homer	0.01
FOXM1(Forkhead)/MCF7-FOXM1-ChIP-Seq(GSE72977)/Homer	0.01
Foxa3(Forkhead)/Liver-Foxa3-ChIP-Seq(GSE77670)/Homer	0.01
ANAC094(NAC)/col-ANAC094-DAP-Seq(GSE60143)/Homer	0.01
ZNF165(Zf)/WHIM12-ZNF165-ChIP-Seq(GSE65937)/Homer	0.01
REM19(REM)/colamp-REM19-DAP-Seq(GSE60143)/Homer	0.01
BOS1(MYB)/col-BOS1-DAP-Seq(GSE60143)/Homer	0.01
AT2G33550(Trihelix)/colamp-AT2G33550-DAP-Seq(GSE60143)/Homer	0.01
