# Supplementary material for: Alternative methylation of intron motifs is associated with cancer-related gene expression in both canine mammary tumor and human breast cancer
Source: Clin Epigenetics. 2020 Jul 21;12:110. doi: 10.1186/s13148-020-00888-4 (PMC7374976; doi:10.1186/s13148-020-00888-4)
Supplement: Supplementary file 2 — Additional file 2: Supplementary Tables. Table S1. Information for CMT tissue samples. Table S2. Quality check for MBD-sequencing. Table S3. List of CMT-DMRs (68,741) and their genomic features. Table S4. List of Subtype-DMRs (68,741) and their genomic features. Table S5. Differentially methylated genes anti-correlated with expression. Table S6. Functional annotations for CMT-DMGs in 'Disease Perturbations from GEO down'. Table S7 GO terms in CMT-DMGs. Table S8. List of nearest genes from hypomethylated intergenic regions in each subtype. Table S9. GO terms in Subtype DMGs. Table S10. GO terms in the nearest genes from intergenic CMT-DMRs. Table S11. KEGG pathways in intergenic Subtype-DMRs. Table S12. Motifs enriched in hypermethylated intron bins (169, p-val < 0.01). Table S13. Motifs enriched in hypomethylated intron bins (83, p-val < 0.01). Table S14. Genes containing Pax5 motifs in their hypermethylated intronic regions. Table S15. Genes containing Pax6 motifs in their hypomethylated intronic regions. Table S16. Putative target genes with differentially methylated intron motifs. Table S17. Motif enrichment in each Subtype-DMR. Table S18. Validation target genes with differentially methylated PAX motifs. Table S19. Primers designed for BS-conversion PCR. Table S20. Validation of single CpG methylation by BS-seq in CDH5 and LRIG1 genes [file 13148_2020_888_MOESM2_ESM.zip › Additional_file_2_rev/Table S2.xlsx]

## Sheet: Table S2
	Table S2. Quality check for MBD-sequencing
			Raw data QC						MBD-seq QC
	Sample ID		Total read bases (bp)	Total reads	GC(%)	Q20(%)	Q30(%)		enrichment.score.relH*	enrichment.score.GoGe**	CG coverage (>5x)
	SN054		6266888624	62078552	54.13	97.34	93.16		3.64387	2.02421	47.28
	SN076		8074844152	79948952	55.11	97.07	92.62		4.09772	2.12052	45.49
	SN127		8297964868	82158068	54.87	97.31	93.28		3.77688	2.0292	50.27
	SC054		6162333745	61042716	57.38	97.36	93.07		4.62138	2.24205	40.28
	SC076		7055536194	69856794	53.44	97.36	93.22		3.43812	1.95143	54.59
	SC127		6406478884	63430484	53.67	97.48	93.68		3.4122	1.94891	52.04
	DN011		6979519920	69136566	51.79	97.31	93.3		3.12184	1.89731	56.72
	DN017		7717562106	76411506	53.48	97.37	93.29		3.36993	1.9272	54.91
	DN070		7297507348	72252548	52.96	97.13	92.72		3.27307	1.91584	54.17
	DN125		7626912586	75513986	53.38	97.32	93.2		3.44386	1.96258	53.34
	DC011		6592741947	65307016	52.49	97.1	92.81		3.20482	1.89618	53.67
	DC017		7645841400	75701400	52.81	97.2	93.01		3.32816	1.92382	54.75
	DC070		7390602280	73174280	52.29	97	92.56		3.12796	1.86887	56.12
	DC125		7898553904	78203504	52.94	97.38	93.34		3.40633	1.96994	54.82
	CN001		7805241418	77279618	56.23	97.41	93.31		4.12238	2.11373	46.09
	CN012		7605706626	75304026	53.17	96.98	92.64		3.40839	1.94214	51.12
	CN128		7703398068	76271268	52.22	97.19	93.07		3.19482	1.88693	53.62
	CN132		6843561636	67758036	56.45	97.56	93.81		4.31347	2.15353	42.28
	CC001		8186238870	81051870	54.11	96.52	91.16		3.6526	2.01076	51.34
	CC012		8764742428	86779628	51.07	96.8	92.3		2.88389	1.80417	62.75
	CC128		7143367612	70726412	52.4	97.44	93.54		3.18326	1.88652	57.19
	CC132		7043265502	69735302	55.35	97.24	93.11		3.92364	2.04959	49.09
	*enrichment.score.relH = the relative frequency of CpGs within the regions / the relative frequency of CpGs within the reference genome
	**enrichment.score.GoGe = the o/e ratio of CpGs within the regions / the o/e ratio of CpGs within the reference genome
