# Supplementary material for: Alternative methylation of intron motifs is associated with cancer-related gene expression in both canine mammary tumor and human breast cancer
Source: Clin Epigenetics. 2020 Jul 21;12:110. doi: 10.1186/s13148-020-00888-4 (PMC7374976; doi:10.1186/s13148-020-00888-4)
Supplement: Supplementary file 2 — Additional file 2: Supplementary Tables. Table S1. Information for CMT tissue samples. Table S2. Quality check for MBD-sequencing. Table S3. List of CMT-DMRs (68,741) and their genomic features. Table S4. List of Subtype-DMRs (68,741) and their genomic features. Table S5. Differentially methylated genes anti-correlated with expression. Table S6. Functional annotations for CMT-DMGs in 'Disease Perturbations from GEO down'. Table S7 GO terms in CMT-DMGs. Table S8. List of nearest genes from hypomethylated intergenic regions in each subtype. Table S9. GO terms in Subtype DMGs. Table S10. GO terms in the nearest genes from intergenic CMT-DMRs. Table S11. KEGG pathways in intergenic Subtype-DMRs. Table S12. Motifs enriched in hypermethylated intron bins (169, p-val < 0.01). Table S13. Motifs enriched in hypomethylated intron bins (83, p-val < 0.01). Table S14. Genes containing Pax5 motifs in their hypermethylated intronic regions. Table S15. Genes containing Pax6 motifs in their hypomethylated intronic regions. Table S16. Putative target genes with differentially methylated intron motifs. Table S17. Motif enrichment in each Subtype-DMR. Table S18. Validation target genes with differentially methylated PAX motifs. Table S19. Primers designed for BS-conversion PCR. Table S20. Validation of single CpG methylation by BS-seq in CDH5 and LRIG1 genes [file 13148_2020_888_MOESM2_ESM.zip › Additional_file_2_rev/Table S20.xlsx]

## Sheet: Table S20
Table S20. Validation of single CpG methylation by BS-seq in CDH5 and LRIG1 genes
CDH5						LRIG1
no.CG	ID	Group	Subtype	C(%)		no.CG	ID	Group	Subtype	C(%)
1	ID_001	C	Complex	78.1646		1	ID_001	C	Complex	70.9677
1	ID_001	N	Complex	63.2191		1	ID_001	N	Complex	72.5572
1	ID_011	C	Ductal	85.0973		1	ID_011	C	Ductal	68.9625
1	ID_011	N	Ductal	66.451		1	ID_011	N	Ductal	66.3281
1	ID_054	C	Simple	78.5668		1	ID_017	C	Ductal	74.9057
1	ID_054	N	Simple	65.4741		1	ID_017	N	Ductal	67.2918
1	ID_076	C	Simple	64.7849		1	ID_054	C	Simple	73.4988
1	ID_076	N	Simple	68.0246		1	ID_054	N	Simple	60.4015
1	ID_088	C	Complex	86.751		1	ID_076	C	Simple	62.3797
1	ID_088	N	Complex	76.257		1	ID_076	N	Simple	61.8014
1	ID_125	C	Ductal	77.4914		1	ID_088	C	Complex	85.4688
1	ID_125	N	Ductal	74.3993		1	ID_088	N	Complex	53.9807
1	ID_128	C	Complex	79.0885		1	ID_094	C	Simple	72.0892
1	ID_128	N	Complex	65.6026		1	ID_094	N	Simple	55.8406
1	ID_151	C	Simple	83.3192		1	ID_125	C	Ductal	71.5315
1	ID_151	N	Simple	80.4315		1	ID_125	N	Ductal	69.8925
1	ID_165	C	Simple	91.0598		1	ID_128	C	Complex	75.3411
1	ID_165	N	Simple	73.8188		1	ID_128	N	Complex	64.7701
1	ID_166	C	Complex	89.6526		1	ID_132	C	Complex	89.6347
1	ID_166	N	Complex	85.3703		1	ID_132	N	Complex	65.0643
1	ID_200	C	Simple	82.4348		1	ID_149	C	Simple	77.3403
1	ID_200	N	Simple	76.477		1	ID_149	N	Simple	66.7204
1	ID_205	C	Simple	84.7107		1	ID_151	C	Complex	74.7106
1	ID_205	N	Simple	79.556		1	ID_151	N	Complex	79.4525
1	ID_221	C	Simple	73.3754		1	ID_165	C	Simple	78.5714
1	ID_221	N	Simple	77.3541		1	ID_165	N	Simple	60.237
2	ID_001	C	Complex	79.5195		1	ID_166	C	Complex	79.3877
2	ID_001	N	Complex	62.2283		1	ID_166	N	Complex	70.8481
2	ID_011	C	Ductal	88.5272		1	ID_200	C	Simple	67.2727
2	ID_011	N	Ductal	63.6877		1	ID_200	N	Simple	71.5301
2	ID_054	C	Simple	74.435		1	ID_205	C	Simple	63.6715
2	ID_054	N	Simple	67.0588		1	ID_205	N	Simple	78.2292
2	ID_076	C	Simple	75.3655		1	ID_221	C	Complex	82.3339
2	ID_076	N	Simple	68.6001		1	ID_221	N	Complex	80.324
2	ID_088	C	Complex	86.7668		2	ID_001	C	Complex	81.9684
2	ID_088	N	Complex	71.9338		2	ID_001	N	Complex	86.2305
2	ID_125	C	Ductal	75.7539		2	ID_011	C	Ductal	81.2944
2	ID_125	N	Ductal	72.2323		2	ID_011	N	Ductal	78.2609
2	ID_128	C	Complex	77.7962		2	ID_017	C	Ductal	87.6933
2	ID_128	N	Complex	67.4473		2	ID_017	N	Ductal	78.9133
2	ID_151	C	Simple	84.977		2	ID_054	C	Simple	85.6665
2	ID_151	N	Simple	80.7591		2	ID_054	N	Simple	76.5766
2	ID_165	C	Simple	89.8419		2	ID_076	C	Simple	74.7678
2	ID_165	N	Simple	76.659		2	ID_076	N	Simple	73.6383
2	ID_166	C	Complex	90.2782		2	ID_088	C	Complex	84.7201
2	ID_166	N	Complex	82.5475		2	ID_088	N	Complex	69.5122
2	ID_200	C	Simple	83.9297		2	ID_094	C	Simple	79.6524
2	ID_200	N	Simple	76.2759		2	ID_094	N	Simple	73.75
2	ID_205	C	Simple	81.1224		2	ID_125	C	Ductal	79.8183
2	ID_205	N	Simple	81.1122		2	ID_125	N	Ductal	78.0651
2	ID_221	C	Simple	70.8626		2	ID_128	C	Complex	85.1852
2	ID_221	N	Simple	73.7584		2	ID_128	N	Complex	77.3295
3	ID_001	C	Complex	77.6019		2	ID_132	C	Complex	91.3635
3	ID_001	N	Complex	70.2646		2	ID_132	N	Complex	82.0243
3	ID_011	C	Ductal	90.2134		2	ID_149	C	Simple	86.5973
3	ID_011	N	Ductal	72.26		2	ID_149	N	Simple	83.2581
3	ID_017	C	Ductal	86.673		2	ID_151	C	Complex	86.3896
3	ID_017	N	Ductal	59.903		2	ID_151	N	Complex	89.7342
3	ID_054	C	Simple	61.7761		2	ID_165	C	Simple	89.8393
3	ID_054	N	Simple	62.5717		2	ID_165	N	Simple	78.2808
3	ID_076	C	Simple	79.9658		2	ID_166	C	Complex	89.2097
3	ID_076	N	Simple	67.1839		2	ID_166	N	Complex	84.5763
3	ID_088	C	Complex	86.7089		2	ID_200	C	Simple	82.6853
3	ID_088	N	Complex	70.535		2	ID_200	N	Simple	84.9976
3	ID_125	C	Ductal	76.4899		2	ID_205	C	Simple	75.6487
3	ID_125	N	Ductal	63.8116		2	ID_205	N	Simple	89.3861
3	ID_128	C	Complex	78.022		2	ID_221	C	Complex	90.7011
3	ID_128	N	Complex	68.9761		2	ID_221	N	Complex	89.3609
3	ID_151	C	Simple	90.1961		3	ID_001	C	Complex	71.0872
3	ID_151	N	Simple	78.15		3	ID_001	N	Complex	70.12
3	ID_165	C	Simple	93.1672		3	ID_011	C	Ductal	76.1229
3	ID_165	N	Simple	74.6881		3	ID_011	N	Ductal	73.7299
3	ID_166	C	Complex	90.0385		3	ID_017	C	Ductal	71.1373
3	ID_166	N	Complex	83.4796		3	ID_017	N	Ductal	63.5383
3	ID_200	C	Simple	89.2557		3	ID_054	C	Simple	70.6114
3	ID_200	N	Simple	73.162		3	ID_054	N	Simple	61.7989
3	ID_205	C	Simple	85.7641		3	ID_076	C	Simple	72.6285
3	ID_205	N	Simple	80.7229		3	ID_076	N	Simple	61.3172
3	ID_221	C	Simple	78.2186		3	ID_088	C	Complex	87.8431
3	ID_221	N	Simple	73.638		3	ID_088	N	Complex	54.7112
4	ID_001	C	Complex	93.6234		3	ID_094	C	Simple	68.64
4	ID_001	N	Complex	86.5337		3	ID_094	N	Simple	59.0909
4	ID_011	C	Ductal	95.0933		3	ID_125	C	Ductal	65.7
4	ID_011	N	Ductal	82.086		3	ID_125	N	Ductal	70.7944
4	ID_017	C	Ductal	97.8693		3	ID_128	C	Complex	70.7558
4	ID_017	N	Ductal	79.4497		3	ID_128	N	Complex	58.7041
4	ID_054	C	Simple	91.341		3	ID_132	C	Complex	75.6818
4	ID_054	N	Simple	75.8643		3	ID_132	N	Complex	75.5
4	ID_076	C	Simple	84.3461		3	ID_149	C	Simple	59.9723
4	ID_076	N	Simple	79.9474		3	ID_149	N	Simple	74.8276
4	ID_088	C	Complex	94.3642		3	ID_151	C	Complex	78.9655
4	ID_088	N	Complex	82.5397		3	ID_151	N	Complex	82.7848
4	ID_125	C	Ductal	89.277		3	ID_165	C	Simple	70.4791
4	ID_125	N	Ductal	83.6651		3	ID_165	N	Simple	61.6858
4	ID_128	C	Complex	88.8798		3	ID_166	C	Complex	75.5405
4	ID_128	N	Complex	79.2553		3	ID_166	N	Complex	76.6423
4	ID_151	C	Simple	96.2211		3	ID_200	C	Simple	77.0627
4	ID_151	N	Simple	88.397		3	ID_200	N	Simple	76.2183
4	ID_165	C	Simple	98.2986		3	ID_205	C	Simple	70.2454
4	ID_165	N	Simple	86.4903		3	ID_205	N	Simple	73.8839
4	ID_166	C	Complex	94.2358		3	ID_221	C	Complex	83.157
4	ID_166	N	Complex	90.9862		3	ID_221	N	Complex	78.635
4	ID_200	C	Simple	88.5194		4	ID_001	C	Complex	55.2083
4	ID_200	N	Simple	84.2546		4	ID_001	N	Complex	48.336
4	ID_205	C	Simple	91.2219		4	ID_011	C	Ductal	64.2738
4	ID_205	N	Simple	86.6008		4	ID_011	N	Ductal	57.2183
4	ID_221	C	Simple	88.3577		4	ID_017	C	Ductal	50.9585
4	ID_221	N	Simple	81.5789		4	ID_017	N	Ductal	52.9006
5	ID_001	C	Complex	77.9299		4	ID_054	C	Simple	50.2075
5	ID_001	N	Complex	66.5871		4	ID_054	N	Simple	48.1698
5	ID_011	C	Ductal	77.9562		4	ID_076	C	Simple	61.5912
5	ID_011	N	Ductal	59.434		4	ID_076	N	Simple	47.2024
5	ID_017	C	Ductal	82.3529		4	ID_088	C	Complex	78.8296
5	ID_017	N	Ductal	63.6847		4	ID_088	N	Complex	51.1765
5	ID_054	C	Simple	64.2202		4	ID_094	C	Simple	53.7445
5	ID_054	N	Simple	67.2607		4	ID_094	N	Simple	49.2754
5	ID_076	C	Simple	70.8274		4	ID_125	C	Ductal	51.8182
5	ID_076	N	Simple	66.9409		4	ID_125	N	Ductal	59.3923
5	ID_088	C	Complex	83.9869		4	ID_128	C	Complex	59.5331
5	ID_088	N	Complex	70.9524		4	ID_128	N	Complex	53.8462
5	ID_125	C	Ductal	77.8816		4	ID_132	C	Complex	59.9332
5	ID_125	N	Ductal	55.515		4	ID_132	N	Complex	51.8182
5	ID_128	C	Complex	61.6855		4	ID_149	C	Simple	55.7566
5	ID_128	N	Complex	65.5569		4	ID_149	N	Simple	74.6667
5	ID_151	C	Simple	78.9266		4	ID_151	C	Complex	74.5614
5	ID_151	N	Simple	75.8532		4	ID_151	N	Complex	76.6871
5	ID_165	C	Simple	89.4994		4	ID_165	C	Simple	63.3952
5	ID_165	N	Simple	75.7039		4	ID_165	N	Simple	57.4627
5	ID_166	C	Complex	83.4523		4	ID_166	C	Complex	67.2372
5	ID_166	N	Complex	81.7219		4	ID_166	N	Complex	62.3116
5	ID_200	C	Simple	73.3607		4	ID_200	C	Simple	68.3673
5	ID_200	N	Simple	63.5974		4	ID_200	N	Simple	70.1031
5	ID_205	C	Simple	72.5389		4	ID_205	C	Simple	66.8246
5	ID_205	N	Simple	76.6467		4	ID_205	N	Simple	75.1092
5	ID_221	C	Simple	64.4481		4	ID_221	C	Complex	80.6993
5	ID_221	N	Simple	64.7878		4	ID_221	N	Complex	62.5
6	ID_001	C	Complex	97.2299		5	ID_001	C	Complex	67.004
6	ID_001	N	Complex	95.5		5	ID_001	N	Complex	65.5678
6	ID_011	C	Ductal	96.451		5	ID_011	C	Ductal	78.5992
6	ID_011	N	Ductal	90.7759		5	ID_011	N	Ductal	72.3404
6	ID_017	C	Ductal	98.1803		5	ID_017	C	Ductal	62.0561
6	ID_017	N	Ductal	90.3974		5	ID_017	N	Ductal	60.0592
6	ID_054	C	Simple	96.8135		5	ID_054	C	Simple	54.8571
6	ID_054	N	Simple	83.9097		5	ID_054	N	Simple	58.2897
6	ID_076	C	Simple	94.9402		5	ID_076	C	Simple	71.3376
6	ID_076	N	Simple	87.6966		5	ID_076	N	Simple	55.9364
6	ID_088	C	Complex	92.9104		5	ID_088	C	Complex	82.4458
6	ID_088	N	Complex	88.2353		5	ID_088	N	Complex	57.732
6	ID_125	C	Ductal	94.8513		5	ID_094	C	Simple	64.186
6	ID_125	N	Ductal	93.9878		5	ID_094	N	Simple	59.5506
6	ID_128	C	Complex	97.1326		5	ID_125	C	Ductal	56.4069
6	ID_128	N	Complex	86.747		5	ID_125	N	Ductal	67.1388
6	ID_151	C	Simple	99.2979		5	ID_128	C	Complex	64.779
6	ID_151	N	Simple	94.1886		5	ID_128	N	Complex	50.8333
6	ID_165	C	Simple	98.5112		5	ID_132	C	Complex	68.4303
6	ID_165	N	Simple	92.5668		5	ID_132	N	Complex	64.2857
6	ID_166	C	Complex	96.6049		5	ID_149	C	Simple	56.2977
6	ID_166	N	Complex	97.4603		5	ID_149	N	Simple	74.7475
6	ID_200	C	Simple	95.2586		5	ID_151	C	Complex	80.3213
6	ID_200	N	Simple	91.4493		5	ID_151	N	Complex	81.6667
6	ID_205	C	Simple	96.4372		5	ID_165	C	Simple	71.4777
6	ID_205	N	Simple	91.1822		5	ID_165	N	Simple	59.3407
6	ID_221	C	Simple	97.8939		5	ID_166	C	Complex	74.7024
6	ID_221	N	Simple	89.6164		5	ID_166	N	Complex	70.6667
7	ID_001	C	Complex	90.6709		5	ID_200	C	Simple	74.8428
7	ID_001	N	Complex	89.7206		5	ID_200	N	Simple	74.8837
7	ID_011	C	Ductal	94.0801		5	ID_205	C	Simple	74.928
7	ID_011	N	Ductal	86.4236		5	ID_205	N	Simple	74.4828
7	ID_017	C	Ductal	96.8553		5	ID_221	C	Complex	84.0678
7	ID_017	N	Ductal	81.1277		5	ID_221	N	Complex	74.2489
7	ID_054	C	Simple	89.0838		6	ID_001	C	Complex	76.7892
7	ID_054	N	Simple	76.3732		6	ID_001	N	Complex	71.9735
7	ID_076	C	Simple	92.3156		6	ID_011	C	Ductal	85.9862
7	ID_076	N	Simple	76.7837		6	ID_011	N	Ductal	78.6948
7	ID_088	C	Complex	93.8596		6	ID_017	C	Ductal	70.7317
7	ID_088	N	Complex	80		6	ID_017	N	Ductal	66.3366
7	ID_125	C	Ductal	89.7671		6	ID_054	C	Simple	63.0503
7	ID_125	N	Ductal	85.7585		6	ID_054	N	Simple	62.5786
7	ID_128	C	Complex	94.1401		6	ID_076	C	Simple	76.9014
7	ID_128	N	Complex	70.1674		6	ID_076	N	Simple	60.6874
7	ID_151	C	Simple	96.1623		6	ID_088	C	Complex	91.0345
7	ID_151	N	Simple	87.1795		6	ID_088	N	Complex	60.1852
7	ID_165	C	Simple	97.5777		6	ID_094	C	Simple	74.1573
7	ID_165	N	Simple	83.6066		6	ID_094	N	Simple	66.2921
7	ID_166	C	Complex	98.6651		6	ID_125	C	Ductal	65.7224
7	ID_166	N	Complex	91.1417		6	ID_125	N	Ductal	73.9812
7	ID_200	C	Simple	90.9598		6	ID_128	C	Complex	71.1838
7	ID_200	N	Simple	83.8828		6	ID_128	N	Complex	58.1744
7	ID_205	C	Simple	95.4438		6	ID_132	C	Complex	78.0933
7	ID_205	N	Simple	71.2297		6	ID_132	N	Complex	87.1429
7	ID_221	C	Simple	94.2308		6	ID_149	C	Simple	64.2697
7	ID_221	N	Simple	85.971		6	ID_149	N	Simple	81.5217
8	ID_001	C	Complex	95		6	ID_151	C	Complex	85.0187
8	ID_001	N	Complex	90.6998		6	ID_151	N	Complex	87.9699
8	ID_011	C	Ductal	96.1397		6	ID_165	C	Simple	75.5034
8	ID_011	N	Ductal	89.2447		6	ID_165	N	Simple	68.9655
8	ID_017	C	Ductal	98.6325		6	ID_166	C	Complex	79.3696
8	ID_017	N	Ductal	87.846		6	ID_166	N	Complex	80.3681
8	ID_054	C	Simple	93.9309		6	ID_200	C	Simple	83.5329
8	ID_054	N	Simple	75.8333		6	ID_200	N	Simple	79.7297
8	ID_076	C	Simple	94.5946		6	ID_205	C	Simple	77.0068
8	ID_076	N	Simple	83.4603		6	ID_205	N	Simple	71.8954
8	ID_088	C	Complex	95.0758		6	ID_221	C	Complex	86.9841
8	ID_088	N	Complex	84.5324		6	ID_221	N	Complex	80.2281
8	ID_125	C	Ductal	93.2086		7	ID_001	C	Complex	66.055
8	ID_125	N	Ductal	87.4436		7	ID_001	N	Complex	63.6816
8	ID_128	C	Complex	95.6522		7	ID_011	C	Ductal	76.7857
8	ID_128	N	Complex	73.39		7	ID_011	N	Ductal	72.6562
8	ID_151	C	Simple	98.3193		7	ID_017	C	Ductal	55.3004
8	ID_151	N	Simple	91.5297		7	ID_017	N	Ductal	62.6409
8	ID_165	C	Simple	99.4505		7	ID_054	C	Simple	55.348
8	ID_165	N	Simple	86.8633		7	ID_054	N	Simple	56.049
8	ID_166	C	Complex	99.4337		7	ID_076	C	Simple	68.7335
8	ID_166	N	Complex	94.4867		7	ID_076	N	Simple	51.9845
8	ID_200	C	Simple	93.7841		7	ID_088	C	Complex	86.9976
8	ID_200	N	Simple	88.4941		7	ID_088	N	Complex	52.9412
8	ID_205	C	Simple	96.851		7	ID_094	C	Simple	69.7479
8	ID_205	N	Simple	76.8452		7	ID_094	N	Simple	52.1277
8	ID_221	C	Simple	97.3597		7	ID_125	C	Ductal	61.406
8	ID_221	N	Simple	87.2258		7	ID_125	N	Ductal	67.7469
9	ID_001	C	Complex	97.3621		7	ID_128	C	Complex	64.3533
9	ID_001	N	Complex	91.1796		7	ID_128	N	Complex	58.2844
9	ID_011	C	Ductal	97.1703		7	ID_132	C	Complex	71.3062
9	ID_011	N	Ductal	91.9884		7	ID_132	N	Complex	76.5625
9	ID_017	C	Ductal	99.0973		7	ID_149	C	Simple	60.6911
9	ID_017	N	Ductal	80.9711		7	ID_149	N	Simple	74.7253
9	ID_054	C	Simple	95.666		7	ID_151	C	Complex	74.4275
9	ID_054	N	Simple	80.7818		7	ID_151	N	Complex	80.1724
9	ID_076	C	Simple	93.8063		7	ID_165	C	Simple	62.3288
9	ID_076	N	Simple	86.5359		7	ID_165	N	Simple	56
9	ID_088	C	Complex	97.7974		7	ID_166	C	Complex	65.2047
9	ID_088	N	Complex	87.1094		7	ID_166	N	Complex	68.6275
9	ID_125	C	Ductal	96.0461		7	ID_200	C	Simple	70.3125
9	ID_125	N	Ductal	89.9145		7	ID_200	N	Simple	70.7207
9	ID_128	C	Complex	96.5278		7	ID_205	C	Simple	68.8228
9	ID_128	N	Complex	77.316		7	ID_205	N	Simple	75.6906
9	ID_151	C	Simple	98.5849		7	ID_221	C	Complex	80.198
9	ID_151	N	Simple	93.2735		7	ID_221	N	Complex	69.6078
9	ID_165	C	Simple	98.948
9	ID_165	N	Simple	90.4239
9	ID_166	C	Complex	98.4674
9	ID_166	N	Complex	96.2343
9	ID_200	C	Simple	95.9494
9	ID_200	N	Simple	88.8889
9	ID_205	C	Simple	96.9973
9	ID_205	N	Simple	81.5767
9	ID_221	C	Simple	97.3223
9	ID_221	N	Simple	91.9453
10	ID_001	C	Complex	93.4807
10	ID_001	N	Complex	87.3786
10	ID_011	C	Ductal	94.7123
10	ID_011	N	Ductal	87.0504
10	ID_017	C	Ductal	96.484
10	ID_017	N	Ductal	83.8667
10	ID_054	C	Simple	90.3727
10	ID_054	N	Simple	79.4567
10	ID_076	C	Simple	93.3544
10	ID_076	N	Simple	80.5515
10	ID_088	C	Complex	92.3529
10	ID_088	N	Complex	82.3529
10	ID_125	C	Ductal	85.4497
10	ID_125	N	Ductal	82.3123
10	ID_128	C	Complex	93.3244
10	ID_128	N	Complex	74.5714
10	ID_151	C	Simple	94.6556
10	ID_151	N	Simple	85.0772
10	ID_165	C	Simple	96.4576
10	ID_165	N	Simple	84.1509
10	ID_166	C	Complex	96.447
10	ID_166	N	Complex	89.3782
10	ID_200	C	Simple	90.8755
10	ID_200	N	Simple	87.965
10	ID_205	C	Simple	92.665
10	ID_205	N	Simple	69.7406
10	ID_221	C	Simple	90.4246
10	ID_221	N	Simple	85.571
11	ID_001	C	Complex	90.4531
11	ID_001	N	Complex	83.5634
11	ID_011	C	Ductal	93.6717
11	ID_011	N	Ductal	83.5294
11	ID_017	C	Ductal	92.5272
11	ID_017	N	Ductal	77.1704
11	ID_054	C	Simple	84.1787
11	ID_054	N	Simple	72.4033
11	ID_076	C	Simple	90.9454
11	ID_076	N	Simple	71.619
11	ID_088	C	Complex	87.5
11	ID_088	N	Complex	76.6917
11	ID_125	C	Ductal	78.6378
11	ID_125	N	Ductal	77.801
11	ID_128	C	Complex	93.5433
11	ID_128	N	Complex	67.5086
11	ID_151	C	Simple	91.5698
11	ID_151	N	Simple	83.2947
11	ID_165	C	Simple	94.3874
11	ID_165	N	Simple	81.4016
11	ID_166	C	Complex	95.0777
11	ID_166	N	Complex	79.7048
11	ID_200	C	Simple	88.244
11	ID_200	N	Simple	87.5
11	ID_205	C	Simple	81.3104
11	ID_205	N	Simple	60.2492
11	ID_221	C	Simple	85.9169
11	ID_221	N	Simple	77.6166
12	ID_001	C	Complex	93.8102
12	ID_001	N	Complex	90.1639
12	ID_011	C	Ductal	95.4416
12	ID_011	N	Ductal	92.8643
12	ID_017	C	Ductal	95.2677
12	ID_017	N	Ductal	84.689
12	ID_054	C	Simple	91.8794
12	ID_054	N	Simple	84.0164
12	ID_076	C	Simple	94.4778
12	ID_076	N	Simple	83.3028
12	ID_088	C	Complex	95.4545
12	ID_088	N	Complex	84.8276
12	ID_125	C	Ductal	84.7
12	ID_125	N	Ductal	84.8928
12	ID_128	C	Complex	95.4198
12	ID_128	N	Complex	76.3012
12	ID_151	C	Simple	94.6019
12	ID_151	N	Simple	88.9625
12	ID_165	C	Simple	96.7114
12	ID_165	N	Simple	80.7882
12	ID_166	C	Complex	95.3725
12	ID_166	N	Complex	87.0968
12	ID_200	C	Simple	90.9871
12	ID_200	N	Simple	91.1616
12	ID_205	C	Simple	88.2181
12	ID_205	N	Simple	68.3502
12	ID_221	C	Simple	88.0539
12	ID_221	N	Simple	84.6369
13	ID_001	C	Complex	71.2838
13	ID_001	N	Complex	59.3254
13	ID_011	C	Ductal	85.9544
13	ID_011	N	Ductal	69.0435
13	ID_017	C	Ductal	74.1667
13	ID_017	N	Ductal	65.2997
13	ID_054	C	Simple	61.4286
13	ID_054	N	Simple	60.8696
13	ID_076	C	Simple	60.2667
13	ID_076	N	Simple	69.6498
13	ID_088	C	Complex	65.7143
13	ID_088	N	Complex	72.093
13	ID_125	C	Ductal	63.9535
13	ID_125	N	Ductal	59.6958
13	ID_128	C	Complex	67.8873
13	ID_128	N	Complex	72.9437
13	ID_151	C	Simple	70.3704
13	ID_151	N	Simple	68.75
13	ID_165	C	Simple	80.6216
13	ID_165	N	Simple	63.4146
13	ID_166	C	Complex	81.2632
13	ID_166	N	Complex	50.6849
13	ID_200	C	Simple	69.8061
13	ID_200	N	Simple	74.1935
13	ID_205	C	Simple	42.9889
13	ID_205	N	Simple	59.0998
13	ID_221	C	Simple	57.5624
13	ID_221	N	Simple	54.717
14	ID_001	C	Complex	48.4694
14	ID_001	N	Complex	40.8257
14	ID_011	C	Ductal	62.1771
14	ID_011	N	Ductal	41.0148
14	ID_017	C	Ductal	56.1404
14	ID_017	N	Ductal	52.6087
14	ID_054	C	Simple	33.2468
14	ID_054	N	Simple	50.1305
14	ID_076	C	Simple	27.1186
14	ID_076	N	Simple	52.809
14	ID_088	C	Complex	39.1304
14	ID_088	N	Complex	55
14	ID_125	C	Ductal	48.5149
14	ID_125	N	Ductal	39.7933
14	ID_128	C	Complex	44.186
14	ID_128	N	Complex	57.1429
14	ID_151	C	Simple	42.132
14	ID_151	N	Simple	60.9195
14	ID_165	C	Simple	64.3275
14	ID_165	N	Simple	45.2381
14	ID_166	C	Complex	48.927
14	ID_166	N	Complex	50.9804
14	ID_200	C	Simple	51.0949
14	ID_200	N	Simple	62.766
14	ID_205	C	Simple	28.2328
14	ID_205	N	Simple	47.6923
14	ID_221	C	Simple	29.0698
14	ID_221	N	Simple	39.1204
15	ID_001	C	Complex	51.8325
15	ID_001	N	Complex	53.6458
15	ID_011	C	Ductal	70.2011
15	ID_011	N	Ductal	45.2703
15	ID_017	C	Ductal	57.1429
15	ID_017	N	Ductal	55.7078
15	ID_054	C	Simple	41.3158
15	ID_054	N	Simple	53.4211
15	ID_076	C	Simple	30.0885
15	ID_076	N	Simple	65.1042
15	ID_088	C	Complex	56.5217
15	ID_088	N	Complex	63.1579
15	ID_125	C	Ductal	56.0526
15	ID_125	N	Ductal	44.6429
15	ID_128	C	Complex	53.5714
15	ID_128	N	Complex	59.587
15	ID_151	C	Simple	59.1111
15	ID_151	N	Simple	60
15	ID_165	C	Simple	65.5462
15	ID_165	N	Simple	59.7701
15	ID_166	C	Complex	63.3333
15	ID_166	N	Complex	47.1698
15	ID_200	C	Simple	56.7568
15	ID_200	N	Simple	63.9535
15	ID_205	C	Simple	31.0185
15	ID_205	N	Simple	54.6599
15	ID_221	C	Simple	38.6809
15	ID_221	N	Simple	43.8799
16	ID_001	C	Complex	73.1343
16	ID_001	N	Complex	68.9189
16	ID_011	C	Ductal	83.4821
16	ID_011	N	Ductal	61.2245
16	ID_017	C	Ductal	82.5581
16	ID_017	N	Ductal	61.4943
16	ID_054	C	Simple	63.8158
16	ID_054	N	Simple	61.4379
16	ID_076	C	Simple	53.1646
16	ID_076	N	Simple	74.6269
16	ID_125	C	Ductal	71.8213
16	ID_125	N	Ductal	63.4228
16	ID_128	C	Complex	74.269
16	ID_128	N	Complex	69.0972
16	ID_151	C	Simple	73.3333
16	ID_151	N	Simple	66.6667
16	ID_200	C	Simple	70.6468
16	ID_200	N	Simple	76.1194
16	ID_205	C	Simple	55.4622
16	ID_205	N	Simple	66.5625
16	ID_221	C	Simple	60.6667
16	ID_221	N	Simple	56.2857
