# Supplementary material for: Alternative methylation of intron motifs is associated with cancer-related gene expression in both canine mammary tumor and human breast cancer
Source: Clin Epigenetics. 2020 Jul 21;12:110. doi: 10.1186/s13148-020-00888-4 (PMC7374976; doi:10.1186/s13148-020-00888-4)
Supplement: Supplementary file 2 — Additional file 2: Supplementary Tables. Table S1. Information for CMT tissue samples. Table S2. Quality check for MBD-sequencing. Table S3. List of CMT-DMRs (68,741) and their genomic features. Table S4. List of Subtype-DMRs (68,741) and their genomic features. Table S5. Differentially methylated genes anti-correlated with expression. Table S6. Functional annotations for CMT-DMGs in 'Disease Perturbations from GEO down'. Table S7 GO terms in CMT-DMGs. Table S8. List of nearest genes from hypomethylated intergenic regions in each subtype. Table S9. GO terms in Subtype DMGs. Table S10. GO terms in the nearest genes from intergenic CMT-DMRs. Table S11. KEGG pathways in intergenic Subtype-DMRs. Table S12. Motifs enriched in hypermethylated intron bins (169, p-val < 0.01). Table S13. Motifs enriched in hypomethylated intron bins (83, p-val < 0.01). Table S14. Genes containing Pax5 motifs in their hypermethylated intronic regions. Table S15. Genes containing Pax6 motifs in their hypomethylated intronic regions. Table S16. Putative target genes with differentially methylated intron motifs. Table S17. Motif enrichment in each Subtype-DMR. Table S18. Validation target genes with differentially methylated PAX motifs. Table S19. Primers designed for BS-conversion PCR. Table S20. Validation of single CpG methylation by BS-seq in CDH5 and LRIG1 genes [file 13148_2020_888_MOESM2_ESM.zip › Additional_file_2_rev/Table S3.CSV]

Table S3. List of CMT DMRs (68,741) and their genomic features
DMR_ID	Chr	Start	End	CF	Strand	Distance to TSS	Nearest PromoterID	Nearest Ensembl	Gene Name	Gene Type	Ensembl	Annotation	Detailed Annotation	CpG_annotation	Repeat	Group	NvsC	Subtype
chr1_229001	chr1	229001	229500	12	+	-40754	ENSCAFG00000030108	NA	NA	NA	NA	Intergenic	L1_Canis1|LINE|L1	-	Repeat	NvsC	0.315603489	0
chr1_310501	chr1	310501	311000	12	+	11429	ENSCAFG00000000001	ENSCAFG00000000001	ENPP1	protein-coding	ENSCAFG00000000001	intron (ENSCAFG00000000001, intron 1 of 24)	Intergenic	-	Non-repeat	NvsC	0.439555941	0
chr1_324001	chr1	324001	324500	10	+	-2071	ENSCAFG00000000001	ENSCAFG00000000001	ENPP1	protein-coding	NA	Intergenic	Charlie8|DNA|hAT-Charlie	Shore	Repeat	NvsC	0.293546797	0.201947263
chr1_355501	chr1	355501	356000	7	+	-7856	ENSCAFG00000000002	NA	NA	NA	NA	Intergenic	Intergenic	-	Non-repeat	NvsC	0.407914162	1.63E-08
chr1_359001	chr1	359001	359500	6	+	-4356	ENSCAFG00000000002	NA	NA	NA	NA	Intergenic	L1_Carn7|LINE|L1	-	Repeat	NvsC	0.329591459	0.217399508
chr1_494501	chr1	494501	495000	7	+	-14374	ENSCAFG00000000005	NA	NA	NA	NA	Intergenic	Intergenic	-	Non-repeat	NvsC	0.310627081	0
chr1_497001	chr1	497001	497500	7	+	-11874	ENSCAFG00000000005	NA	NA	NA	NA	Intergenic	Intergenic	-	Non-repeat	NvsC	0.390022448	0
chr1_506501	chr1	506501	507000	5	+	-2374	ENSCAFG00000000005	NA	NA	NA	NA	Intergenic	SINEC_Cf|SINE|tRNA-Lys	-	Repeat	NvsC	0.517345508	0
chr1_512501	chr1	512501	513000	10	+	3626	ENSCAFG00000000005	NA	NA	NA	ENSCAFG00000000005	intron (ENSCAFG00000000005, intron 3 of 3)	Intergenic	-	Non-repeat	NvsC	0.401067153	0
chr1_515501	chr1	515501	516000	6	+	6626	ENSCAFG00000000005	NA	NA	NA	ENSCAFG00000000005	intron (ENSCAFG00000000005, intron 3 of 3)	L1MB3|LINE|L1	-	Repeat	NvsC	0.298215031	0.071371539
chr1_516001	chr1	516001	516500	7	+	7126	ENSCAFG00000000005	NA	NA	NA	ENSCAFG00000000005	intron (ENSCAFG00000000005, intron 3 of 3)	L1MB3|LINE|L1	-	Repeat	NvsC	0.348280191	0
chr1_520501	chr1	520501	521000	16	+	11626	ENSCAFG00000000005	NA	NA	NA	ENSCAFG00000000005	intron (ENSCAFG00000000005, intron 3 of 3)	Intergenic	-	Non-repeat	NvsC	0.294242312	3.24E-09
chr1_521001	chr1	521001	521500	5	+	12126	ENSCAFG00000000005	NA	NA	NA	ENSCAFG00000000005	intron (ENSCAFG00000000005, intron 3 of 3)	Intergenic	-	Non-repeat	NvsC	0.296954293	0.085142872
chr1_524001	chr1	524001	524500	14	+	15126	ENSCAFG00000000005	NA	NA	NA	ENSCAFG00000000005	intron (ENSCAFG00000000005, intron 3 of 3)	Intergenic	-	Non-repeat	NvsC	0.306051772	0.140608967
chr1_529001	chr1	529001	529500	20	+	20126	ENSCAFG00000000005	NA	NA	NA	ENSCAFG00000000005	intron (ENSCAFG00000000005, intron 3 of 3)	Intergenic	-	Non-repeat	NvsC	0.591588078	0.019351774
chr1_529501	chr1	529501	530000	10	+	20626	ENSCAFG00000000005	NA	NA	NA	ENSCAFG00000000005	intron (ENSCAFG00000000005, intron 3 of 3)	Intergenic	-	Non-repeat	NvsC	0.319088861	0
chr1_531501	chr1	531501	532000	17	+	22626	ENSCAFG00000000005	NA	NA	NA	ENSCAFG00000000005	intron (ENSCAFG00000000005, intron 3 of 3)	Intergenic	-	Non-repeat	NvsC	0.513511743	3.91E-09
chr1_532001	chr1	532001	532500	16	+	23126	ENSCAFG00000000005	NA	NA	NA	ENSCAFG00000000005	intron (ENSCAFG00000000005, intron 3 of 3)	Intergenic	-	Non-repeat	NvsC	0.431638027	0.006309198
chr1_533501	chr1	533501	534000	22	+	24626	ENSCAFG00000000005	NA	NA	NA	ENSCAFG00000000005	intron (ENSCAFG00000000005, intron 3 of 3)	Intergenic	-	Non-repeat	NvsC	0.295967426	0
chr1_534501	chr1	534501	535000	21	+	25626	ENSCAFG00000000005	NA	NA	NA	ENSCAFG00000000005	intron (ENSCAFG00000000005, intron 3 of 3)	Intergenic	-	Non-repeat	NvsC	0.322773374	0
chr1_535001	chr1	535001	535500	16	+	26126	ENSCAFG00000000005	NA	NA	NA	ENSCAFG00000000005	intron (ENSCAFG00000000005, intron 3 of 3)	Intergenic	-	Non-repeat	NvsC	0.497134035	0
chr1_536501	chr1	536501	537000	12	+	27626	ENSCAFG00000000005	NA	NA	NA	ENSCAFG00000000005	intron (ENSCAFG00000000005, intron 3 of 3)	Intergenic	-	Non-repeat	NvsC	0.413800755	0
chr1_537001	chr1	537001	537500	11	+	28126	ENSCAFG00000000005	NA	NA	NA	ENSCAFG00000000005	intron (ENSCAFG00000000005, intron 3 of 3)	Intergenic	-	Non-repeat	NvsC	0.523579494	0.029236965
chr1_540001	chr1	540001	540500	19	+	31126	ENSCAFG00000000005	NA	NA	NA	ENSCAFG00000000005	intron (ENSCAFG00000000005, intron 3 of 3)	Intergenic	Shelf	Non-repeat	NvsC	0.354248616	0
chr1_541001	chr1	541001	541500	11	+	-30158	ENSCAFG00000000006	NA	NA	NA	ENSCAFG00000000005	intron (ENSCAFG00000000005, intron 3 of 3)	Intergenic	Shelf	Non-repeat	NvsC	0.619110527	3.33E-09
chr1_541501	chr1	541501	542000	28	+	-29658	ENSCAFG00000000006	NA	NA	NA	ENSCAFG00000000005	intron (ENSCAFG00000000005, intron 3 of 3)	Intergenic	Shelf	Non-repeat	NvsC	0.389376693	0.075183535
chr1_543501	chr1	543501	544000	16	+	-27658	ENSCAFG00000000006	NA	NA	NA	ENSCAFG00000000005	intron (ENSCAFG00000000005, intron 3 of 3)	Intergenic	Shore	Non-repeat	NvsC	0.329834711	0
chr1_544001	chr1	544001	544500	30	+	-27158	ENSCAFG00000000006	NA	NA	NA	ENSCAFG00000000005	intron (ENSCAFG00000000005, intron 3 of 3)	CpG	CpG Island	Non-repeat	NvsC	0.285667253	0
chr1_548501	chr1	548501	549000	16	+	-22658	ENSCAFG00000000006	NA	NA	NA	ENSCAFG00000000005	intron (ENSCAFG00000000005, intron 3 of 3)	Intergenic	-	Non-repeat	NvsC	0.477326489	2.08E-09
chr1_549001	chr1	549001	549500	20	+	-22158	ENSCAFG00000000006	NA	NA	NA	ENSCAFG00000000005	intron (ENSCAFG00000000005, intron 3 of 3)	Intergenic	-	Non-repeat	NvsC	0.34097085	4.94E-09
chr1_564001	chr1	564001	564500	9	+	-7158	ENSCAFG00000000006	NA	NA	NA	ENSCAFG00000000005	intron (ENSCAFG00000000005, intron 3 of 3)	L1MB2|LINE|L1	Shore	Repeat	NvsC	0.351078378	0.078207284
chr1_594001	chr1	594001	594500	13	+	22842	ENSCAFG00000000006	NA	NA	NA	NA	Intergenic	SINEC_Cf|SINE|tRNA-Lys	Shore	Repeat	NvsC	0.469076641	0.0740876
chr1_599001	chr1	599001	599500	13	+	27842	ENSCAFG00000000006	NA	NA	NA	ENSCAFG00000000007	TTS (ENSCAFG00000000007)	Intergenic	-	Non-repeat	NvsC	0.40800235	0
chr1_601001	chr1	601001	601500	8	+	29842	ENSCAFG00000000006	NA	NA	NA	ENSCAFG00000000007	exon (ENSCAFG00000000007, exon 5 of 5)	Intergenic	-	Non-repeat	NvsC	0.376050859	0
chr1_601501	chr1	601501	602000	9	+	30342	ENSCAFG00000000006	NA	NA	NA	ENSCAFG00000000007	exon (ENSCAFG00000000007, exon 5 of 5)	Intergenic	-	Non-repeat	NvsC	0.373248487	0.004845402
chr1_603001	chr1	603001	603500	11	+	31842	ENSCAFG00000000006	NA	NA	NA	ENSCAFG00000000007	exon (ENSCAFG00000000007, exon 5 of 5)	Intergenic	-	Non-repeat	NvsC	0.490926886	0
chr1_603501	chr1	603501	604000	12	+	31589	ENSCAFG00000000007	ENSCAFG00000000007	ADNP2	protein-coding	ENSCAFG00000000007	exon (ENSCAFG00000000007, exon 5 of 5)	Intergenic	-	Non-repeat	NvsC	0.426162492	0.170244814
chr1_622001	chr1	622001	622500	7	+	13089	ENSCAFG00000000007	ENSCAFG00000000007	ADNP2	protein-coding	ENSCAFG00000000007	intron (ENSCAFG00000000007, intron 3 of 4)	L1_Canis1|LINE|L1	-	Repeat	NvsC	0.415752051	0.004328321
chr1_628001	chr1	628001	628500	5	+	7089	ENSCAFG00000000007	ENSCAFG00000000007	ADNP2	protein-coding	ENSCAFG00000000007	intron (ENSCAFG00000000007, intron 2 of 4)	SINEC_a2|SINE|tRNA-Lys	-	Repeat	NvsC	0.317874376	0
chr1_634501	chr1	634501	635000	21	+	589	ENSCAFG00000000007	ENSCAFG00000000007	ADNP2	protein-coding	ENSCAFG00000000007	exon (ENSCAFG00000000007, exon 1 of 5)	Intergenic	CpG Island	Non-repeat	NvsC	0.403856222	6.52E-11
chr1_636501	chr1	636501	637000	8	+	-1411	ENSCAFG00000000007	ENSCAFG00000000007	ADNP2	protein-coding	NA	Intergenic	Intergenic	Shore	Non-repeat	NvsC	0.292051211	0
chr1_637001	chr1	637001	637500	6	+	-1911	ENSCAFG00000000007	ENSCAFG00000000007	ADNP2	protein-coding	NA	Intergenic	Intergenic	Shore	Non-repeat	NvsC	0.464798867	0
chr1_638501	chr1	638501	639000	9	+	-3411	ENSCAFG00000000007	ENSCAFG00000000007	ADNP2	protein-coding	NA	Intergenic	SINEC_Cf2|SINE|tRNA-Lys	Shelf	Repeat	NvsC	0.404782156	0
chr1_661001	chr1	661001	661500	8	+	-25911	ENSCAFG00000000007	ENSCAFG00000000007	ADNP2	protein-coding	NA	Intergenic	Intergenic	-	Non-repeat	NvsC	0.420770383	0
chr1_663501	chr1	663501	664000	24	+	-28411	ENSCAFG00000000007	ENSCAFG00000000007	ADNP2	protein-coding	NA	Intergenic	L1_Cf|LINE|L1	-	Repeat	NvsC	0.413223474	1.62E-19
chr1_679501	chr1	679501	680000	25	+	42422	ENSCAFG00000024219	NA	NA	NA	NA	Intergenic	Intergenic	-	Non-repeat	NvsC	0.288739446	0.224583965
chr1_690501	chr1	690501	691000	15	+	31422	ENSCAFG00000024219	NA	NA	NA	NA	Intergenic	Intergenic	-	Non-repeat	NvsC	0.365324361	0
chr1_691001	chr1	691001	691500	14	+	30922	ENSCAFG00000024219	NA	NA	NA	NA	Intergenic	Intergenic	-	Non-repeat	NvsC	0.296849692	0
chr1_694501	chr1	694501	695000	12	+	27422	ENSCAFG00000024219	NA	NA	NA	ENSCAFG00000024219	intron (ENSCAFG00000024219, intron 6 of 6)	SINEC_Cf2|SINE|tRNA-Lys	-	Repeat	NvsC	0.415599783	0
chr1_721001	chr1	721001	721500	42	+	922	ENSCAFG00000024219	NA	NA	NA	ENSCAFG00000000008	promoter-TSS (ENSCAFG00000000008)	L1_Canis1|LINE|L1	CpG Island	Repeat	NvsC	0.583908606	0.043535327
chr1_735001	chr1	735001	735500	7	+	10927	ENSCAFG00000031133	NA	NA	NA	ENSCAFG00000000008	exon (ENSCAFG00000000008, exon 4 of 4)	Intergenic	-	Non-repeat	NvsC	0.414320864	0
chr1_761001	chr1	761001	761500	9	+	3348	ENSCAFG00000000009	ENSCAFG00000000009	PQLC1	protein-coding	ENSCAFG00000000009	intron (ENSCAFG00000000009, intron 2 of 6)	Intergenic	Shore	Non-repeat	NvsC	0.360717425	6.04E-08
chr1_764001	chr1	764001	764500	13	+	6348	ENSCAFG00000000009	ENSCAFG00000000009	PQLC1	protein-coding	ENSCAFG00000000009	intron (ENSCAFG00000000009, intron 2 of 6)	Intergenic	Shelf	Non-repeat	NvsC	0.495277308	0
chr1_764501	chr1	764501	765000	17	+	6848	ENSCAFG00000000009	ENSCAFG00000000009	PQLC1	protein-coding	ENSCAFG00000000009	intron (ENSCAFG00000000009, intron 3 of 6)	Intergenic	-	Non-repeat	NvsC	0.537534642	0
chr1_765001	chr1	765001	765500	22	+	7348	ENSCAFG00000000009	ENSCAFG00000000009	PQLC1	protein-coding	ENSCAFG00000000009	intron (ENSCAFG00000000009, intron 3 of 6)	Intergenic	-	Non-repeat	NvsC	0.367068534	0
chr1_770501	chr1	770501	771000	20	+	12848	ENSCAFG00000000009	ENSCAFG00000000009	PQLC1	protein-coding	ENSCAFG00000000009	intron (ENSCAFG00000000009, intron 3 of 6)	Intergenic	-	Non-repeat	NvsC	0.526470062	0
chr1_771001	chr1	771001	771500	18	+	13348	ENSCAFG00000000009	ENSCAFG00000000009	PQLC1	protein-coding	ENSCAFG00000000009	intron (ENSCAFG00000000009, intron 3 of 6)	Intergenic	-	Non-repeat	NvsC	0.502000566	1.22E-06
chr1_781501	chr1	781501	782000	14	+	23848	ENSCAFG00000000009	ENSCAFG00000000009	PQLC1	protein-coding	ENSCAFG00000000009	intron (ENSCAFG00000000009, intron 4 of 6)	Intergenic	-	Non-repeat	NvsC	0.477339925	1.13E-10
chr1_786001	chr1	786001	786500	11	+	20371	ENSCAFG00000032297	NA	NA	NA	ENSCAFG00000000009	intron (ENSCAFG00000000009, intron 4 of 6)	Intergenic	-	Non-repeat	NvsC	0.328837057	0.007888409
chr1_790001	chr1	790001	790500	12	+	16371	ENSCAFG00000032297	NA	NA	NA	ENSCAFG00000000009	intron (ENSCAFG00000000009, intron 4 of 6)	Intergenic	-	Non-repeat	NvsC	0.369821699	0
chr1_790501	chr1	790501	791000	14	+	15871	ENSCAFG00000032297	NA	NA	NA	ENSCAFG00000000009	intron (ENSCAFG00000000009, intron 4 of 6)	SINEC_Cf3|SINE|tRNA-Lys	-	Repeat	NvsC	0.444838652	0
chr1_791501	chr1	791501	792000	10	+	14871	ENSCAFG00000032297	NA	NA	NA	ENSCAFG00000000009	intron (ENSCAFG00000000009, intron 5 of 6)	Intergenic	-	Non-repeat	NvsC	0.413143062	0
chr1_800001	chr1	800001	800500	19	+	6371	ENSCAFG00000032297	NA	NA	NA	ENSCAFG00000000009	intron (ENSCAFG00000000009, intron 5 of 6)	Intergenic	-	Non-repeat	NvsC	0.31870654	0
chr1_801501	chr1	801501	802000	12	+	4871	ENSCAFG00000032297	NA	NA	NA	ENSCAFG00000000009	TTS (ENSCAFG00000000009)	Intergenic	Shelf	Non-repeat	NvsC	0.31766296	3.47E-08
chr1_807001	chr1	807001	807500	15	+	-629	ENSCAFG00000032297	NA	NA	NA	ENSCAFG00000032297	promoter-TSS (ENSCAFG00000032297)	Intergenic	Shore	Non-repeat	NvsC	0.557632269	0
chr1_807501	chr1	807501	808000	10	+	-1129	ENSCAFG00000032297	NA	NA	NA	NA	Intergenic	L1M4b|LINE|L1	Shore	Repeat	NvsC	0.368189944	0
chr1_844501	chr1	844501	845000	8	+	21685	ENSCAFG00000039493	NA	NA	NA	ENSCAFG00000039493	TTS (ENSCAFG00000039493)	SINEC_a2|SINE|tRNA-Lys	Shore	Repeat	NvsC	0.456880871	0
chr1_848501	chr1	848501	849000	11	+	17685	ENSCAFG00000039493	NA	NA	NA	ENSCAFG00000039493	intron (ENSCAFG00000039493, intron 1 of 2)	SINEC_a2|SINE|tRNA-Lys	Shore	Repeat	NvsC	0.300652321	0
chr1_857001	chr1	857001	857500	16	+	9185	ENSCAFG00000039493	NA	NA	NA	ENSCAFG00000039493	intron (ENSCAFG00000039493, intron 1 of 2)	Intergenic	-	Non-repeat	NvsC	0.296799165	2.69E-09
chr1_867001	chr1	867001	867500	9	+	-815	ENSCAFG00000039493	NA	NA	NA	ENSCAFG00000039493	promoter-TSS (ENSCAFG00000039493)	Intergenic	Shore	Non-repeat	NvsC	0.375104818	7.11E-10
chr1_868001	chr1	868001	868500	11	+	-1815	ENSCAFG00000039493	NA	NA	NA	NA	Intergenic	Intergenic	Shore	Non-repeat	NvsC	0.343197283	0.061032491
chr1_894001	chr1	894001	894500	7	+	-7611	ENSCAFG00000028976	NA	NA	NA	ENSCAFG00000000010	intron (ENSCAFG00000000010, intron 12 of 12)	Intergenic	Shore	Non-repeat	NvsC	0.411344101	0
chr1_903001	chr1	903001	903500	20	+	-16611	ENSCAFG00000028976	NA	NA	NA	ENSCAFG00000000010	intron (ENSCAFG00000000010, intron 11 of 12)	MER21C|LTR|ERVL	-	Repeat	NvsC	0.325457675	0
chr1_903501	chr1	903501	904000	6	+	-17111	ENSCAFG00000028976	NA	NA	NA	ENSCAFG00000000010	intron (ENSCAFG00000000010, intron 11 of 12)	Intergenic	-	Non-repeat	NvsC	0.32677347	0.070583184
chr1_908501	chr1	908501	909000	20	+	-22111	ENSCAFG00000028976	NA	NA	NA	ENSCAFG00000000010	intron (ENSCAFG00000000010, intron 11 of 12)	Intergenic	Shelf	Non-repeat	NvsC	0.471422274	1.46E-06
chr1_909001	chr1	909001	909500	9	+	-22611	ENSCAFG00000028976	NA	NA	NA	ENSCAFG00000000010	intron (ENSCAFG00000000010, intron 11 of 12)	Intergenic	Shelf	Non-repeat	NvsC	0.528838629	8.62E-10
chr1_917501	chr1	917501	918000	12	+	27986	ENSCAFG00000000010	ENSCAFG00000000010	CTDP1	protein-coding	ENSCAFG00000000010	intron (ENSCAFG00000000010, intron 10 of 12)	Intergenic	-	Non-repeat	NvsC	0.365185312	0
chr1_939001	chr1	939001	939500	7	+	6486	ENSCAFG00000000010	ENSCAFG00000000010	CTDP1	protein-coding	ENSCAFG00000000010	intron (ENSCAFG00000000010, intron 1 of 12)	Intergenic	-	Non-repeat	NvsC	0.394799326	0
chr1_939501	chr1	939501	940000	11	+	5986	ENSCAFG00000000010	ENSCAFG00000000010	CTDP1	protein-coding	ENSCAFG00000000010	intron (ENSCAFG00000000010, intron 1 of 12)	Intergenic	-	Non-repeat	NvsC	0.320677861	0
chr1_941501	chr1	941501	942000	6	+	3986	ENSCAFG00000000010	ENSCAFG00000000010	CTDP1	protein-coding	ENSCAFG00000000010	intron (ENSCAFG00000000010, intron 1 of 12)	Intergenic	Shelf	Non-repeat	NvsC	0.346782907	0
chr1_971001	chr1	971001	971500	29	+	14755	ENSCAFG00000033597	NA	NA	NA	NA	Intergenic	Intergenic	-	Non-repeat	NvsC	0.449778055	1.54E-09
chr1_995501	chr1	995501	996000	11	+	-8949	ENSCAFG00000039331	NA	NA	NA	NA	Intergenic	Intergenic	-	Non-repeat	NvsC	0.419383616	0
chr1_1017001	chr1	1017001	1017500	14	+	12551	ENSCAFG00000039331	NA	NA	NA	NA	Intergenic	Intergenic	Shore	Non-repeat	NvsC	0.325021994	0.004040931
chr1_1028501	chr1	1028501	1029000	26	+	24051	ENSCAFG00000039331	NA	NA	NA	ENSCAFG00000000011	intron (ENSCAFG00000000011, intron 10 of 10)	Intergenic	Shelf	Non-repeat	NvsC	0.283903119	0
chr1_1030001	chr1	1030001	1030500	12	+	25551	ENSCAFG00000039331	NA	NA	NA	ENSCAFG00000000011	intron (ENSCAFG00000000011, intron 10 of 10)	Intergenic	Shelf	Non-repeat	NvsC	0.594502751	4.14E-09
chr1_1040501	chr1	1040501	1041000	25	+	36051	ENSCAFG00000039331	NA	NA	NA	ENSCAFG00000000011	intron (ENSCAFG00000000011, intron 10 of 10)	Intergenic	-	Non-repeat	NvsC	0.549705449	0
chr1_1046501	chr1	1046501	1047000	18	+	42051	ENSCAFG00000039331	NA	NA	NA	ENSCAFG00000000011	intron (ENSCAFG00000000011, intron 10 of 10)	Intergenic	-	Non-repeat	NvsC	0.582643889	0.051016837
chr1_1047001	chr1	1047001	1047500	20	+	42551	ENSCAFG00000039331	NA	NA	NA	ENSCAFG00000000011	intron (ENSCAFG00000000011, intron 10 of 10)	Intergenic	-	Non-repeat	NvsC	0.332193317	0.017155523
chr1_1055501	chr1	1055501	1056000	18	+	51051	ENSCAFG00000039331	NA	NA	NA	ENSCAFG00000000011	intron (ENSCAFG00000000011, intron 8 of 9)	Intergenic	Shore	Non-repeat	NvsC	0.590535135	3.67E-09
chr1_1056001	chr1	1056001	1056500	16	+	51551	ENSCAFG00000039331	NA	NA	NA	ENSCAFG00000000011	intron (ENSCAFG00000000011, intron 8 of 9)	Intergenic	Shore	Non-repeat	NvsC	0.457989029	5.94E-11
chr1_1058001	chr1	1058001	1058500	20	+	53551	ENSCAFG00000039331	NA	NA	NA	ENSCAFG00000000011	intron (ENSCAFG00000000011, intron 8 of 9)	Intergenic	Shore	Non-repeat	NvsC	0.285915634	0.164352619
chr1_1058501	chr1	1058501	1059000	15	+	54051	ENSCAFG00000039331	NA	NA	NA	ENSCAFG00000000011	intron (ENSCAFG00000000011, intron 8 of 9)	Intergenic	Shore	Non-repeat	NvsC	0.352404705	0.039253254
chr1_1067501	chr1	1067501	1068000	6	+	49072	ENSCAFG00000000011	ENSCAFG00000000011	NFATC1	protein-coding	ENSCAFG00000000011	intron (ENSCAFG00000000011, intron 7 of 9)	Intergenic	Shelf	Non-repeat	NvsC	0.363193064	0
chr1_1071001	chr1	1071001	1071500	16	+	45572	ENSCAFG00000000011	ENSCAFG00000000011	NFATC1	protein-coding	ENSCAFG00000000011	intron (ENSCAFG00000000011, intron 6 of 9)	Intergenic	Shore	Non-repeat	NvsC	0.54637571	5.63E-10
chr1_1071501	chr1	1071501	1072000	14	+	45072	ENSCAFG00000000011	ENSCAFG00000000011	NFATC1	protein-coding	ENSCAFG00000000011	intron (ENSCAFG00000000011, intron 6 of 9)	Intergenic	Shore	Non-repeat	NvsC	0.632637682	8.03E-11
chr1_1072001	chr1	1072001	1072500	15	+	44572	ENSCAFG00000000011	ENSCAFG00000000011	NFATC1	protein-coding	ENSCAFG00000000011	intron (ENSCAFG00000000011, intron 6 of 9)	Intergenic	Shore	Non-repeat	NvsC	0.351550765	0.119056587
chr1_1074001	chr1	1074001	1074500	16	+	42572	ENSCAFG00000000011	ENSCAFG00000000011	NFATC1	protein-coding	ENSCAFG00000000011	intron (ENSCAFG00000000011, intron 6 of 9)	Intergenic	Shore	Non-repeat	NvsC	0.443053743	0.008396405
chr1_1075001	chr1	1075001	1075500	15	+	41572	ENSCAFG00000000011	ENSCAFG00000000011	NFATC1	protein-coding	ENSCAFG00000000011	intron (ENSCAFG00000000011, intron 6 of 9)	Intergenic	Shelf	Non-repeat	NvsC	0.530939997	0.076141062
chr1_1075501	chr1	1075501	1076000	15	+	41072	ENSCAFG00000000011	ENSCAFG00000000011	NFATC1	protein-coding	ENSCAFG00000000011	intron (ENSCAFG00000000011, intron 6 of 9)	Intergenic	Shelf	Non-repeat	NvsC	0.294848075	1.20E-05
chr1_1077501	chr1	1077501	1078000	13	+	39072	ENSCAFG00000000011	ENSCAFG00000000011	NFATC1	protein-coding	ENSCAFG00000000011	intron (ENSCAFG00000000011, intron 6 of 9)	Intergenic	Shore	Non-repeat	NvsC	0.352679417	0
chr1_1083501	chr1	1083501	1084000	14	+	33072	ENSCAFG00000000011	ENSCAFG00000000011	NFATC1	protein-coding	ENSCAFG00000000011	intron (ENSCAFG00000000011, intron 3 of 9)	Intergenic	Shelf	Non-repeat	NvsC	0.433061766	0
chr1_1085001	chr1	1085001	1085500	13	+	31572	ENSCAFG00000000011	ENSCAFG00000000011	NFATC1	protein-coding	ENSCAFG00000000011	intron (ENSCAFG00000000011, intron 3 of 9)	Intergenic	-	Non-repeat	NvsC	0.403285117	0
chr1_1085501	chr1	1085501	1086000	17	+	31072	ENSCAFG00000000011	ENSCAFG00000000011	NFATC1	protein-coding	ENSCAFG00000000011	intron (ENSCAFG00000000011, intron 3 of 9)	Intergenic	-	Non-repeat	NvsC	0.451327793	0
chr1_1087001	chr1	1087001	1087500	12	+	29572	ENSCAFG00000000011	ENSCAFG00000000011	NFATC1	protein-coding	ENSCAFG00000000011	intron (ENSCAFG00000000011, intron 3 of 9)	SINEC_a1|SINE|tRNA-Lys	-	Repeat	NvsC	0.315711603	0
chr1_1091501	chr1	1091501	1092000	16	+	25072	ENSCAFG00000000011	ENSCAFG00000000011	NFATC1	protein-coding	ENSCAFG00000000011	intron (ENSCAFG00000000011, intron 3 of 9)	Intergenic	-	Non-repeat	NvsC	0.305966926	1.37E-08
chr1_1098001	chr1	1098001	1098500	11	+	18572	ENSCAFG00000000011	ENSCAFG00000000011	NFATC1	protein-coding	ENSCAFG00000000011	intron (ENSCAFG00000000011, intron 2 of 9)	Intergenic	Shore	Non-repeat	NvsC	0.348092462	0
chr1_1103001	chr1	1103001	1103500	14	+	13572	ENSCAFG00000000011	ENSCAFG00000000011	NFATC1	protein-coding	ENSCAFG00000000011	intron (ENSCAFG00000000011, intron 2 of 9)	Intergenic	Shore	Non-repeat	NvsC	0.322101714	0
chr1_1105501	chr1	1105501	1106000	11	+	11072	ENSCAFG00000000011	ENSCAFG00000000011	NFATC1	protein-coding	ENSCAFG00000000011	intron (ENSCAFG00000000011, intron 2 of 9)	Intergenic	Shore	Non-repeat	NvsC	0.357289057	0
chr1_1106001	chr1	1106001	1106500	28	+	10572	ENSCAFG00000000011	ENSCAFG00000000011	NFATC1	protein-coding	ENSCAFG00000000011	intron (ENSCAFG00000000011, intron 2 of 9)	Intergenic	Shore	Non-repeat	NvsC	0.303219771	0.002843949
chr1_1108001	chr1	1108001	1108500	21	+	8572	ENSCAFG00000000011	ENSCAFG00000000011	NFATC1	protein-coding	ENSCAFG00000000011	intron (ENSCAFG00000000011, intron 1 of 9)	Intergenic	Shelf	Non-repeat	NvsC	0.316706901	7.75E-10
chr1_1109001	chr1	1109001	1109500	14	+	7572	ENSCAFG00000000011	ENSCAFG00000000011	NFATC1	protein-coding	ENSCAFG00000000011	intron (ENSCAFG00000000011, intron 1 of 9)	Intergenic	Shelf	Non-repeat	NvsC	0.301040605	0.005873516
chr1_1110501	chr1	1110501	1111000	19	+	6072	ENSCAFG00000000011	ENSCAFG00000000011	NFATC1	protein-coding	ENSCAFG00000000011	intron (ENSCAFG00000000011, intron 1 of 9)	Intergenic	Shore	Non-repeat	NvsC	0.295502287	2.25E-10
chr1_1111001	chr1	1111001	1111500	18	+	5572	ENSCAFG00000000011	ENSCAFG00000000011	NFATC1	protein-coding	ENSCAFG00000000011	intron (ENSCAFG00000000011, intron 1 of 9)	SINEC_old|SINE|tRNA-Lys	Shore	Repeat	NvsC	0.415399874	0
chr1_1112001	chr1	1112001	1112500	19	+	4572	ENSCAFG00000000011	ENSCAFG00000000011	NFATC1	protein-coding	ENSCAFG00000000011	intron (ENSCAFG00000000011, intron 1 of 9)	Intergenic	Shore	Non-repeat	NvsC	0.615705613	0.024354658
chr1_1112501	chr1	1112501	1113000	24	+	4072	ENSCAFG00000000011	ENSCAFG00000000011	NFATC1	protein-coding	ENSCAFG00000000011	intron (ENSCAFG00000000011, intron 1 of 9)	Intergenic	CpG Island	Non-repeat	NvsC	0.469733612	0.201924464
chr1_1114001	chr1	1114001	1114500	28	+	2572	ENSCAFG00000000011	ENSCAFG00000000011	NFATC1	protein-coding	ENSCAFG00000000011	intron (ENSCAFG00000000011, intron 1 of 9)	L1MC1|LINE|L1	CpG Island	Repeat	NvsC	0.301349758	2.75E-10
chr1_1126501	chr1	1126501	1127000	21	+	-9928	ENSCAFG00000000011	ENSCAFG00000000011	NFATC1	protein-coding	NA	Intergenic	Intergenic	Shelf	Non-repeat	NvsC	0.32953098	0.153360844
chr1_1134501	chr1	1134501	1135000	18	+	-17928	ENSCAFG00000000011	ENSCAFG00000000011	NFATC1	protein-coding	ENSCAFG00000000012	TTS (ENSCAFG00000000012)	Intergenic	Shore	Non-repeat	NvsC	0.335167138	3.03E-07
chr1_1150001	chr1	1150001	1150500	13	+	-13560	ENSCAFG00000034010	NA	NA	NA	ENSCAFG00000000012	intron (ENSCAFG00000000012, intron 25 of 28)	Intergenic	Shelf	Non-repeat	NvsC	0.532299138	0
chr1_1150501	chr1	1150501	1151000	22	+	-13060	ENSCAFG00000034010	NA	NA	NA	ENSCAFG00000000012	intron (ENSCAFG00000000012, intron 25 of 28)	Intergenic	Shelf	Non-repeat	NvsC	0.40071668	0.027391122
chr1_1162501	chr1	1162501	1163000	7	+	-1060	ENSCAFG00000034010	NA	NA	NA	ENSCAFG00000000012	intron (ENSCAFG00000000012, intron 17 of 28)	Intergenic	-	Non-repeat	NvsC	0.508376715	0.070768607
chr1_1165001	chr1	1165001	1165500	8	+	1440	ENSCAFG00000034010	NA	NA	NA	ENSCAFG00000034010	intron (ENSCAFG00000034010, intron 1 of 1)	Intergenic	-	Non-repeat	NvsC	0.303572119	1.14E-10
chr1_1167001	chr1	1167001	1167500	16	+	3440	ENSCAFG00000034010	NA	NA	NA	ENSCAFG00000000012	intron (ENSCAFG00000000012, intron 15 of 28)	Intergenic	-	Non-repeat	NvsC	0.304444814	0.118365496
chr1_1168501	chr1	1168501	1169000	12	+	4940	ENSCAFG00000034010	NA	NA	NA	ENSCAFG00000000012	intron (ENSCAFG00000000012, intron 15 of 28)	MER77|LTR|ERVL	-	Repeat	NvsC	0.335115888	0.134399389
chr1_1180501	chr1	1180501	1181000	10	+	16940	ENSCAFG00000034010	NA	NA	NA	ENSCAFG00000000012	intron (ENSCAFG00000000012, intron 15 of 28)	Intergenic	-	Non-repeat	NvsC	0.40972797	1.64E-10
chr1_1189501	chr1	1189501	1190000	9	+	25940	ENSCAFG00000034010	NA	NA	NA	ENSCAFG00000000012	intron (ENSCAFG00000000012, intron 13 of 28)	Intergenic	-	Non-repeat	NvsC	0.573453305	6.15E-09
chr1_1190001	chr1	1190001	1190500	5	+	26440	ENSCAFG00000034010	NA	NA	NA	ENSCAFG00000000012	intron (ENSCAFG00000000012, intron 13 of 28)	Intergenic	-	Non-repeat	NvsC	0.530167915	0
chr1_1193501	chr1	1193501	1194000	9	+	29940	ENSCAFG00000034010	NA	NA	NA	ENSCAFG00000000012	intron (ENSCAFG00000000012, intron 13 of 28)	Intergenic	-	Non-repeat	NvsC	0.629238699	0
chr1_1194001	chr1	1194001	1194500	15	+	30440	ENSCAFG00000034010	NA	NA	NA	ENSCAFG00000000012	intron (ENSCAFG00000000012, intron 13 of 28)	Intergenic	-	Non-repeat	NvsC	0.637850058	2.28E-10
chr1_1194501	chr1	1194501	1195000	9	+	30940	ENSCAFG00000034010	NA	NA	NA	ENSCAFG00000000012	intron (ENSCAFG00000000012, intron 13 of 28)	Intergenic	-	Non-repeat	NvsC	0.430488267	0
chr1_1201501	chr1	1201501	1202000	11	+	37940	ENSCAFG00000034010	NA	NA	NA	ENSCAFG00000000012	intron (ENSCAFG00000000012, intron 12 of 28)	Intergenic	-	Non-repeat	NvsC	0.389758446	0.029314595
chr1_1219001	chr1	1219001	1219500	7	+	55440	ENSCAFG00000034010	NA	NA	NA	ENSCAFG00000000012	intron (ENSCAFG00000000012, intron 11 of 28)	Intergenic	-	Non-repeat	NvsC	0.334596225	0.014270773
chr1_1223001	chr1	1223001	1223500	9	+	59440	ENSCAFG00000034010	NA	NA	NA	ENSCAFG00000000012	intron (ENSCAFG00000000012, intron 11 of 28)	Intergenic	-	Non-repeat	NvsC	0.327102715	0
chr1_1227001	chr1	1227001	1227500	6	+	63440	ENSCAFG00000034010	NA	NA	NA	ENSCAFG00000000012	intron (ENSCAFG00000000012, intron 11 of 28)	Intergenic	-	Non-repeat	NvsC	0.329105216	0
chr1_1240001	chr1	1240001	1240500	12	+	76440	ENSCAFG00000034010	NA	NA	NA	ENSCAFG00000000012	intron (ENSCAFG00000000012, intron 11 of 28)	Intergenic	-	Non-repeat	NvsC	0.451362588	0.00280774
chr1_1249001	chr1	1249001	1249500	11	+	85440	ENSCAFG00000034010	NA	NA	NA	ENSCAFG00000000012	intron (ENSCAFG00000000012, intron 10 of 28)	Intergenic	-	Non-repeat	NvsC	0.530936674	0.004460212
chr1_1286501	chr1	1286501	1287000	2	+	64498	ENSCAFG00000000012	ENSCAFG00000000012	ATP9B	protein-coding	ENSCAFG00000000012	intron (ENSCAFG00000000012, intron 7 of 28)	L1MC1|LINE|L1	-	Repeat	NvsC	0.591633117	0.181008317
chr1_1287001	chr1	1287001	1287500	9	+	63998	ENSCAFG00000000012	ENSCAFG00000000012	ATP9B	protein-coding	ENSCAFG00000000012	intron (ENSCAFG00000000012, intron 7 of 28)	L1MC1|LINE|L1	-	Repeat	NvsC	0.442640186	1.16E-08
chr1_1291001	chr1	1291001	1291500	6	+	59998	ENSCAFG00000000012	ENSCAFG00000000012	ATP9B	protein-coding	ENSCAFG00000000012	intron (ENSCAFG00000000012, intron 7 of 28)	Intergenic	-	Non-repeat	NvsC	0.421965129	0.074726397
chr1_1330001	chr1	1330001	1330500	7	+	20998	ENSCAFG00000000012	ENSCAFG00000000012	ATP9B	protein-coding	ENSCAFG00000000012	intron (ENSCAFG00000000012, intron 4 of 28)	Intergenic	-	Non-repeat	NvsC	0.392643236	0
chr1_1348501	chr1	1348501	1349000	6	+	2498	ENSCAFG00000000012	ENSCAFG00000000012	ATP9B	protein-coding	ENSCAFG00000000012	intron (ENSCAFG00000000012, intron 2 of 28)	L1_Cf|LINE|L1	-	Repeat	NvsC	0.298419819	2.39E-10
chr1_1360501	chr1	1360501	1361000	13	+	-9502	ENSCAFG00000000012	ENSCAFG00000000012	ATP9B	protein-coding	ENSCAFG00000000012	intron (ENSCAFG00000000012, intron 1 of 28)	Intergenic	-	Non-repeat	NvsC	0.284876404	0
chr1_1361001	chr1	1361001	1361500	12	+	-10002	ENSCAFG00000000012	ENSCAFG00000000012	ATP9B	protein-coding	ENSCAFG00000000012	intron (ENSCAFG00000000012, intron 1 of 28)	Intergenic	-	Non-repeat	NvsC	0.555667085	0
chr1_1378501	chr1	1378501	1379000	14	+	-20100	ENSCAFG00000037258	NA	NA	NA	NA	Intergenic	Intergenic	Shelf	Non-repeat	NvsC	0.394643176	0
chr1_1387501	chr1	1387501	1388000	14	+	-11100	ENSCAFG00000037258	NA	NA	NA	NA	Intergenic	Intergenic	-	Non-repeat	NvsC	0.600103605	0
chr1_1388001	chr1	1388001	1388500	11	+	-10600	ENSCAFG00000037258	NA	NA	NA	NA	Intergenic	Intergenic	-	Non-repeat	NvsC	0.324458754	0.176110965
chr1_1425501	chr1	1425501	1426000	21	+	2577	ENSCAFG00000000013	ENSCAFG00000000013	SALL3	protein-coding	ENSCAFG00000000013	intron (ENSCAFG00000000013, intron 1 of 3)	Intergenic	-	Non-repeat	NvsC	0.350911006	0.18004961
chr1_1431501	chr1	1431501	1432000	16	+	-3423	ENSCAFG00000000013	ENSCAFG00000000013	SALL3	protein-coding	NA	Intergenic	Intergenic	Shore	Non-repeat	NvsC	0.48720435	0.007330701
chr1_1432001	chr1	1432001	1432500	65	+	-3923	ENSCAFG00000000013	ENSCAFG00000000013	SALL3	protein-coding	NA	Intergenic	C-rich|Low_complexity|Low_complexity	CpG Island	Repeat	NvsC	0.423237899	5.87E-09
chr1_1435501	chr1	1435501	1436000	38	+	-7423	ENSCAFG00000000013	ENSCAFG00000000013	SALL3	protein-coding	NA	Intergenic	CpG	CpG Island	Non-repeat	NvsC	0.320489989	0.095293722
chr1_1436001	chr1	1436001	1436500	20	+	-7923	ENSCAFG00000000013	ENSCAFG00000000013	SALL3	protein-coding	NA	Intergenic	Intergenic	CpG Island	Non-repeat	NvsC	0.45751065	0.145321295
chr1_1438001	chr1	1438001	1438500	22	+	-9923	ENSCAFG00000000013	ENSCAFG00000000013	SALL3	protein-coding	NA	Intergenic	Intergenic	CpG Island	Non-repeat	NvsC	0.310697946	1.90E-09
chr1_1469001	chr1	1469001	1469500	16	+	10277	ENSCAFG00000035520	NA	NA	NA	NA	Intergenic	Intergenic	Shelf	Non-repeat	NvsC	0.397807571	0
chr1_1480501	chr1	1480501	1481000	14	+	21777	ENSCAFG00000035520	NA	NA	NA	NA	Intergenic	Intergenic	-	Non-repeat	NvsC	0.336575619	0
chr1_1481001	chr1	1481001	1481500	12	+	22277	ENSCAFG00000035520	NA	NA	NA	NA	Intergenic	Intergenic	-	Non-repeat	NvsC	0.320133734	0
chr1_1486501	chr1	1486501	1487000	19	+	27777	ENSCAFG00000035520	NA	NA	NA	NA	Intergenic	Intergenic	Shelf	Non-repeat	NvsC	0.299528741	1.93E-10
chr1_1506501	chr1	1506501	1507000	17	+	47777	ENSCAFG00000035520	NA	NA	NA	NA	Intergenic	Intergenic	-	Non-repeat	NvsC	0.518699938	7.79E-11
chr1_1517001	chr1	1517001	1517500	19	+	58277	ENSCAFG00000035520	NA	NA	NA	NA	Intergenic	Intergenic	-	Non-repeat	NvsC	0.316309601	0.082893928
chr1_1536501	chr1	1536501	1537000	24	+	47001	ENSCAFG00000000014	NA	NA	NA	NA	Intergenic	Intergenic	-	Non-repeat	NvsC	0.429420311	0.031550306
chr1_1537001	chr1	1537001	1537500	6	+	46501	ENSCAFG00000000014	NA	NA	NA	NA	Intergenic	Intergenic	-	Non-repeat	NvsC	0.309166787	4.46E-09
chr1_1565001	chr1	1565001	1565500	13	+	18501	ENSCAFG00000000014	NA	NA	NA	NA	Intergenic	Intergenic	-	Non-repeat	NvsC	0.292110315	0.067776572
chr1_1609001	chr1	1609001	1609500	8	+	-25499	ENSCAFG00000000014	NA	NA	NA	NA	Intergenic	L2b|LINE|L2	-	Repeat	NvsC	0.285137492	6.47E-06
chr1_1616501	chr1	1616501	1617000	7	+	-32999	ENSCAFG00000000014	NA	NA	NA	NA	Intergenic	Intergenic	-	Non-repeat	NvsC	0.298394791	0.021160716
chr1_1619501	chr1	1619501	1620000	16	+	-35999	ENSCAFG00000000014	NA	NA	NA	NA	Intergenic	Intergenic	-	Non-repeat	NvsC	0.307714036	0.088364633
chr1_1622001	chr1	1622001	1622500	17	+	-38499	ENSCAFG00000000014	NA	NA	NA	NA	Intergenic	Intergenic	-	Non-repeat	NvsC	0.329752299	0
chr1_1627501	chr1	1627501	1628000	5	+	-43999	ENSCAFG00000000014	NA	NA	NA	NA	Intergenic	Intergenic	-	Non-repeat	NvsC	0.308000327	1.01E-09
chr1_1629001	chr1	1629001	1629500	18	+	-45499	ENSCAFG00000000014	NA	NA	NA	NA	Intergenic	Intergenic	-	Non-repeat	NvsC	0.401261265	0
chr1_1629501	chr1	1629501	1630000	12	+	-45999	ENSCAFG00000000014	NA	NA	NA	NA	Intergenic	Intergenic	-	Non-repeat	NvsC	0.339768381	0.093162649
chr1_1648001	chr1	1648001	1648500	15	+	-64499	ENSCAFG00000000014	NA	NA	NA	NA	Intergenic	Intergenic	-	Non-repeat	NvsC	0.386516608	0.051488832
chr1_1677501	chr1	1677501	1678000	10	+	-93999	ENSCAFG00000000014	NA	NA	NA	NA	Intergenic	Intergenic	-	Non-repeat	NvsC	0.294533703	0
chr1_1695001	chr1	1695001	1695500	6	+	-111499	ENSCAFG00000000014	NA	NA	NA	NA	Intergenic	L1M4|LINE|L1	-	Repeat	NvsC	0.548294404	0.05239569
chr1_1701501	chr1	1701501	1702000	5	+	-115014	ENSCAFG00000036534	ENSCAFG00000036534	LOC102155992	ncRNA	NA	Intergenic	Intergenic	-	Non-repeat	NvsC	0.372610097	0
chr1_1730001	chr1	1730001	1730500	13	+	-86514	ENSCAFG00000036534	ENSCAFG00000036534	LOC102155992	ncRNA	NA	Intergenic	Intergenic	-	Non-repeat	NvsC	0.297983691	0
chr1_1773501	chr1	1773501	1774000	11	+	-43014	ENSCAFG00000036534	ENSCAFG00000036534	LOC102155992	ncRNA	NA	Intergenic	Intergenic	-	Non-repeat	NvsC	0.348013825	0.033746245
chr1_1788501	chr1	1788501	1789000	12	+	-28014	ENSCAFG00000036534	ENSCAFG00000036534	LOC102155992	ncRNA	NA	Intergenic	Intergenic	Shore	Non-repeat	NvsC	0.340490828	0.222325989
chr1_1842501	chr1	1842501	1843000	11	+	25986	ENSCAFG00000036534	ENSCAFG00000036534	LOC102155992	ncRNA	NA	Intergenic	Intergenic	-	Non-repeat	NvsC	0.296189479	1.60E-07
chr1_1890501	chr1	1890501	1891000	10	+	73986	ENSCAFG00000036534	ENSCAFG00000036534	LOC102155992	ncRNA	NA	Intergenic	Intergenic	-	Non-repeat	NvsC	0.43895309	0.080327374
chr1_1891001	chr1	1891001	1891500	6	+	74486	ENSCAFG00000036534	ENSCAFG00000036534	LOC102155992	ncRNA	NA	Intergenic	Intergenic	-	Non-repeat	NvsC	0.44687612	0.134250915
chr1_1948001	chr1	1948001	1948500	6	+	131486	ENSCAFG00000036534	ENSCAFG00000036534	LOC102155992	ncRNA	NA	Intergenic	L1MA5A|LINE|L1	-	Repeat	NvsC	0.313120045	0
chr1_2030501	chr1	2030501	2031000	10	+	142674	ENSCAFG00000036410	ENSCAFG00000036410	LOC111092037	ncRNA	NA	Intergenic	Intergenic	-	Non-repeat	NvsC	0.302428353	0.040486474
chr1_2052501	chr1	2052501	2053000	15	+	120674	ENSCAFG00000036410	ENSCAFG00000036410	LOC111092037	ncRNA	NA	Intergenic	Tigger6a|DNA|TcMar-Tigger	-	Repeat	NvsC	0.374160842	0.001317833
chr1_2053001	chr1	2053001	2053500	10	+	120174	ENSCAFG00000036410	ENSCAFG00000036410	LOC111092037	ncRNA	NA	Intergenic	L1MD3|LINE|L1	-	Repeat	NvsC	0.449272408	0
chr1_2053501	chr1	2053501	2054000	4	+	119674	ENSCAFG00000036410	ENSCAFG00000036410	LOC111092037	ncRNA	NA	Intergenic	Intergenic	-	Non-repeat	NvsC	0.325563201	0.155073292
chr1_2073501	chr1	2073501	2074000	15	+	99674	ENSCAFG00000036410	ENSCAFG00000036410	LOC111092037	ncRNA	NA	Intergenic	MIRb|SINE|MIR	Shelf	Repeat	NvsC	0.285539655	0.190470831
chr1_2114001	chr1	2114001	2114500	9	+	59174	ENSCAFG00000036410	ENSCAFG00000036410	LOC111092037	ncRNA	NA	Intergenic	Intergenic	-	Non-repeat	NvsC	0.323693682	2.42E-08
chr1_2146001	chr1	2146001	2146500	7	+	27174	ENSCAFG00000036410	ENSCAFG00000036410	LOC111092037	ncRNA	NA	Intergenic	Intergenic	-	Non-repeat	NvsC	0.397020428	0.12055516
chr1_2196501	chr1	2196501	2197000	15	+	-23326	ENSCAFG00000036410	ENSCAFG00000036410	LOC111092037	ncRNA	NA	Intergenic	Intergenic	-	Non-repeat	NvsC	0.444916783	2.27E-07
chr1_2231501	chr1	2231501	2232000	21	+	-58326	ENSCAFG00000036410	ENSCAFG00000036410	LOC111092037	ncRNA	NA	Intergenic	Intergenic	-	Non-repeat	NvsC	0.401489478	0
chr1_2240001	chr1	2240001	2240500	11	+	-63251	ENSCAFG00000034839	NA	NA	NA	NA	Intergenic	Intergenic	-	Non-repeat	NvsC	0.391256708	3.84E-10
chr1_2280501	chr1	2280501	2281000	6	+	-22751	ENSCAFG00000034839	NA	NA	NA	NA	Intergenic	Intergenic	-	Non-repeat	NvsC	0.285520624	0.126732012
chr1_2288001	chr1	2288001	2288500	6	+	-15251	ENSCAFG00000034839	NA	NA	NA	NA	Intergenic	Intergenic	Shore	Non-repeat	NvsC	0.471695642	3.05E-09
chr1_2301001	chr1	2301001	2301500	9	+	-2251	ENSCAFG00000034839	NA	NA	NA	NA	Intergenic	Intergenic	Shelf	Non-repeat	NvsC	0.324150609	0.013806506
chr1_2307001	chr1	2307001	2307500	5	+	3749	ENSCAFG00000034839	NA	NA	NA	NA	Intergenic	Intergenic	Shelf	Non-repeat	NvsC	0.485161606	0.058925306
chr1_2322501	chr1	2322501	2323000	9	+	19249	ENSCAFG00000034839	NA	NA	NA	NA	Intergenic	Intergenic	-	Non-repeat	NvsC	0.40615326	0.07388851
chr1_2333501	chr1	2333501	2334000	6	+	30249	ENSCAFG00000034839	NA	NA	NA	NA	Intergenic	Intergenic	-	Non-repeat	NvsC	0.290261833	0
chr1_2350001	chr1	2350001	2350500	11	+	46749	ENSCAFG00000034839	NA	NA	NA	NA	Intergenic	Intergenic	-	Non-repeat	NvsC	0.415488691	0.120308251
chr1_2368501	chr1	2368501	2369000	10	+	65249	ENSCAFG00000034839	NA	NA	NA	NA	Intergenic	Intergenic	-	Non-repeat	NvsC	0.337241426	0
chr1_2407001	chr1	2407001	2407500	7	+	103749	ENSCAFG00000034839	NA	NA	NA	NA	Intergenic	Intergenic	-	Non-repeat	NvsC	0.3736692	4.70E-09
chr1_2438501	chr1	2438501	2439000	3	+	135249	ENSCAFG00000034839	NA	NA	NA	NA	Intergenic	Intergenic	-	Non-repeat	NvsC	0.301710188	0
chr1_2605501	chr1	2605501	2606000	7	+	-4330	ENSCAFG00000027476	NA	NA	NA	NA	Intergenic	Intergenic	-	Non-repeat	NvsC	0.361615631	0
chr1_2740501	chr1	2740501	2741000	32	+	580	ENSCAFG00000000015	ENSCAFG00000000015	GALR1	protein-coding	ENSCAFG00000000015	exon (ENSCAFG00000000015, exon 1 of 3)	Intergenic	CpG Island	Non-repeat	NvsC	0.306379902	0
chr1_2741001	chr1	2741001	2741500	46	+	80	ENSCAFG00000000015	ENSCAFG00000000015	GALR1	protein-coding	ENSCAFG00000000015	promoter-TSS (ENSCAFG00000000015)	CpG	CpG Island	Non-repeat	NvsC	0.533472182	3.75E-10
chr1_2742501	chr1	2742501	2743000	11	+	-1420	ENSCAFG00000000015	ENSCAFG00000000015	GALR1	protein-coding	NA	Intergenic	Intergenic	Shore	Non-repeat	NvsC	0.494545419	0
chr1_2763001	chr1	2763001	2763500	8	+	-21920	ENSCAFG00000000015	ENSCAFG00000000015	GALR1	protein-coding	NA	Intergenic	Intergenic	-	Non-repeat	NvsC	0.344399479	0
chr1_2764501	chr1	2764501	2765000	11	+	-23420	ENSCAFG00000000015	ENSCAFG00000000015	GALR1	protein-coding	NA	Intergenic	Intergenic	-	Non-repeat	NvsC	0.370140272	3.37E-09
chr1_2799001	chr1	2799001	2799500	10	+	-57920	ENSCAFG00000000015	ENSCAFG00000000015	GALR1	protein-coding	NA	Intergenic	Intergenic	-	Non-repeat	NvsC	0.3075116	3.59E-08
chr1_2834501	chr1	2834501	2835000	8	+	-84472	ENSCAFG00000000016	ENSCAFG00000000016	MBP	protein-coding	NA	Intergenic	Intergenic	Shelf	Non-repeat	NvsC	0.455346477	0
chr1_2836501	chr1	2836501	2837000	14	+	-82472	ENSCAFG00000000016	ENSCAFG00000000016	MBP	protein-coding	NA	Intergenic	Intergenic	Shore	Non-repeat	NvsC	0.384765101	0.00648225
chr1_2849501	chr1	2849501	2850000	22	+	-69472	ENSCAFG00000000016	ENSCAFG00000000016	MBP	protein-coding	NA	Intergenic	Intergenic	Shore	Non-repeat	NvsC	0.42763589	0
chr1_2858001	chr1	2858001	2858500	10	+	-60972	ENSCAFG00000000016	ENSCAFG00000000016	MBP	protein-coding	NA	Intergenic	Intergenic	-	Non-repeat	NvsC	0.341895412	4.72E-07
chr1_2902001	chr1	2902001	2902500	20	+	-16972	ENSCAFG00000000016	ENSCAFG00000000016	MBP	protein-coding	ENSCAFG00000000016	intron (ENSCAFG00000000016, intron 2 of 6)	Intergenic	-	Non-repeat	NvsC	0.463239951	0
chr1_2902501	chr1	2902501	2903000	10	+	-16472	ENSCAFG00000000016	ENSCAFG00000000016	MBP	protein-coding	ENSCAFG00000000016	intron (ENSCAFG00000000016, intron 2 of 6)	Intergenic	-	Non-repeat	NvsC	0.370337566	0
chr1_2925501	chr1	2925501	2926000	7	+	6528	ENSCAFG00000000016	ENSCAFG00000000016	MBP	protein-coding	ENSCAFG00000000016	intron (ENSCAFG00000000016, intron 3 of 6)	Intergenic	Shelf	Non-repeat	NvsC	0.302230624	0
chr1_2936501	chr1	2936501	2937000	28	+	17528	ENSCAFG00000000016	ENSCAFG00000000016	MBP	protein-coding	ENSCAFG00000000016	intron (ENSCAFG00000000016, intron 3 of 6)	Intergenic	Shelf	Non-repeat	NvsC	0.355390815	0
chr1_2941501	chr1	2941501	2942000	6	+	-18767	ENSCAFG00000033268	NA	NA	NA	ENSCAFG00000000016	intron (ENSCAFG00000000016, intron 4 of 6)	Intergenic	Shelf	Non-repeat	NvsC	0.481685812	0
chr1_2955501	chr1	2955501	2956000	9	+	-4767	ENSCAFG00000033268	NA	NA	NA	NA	Intergenic	LTR40a|LTR|ERVL	Shore	Repeat	NvsC	0.45843001	0.039536518
chr1_2962501	chr1	2962501	2963000	9	+	2233	ENSCAFG00000033268	NA	NA	NA	NA	Intergenic	Intergenic	-	Non-repeat	NvsC	0.339732706	0
chr1_2972001	chr1	2972001	2972500	3	+	11733	ENSCAFG00000033268	NA	NA	NA	NA	Intergenic	Intergenic	-	Non-repeat	NvsC	0.303225507	0.109372172
chr1_2973501	chr1	2973501	2974000	15	+	13233	ENSCAFG00000033268	NA	NA	NA	NA	Intergenic	Intergenic	-	Non-repeat	NvsC	0.439335551	0
chr1_2974001	chr1	2974001	2974500	7	+	13733	ENSCAFG00000033268	NA	NA	NA	NA	Intergenic	SINEC_b1|SINE|tRNA-Lys	-	Repeat	NvsC	0.392685856	0
chr1_2988501	chr1	2988501	2989000	6	+	28233	ENSCAFG00000033268	NA	NA	NA	ENSCAFG00000000017	intron (ENSCAFG00000000017, intron 21 of 28)	Intergenic	Shelf	Non-repeat	NvsC	0.425924365	0
chr1_2994501	chr1	2994501	2995000	11	+	34233	ENSCAFG00000033268	NA	NA	NA	ENSCAFG00000000017	intron (ENSCAFG00000000017, intron 19 of 28)	L1MB8|LINE|L1	-	Repeat	NvsC	0.35792409	0
chr1_2999001	chr1	2999001	2999500	17	+	38733	ENSCAFG00000033268	NA	NA	NA	ENSCAFG00000000017	intron (ENSCAFG00000000017, intron 16 of 28)	Intergenic	-	Non-repeat	NvsC	0.295511028	3.98E-10
chr1_3000001	chr1	3000001	3000500	6	+	39733	ENSCAFG00000033268	NA	NA	NA	ENSCAFG00000000017	intron (ENSCAFG00000000017, intron 15 of 28)	Intergenic	-	Non-repeat	NvsC	0.376093585	0
chr1_3007501	chr1	3007501	3008000	4	+	47233	ENSCAFG00000033268	NA	NA	NA	ENSCAFG00000000017	intron (ENSCAFG00000000017, intron 12 of 28)	Intergenic	-	Non-repeat	NvsC	0.446172497	0
chr1_3017001	chr1	3017001	3017500	11	+	43980	ENSCAFG00000000017	ENSCAFG00000000017	ZNF236	protein-coding	ENSCAFG00000000017	intron (ENSCAFG00000000017, intron 11 of 28)	Intergenic	-	Non-repeat	NvsC	0.293452531	0.038386583
chr1_3019501	chr1	3019501	3020000	6	+	41480	ENSCAFG00000000017	ENSCAFG00000000017	ZNF236	protein-coding	ENSCAFG00000000017	intron (ENSCAFG00000000017, intron 10 of 28)	L1MC5|LINE|L1	-	Repeat	NvsC	0.513300154	0.00997997
chr1_3028501	chr1	3028501	3029000	15	+	32480	ENSCAFG00000000017	ENSCAFG00000000017	ZNF236	protein-coding	ENSCAFG00000000017	intron (ENSCAFG00000000017, intron 10 of 28)	Intergenic	Shore	Non-repeat	NvsC	0.292466001	1.97E-09
chr1_3029001	chr1	3029001	3029500	9	+	31980	ENSCAFG00000000017	ENSCAFG00000000017	ZNF236	protein-coding	ENSCAFG00000000017	exon (ENSCAFG00000000017, exon 10 of 29)	Intergenic	Shore	Non-repeat	NvsC	0.531857435	0
chr1_3029501	chr1	3029501	3030000	6	+	31480	ENSCAFG00000000017	ENSCAFG00000000017	ZNF236	protein-coding	ENSCAFG00000000017	intron (ENSCAFG00000000017, intron 9 of 28)	Intergenic	Shore	Non-repeat	NvsC	0.316069022	0
chr1_3030001	chr1	3030001	3030500	22	+	30980	ENSCAFG00000000017	ENSCAFG00000000017	ZNF236	protein-coding	ENSCAFG00000000017	intron (ENSCAFG00000000017, intron 9 of 28)	CpG	CpG Island	Non-repeat	NvsC	0.317889739	3.29E-09
chr1_3035001	chr1	3035001	3035500	5	+	25980	ENSCAFG00000000017	ENSCAFG00000000017	ZNF236	protein-coding	ENSCAFG00000000017	intron (ENSCAFG00000000017, intron 7 of 28)	Intergenic	-	Non-repeat	NvsC	0.489658316	0
chr1_3042001	chr1	3042001	3042500	8	+	18980	ENSCAFG00000000017	ENSCAFG00000000017	ZNF236	protein-coding	ENSCAFG00000000017	intron (ENSCAFG00000000017, intron 4 of 28)	Intergenic	-	Non-repeat	NvsC	0.378722787	2.57E-06
chr1_3053001	chr1	3053001	3053500	8	+	7980	ENSCAFG00000000017	ENSCAFG00000000017	ZNF236	protein-coding	ENSCAFG00000000017	intron (ENSCAFG00000000017, intron 1 of 28)	(TTAGGG)n|Simple_repeat|Simple_repeat	-	Repeat	NvsC	0.377048139	0
chr1_3116501	chr1	3116501	3117000	9	+	30717	ENSCAFG00000035531	NA	NA	NA	NA	Intergenic	Intergenic	Shelf	Non-repeat	NvsC	0.338738619	0
chr1_3136001	chr1	3136001	3136500	7	+	50217	ENSCAFG00000035531	NA	NA	NA	NA	Intergenic	Intergenic	-	Non-repeat	NvsC	0.421498504	0.006919644
chr1_3139001	chr1	3139001	3139500	18	+	53217	ENSCAFG00000035531	NA	NA	NA	NA	Intergenic	Intergenic	Shelf	Non-repeat	NvsC	0.372823966	0.035481399
chr1_3141501	chr1	3141501	3142000	39	+	55717	ENSCAFG00000035531	NA	NA	NA	NA	Intergenic	CpG	CpG Island	Non-repeat	NvsC	0.481625991	2.19E-05
chr1_3147001	chr1	3147001	3147500	8	+	61217	ENSCAFG00000035531	NA	NA	NA	NA	Intergenic	Intergenic	-	Non-repeat	NvsC	0.368513159	5.06E-10
chr1_3149001	chr1	3149001	3149500	19	+	63217	ENSCAFG00000035531	NA	NA	NA	NA	Intergenic	Intergenic	-	Non-repeat	NvsC	0.303438366	8.60E-08
chr1_3151001	chr1	3151001	3151500	7	+	65217	ENSCAFG00000035531	NA	NA	NA	NA	Intergenic	Intergenic	-	Non-repeat	NvsC	0.517851568	0
chr1_3170001	chr1	3170001	3170500	15	+	52221	ENSCAFG00000040729	ENSCAFG00000040729	LOC111090565	ncRNA	NA	Intergenic	ERVL-B4-int|LTR|ERVL	-	Repeat	NvsC	0.362009103	0.148424
chr1_3174001	chr1	3174001	3174500	10	+	48221	ENSCAFG00000040729	ENSCAFG00000040729	LOC111090565	ncRNA	NA	Intergenic	Intergenic	Shelf	Non-repeat	NvsC	0.385898266	0
chr1_3174501	chr1	3174501	3175000	8	+	47721	ENSCAFG00000040729	ENSCAFG00000040729	LOC111090565	ncRNA	NA	Intergenic	Intergenic	Shelf	Non-repeat	NvsC	0.308884757	2.51E-09
chr1_3177001	chr1	3177001	3177500	8	+	45221	ENSCAFG00000040729	ENSCAFG00000040729	LOC111090565	ncRNA	NA	Intergenic	Intergenic	Shore	Non-repeat	NvsC	0.403295871	0
chr1_3185001	chr1	3185001	3185500	11	+	37221	ENSCAFG00000040729	ENSCAFG00000040729	LOC111090565	ncRNA	NA	Intergenic	Intergenic	-	Non-repeat	NvsC	0.476990502	1.39E-10
chr1_3204501	chr1	3204501	3205000	11	+	17721	ENSCAFG00000040729	ENSCAFG00000040729	LOC111090565	ncRNA	NA	Intergenic	Intergenic	-	Non-repeat	NvsC	0.457803892	0
chr1_3231001	chr1	3231001	3231500	26	+	-8779	ENSCAFG00000040729	ENSCAFG00000040729	LOC111090565	ncRNA	NA	Intergenic	CpG	CpG Island	Non-repeat	NvsC	0.288254921	1.05E-10
chr1_3232501	chr1	3232501	3233000	11	+	-10279	ENSCAFG00000040729	ENSCAFG00000040729	LOC111090565	ncRNA	NA	Intergenic	Intergenic	Shore	Non-repeat	NvsC	0.350917551	9.63E-08
chr1_3233501	chr1	3233501	3234000	6	+	-11279	ENSCAFG00000040729	ENSCAFG00000040729	LOC111090565	ncRNA	NA	Intergenic	Intergenic	Shore	Non-repeat	NvsC	0.305666223	0
chr1_3304001	chr1	3304001	3304500	7	+	-4077	ENSCAFG00000000019	ENSCAFG00000000019	ZNF516	protein-coding	NA	Intergenic	SINEC_b2|SINE|tRNA-Lys	-	Repeat	NvsC	0.351743471	4.32E-09
chr1_3318501	chr1	3318501	3319000	15	+	10423	ENSCAFG00000000019	ENSCAFG00000000019	ZNF516	protein-coding	ENSCAFG00000000019	intron (ENSCAFG00000000019, intron 1 of 3)	Intergenic	-	Non-repeat	NvsC	0.372643104	0.087239195
chr1_3319001	chr1	3319001	3319500	8	+	10923	ENSCAFG00000000019	ENSCAFG00000000019	ZNF516	protein-coding	ENSCAFG00000000019	intron (ENSCAFG00000000019, intron 1 of 3)	Intergenic	-	Non-repeat	NvsC	0.453621976	0.027535845
chr1_3332001	chr1	3332001	3332500	11	+	23923	ENSCAFG00000000019	ENSCAFG00000000019	ZNF516	protein-coding	ENSCAFG00000000019	intron (ENSCAFG00000000019, intron 1 of 5)	Intergenic	-	Non-repeat	NvsC	0.44808719	0
chr1_3332501	chr1	3332501	3333000	15	+	24423	ENSCAFG00000000019	ENSCAFG00000000019	ZNF516	protein-coding	ENSCAFG00000000019	intron (ENSCAFG00000000019, intron 1 of 5)	Intergenic	-	Non-repeat	NvsC	0.363302837	0.11541882
chr1_3334501	chr1	3334501	3335000	8	+	26423	ENSCAFG00000000019	ENSCAFG00000000019	ZNF516	protein-coding	ENSCAFG00000000019	intron (ENSCAFG00000000019, intron 1 of 5)	Intergenic	-	Non-repeat	NvsC	0.312883235	6.26E-10
chr1_3342501	chr1	3342501	3343000	14	+	34423	ENSCAFG00000000019	ENSCAFG00000000019	ZNF516	protein-coding	ENSCAFG00000000019	intron (ENSCAFG00000000019, intron 1 of 5)	Intergenic	-	Non-repeat	NvsC	0.286947315	0.163166786
chr1_3368001	chr1	3368001	3368500	19	+	59923	ENSCAFG00000000019	ENSCAFG00000000019	ZNF516	protein-coding	ENSCAFG00000000019	intron (ENSCAFG00000000019, intron 1 of 5)	Intergenic	-	Non-repeat	NvsC	0.328950433	0
chr1_3392001	chr1	3392001	3392500	8	+	83923	ENSCAFG00000000019	ENSCAFG00000000019	ZNF516	protein-coding	NA	Intergenic	Intergenic	Shelf	Non-repeat	NvsC	0.301558404	0
chr1_3392501	chr1	3392501	3393000	5	+	84423	ENSCAFG00000000019	ENSCAFG00000000019	ZNF516	protein-coding	NA	Intergenic	Intergenic	-	Non-repeat	NvsC	0.314239009	3.22E-09
chr1_3409501	chr1	3409501	3410000	4	+	101423	ENSCAFG00000000019	ENSCAFG00000000019	ZNF516	protein-coding	NA	Intergenic	A-rich|Low_complexity|Low_complexity	Shelf	Repeat	NvsC	0.529614484	0.00226044
chr1_3410001	chr1	3410001	3410500	8	+	101923	ENSCAFG00000000019	ENSCAFG00000000019	ZNF516	protein-coding	NA	Intergenic	L1_Canid_|LINE|L1	Shelf	Repeat	NvsC	0.438922177	5.02E-17
chr1_3419001	chr1	3419001	3419500	11	+	110923	ENSCAFG00000000019	ENSCAFG00000000019	ZNF516	protein-coding	NA	Intergenic	Intergenic	-	Non-repeat	NvsC	0.473665499	9.20E-11
chr1_3440501	chr1	3440501	3441000	13	+	132423	ENSCAFG00000000019	ENSCAFG00000000019	ZNF516	protein-coding	NA	Intergenic	Intergenic	-	Non-repeat	NvsC	0.316934584	0
chr1_3448001	chr1	3448001	3448500	21	+	139923	ENSCAFG00000000019	ENSCAFG00000000019	ZNF516	protein-coding	NA	Intergenic	Intergenic	Shore	Non-repeat	NvsC	0.628228551	1.00E-08
chr1_3449501	chr1	3449501	3450000	14	+	141423	ENSCAFG00000000019	ENSCAFG00000000019	ZNF516	protein-coding	NA	Intergenic	Intergenic	Shore	Non-repeat	NvsC	0.323786028	4.23E-10
chr1_3452001	chr1	3452001	3452500	18	+	143923	ENSCAFG00000000019	ENSCAFG00000000019	ZNF516	protein-coding	NA	Intergenic	Intergenic	Shore	Non-repeat	NvsC	0.32097434	0.073008301
chr1_3457501	chr1	3457501	3458000	12	+	149423	ENSCAFG00000000019	ENSCAFG00000000019	ZNF516	protein-coding	NA	Intergenic	Intergenic	-	Non-repeat	NvsC	0.382498533	0
chr1_3563501	chr1	3563501	3564000	6	+	255423	ENSCAFG00000000019	ENSCAFG00000000019	ZNF516	protein-coding	NA	Intergenic	Intergenic	-	Non-repeat	NvsC	0.345196357	0
chr1_3636501	chr1	3636501	3637000	7	+	328423	ENSCAFG00000000019	ENSCAFG00000000019	ZNF516	protein-coding	NA	Intergenic	Intergenic	-	Non-repeat	NvsC	0.309988333	0
chr1_3692501	chr1	3692501	3693000	51	+	384423	ENSCAFG00000000019	ENSCAFG00000000019	ZNF516	protein-coding	NA	Intergenic	CpG	CpG Island	Non-repeat	NvsC	0.316484303	0.063505916
chr1_3693001	chr1	3693001	3693500	8	+	384923	ENSCAFG00000000019	ENSCAFG00000000019	ZNF516	protein-coding	NA	Intergenic	Intergenic	Shore	Non-repeat	NvsC	0.385396632	0
chr1_3749501	chr1	3749501	3750000	10	+	428600	ENSCAFG00000036842	NA	NA	NA	NA	Intergenic	Intergenic	-	Non-repeat	NvsC	0.411763181	0.07748164
chr1_3750001	chr1	3750001	3750500	11	+	428100	ENSCAFG00000036842	NA	NA	NA	NA	Intergenic	Intergenic	-	Non-repeat	NvsC	0.370047808	0.060514833
chr1_3760501	chr1	3760501	3761000	7	+	417600	ENSCAFG00000036842	NA	NA	NA	NA	Intergenic	Intergenic	-	Non-repeat	NvsC	0.333730837	0
chr1_3824001	chr1	3824001	3824500	11	+	354100	ENSCAFG00000036842	NA	NA	NA	NA	Intergenic	Intergenic	-	Non-repeat	NvsC	0.38880284	0
chr1_3904001	chr1	3904001	3904500	17	+	274100	ENSCAFG00000036842	NA	NA	NA	NA	Intergenic	Intergenic	Shore	Non-repeat	NvsC	0.500159154	0
chr1_3914001	chr1	3914001	3914500	9	+	264100	ENSCAFG00000036842	NA	NA	NA	NA	Intergenic	Intergenic	-	Non-repeat	NvsC	0.321580976	0
chr1_3914501	chr1	3914501	3915000	6	+	263600	ENSCAFG00000036842	NA	NA	NA	NA	Intergenic	Intergenic	-	Non-repeat	NvsC	0.42463403	0.084176873
chr1_3925501	chr1	3925501	3926000	2	+	252600	ENSCAFG00000036842	NA	NA	NA	NA	Intergenic	Intergenic	Shelf	Non-repeat	NvsC	0.335795599	0.009378842
chr1_3932001	chr1	3932001	3932500	5	+	246100	ENSCAFG00000036842	NA	NA	NA	NA	Intergenic	Intergenic	-	Non-repeat	NvsC	0.318031901	0.019471633
chr1_3939501	chr1	3939501	3940000	9	+	238600	ENSCAFG00000036842	NA	NA	NA	NA	Intergenic	Intergenic	-	Non-repeat	NvsC	0.462498753	0
chr1_4077001	chr1	4077001	4077500	4	+	101100	ENSCAFG00000036842	NA	NA	NA	NA	Intergenic	Intergenic	Shelf	Non-repeat	NvsC	0.329118693	1.43E-10
chr1_4077501	chr1	4077501	4078000	8	+	100600	ENSCAFG00000036842	NA	NA	NA	NA	Intergenic	MLT1D|LTR|ERVL-MaLR	Shelf	Repeat	NvsC	0.427316772	0
chr1_4120001	chr1	4120001	4120500	24	+	58100	ENSCAFG00000036842	NA	NA	NA	NA	Intergenic	Intergenic	-	Non-repeat	NvsC	0.310957344	6.96E-10
chr1_4127501	chr1	4127501	4128000	9	+	50600	ENSCAFG00000036842	NA	NA	NA	NA	Intergenic	Intergenic	-	Non-repeat	NvsC	0.325296393	0.128117399
chr1_4140001	chr1	4140001	4140500	9	+	38100	ENSCAFG00000036842	NA	NA	NA	NA	Intergenic	Intergenic	-	Non-repeat	NvsC	0.310077263	0.02338902
chr1_4180001	chr1	4180001	4180500	8	+	-1900	ENSCAFG00000036842	NA	NA	NA	NA	Intergenic	Intergenic	Shore	Non-repeat	NvsC	0.291419447	0.121110008
chr1_4196001	chr1	4196001	4196500	17	+	-17900	ENSCAFG00000036842	NA	NA	NA	NA	Intergenic	Intergenic	-	Non-repeat	NvsC	0.341052619	0
chr1_4213001	chr1	4213001	4213500	11	+	18148	ENSCAFG00000000020	NA	NA	NA	NA	Intergenic	Intergenic	Shore	Non-repeat	NvsC	0.463039299	0
chr1_4226001	chr1	4226001	4226500	20	+	5148	ENSCAFG00000000020	NA	NA	NA	ENSCAFG00000000020	TTS (ENSCAFG00000000020)	Intergenic	Shore	Non-repeat	NvsC	0.417546766	0.088905125
chr1_4230001	chr1	4230001	4230500	9	+	1148	ENSCAFG00000000020	NA	NA	NA	ENSCAFG00000000020	intron (ENSCAFG00000000020, intron 1 of 1)	L1MB3|LINE|L1	Shore	Repeat	NvsC	0.306315818	0
chr1_4230501	chr1	4230501	4231000	7	+	648	ENSCAFG00000000020	NA	NA	NA	ENSCAFG00000000020	intron (ENSCAFG00000000020, intron 1 of 1)	Intergenic	Shore	Non-repeat	NvsC	0.293688365	2.72E-09
chr1_4231001	chr1	4231001	4231500	16	+	148	ENSCAFG00000000020	NA	NA	NA	ENSCAFG00000000020	intron (ENSCAFG00000000020, intron 1 of 1)	Intergenic	Shore	Non-repeat	NvsC	0.584224832	0.053958965
chr1_4232001	chr1	4232001	4232500	19	+	-852	ENSCAFG00000000020	NA	NA	NA	ENSCAFG00000000020	promoter-TSS (ENSCAFG00000000020)	Intergenic	Shelf	Non-repeat	NvsC	0.605880426	0.01432636
chr1_4232501	chr1	4232501	4233000	17	+	-1352	ENSCAFG00000000020	NA	NA	NA	NA	Intergenic	Intergenic	Shelf	Non-repeat	NvsC	0.315740701	0
chr1_4233001	chr1	4233001	4233500	20	+	-1852	ENSCAFG00000000020	NA	NA	NA	NA	Intergenic	Intergenic	Shelf	Non-repeat	NvsC	0.48329204	0
chr1_4241501	chr1	4241501	4242000	16	+	-10352	ENSCAFG00000000020	NA	NA	NA	NA	Intergenic	Intergenic	-	Non-repeat	NvsC	0.376804156	0
chr1_4248001	chr1	4248001	4248500	5	+	-16852	ENSCAFG00000000020	NA	NA	NA	NA	Intergenic	Intergenic	-	Non-repeat	NvsC	0.358746655	0.000975569
chr1_4249001	chr1	4249001	4249500	6	+	-17852	ENSCAFG00000000020	NA	NA	NA	NA	Intergenic	Intergenic	-	Non-repeat	NvsC	0.361636303	0.16996952
chr1_4260501	chr1	4260501	4261000	9	+	-29352	ENSCAFG00000000020	NA	NA	NA	NA	Intergenic	Intergenic	-	Non-repeat	NvsC	0.350542041	0
chr1_4264001	chr1	4264001	4264500	14	+	-26113	ENSCAFG00000040375	NA	NA	NA	NA	Intergenic	Intergenic	-	Non-repeat	NvsC	0.318110849	0
chr1_4264501	chr1	4264501	4265000	8	+	-25613	ENSCAFG00000040375	NA	NA	NA	NA	Intergenic	Intergenic	-	Non-repeat	NvsC	0.395155622	0
chr1_4268501	chr1	4268501	4269000	13	+	-21613	ENSCAFG00000040375	NA	NA	NA	NA	Intergenic	Intergenic	Shore	Non-repeat	NvsC	0.563310084	0
chr1_4275001	chr1	4275001	4275500	7	+	-15113	ENSCAFG00000040375	NA	NA	NA	NA	Intergenic	Intergenic	-	Non-repeat	NvsC	0.412344508	0.122237993
chr1_4284001	chr1	4284001	4284500	17	+	-6113	ENSCAFG00000040375	NA	NA	NA	NA	Intergenic	Intergenic	-	Non-repeat	NvsC	0.419895152	6.25E-11
chr1_4291501	chr1	4291501	4292000	13	+	1387	ENSCAFG00000040375	NA	NA	NA	ENSCAFG00000040375	exon (ENSCAFG00000040375, exon 2 of 2)	Intergenic	-	Non-repeat	NvsC	0.355735392	0.144562482
chr1_4294501	chr1	4294501	4295000	13	+	4387	ENSCAFG00000040375	NA	NA	NA	ENSCAFG00000040375	exon (ENSCAFG00000040375, exon 2 of 2)	Intergenic	-	Non-repeat	NvsC	0.349987417	0
chr1_4299001	chr1	4299001	4299500	5	+	-4606	ENSCAFG00000000021	ENSCAFG00000000021	ZADH2	protein-coding	NA	Intergenic	Intergenic	Shore	Non-repeat	NvsC	0.316022967	0.098688269
chr1_4299501	chr1	4299501	4300000	10	+	-4106	ENSCAFG00000000021	ENSCAFG00000000021	ZADH2	protein-coding	NA	Intergenic	Intergenic	Shore	Non-repeat	NvsC	0.654916995	6.71E-09
chr1_4315501	chr1	4315501	4316000	13	+	11894	ENSCAFG00000000021	ENSCAFG00000000021	ZADH2	protein-coding	NA	Intergenic	Intergenic	-	Non-repeat	NvsC	0.450786395	7.67E-11
chr1_4334501	chr1	4334501	4335000	10	+	30894	ENSCAFG00000000021	ENSCAFG00000000021	ZADH2	protein-coding	NA	Intergenic	Intergenic	-	Non-repeat	NvsC	0.433438319	0
chr1_4359001	chr1	4359001	4359500	6	+	55394	ENSCAFG00000000021	ENSCAFG00000000021	ZADH2	protein-coding	NA	Intergenic	L1MC1|LINE|L1	Shelf	Repeat	NvsC	0.34928276	0.021242762
chr1_4366501	chr1	4366501	4367000	16	+	62894	ENSCAFG00000000021	ENSCAFG00000000021	ZADH2	protein-coding	NA	Intergenic	Intergenic	Shore	Non-repeat	NvsC	0.378809487	0.160400119
chr1_4374001	chr1	4374001	4374500	15	+	70394	ENSCAFG00000000021	ENSCAFG00000000021	ZADH2	protein-coding	NA	Intergenic	L1MA9|LINE|L1	-	Repeat	NvsC	0.384163891	0.005756142
chr1_4403001	chr1	4403001	4403500	10	+	99394	ENSCAFG00000000021	ENSCAFG00000000021	ZADH2	protein-coding	NA	Intergenic	Intergenic	Shore	Non-repeat	NvsC	0.566722841	2.68E-10
chr1_4417001	chr1	4417001	4417500	19	+	113394	ENSCAFG00000000021	ENSCAFG00000000021	ZADH2	protein-coding	NA	Intergenic	L1_Canid_|LINE|L1	CpG Island	Repeat	NvsC	0.289016579	0.055148379
chr1_4428001	chr1	4428001	4428500	15	+	124394	ENSCAFG00000000021	ENSCAFG00000000021	ZADH2	protein-coding	ENSCAFG00000000022	intron (ENSCAFG00000000022, intron 7 of 7)	Intergenic	-	Non-repeat	NvsC	0.376108834	0
chr1_4430001	chr1	4430001	4430500	14	+	126394	ENSCAFG00000000021	ENSCAFG00000000021	ZADH2	protein-coding	ENSCAFG00000000022	intron (ENSCAFG00000000022, intron 7 of 7)	Intergenic	-	Non-repeat	NvsC	0.338132744	0
chr1_4459001	chr1	4459001	4459500	9	+	-130689	ENSCAFG00000036000	NA	NA	NA	ENSCAFG00000000022	intron (ENSCAFG00000000022, intron 7 of 7)	Intergenic	-	Non-repeat	NvsC	0.298183225	0.032481683
chr1_4488001	chr1	4488001	4488500	8	+	-101689	ENSCAFG00000036000	NA	NA	NA	ENSCAFG00000000022	intron (ENSCAFG00000000022, intron 7 of 7)	Intergenic	-	Non-repeat	NvsC	0.411389512	0.061358476
chr1_4491501	chr1	4491501	4492000	9	+	-98189	ENSCAFG00000036000	NA	NA	NA	ENSCAFG00000000022	intron (ENSCAFG00000000022, intron 7 of 7)	Intergenic	-	Non-repeat	NvsC	0.55649309	0.071809912
chr1_4492001	chr1	4492001	4492500	7	+	-97689	ENSCAFG00000036000	NA	NA	NA	ENSCAFG00000000022	intron (ENSCAFG00000000022, intron 7 of 7)	L2a|LINE|L2	-	Repeat	NvsC	0.38068254	0.202453853
chr1_4527001	chr1	4527001	4527500	8	+	-62689	ENSCAFG00000036000	NA	NA	NA	ENSCAFG00000000022	intron (ENSCAFG00000000022, intron 7 of 7)	Intergenic	-	Non-repeat	NvsC	0.394510219	0.03257083
chr1_4552501	chr1	4552501	4553000	5	+	-37189	ENSCAFG00000036000	NA	NA	NA	ENSCAFG00000000022	intron (ENSCAFG00000000022, intron 7 of 7)	Intergenic	-	Non-repeat	NvsC	0.283673598	6.47E-10
chr1_4611001	chr1	4611001	4611500	7	+	21311	ENSCAFG00000036000	NA	NA	NA	ENSCAFG00000000022	intron (ENSCAFG00000000022, intron 3 of 7)	Intergenic	-	Non-repeat	NvsC	0.317161463	0.017973872
chr1_4659501	chr1	4659501	4660000	12	+	69811	ENSCAFG00000036000	NA	NA	NA	ENSCAFG00000000022	intron (ENSCAFG00000000022, intron 3 of 7)	Intergenic	-	Non-repeat	NvsC	0.558281834	0
chr1_4669501	chr1	4669501	4670000	4	+	79811	ENSCAFG00000036000	NA	NA	NA	ENSCAFG00000000022	intron (ENSCAFG00000000022, intron 3 of 7)	Intergenic	-	Non-repeat	NvsC	0.353604551	0
chr1_4670001	chr1	4670001	4670500	8	+	80311	ENSCAFG00000036000	NA	NA	NA	ENSCAFG00000000022	intron (ENSCAFG00000000022, intron 3 of 7)	MIRb|SINE|MIR	-	Repeat	NvsC	0.330429562	1.61E-10
chr1_4679001	chr1	4679001	4679500	6	+	89311	ENSCAFG00000036000	NA	NA	NA	ENSCAFG00000000022	intron (ENSCAFG00000000022, intron 3 of 7)	Intergenic	-	Non-repeat	NvsC	0.295943707	2.70E-09
chr1_4685001	chr1	4685001	4685500	8	+	86681	ENSCAFG00000026962	NA	NA	NA	ENSCAFG00000000022	intron (ENSCAFG00000000022, intron 3 of 7)	L1_Cf|LINE|L1	-	Repeat	NvsC	0.367222535	0
chr1_4780501	chr1	4780501	4781000	9	+	-8819	ENSCAFG00000026962	NA	NA	NA	ENSCAFG00000000022	intron (ENSCAFG00000000022, intron 2 of 7)	Intergenic	-	Non-repeat	NvsC	0.38873278	0
chr1_4797501	chr1	4797501	4798000	5	+	-25819	ENSCAFG00000026962	NA	NA	NA	ENSCAFG00000000022	intron (ENSCAFG00000000022, intron 2 of 7)	Intergenic	-	Non-repeat	NvsC	0.301096704	0.006968251
chr1_4813501	chr1	4813501	4814000	10	+	26002	ENSCAFG00000000022	ENSCAFG00000000022	ZNF407	protein-coding	ENSCAFG00000000022	intron (ENSCAFG00000000022, intron 2 of 7)	Intergenic	-	Non-repeat	NvsC	0.388616862	0.217528166
chr1_4850501	chr1	4850501	4851000	4	+	-10998	ENSCAFG00000000022	ENSCAFG00000000022	ZNF407	protein-coding	NA	Intergenic	Intergenic	-	Non-repeat	NvsC	0.484222023	0
chr1_4854501	chr1	4854501	4855000	10	+	-14998	ENSCAFG00000000022	ENSCAFG00000000022	ZNF407	protein-coding	NA	Intergenic	Intergenic	-	Non-repeat	NvsC	0.364998	3.31E-09
chr1_4870501	chr1	4870501	4871000	11	+	-30998	ENSCAFG00000000022	ENSCAFG00000000022	ZNF407	protein-coding	NA	Intergenic	Intergenic	CpG Island	Non-repeat	NvsC	0.391193256	0.048465162
chr1_4893501	chr1	4893501	4894000	8	+	18225	ENSCAFG00000000024	ENSCAFG00000000024	CNDP1	protein-coding	ENSCAFG00000000024	intron (ENSCAFG00000000024, intron 3 of 11)	Intergenic	-	Non-repeat	NvsC	0.287762084	0.004419371
chr1_4901001	chr1	4901001	4901500	12	+	10725	ENSCAFG00000000024	ENSCAFG00000000024	CNDP1	protein-coding	ENSCAFG00000000024	intron (ENSCAFG00000000024, intron 1 of 11)	Intergenic	-	Non-repeat	NvsC	0.30408906	2.29E-09
chr1_4901501	chr1	4901501	4902000	21	+	10225	ENSCAFG00000000024	ENSCAFG00000000024	CNDP1	protein-coding	ENSCAFG00000000024	intron (ENSCAFG00000000024, intron 1 of 11)	Intergenic	-	Non-repeat	NvsC	0.420277471	0
chr1_4914501	chr1	4914501	4915000	12	+	-2775	ENSCAFG00000000024	ENSCAFG00000000024	CNDP1	protein-coding	ENSCAFG00000023363	exon (ENSCAFG00000023363, exon 12 of 12)	Intergenic	-	Non-repeat	NvsC	0.601378173	5.18E-09
chr1_4921501	chr1	4921501	4922000	10	+	-9371	ENSCAFG00000029366	NA	NA	NA	ENSCAFG00000023363	exon (ENSCAFG00000023363, exon 6 of 12)	Intergenic	Shore	Non-repeat	NvsC	0.560578281	0
chr1_4924501	chr1	4924501	4925000	19	+	-6371	ENSCAFG00000029366	NA	NA	NA	ENSCAFG00000023363	intron (ENSCAFG00000023363, intron 3 of 11)	Intergenic	Shelf	Non-repeat	NvsC	0.419596768	0
chr1_4974001	chr1	4974001	4974500	8	+	11631	ENSCAFG00000030462	NA	NA	NA	ENSCAFG00000000025	intron (ENSCAFG00000000025, intron 2 of 3)	SINEC_c2|SINE|tRNA-Lys	Shelf	Repeat	NvsC	0.35409468	3.14E-08
chr1_4977001	chr1	4977001	4977500	30	+	8631	ENSCAFG00000030462	NA	NA	NA	ENSCAFG00000000025	intron (ENSCAFG00000000025, intron 3 of 3)	CpG	CpG Island	Non-repeat	NvsC	0.290244682	0.01920774
chr1_5000001	chr1	5000001	5000500	16	+	-14369	ENSCAFG00000030462	NA	NA	NA	NA	Intergenic	C-rich|Low_complexity|Low_complexity	Shore	Repeat	NvsC	0.439378807	0
chr1_5047001	chr1	5047001	5047500	6	+	11359	ENSCAFG00000036325	NA	NA	NA	ENSCAFG00000023159	intron (ENSCAFG00000023159, intron 7 of 13)	L1_Canis1|LINE|L1	-	Repeat	NvsC	0.419967317	0.042405246
chr1_5064001	chr1	5064001	5064500	3	+	2576	ENSCAFG00000023159	ENSCAFG00000023159	C1H18orf63	protein-coding	ENSCAFG00000023159	intron (ENSCAFG00000023159, intron 1 of 13)	LTR106_Mam|LTR|LTR	Shore	Repeat	NvsC	0.292314862	0.043528264
chr1_5082501	chr1	5082501	5083000	5	+	11826	ENSCAFG00000000026	ENSCAFG00000000026	CYB5A	protein-coding	ENSCAFG00000034981	TTS (ENSCAFG00000034981)	L1MD3|LINE|L1	-	Repeat	NvsC	0.361628719	0.126371761
chr1_5083001	chr1	5083001	5083500	3	+	12326	ENSCAFG00000000026	ENSCAFG00000000026	CYB5A	protein-coding	ENSCAFG00000034981	TTS (ENSCAFG00000034981)	L2a|LINE|L2	-	Repeat	NvsC	0.328144037	0
chr1_5085001	chr1	5085001	5085500	6	+	12958	ENSCAFG00000034981	NA	NA	NA	ENSCAFG00000034981	exon (ENSCAFG00000034981, exon 3 of 3)	L2c|LINE|L2	-	Repeat	NvsC	0.291021543	3.06E-10
chr1_5106501	chr1	5106501	5107000	6	+	-8542	ENSCAFG00000034981	NA	NA	NA	ENSCAFG00000000026	TTS (ENSCAFG00000000026)	TTS (NM_001193298)	-	Non-repeat	NvsC	0.433885192	0
chr1_5133001	chr1	5133001	5133500	7	+	-9824	ENSCAFG00000039235	NA	NA	NA	NA	Intergenic	Intergenic	-	Non-repeat	NvsC	0.416870818	0
chr1_5155501	chr1	5155501	5156000	13	+	958	ENSCAFG00000000027	NA	NA	NA	ENSCAFG00000000027	TTS (ENSCAFG00000000027)	Intergenic	-	Non-repeat	NvsC	0.300856445	0
chr1_5174501	chr1	5174501	5175000	10	+	-569	ENSCAFG00000035378	NA	NA	NA	ENSCAFG00000035378	promoter-TSS (ENSCAFG00000035378)	Intergenic	Shelf	Non-repeat	NvsC	0.489506841	1.10E-10
chr1_5195001	chr1	5195001	5195500	10	+	13007	ENSCAFG00000000029	ENSCAFG00000000029	FBXO15	protein-coding	ENSCAFG00000000029	intron (ENSCAFG00000000029, intron 3 of 8)	Intergenic	-	Non-repeat	NvsC	0.315696437	7.45E-10
chr1_5284001	chr1	5284001	5284500	9	+	-43290	ENSCAFG00000028374	NA	NA	NA	NA	Intergenic	L1MC4|LINE|L1	-	Repeat	NvsC	0.371702094	0.238790646
chr1_5318501	chr1	5318501	5319000	7	+	-14409	ENSCAFG00000040757	NA	NA	NA	NA	Intergenic	Intergenic	-	Non-repeat	NvsC	0.293343563	7.81E-10
chr1_5322501	chr1	5322501	5323000	9	+	-10409	ENSCAFG00000040757	NA	NA	NA	NA	Intergenic	Intergenic	-	Non-repeat	NvsC	0.34916848	0
chr1_5898001	chr1	5898001	5898500	13	+	214404	ENSCAFG00000038230	NA	NA	NA	NA	Intergenic	SINEC_Cf|SINE|tRNA-Lys	-	Repeat	NvsC	0.315442077	2.79E-09
chr1_5987501	chr1	5987501	5988000	11	+	124904	ENSCAFG00000038230	NA	NA	NA	NA	Intergenic	CfERV1a_LTR|LTR|ERV1	-	Repeat	NvsC	0.492363358	0.059433413
chr1_5988001	chr1	5988001	5988500	7	+	124404	ENSCAFG00000038230	NA	NA	NA	NA	Intergenic	Intergenic	-	Non-repeat	NvsC	0.529155424	0.068390161
chr1_6145001	chr1	6145001	6145500	6	+	31131	ENSCAFG00000000031	ENSCAFG00000000031	NETO1	protein-coding	ENSCAFG00000000031	intron (ENSCAFG00000000031, intron 4 of 9)	Intergenic	-	Non-repeat	NvsC	0.48172508	0
chr1_6357001	chr1	6357001	6357500	8	+	-20997	ENSCAFG00000000032	ENSCAFG00000000032	CBLN2	protein-coding	NA	Intergenic	Intergenic	-	Non-repeat	NvsC	0.299298085	0.049016507
chr1_6443501	chr1	6443501	6444000	7	+	65503	ENSCAFG00000000032	ENSCAFG00000000032	CBLN2	protein-coding	NA	Intergenic	Intergenic	-	Non-repeat	NvsC	0.374828228	4.43E-09
chr1_6770501	chr1	6770501	6771000	10	+	73605	ENSCAFG00000008376	NA	NA	NA	NA	Intergenic	SINEC_Cf|SINE|tRNA-Lys	-	Repeat	NvsC	0.326948951	2.39E-10
chr1_7011001	chr1	7011001	7011500	5	+	-137990	ENSCAFG00000000034	NA	NA	NA	NA	Intergenic	SINEC_Cf|SINE|tRNA-Lys	-	Repeat	NvsC	0.4461956	0
chr1_7196501	chr1	7196501	7197000	9	+	-36846	ENSCAFG00000033478	ENSCAFG00000033478	LOC111090579	ncRNA	NA	Intergenic	L1_Canis1|LINE|L1	-	Repeat	NvsC	0.322435628	1.59E-09
chr1_7213501	chr1	7213501	7214000	8	+	-19846	ENSCAFG00000033478	ENSCAFG00000033478	LOC111090579	ncRNA	NA	Intergenic	Intergenic	-	Non-repeat	NvsC	0.286749607	6.21E-07
chr1_7214001	chr1	7214001	7214500	3	+	-19346	ENSCAFG00000033478	ENSCAFG00000033478	LOC111090579	ncRNA	NA	Intergenic	Intergenic	-	Non-repeat	NvsC	0.396836524	0
chr1_7580501	chr1	7580501	7581000	7	+	-104499	ENSCAFG00000033132	ENSCAFG00000033132	LOC111090580	ncRNA	NA	Intergenic	Intergenic	-	Non-repeat	NvsC	0.296203183	0.064281836
chr1_7804501	chr1	7804501	7805000	6	+	-84221	ENSCAFG00000034858	ENSCAFG00000034858	LOC100686010	ncRNA	NA	Intergenic	Intergenic	-	Non-repeat	NvsC	0.313811556	1.04E-09
chr1_7820501	chr1	7820501	7821000	6	+	-68221	ENSCAFG00000034858	ENSCAFG00000034858	LOC100686010	ncRNA	NA	Intergenic	Intergenic	-	Non-repeat	NvsC	0.310852385	0.052040436
chr1_7837501	chr1	7837501	7838000	7	+	-51221	ENSCAFG00000034858	ENSCAFG00000034858	LOC100686010	ncRNA	NA	Intergenic	Intergenic	-	Non-repeat	NvsC	0.347714703	0.011707073
chr1_7894001	chr1	7894001	7894500	14	+	5279	ENSCAFG00000034858	ENSCAFG00000034858	LOC100686010	ncRNA	ENSCAFG00000034858	TTS (ENSCAFG00000034858)	Intergenic	Shore	Non-repeat	NvsC	0.335181429	0.059316173
chr1_7911501	chr1	7911501	7912000	9	+	-14485	ENSCAFG00000030634	NA	NA	NA	NA	Intergenic	Intergenic	-	Non-repeat	NvsC	0.519533971	0
chr1_7946501	chr1	7946501	7947000	5	+	20515	ENSCAFG00000030634	NA	NA	NA	NA	Intergenic	Intergenic	-	Non-repeat	NvsC	0.44954548	0
chr1_7973501	chr1	7973501	7974000	8	+	38061	ENSCAFG00000040248	NA	NA	NA	NA	Intergenic	Intergenic	-	Non-repeat	NvsC	0.288323395	1.05E-10
chr1_7984501	chr1	7984501	7985000	20	+	27061	ENSCAFG00000040248	NA	NA	NA	NA	Intergenic	Intergenic	CpG Island	Non-repeat	NvsC	0.293287972	1.41E-10
chr1_8036501	chr1	8036501	8037000	7	+	-8828	ENSCAFG00000040731	NA	NA	NA	ENSCAFG00000037348	intron (ENSCAFG00000037348, intron 1 of 1)	Intergenic	-	Non-repeat	NvsC	0.309473275	0.293657353
chr1_8037001	chr1	8037001	8037500	6	+	-8328	ENSCAFG00000040731	NA	NA	NA	ENSCAFG00000037348	intron (ENSCAFG00000037348, intron 1 of 1)	Intergenic	-	Non-repeat	NvsC	0.289498269	0.038603855
chr1_8086001	chr1	8086001	8086500	5	+	-2255	ENSCAFG00000000036	ENSCAFG00000000036	SOCS6	protein-coding	NA	Intergenic	Intergenic	-	Non-repeat	NvsC	0.515741101	0
chr1_8086501	chr1	8086501	8087000	6	+	-2755	ENSCAFG00000000036	ENSCAFG00000000036	SOCS6	protein-coding	NA	Intergenic	Intergenic	-	Non-repeat	NvsC	0.584101502	1.15E-06
chr1_8088501	chr1	8088501	8089000	4	+	-4755	ENSCAFG00000000036	ENSCAFG00000000036	SOCS6	protein-coding	NA	Intergenic	Intergenic	-	Non-repeat	NvsC	0.303609337	0.01272343
chr1_8096001	chr1	8096001	8096500	5	+	-12255	ENSCAFG00000000036	ENSCAFG00000000036	SOCS6	protein-coding	NA	Intergenic	SINEC_a1|SINE|tRNA-Lys	-	Repeat	NvsC	0.306260656	0
chr1_8097001	chr1	8097001	8097500	4	+	-13255	ENSCAFG00000000036	ENSCAFG00000000036	SOCS6	protein-coding	NA	Intergenic	Intergenic	-	Non-repeat	NvsC	0.298131587	0
chr1_8105001	chr1	8105001	8105500	8	+	-12206	ENSCAFG00000035830	NA	NA	NA	NA	Intergenic	SINEC_c2|SINE|tRNA-Lys	-	Repeat	NvsC	0.434385411	0.057144417
chr1_8106501	chr1	8106501	8107000	17	+	-10706	ENSCAFG00000035830	NA	NA	NA	NA	Intergenic	L2|LINE|L2	-	Repeat	NvsC	0.393354126	0
chr1_8109001	chr1	8109001	8109500	13	+	-8206	ENSCAFG00000035830	NA	NA	NA	NA	Intergenic	SINEC_old|SINE|tRNA-Lys	-	Repeat	NvsC	0.334692429	0.164561855
chr1_8119001	chr1	8119001	8119500	6	+	1794	ENSCAFG00000035830	NA	NA	NA	ENSCAFG00000035830	TTS (ENSCAFG00000035830)	MIR|SINE|MIR	-	Repeat	NvsC	0.317271964	0
chr1_8142001	chr1	8142001	8142500	7	+	24794	ENSCAFG00000035830	NA	NA	NA	NA	Intergenic	Intergenic	-	Non-repeat	NvsC	0.367589289	3.07E-09
chr1_8192001	chr1	8192001	8192500	5	+	11363	ENSCAFG00000000037	ENSCAFG00000000037	RTTN	protein-coding	ENSCAFG00000000037	intron (ENSCAFG00000000037, intron 7 of 48)	L1MB4|LINE|L1	-	Repeat	NvsC	0.37661331	0.132224451
chr1_8269501	chr1	8269501	8270000	8	+	-59861	ENSCAFG00000036309	NA	NA	NA	ENSCAFG00000000037	intron (ENSCAFG00000000037, intron 32 of 48)	Intergenic	-	Non-repeat	NvsC	0.324521566	0.015807994
chr1_8285501	chr1	8285501	8286000	7	+	-43861	ENSCAFG00000036309	NA	NA	NA	ENSCAFG00000000037	exon (ENSCAFG00000000037, exon 36 of 49)	Intergenic	-	Non-repeat	NvsC	0.417051525	0.129272667
chr1_8352501	chr1	8352501	8353000	7	+	-12920	ENSCAFG00000000038	ENSCAFG00000000038	CD226	protein-coding	ENSCAFG00000000038	intron (ENSCAFG00000000038, intron 1 of 6)	Intergenic	-	Non-repeat	NvsC	0.347444579	0
chr1_8821001	chr1	8821001	8821500	5	+	-4676	ENSCAFG00000000039	ENSCAFG00000000039	DOK6	protein-coding	NA	Intergenic	L1MEj|LINE|L1	-	Repeat	NvsC	0.296112176	2.76E-07
chr1_9156501	chr1	9156501	9157000	6	+	-13786	ENSCAFG00000000041	NA	NA	NA	NA	Intergenic	Intergenic	-	Non-repeat	NvsC	0.373126816	0
chr1_9179001	chr1	9179001	9179500	5	+	-36286	ENSCAFG00000000041	NA	NA	NA	NA	Intergenic	L1_Carn7|LINE|L1	-	Repeat	NvsC	0.292545578	1.55E-10
chr1_9441501	chr1	9441501	9442000	8	+	46458	ENSCAFG00000000043	ENSCAFG00000000043	TMX3	protein-coding	NA	Intergenic	L2a|LINE|L2	-	Repeat	NvsC	0.286673746	0.112872707
chr1_9902001	chr1	9902001	9902500	7	+	-143976	ENSCAFG00000000044	NA	NA	NA	NA	Intergenic	SINEC_c1|SINE|tRNA-Lys	-	Repeat	NvsC	0.326147456	0.029776748
chr1_9980001	chr1	9980001	9980500	7	+	-65976	ENSCAFG00000000044	NA	NA	NA	NA	Intergenic	L2|LINE|L2	-	Repeat	NvsC	0.300994522	0.152986288
chr1_10142001	chr1	10142001	10142500	4	+	96024	ENSCAFG00000000044	NA	NA	NA	NA	Intergenic	Intergenic	-	Non-repeat	NvsC	0.292043533	0.140252411
chr1_10142501	chr1	10142501	10143000	10	+	96524	ENSCAFG00000000044	NA	NA	NA	NA	Intergenic	SINEC_Cf|SINE|tRNA-Lys	-	Repeat	NvsC	0.288451533	0.068396011
chr1_10474001	chr1	10474001	10474500	8	+	110450	ENSCAFG00000036920	NA	NA	NA	NA	Intergenic	Intergenic	-	Non-repeat	NvsC	0.41239032	0.048967691
chr1_10663501	chr1	10663501	10664000	7	+	-65065	ENSCAFG00000000048	NA	NA	NA	ENSCAFG00000040770	intron (ENSCAFG00000040770, intron 1 of 1)	L1_Canis1|LINE|L1	-	Repeat	NvsC	0.321183155	0.123404335
chr1_10799501	chr1	10799501	10800000	4	+	-46892	ENSCAFG00000040770	NA	NA	NA	NA	Intergenic	L1_Cf|LINE|L1	-	Repeat	NvsC	0.505504994	0
chr1_10977501	chr1	10977501	10978000	7	+	-96453	ENSCAFG00000000052	ENSCAFG00000000052	CDH19	protein-coding	NA	Intergenic	SINEC_Cf|SINE|tRNA-Lys	-	Repeat	NvsC	0.338942887	0.079354989
chr1_11364001	chr1	11364001	11364500	6	+	12036	ENSCAFG00000028080	NA	NA	NA	NA	Intergenic	Intergenic	-	Non-repeat	NvsC	0.299222593	0.042199396
chr1_11364501	chr1	11364501	11365000	1	+	12536	ENSCAFG00000028080	NA	NA	NA	NA	Intergenic	L1MC|LINE|L1	-	Repeat	NvsC	0.312015872	0.175650599
chr1_11445501	chr1	11445501	11446000	7	+	93536	ENSCAFG00000028080	NA	NA	NA	NA	Intergenic	Intergenic	-	Non-repeat	NvsC	0.30281785	8.98E-10
chr1_11940501	chr1	11940501	11941000	3	+	-22873	ENSCAFG00000038167	NA	NA	NA	NA	Intergenic	Intergenic	-	Non-repeat	NvsC	0.309879712	0.073455377
chr1_12192001	chr1	12192001	12192500	7	+	176751	ENSCAFG00000026536	NA	NA	NA	NA	Intergenic	Intergenic	-	Non-repeat	NvsC	0.508963631	0
chr1_12192501	chr1	12192501	12193000	1	+	176251	ENSCAFG00000026536	NA	NA	NA	NA	Intergenic	Intergenic	-	Non-repeat	NvsC	0.465682432	3.57E-07
chr1_12247001	chr1	12247001	12247500	18	+	121751	ENSCAFG00000026536	NA	NA	NA	NA	Intergenic	L1_Canis1|LINE|L1	-	Repeat	NvsC	0.294889683	0.012468803
chr1_12776501	chr1	12776501	12777000	8	+	9991	ENSCAFG00000035428	NA	NA	NA	NA	Intergenic	SINEC_Cf|SINE|tRNA-Lys	-	Repeat	NvsC	0.366637175	9.87E-09
chr1_12797501	chr1	12797501	12798000	5	+	-14891	ENSCAFG00000040796	NA	NA	NA	NA	Intergenic	SINEC_Cf|SINE|tRNA-Lys	-	Repeat	NvsC	0.332822513	0.165226171
chr1_12805501	chr1	12805501	12806000	2	+	-6891	ENSCAFG00000040796	NA	NA	NA	NA	Intergenic	CarERVR1-int|LTR|ERVL	-	Repeat	NvsC	0.349117479	0.105286672
chr1_12894501	chr1	12894501	12895000	4	+	580	ENSCAFG00000029206	NA	NA	NA	ENSCAFG00000029206	TTS (ENSCAFG00000029206)	Intergenic	-	Non-repeat	NvsC	0.408139987	0.084535274
chr1_13019001	chr1	13019001	13019500	7	+	-123920	ENSCAFG00000029206	NA	NA	NA	NA	Intergenic	Tigger7|DNA|TcMar-Tigger	-	Repeat	NvsC	0.641623721	5.61E-10
chr1_13208001	chr1	13208001	13208500	8	+	15661	ENSCAFG00000000058	ENSCAFG00000000058	SERPINB8	protein-coding	NA	Intergenic	Kanga1c|DNA|TcMar-Tc2	-	Repeat	NvsC	0.38171385	0
chr1_13226001	chr1	13226001	13226500	18	+	-2339	ENSCAFG00000000058	ENSCAFG00000000058	SERPINB8	protein-coding	NA	Intergenic	SINEC_a1|SINE|tRNA-Lys	-	Repeat	NvsC	0.342282272	0.342044369
chr1_13317001	chr1	13317001	13317500	9	+	-1159	ENSCAFG00000033153	NA	NA	NA	NA	Intergenic	Intergenic	-	Non-repeat	NvsC	0.378778593	0.129844317
chr1_13493501	chr1	13493501	13494000	9	+	11927	ENSCAFG00000023050	ENSCAFG00000023050	SERPINB13	protein-coding	ENSCAFG00000023050	exon (ENSCAFG00000023050, exon 9 of 9)	Intergenic	-	Non-repeat	NvsC	0.516426463	0.028336007
chr1_13494001	chr1	13494001	13494500	3	+	11427	ENSCAFG00000023050	ENSCAFG00000023050	SERPINB13	protein-coding	ENSCAFG00000023050	intron (ENSCAFG00000023050, intron 8 of 8)	Intergenic	-	Non-repeat	NvsC	0.402425561	0
chr1_13525001	chr1	13525001	13525500	8	+	3103	ENSCAFG00000023015	ENSCAFG00000023015	SERPINB12	protein-coding	ENSCAFG00000023015	intron (ENSCAFG00000023015, intron 2 of 6)	Intergenic	-	Non-repeat	NvsC	0.297153372	2.83E-09
chr1_13554001	chr1	13554001	13554500	6	+	-25897	ENSCAFG00000023015	ENSCAFG00000023015	SERPINB12	protein-coding	NA	Intergenic	Intergenic	Shore	Non-repeat	NvsC	0.380237501	0
chr1_13554501	chr1	13554501	13555000	6	+	-26397	ENSCAFG00000023015	ENSCAFG00000023015	SERPINB12	protein-coding	NA	Intergenic	Intergenic	Shore	Non-repeat	NvsC	0.337419305	0
chr1_13624001	chr1	13624001	13624500	7	+	14674	ENSCAFG00000024647	ENSCAFG00000024647	SERPINB5	protein-coding	ENSCAFG00000024647	intron (ENSCAFG00000024647, intron 1 of 7)	Intergenic	-	Non-repeat	NvsC	0.296005192	3.14E-07
chr1_13624501	chr1	13624501	13625000	6	+	14174	ENSCAFG00000024647	ENSCAFG00000024647	SERPINB5	protein-coding	ENSCAFG00000024647	intron (ENSCAFG00000024647, intron 1 of 7)	MER33|DNA|hAT-Charlie	-	Repeat	NvsC	0.289967643	0
chr1_13687501	chr1	13687501	13688000	5	+	5092	ENSCAFG00000033535	NA	NA	NA	NA	Intergenic	SINEC_a2|SINE|tRNA-Lys	Shore	Repeat	NvsC	0.329463327	0
chr1_13693001	chr1	13693001	13693500	12	+	90	ENSCAFG00000000067	NA	NA	NA	ENSCAFG00000000067	promoter-TSS (ENSCAFG00000000067)	Intergenic	Shelf	Non-repeat	NvsC	0.316736405	0
chr1_13703001	chr1	13703001	13703500	13	+	10090	ENSCAFG00000000067	NA	NA	NA	ENSCAFG00000000067	intron (ENSCAFG00000000067, intron 5 of 10)	MER68|LTR|ERVL	-	Repeat	NvsC	0.436142238	0
chr1_13709501	chr1	13709501	13710000	9	+	16590	ENSCAFG00000000067	NA	NA	NA	ENSCAFG00000000067	intron (ENSCAFG00000000067, intron 6 of 10)	Intergenic	-	Non-repeat	NvsC	0.42363875	0
chr1_13752001	chr1	13752001	13752500	6	+	18029	ENSCAFG00000000068	NA	NA	NA	ENSCAFG00000000068	intron (ENSCAFG00000000068, intron 2 of 2)	intron (NM_001002949, intron 4 of 4)	-	Non-repeat	NvsC	0.311206035	0
chr1_13764001	chr1	13764001	13764500	8	+	30029	ENSCAFG00000000068	NA	NA	NA	ENSCAFG00000000068	intron (ENSCAFG00000000068, intron 2 of 2)	intron (NM_001002949, intron 4 of 4)	-	Non-repeat	NvsC	0.334161126	0.026907354
chr1_13764501	chr1	13764501	13765000	12	+	30529	ENSCAFG00000000068	NA	NA	NA	ENSCAFG00000000068	intron (ENSCAFG00000000068, intron 2 of 2)	intron (NM_001002949, intron 4 of 4)	-	Non-repeat	NvsC	0.408396156	0.181764213
chr1_13774001	chr1	13774001	13774500	7	+	40029	ENSCAFG00000000068	NA	NA	NA	ENSCAFG00000000068	intron (ENSCAFG00000000068, intron 2 of 2)	intron (NM_001002949, intron 4 of 4)	-	Non-repeat	NvsC	0.410968377	1.77E-08
chr1_13801501	chr1	13801501	13802000	6	+	49288	ENSCAFG00000036048	NA	NA	NA	ENSCAFG00000000068	intron (ENSCAFG00000000068, intron 2 of 2)	intron (NM_001002949, intron 4 of 4)	-	Non-repeat	NvsC	0.46541819	0.045288226
chr1_13835001	chr1	13835001	13835500	6	+	15788	ENSCAFG00000036048	NA	NA	NA	ENSCAFG00000036048	intron (ENSCAFG00000036048, intron 2 of 2)	SINEC_c2|SINE|tRNA-Lys	-	Repeat	NvsC	0.350221875	0
chr1_13837501	chr1	13837501	13838000	7	+	13288	ENSCAFG00000036048	NA	NA	NA	ENSCAFG00000036048	intron (ENSCAFG00000036048, intron 2 of 2)	intron (NM_001002949, intron 4 of 4)	-	Non-repeat	NvsC	0.34809696	0.184466223
chr1_13838001	chr1	13838001	13838500	10	+	12788	ENSCAFG00000036048	NA	NA	NA	ENSCAFG00000036048	intron (ENSCAFG00000036048, intron 2 of 2)	intron (NM_001002949, intron 4 of 4)	-	Non-repeat	NvsC	0.290128444	0.073112929
chr1_13845001	chr1	13845001	13845500	4	+	5788	ENSCAFG00000036048	NA	NA	NA	ENSCAFG00000036048	intron (ENSCAFG00000036048, intron 2 of 2)	intron (NM_001002949, intron 4 of 4)	-	Non-repeat	NvsC	0.448825459	0.026197132
chr1_13845501	chr1	13845501	13846000	4	+	5288	ENSCAFG00000036048	NA	NA	NA	ENSCAFG00000036048	intron (ENSCAFG00000036048, intron 2 of 2)	intron (NM_001002949, intron 4 of 4)	-	Non-repeat	NvsC	0.481133973	0.034749839
chr1_13850001	chr1	13850001	13850500	14	+	788	ENSCAFG00000036048	NA	NA	NA	ENSCAFG00000036048	intron (ENSCAFG00000036048, intron 1 of 2)	intron (NM_001002949, intron 4 of 4)	-	Non-repeat	NvsC	0.533792867	0.121533266
chr1_13859001	chr1	13859001	13859500	8	+	-8212	ENSCAFG00000036048	NA	NA	NA	ENSCAFG00000000068	intron (ENSCAFG00000000068, intron 2 of 2)	Helitron2Na_Mam|RC?|Helitron?	-	Repeat	NvsC	0.342886618	0.045104317
chr1_13860001	chr1	13860001	13860500	9	+	-9212	ENSCAFG00000036048	NA	NA	NA	ENSCAFG00000000068	intron (ENSCAFG00000000068, intron 2 of 2)	intron (NM_001002949, intron 4 of 4)	-	Non-repeat	NvsC	0.595021128	3.96E-09
chr1_13861001	chr1	13861001	13861500	14	+	-10212	ENSCAFG00000036048	NA	NA	NA	ENSCAFG00000000068	intron (ENSCAFG00000000068, intron 2 of 2)	intron (NM_001002949, intron 4 of 4)	-	Non-repeat	NvsC	0.341285237	0
chr1_13871501	chr1	13871501	13872000	7	+	-20712	ENSCAFG00000036048	NA	NA	NA	ENSCAFG00000000068	intron (ENSCAFG00000000068, intron 2 of 2)	intron (NM_001002949, intron 4 of 4)	Shelf	Non-repeat	NvsC	0.284848193	0
chr1_13885001	chr1	13885001	13885500	17	+	-34212	ENSCAFG00000036048	NA	NA	NA	ENSCAFG00000000068	intron (ENSCAFG00000000068, intron 2 of 2)	intron (NM_001002949, intron 4 of 4)	Shore	Non-repeat	NvsC	0.585516761	0.18233216
chr1_13885501	chr1	13885501	13886000	21	+	-34712	ENSCAFG00000036048	NA	NA	NA	ENSCAFG00000000068	intron (ENSCAFG00000000068, intron 2 of 2)	intron (NM_001002949, intron 4 of 4)	Shore	Non-repeat	NvsC	0.443909515	0
chr1_13886001	chr1	13886001	13886500	11	+	-35212	ENSCAFG00000036048	NA	NA	NA	ENSCAFG00000000068	intron (ENSCAFG00000000068, intron 2 of 2)	intron (NM_001002949, intron 4 of 4)	Shore	Non-repeat	NvsC	0.509442514	0
chr1_13887001	chr1	13887001	13887500	16	+	-36212	ENSCAFG00000036048	NA	NA	NA	ENSCAFG00000000068	intron (ENSCAFG00000000068, intron 2 of 2)	intron (NM_001002949, intron 4 of 4)	Shore	Non-repeat	NvsC	0.29898131	3.16E-09
chr1_13887501	chr1	13887501	13888000	7	+	-36712	ENSCAFG00000036048	NA	NA	NA	ENSCAFG00000000068	intron (ENSCAFG00000000068, intron 2 of 2)	intron (NM_001002949, intron 4 of 4)	Shore	Non-repeat	NvsC	0.319920455	0.017335485
chr1_13902001	chr1	13902001	13902500	8	+	-41409	ENSCAFG00000040853	NA	NA	NA	ENSCAFG00000000068	exon (ENSCAFG00000000068, exon 3 of 3)	Intergenic	Shore	Non-repeat	NvsC	0.304703343	0.000256759
chr1_13941001	chr1	13941001	13941500	7	+	-2409	ENSCAFG00000040853	NA	NA	NA	NA	Intergenic	SINEC_a2|SINE|tRNA-Lys	-	Repeat	NvsC	0.29672548	0
chr1_13962501	chr1	13962501	13963000	8	+	2011	ENSCAFG00000037993	NA	NA	NA	ENSCAFG00000037993	intron (ENSCAFG00000037993, intron 1 of 2)	(TTTC)n|Simple_repeat|Simple_repeat	-	Repeat	NvsC	0.365563842	0.012593434
chr1_13974001	chr1	13974001	13974500	9	+	-9489	ENSCAFG00000037993	NA	NA	NA	NA	Intergenic	Intergenic	Shore	Non-repeat	NvsC	0.57851246	3.96E-09
chr1_13974501	chr1	13974501	13975000	63	+	-9989	ENSCAFG00000037993	NA	NA	NA	NA	Intergenic	CpG	CpG Island	Non-repeat	NvsC	0.508091085	0
chr1_13980501	chr1	13980501	13981000	5	+	-5105	ENSCAFG00000040014	NA	NA	NA	NA	Intergenic	L1MEd|LINE|L1	-	Repeat	NvsC	0.354542829	1.45E-08
chr1_14041001	chr1	14041001	14041500	5	+	55395	ENSCAFG00000040014	NA	NA	NA	ENSCAFG00000000070	intron (ENSCAFG00000000070, intron 14 of 16)	Intergenic	-	Non-repeat	NvsC	0.299179833	2.63E-08
chr1_14085501	chr1	14085501	14086000	4	+	-50302	ENSCAFG00000023652	NA	NA	NA	ENSCAFG00000000070	intron (ENSCAFG00000000070, intron 4 of 16)	L1_Canis1|LINE|L1	-	Repeat	NvsC	0.348728807	0
chr1_14158001	chr1	14158001	14158500	6	+	22198	ENSCAFG00000023652	NA	NA	NA	ENSCAFG00000000070	intron (ENSCAFG00000000070, intron 1 of 16)	L2|LINE|L2	-	Repeat	NvsC	0.329987416	0
chr1_14261501	chr1	14261501	14262000	8	+	-28362	ENSCAFG00000000070	ENSCAFG00000000070	PHLPP1	protein-coding	NA	Intergenic	LTR33|LTR|ERVL	-	Repeat	NvsC	0.3135046	0.136694914
chr1_14264001	chr1	14264001	14264500	6	+	-30862	ENSCAFG00000000070	ENSCAFG00000000070	PHLPP1	protein-coding	NA	Intergenic	Intergenic	-	Non-repeat	NvsC	0.340015702	4.90E-09
chr1_14264501	chr1	14264501	14265000	7	+	-31362	ENSCAFG00000000070	ENSCAFG00000000070	PHLPP1	protein-coding	NA	Intergenic	Intergenic	-	Non-repeat	NvsC	0.456264572	0
chr1_14268001	chr1	14268001	14268500	7	+	-34862	ENSCAFG00000000070	ENSCAFG00000000070	PHLPP1	protein-coding	NA	Intergenic	Intergenic	-	Non-repeat	NvsC	0.371244585	0
chr1_14312001	chr1	14312001	14312500	17	+	-78862	ENSCAFG00000000070	ENSCAFG00000000070	PHLPP1	protein-coding	NA	Intergenic	Intergenic	-	Non-repeat	NvsC	0.306575161	0
chr1_14312501	chr1	14312501	14313000	19	+	-79362	ENSCAFG00000000070	ENSCAFG00000000070	PHLPP1	protein-coding	NA	Intergenic	Intergenic	-	Non-repeat	NvsC	0.529984162	0
chr1_14334501	chr1	14334501	14335000	10	+	58409	ENSCAFG00000000073	ENSCAFG00000000073	ZCCHC2	protein-coding	NA	Intergenic	L1ME3F|LINE|L1	-	Repeat	NvsC	0.484130942	0
chr1_14335001	chr1	14335001	14335500	12	+	57909	ENSCAFG00000000073	ENSCAFG00000000073	ZCCHC2	protein-coding	NA	Intergenic	Intergenic	-	Non-repeat	NvsC	0.398342486	0
chr1_14356501	chr1	14356501	14357000	11	+	36409	ENSCAFG00000000073	ENSCAFG00000000073	ZCCHC2	protein-coding	ENSCAFG00000000073	intron (ENSCAFG00000000073, intron 6 of 13)	Intergenic	-	Non-repeat	NvsC	0.296352352	3.93E-10
chr1_14422001	chr1	14422001	14422500	9	+	28082	ENSCAFG00000038998	NA	NA	NA	ENSCAFG00000038998	TTS (ENSCAFG00000038998)	SINEC_Cf2|SINE|tRNA-Lys	-	Repeat	NvsC	0.601395051	6.03E-09
chr1_14422501	chr1	14422501	14423000	1	+	28582	ENSCAFG00000038998	NA	NA	NA	NA	Intergenic	Charlie1a|DNA|hAT-Charlie	-	Repeat	NvsC	0.354696229	6.02E-08
chr1_14429001	chr1	14429001	14429500	10	+	-34178	ENSCAFG00000037703	NA	NA	NA	NA	Intergenic	Intergenic	-	Non-repeat	NvsC	0.354160067	0
chr1_14431501	chr1	14431501	14432000	11	+	-31678	ENSCAFG00000037703	NA	NA	NA	NA	Intergenic	Intergenic	-	Non-repeat	NvsC	0.576666294	0
chr1_14438001	chr1	14438001	14438500	7	+	-25178	ENSCAFG00000037703	NA	NA	NA	NA	Intergenic	Intergenic	-	Non-repeat	NvsC	0.365282363	1.83E-10
chr1_14439001	chr1	14439001	14439500	22	+	-24178	ENSCAFG00000037703	NA	NA	NA	NA	Intergenic	Intergenic	-	Non-repeat	NvsC	0.668427686	0.064600433
chr1_14450001	chr1	14450001	14450500	9	+	-13178	ENSCAFG00000037703	NA	NA	NA	NA	Intergenic	Intergenic	-	Non-repeat	NvsC	0.563321822	0.113212528
chr1_14453501	chr1	14453501	14454000	8	+	-9678	ENSCAFG00000037703	NA	NA	NA	NA	Intergenic	L1MEd|LINE|L1	-	Repeat	NvsC	0.50141291	0
chr1_14454001	chr1	14454001	14454500	8	+	-9178	ENSCAFG00000037703	NA	NA	NA	NA	Intergenic	L2a|LINE|L2	-	Repeat	NvsC	0.328810796	0
chr1_14455001	chr1	14455001	14455500	12	+	-8178	ENSCAFG00000037703	NA	NA	NA	NA	Intergenic	Intergenic	-	Non-repeat	NvsC	0.35603539	0
chr1_14456501	chr1	14456501	14457000	13	+	-6678	ENSCAFG00000037703	NA	NA	NA	NA	Intergenic	Intergenic	-	Non-repeat	NvsC	0.321183814	1.42E-06
chr1_14463501	chr1	14463501	14464000	7	+	322	ENSCAFG00000037703	NA	NA	NA	ENSCAFG00000037703	intron (ENSCAFG00000037703, intron 1 of 3)	Zaphod3|DNA|hAT-Tip100	-	Repeat	NvsC	0.331393724	6.42E-08
chr1_14506001	chr1	14506001	14506500	6	+	2406	ENSCAFG00000029021	NA	NA	NA	ENSCAFG00000000075	intron (ENSCAFG00000000075, intron 9 of 9)	Intergenic	Shore	Non-repeat	NvsC	0.350939406	7.38E-09
chr1_14526501	chr1	14526501	14527000	16	+	22906	ENSCAFG00000029021	NA	NA	NA	ENSCAFG00000000075	intron (ENSCAFG00000000075, intron 5 of 9)	Intergenic	Shelf	Non-repeat	NvsC	0.31632093	8.91E-09
chr1_14533501	chr1	14533501	14534000	7	+	22280	ENSCAFG00000000075	ENSCAFG00000000075	TNFRSF11A	protein-coding	ENSCAFG00000000075	intron (ENSCAFG00000000075, intron 3 of 9)	L1MC5a|LINE|L1	Shelf	Repeat	NvsC	0.286311316	1.27E-10
chr1_14534001	chr1	14534001	14534500	5	+	21780	ENSCAFG00000000075	ENSCAFG00000000075	TNFRSF11A	protein-coding	ENSCAFG00000000075	intron (ENSCAFG00000000075, intron 3 of 9)	MIRc|SINE|MIR	Shelf	Repeat	NvsC	0.352687173	6.09E-08
chr1_14538001	chr1	14538001	14538500	10	+	17780	ENSCAFG00000000075	ENSCAFG00000000075	TNFRSF11A	protein-coding	ENSCAFG00000000075	intron (ENSCAFG00000000075, intron 1 of 9)	Intergenic	-	Non-repeat	NvsC	0.408180683	0
chr1_14538501	chr1	14538501	14539000	10	+	17280	ENSCAFG00000000075	ENSCAFG00000000075	TNFRSF11A	protein-coding	ENSCAFG00000000075	intron (ENSCAFG00000000075, intron 1 of 9)	Intergenic	-	Non-repeat	NvsC	0.293278659	0.065915456
chr1_14540501	chr1	14540501	14541000	6	+	15280	ENSCAFG00000000075	ENSCAFG00000000075	TNFRSF11A	protein-coding	ENSCAFG00000000075	intron (ENSCAFG00000000075, intron 1 of 9)	Intergenic	-	Non-repeat	NvsC	0.472794149	0.093846178
chr1_14541501	chr1	14541501	14542000	7	+	14280	ENSCAFG00000000075	ENSCAFG00000000075	TNFRSF11A	protein-coding	ENSCAFG00000000075	intron (ENSCAFG00000000075, intron 1 of 9)	Intergenic	-	Non-repeat	NvsC	0.386083293	0
chr1_14542001	chr1	14542001	14542500	11	+	13780	ENSCAFG00000000075	ENSCAFG00000000075	TNFRSF11A	protein-coding	ENSCAFG00000000075	intron (ENSCAFG00000000075, intron 1 of 9)	Intergenic	-	Non-repeat	NvsC	0.336849639	0
chr1_14547001	chr1	14547001	14547500	6	+	8780	ENSCAFG00000000075	ENSCAFG00000000075	TNFRSF11A	protein-coding	ENSCAFG00000000075	intron (ENSCAFG00000000075, intron 1 of 9)	Intergenic	-	Non-repeat	NvsC	0.307902765	0.084467194
chr1_14548501	chr1	14548501	14549000	13	+	7280	ENSCAFG00000000075	ENSCAFG00000000075	TNFRSF11A	protein-coding	ENSCAFG00000000075	intron (ENSCAFG00000000075, intron 1 of 9)	MIRb|SINE|MIR	-	Repeat	NvsC	0.390073709	1.03E-10
chr1_14549001	chr1	14549001	14549500	12	+	6780	ENSCAFG00000000075	ENSCAFG00000000075	TNFRSF11A	protein-coding	ENSCAFG00000000075	intron (ENSCAFG00000000075, intron 1 of 9)	Intergenic	-	Non-repeat	NvsC	0.357185836	0
chr1_14851001	chr1	14851001	14851500	10	+	-37086	ENSCAFG00000026643	NA	NA	NA	NA	Intergenic	Intergenic	-	Non-repeat	NvsC	0.404107838	7.18E-11
chr1_14912001	chr1	14912001	14912500	16	+	-7969	ENSCAFG00000034324	ENSCAFG00000034324	LOC111090609	ncRNA	NA	Intergenic	Intergenic	Shore	Non-repeat	NvsC	0.449568181	0.007959991
chr1_14912501	chr1	14912501	14913000	40	+	-8469	ENSCAFG00000034324	ENSCAFG00000034324	LOC111090609	ncRNA	NA	Intergenic	CpG	CpG Island	Non-repeat	NvsC	0.459666227	0.089565669
chr1_14914501	chr1	14914501	14915000	31	+	-10469	ENSCAFG00000034324	ENSCAFG00000034324	LOC111090609	ncRNA	NA	Intergenic	Intergenic	Shore	Non-repeat	NvsC	0.333776943	0
chr1_14915001	chr1	14915001	14915500	14	+	-10969	ENSCAFG00000034324	ENSCAFG00000034324	LOC111090609	ncRNA	NA	Intergenic	Intergenic	Shore	Non-repeat	NvsC	0.295720354	3.15E-07
chr1_14915501	chr1	14915501	14916000	12	+	-11469	ENSCAFG00000034324	ENSCAFG00000034324	LOC111090609	ncRNA	NA	Intergenic	Intergenic	Shelf	Non-repeat	NvsC	0.49656346	0.031521942
chr1_14924501	chr1	14924501	14925000	18	+	-20469	ENSCAFG00000034324	ENSCAFG00000034324	LOC111090609	ncRNA	NA	Intergenic	SINEC_a1|SINE|tRNA-Lys	-	Repeat	NvsC	0.404545817	0
chr1_14926001	chr1	14926001	14926500	11	+	-21969	ENSCAFG00000034324	ENSCAFG00000034324	LOC111090609	ncRNA	NA	Intergenic	Intergenic	-	Non-repeat	NvsC	0.306380972	0.06271818
chr1_14932001	chr1	14932001	14932500	6	+	-27969	ENSCAFG00000034324	ENSCAFG00000034324	LOC111090609	ncRNA	NA	Intergenic	(TA)n|Simple_repeat|Simple_repeat	-	Repeat	NvsC	0.307199574	0.224560422
chr1_14932501	chr1	14932501	14933000	5	+	-28469	ENSCAFG00000034324	ENSCAFG00000034324	LOC111090609	ncRNA	NA	Intergenic	(TTTTC)n|Simple_repeat|Simple_repeat	-	Repeat	NvsC	0.309125918	0.092266362
chr1_14945501	chr1	14945501	14946000	7	+	-40018	ENSCAFG00000032187	ENSCAFG00000032187	RNF152	protein-coding	NA	Intergenic	Intergenic	-	Non-repeat	NvsC	0.294217261	0
chr1_14971501	chr1	14971501	14972000	5	+	-14018	ENSCAFG00000032187	ENSCAFG00000032187	RNF152	protein-coding	NA	Intergenic	SINEC_Cf3|SINE|tRNA-Lys	-	Repeat	NvsC	0.466788622	0.149280306
chr1_14976001	chr1	14976001	14976500	11	+	-9518	ENSCAFG00000032187	ENSCAFG00000032187	RNF152	protein-coding	NA	Intergenic	Intergenic	-	Non-repeat	NvsC	0.30624272	0.118209669
chr1_14976501	chr1	14976501	14977000	10	+	-9018	ENSCAFG00000032187	ENSCAFG00000032187	RNF152	protein-coding	NA	Intergenic	Intergenic	-	Non-repeat	NvsC	0.321683368	0.269502054
chr1_14977501	chr1	14977501	14978000	8	+	-8018	ENSCAFG00000032187	ENSCAFG00000032187	RNF152	protein-coding	NA	Intergenic	Intergenic	-	Non-repeat	NvsC	0.578133571	0
chr1_14978001	chr1	14978001	14978500	8	+	-7518	ENSCAFG00000032187	ENSCAFG00000032187	RNF152	protein-coding	NA	Intergenic	Intergenic	-	Non-repeat	NvsC	0.383568714	0.093566725
chr1_14979501	chr1	14979501	14980000	11	+	-6018	ENSCAFG00000032187	ENSCAFG00000032187	RNF152	protein-coding	NA	Intergenic	Intergenic	-	Non-repeat	NvsC	0.319412088	0.131024022
chr1_14984501	chr1	14984501	14985000	10	+	-1018	ENSCAFG00000032187	ENSCAFG00000032187	RNF152	protein-coding	NA	Intergenic	Intergenic	Shore	Non-repeat	NvsC	0.546276113	5.87E-10
chr1_15006001	chr1	15006001	15006500	12	+	20482	ENSCAFG00000032187	ENSCAFG00000032187	RNF152	protein-coding	NA	Intergenic	L1MB4|LINE|L1	-	Repeat	NvsC	0.297822292	0
chr1_15043001	chr1	15043001	15043500	9	+	57482	ENSCAFG00000032187	ENSCAFG00000032187	RNF152	protein-coding	NA	Intergenic	Intergenic	-	Non-repeat	NvsC	0.465742349	0.001663752
chr1_15044501	chr1	15044501	15045000	12	+	58982	ENSCAFG00000032187	ENSCAFG00000032187	RNF152	protein-coding	NA	Intergenic	MLT1C|LTR|ERVL-MaLR	-	Repeat	NvsC	0.319377979	0.128312469
chr1_15121501	chr1	15121501	15122000	6	+	113129	ENSCAFG00000000086	ENSCAFG00000000086	CDH20	protein-coding	NA	Intergenic	Intergenic	-	Non-repeat	NvsC	0.304364406	2.61E-09
chr1_15123001	chr1	15123001	15123500	22	+	111629	ENSCAFG00000000086	ENSCAFG00000000086	CDH20	protein-coding	NA	Intergenic	Intergenic	-	Non-repeat	NvsC	0.29550958	0
chr1_15124001	chr1	15124001	15124500	20	+	110629	ENSCAFG00000000086	ENSCAFG00000000086	CDH20	protein-coding	NA	Intergenic	Intergenic	-	Non-repeat	NvsC	0.347107988	0.005625361
chr1_15299001	chr1	15299001	15299500	4	+	-64371	ENSCAFG00000000086	ENSCAFG00000000086	CDH20	protein-coding	NA	Intergenic	Intergenic	-	Non-repeat	NvsC	0.287546809	0
chr1_15353001	chr1	15353001	15353500	7	+	-118371	ENSCAFG00000000086	ENSCAFG00000000086	CDH20	protein-coding	NA	Intergenic	MLT1D|LTR|ERVL-MaLR	-	Repeat	NvsC	0.300903782	0
chr1_15387501	chr1	15387501	15388000	13	+	-152871	ENSCAFG00000000086	ENSCAFG00000000086	CDH20	protein-coding	NA	Intergenic	Intergenic	Shore	Non-repeat	NvsC	0.307637827	1.07E-10
chr1_15392501	chr1	15392501	15393000	5	+	-157871	ENSCAFG00000000086	ENSCAFG00000000086	CDH20	protein-coding	NA	Intergenic	Intergenic	-	Non-repeat	NvsC	0.379375387	0
chr1_15691501	chr1	15691501	15692000	6	+	39098	ENSCAFG00000028257	NA	NA	NA	NA	Intergenic	Intergenic	-	Non-repeat	NvsC	0.351430156	0.140363921
chr1_15866001	chr1	15866001	15866500	8	+	-138494	ENSCAFG00000033813	NA	NA	NA	NA	Intergenic	Intergenic	-	Non-repeat	NvsC	0.296120257	0.0777782
chr1_15866501	chr1	15866501	15867000	2	+	-137994	ENSCAFG00000033813	NA	NA	NA	NA	Intergenic	Intergenic	-	Non-repeat	NvsC	0.386076361	0.103596189
chr1_15891501	chr1	15891501	15892000	5	+	-112994	ENSCAFG00000033813	NA	NA	NA	NA	Intergenic	Intergenic	-	Non-repeat	NvsC	0.300066534	0.015886196
chr1_16029501	chr1	16029501	16030000	6	+	-19816	ENSCAFG00000000089	NA	NA	NA	NA	Intergenic	L1_Canis1|LINE|L1	-	Repeat	NvsC	0.354278877	0.027594787
chr1_16046501	chr1	16046501	16047000	7	+	-36816	ENSCAFG00000000089	NA	NA	NA	NA	Intergenic	Intergenic	-	Non-repeat	NvsC	0.335953475	1.25E-07
chr1_16063501	chr1	16063501	16064000	6	+	-53816	ENSCAFG00000000089	NA	NA	NA	NA	Intergenic	Intergenic	-	Non-repeat	NvsC	0.431351736	2.00E-10
chr1_16064001	chr1	16064001	16064500	1	+	-54316	ENSCAFG00000000089	NA	NA	NA	NA	Intergenic	Intergenic	-	Non-repeat	NvsC	0.369202256	0
chr1_16135501	chr1	16135501	16136000	8	+	3922	ENSCAFG00000000090	ENSCAFG00000000090	MC4R	protein-coding	NA	Intergenic	SINEC_Cf|SINE|tRNA-Lys	-	Repeat	NvsC	0.527189054	0.14309454
chr1_16225001	chr1	16225001	16225500	6	+	-19219	ENSCAFG00000028239	NA	NA	NA	NA	Intergenic	SINEC_Cf2|SINE|tRNA-Lys	-	Repeat	NvsC	0.291816744	0.183713556
chr1_16237001	chr1	16237001	16237500	6	+	-7219	ENSCAFG00000028239	NA	NA	NA	NA	Intergenic	SINEC_Cf|SINE|tRNA-Lys	-	Repeat	NvsC	0.284332796	0.19394589
chr1_16416501	chr1	16416501	16417000	5	+	2878	ENSCAFG00000030666	NA	NA	NA	NA	Intergenic	L1MB1|LINE|L1	-	Repeat	NvsC	0.340828624	0
chr1_16422501	chr1	16422501	16423000	4	+	8878	ENSCAFG00000030666	NA	NA	NA	NA	Intergenic	SINEC_old|SINE|tRNA-Lys	-	Repeat	NvsC	0.295792105	0.152465318
chr1_16429501	chr1	16429501	16430000	9	+	15878	ENSCAFG00000030666	NA	NA	NA	NA	Intergenic	SINEC_Cf3|SINE|tRNA-Lys	-	Repeat	NvsC	0.494240405	0
chr1_16475001	chr1	16475001	16475500	10	+	-2341	ENSCAFG00000023829	ENSCAFG00000023829	PMAIP1	protein-coding	NA	Intergenic	Intergenic	Shore	Non-repeat	NvsC	0.517469547	0.043898504
chr1_16488501	chr1	16488501	16489000	11	+	-10091	ENSCAFG00000026487	NA	NA	NA	NA	Intergenic	Intergenic	-	Non-repeat	NvsC	0.540200661	0.088230865
chr1_16498501	chr1	16498501	16499000	22	+	-91	ENSCAFG00000026487	NA	NA	NA	ENSCAFG00000026487	promoter-TSS (ENSCAFG00000026487)	Intergenic	-	Non-repeat	NvsC	0.439833105	0
chr1_16509001	chr1	16509001	16509500	7	+	10409	ENSCAFG00000026487	NA	NA	NA	NA	Intergenic	Intergenic	-	Non-repeat	NvsC	0.304166465	0
chr1_16519501	chr1	16519501	16520000	7	+	20909	ENSCAFG00000026487	NA	NA	NA	NA	Intergenic	Intergenic	-	Non-repeat	NvsC	0.364315498	0.113740368
chr1_16582501	chr1	16582501	16583000	14	+	-14595	ENSCAFG00000000093	ENSCAFG00000000093	CCBE1	protein-coding	NA	Intergenic	Intergenic	-	Non-repeat	NvsC	0.463329304	0
chr1_16583001	chr1	16583001	16583500	17	+	-14095	ENSCAFG00000000093	ENSCAFG00000000093	CCBE1	protein-coding	NA	Intergenic	Intergenic	-	Non-repeat	NvsC	0.624550535	6.98E-09
chr1_16583501	chr1	16583501	16584000	8	+	-13595	ENSCAFG00000000093	ENSCAFG00000000093	CCBE1	protein-coding	NA	Intergenic	Intergenic	-	Non-repeat	NvsC	0.436850393	0.217198154
chr1_16587501	chr1	16587501	16588000	8	+	-9595	ENSCAFG00000000093	ENSCAFG00000000093	CCBE1	protein-coding	NA	Intergenic	MER20|DNA|hAT-Charlie	-	Repeat	NvsC	0.321667385	0
chr1_16591001	chr1	16591001	16591500	5	+	-6095	ENSCAFG00000000093	ENSCAFG00000000093	CCBE1	protein-coding	NA	Intergenic	Intergenic	-	Non-repeat	NvsC	0.344529473	1.92E-08
chr1_16591501	chr1	16591501	16592000	4	+	-5595	ENSCAFG00000000093	ENSCAFG00000000093	CCBE1	protein-coding	NA	Intergenic	Intergenic	Shelf	Non-repeat	NvsC	0.416355938	0.071992383
chr1_16595001	chr1	16595001	16595500	6	+	-2095	ENSCAFG00000000093	ENSCAFG00000000093	CCBE1	protein-coding	NA	Intergenic	L1_Canis1|LINE|L1	Shore	Repeat	NvsC	0.343114658	0
chr1_16595501	chr1	16595501	16596000	38	+	-1595	ENSCAFG00000000093	ENSCAFG00000000093	CCBE1	protein-coding	NA	Intergenic	Intergenic	CpG Island	Non-repeat	NvsC	0.385985133	0
chr1_16597501	chr1	16597501	16598000	42	+	405	ENSCAFG00000000093	ENSCAFG00000000093	CCBE1	protein-coding	ENSCAFG00000000093	intron (ENSCAFG00000000093, intron 1 of 9)	CpG	CpG Island	Non-repeat	NvsC	0.312576362	0.004750597
chr1_16598501	chr1	16598501	16599000	8	+	1405	ENSCAFG00000000093	ENSCAFG00000000093	CCBE1	protein-coding	ENSCAFG00000000093	intron (ENSCAFG00000000093, intron 1 of 9)	Intergenic	Shore	Non-repeat	NvsC	0.478662096	6.37E-09
chr1_16611501	chr1	16611501	16612000	3	+	14405	ENSCAFG00000000093	ENSCAFG00000000093	CCBE1	protein-coding	ENSCAFG00000000093	intron (ENSCAFG00000000093, intron 1 of 9)	Plat_L3|LINE|CR1	-	Repeat	NvsC	0.289713616	0.041040435
chr1_16629001	chr1	16629001	16629500	15	+	31905	ENSCAFG00000000093	ENSCAFG00000000093	CCBE1	protein-coding	ENSCAFG00000000093	intron (ENSCAFG00000000093, intron 1 of 9)	Intergenic	-	Non-repeat	NvsC	0.426030773	0.035486617
chr1_16648501	chr1	16648501	16649000	6	+	51405	ENSCAFG00000000093	ENSCAFG00000000093	CCBE1	protein-coding	ENSCAFG00000000093	intron (ENSCAFG00000000093, intron 1 of 9)	Intergenic	-	Non-repeat	NvsC	0.32868381	0.01131441
chr1_16710001	chr1	16710001	16710500	11	+	-1061	ENSCAFG00000033674	NA	NA	NA	ENSCAFG00000000093	intron (ENSCAFG00000000093, intron 1 of 9)	L4_B_Mam|LINE|RTE-X	-	Repeat	NvsC	0.344911382	1.37E-08
chr1_16710501	chr1	16710501	16711000	8	+	-1561	ENSCAFG00000033674	NA	NA	NA	ENSCAFG00000000093	intron (ENSCAFG00000000093, intron 1 of 9)	MLT1B|LTR|ERVL-MaLR	-	Repeat	NvsC	0.359771817	0.141021505
chr1_16824001	chr1	16824001	16824500	14	+	-44446	ENSCAFG00000000094	ENSCAFG00000000094	LMAN1	protein-coding	NA	Intergenic	Intergenic	-	Non-repeat	NvsC	0.330733211	4.26E-08
chr1_16828501	chr1	16828501	16829000	12	+	-39946	ENSCAFG00000000094	ENSCAFG00000000094	LMAN1	protein-coding	NA	Intergenic	MER5A1|DNA|hAT-Charlie	-	Repeat	NvsC	0.551493444	0.02718075
chr1_16841501	chr1	16841501	16842000	6	+	-26946	ENSCAFG00000000094	ENSCAFG00000000094	LMAN1	protein-coding	NA	Intergenic	SINEC_a2|SINE|tRNA-Lys	-	Repeat	NvsC	0.356095552	0
chr1_16853001	chr1	16853001	16853500	9	+	-15446	ENSCAFG00000000094	ENSCAFG00000000094	LMAN1	protein-coding	NA	Intergenic	Intergenic	-	Non-repeat	NvsC	0.313351814	0.026719204
chr1_16898501	chr1	16898501	16899000	6	+	-2003	ENSCAFG00000000096	NA	NA	NA	NA	Intergenic	Intergenic	-	Non-repeat	NvsC	0.298581798	0.123739109
chr1_16912001	chr1	16912001	16912500	11	+	11497	ENSCAFG00000000096	NA	NA	NA	NA	Intergenic	Intergenic	Shelf	Non-repeat	NvsC	0.453225056	0.015749956
chr1_16937001	chr1	16937001	16937500	6	+	-3420	ENSCAFG00000000098	NA	NA	NA	NA	Intergenic	Intergenic	Shelf	Non-repeat	NvsC	0.305141263	0.130713374
chr1_16940501	chr1	16940501	16941000	46	+	80	ENSCAFG00000000098	NA	NA	NA	ENSCAFG00000000098	promoter-TSS (ENSCAFG00000000098)	CpG	CpG Island	Non-repeat	NvsC	0.376339938	0.021834888
chr1_16941001	chr1	16941001	16941500	53	+	580	ENSCAFG00000000098	NA	NA	NA	ENSCAFG00000000098	intron (ENSCAFG00000000098, intron 1 of 5)	CpG	CpG Island	Non-repeat	NvsC	0.508296364	4.34E-06
chr1_16946001	chr1	16946001	16946500	53	+	5580	ENSCAFG00000000098	NA	NA	NA	NA	Intergenic	CpG	CpG Island	Non-repeat	NvsC	0.43235839	3.97E-09
chr1_16955001	chr1	16955001	16955500	9	+	2031	ENSCAFG00000026151	NA	NA	NA	NA	Intergenic	Intergenic	-	Non-repeat	NvsC	0.287325086	0
chr1_16958001	chr1	16958001	16958500	12	+	5031	ENSCAFG00000026151	NA	NA	NA	NA	Intergenic	Intergenic	-	Non-repeat	NvsC	0.470020706	0.035022732
chr1_16958501	chr1	16958501	16959000	5	+	5531	ENSCAFG00000026151	NA	NA	NA	NA	Intergenic	L1MD2|LINE|L1	-	Repeat	NvsC	0.394038434	0
chr1_16983001	chr1	16983001	16983500	6	+	4280	ENSCAFG00000000099	NA	NA	NA	ENSCAFG00000000099	intron (ENSCAFG00000000099, intron 2 of 3)	Intergenic	Shelf	Non-repeat	NvsC	0.387960022	0.029644733
chr1_16986001	chr1	16986001	16986500	18	+	1280	ENSCAFG00000000099	NA	NA	NA	ENSCAFG00000000099	intron (ENSCAFG00000000099, intron 1 of 3)	Intergenic	CpG Island	Non-repeat	NvsC	0.363785639	0.025763743
chr1_16986501	chr1	16986501	16987000	38	+	780	ENSCAFG00000000099	NA	NA	NA	ENSCAFG00000000099	intron (ENSCAFG00000000099, intron 1 of 3)	CpG	CpG Island	Non-repeat	NvsC	0.440426896	0.030806612
chr1_16987001	chr1	16987001	16987500	68	+	280	ENSCAFG00000000099	NA	NA	NA	ENSCAFG00000000099	intron (ENSCAFG00000000099, intron 1 of 3)	CpG	CpG Island	Non-repeat	NvsC	0.32056815	0.102993623
chr1_16988001	chr1	16988001	16988500	11	+	-720	ENSCAFG00000000099	NA	NA	NA	ENSCAFG00000000099	promoter-TSS (ENSCAFG00000000099)	Intergenic	Shore	Non-repeat	NvsC	0.492576119	0
chr1_17018001	chr1	17018001	17018500	25	+	17828	ENSCAFG00000000100	ENSCAFG00000000100	SEC11C	protein-coding	NA	Intergenic	Intergenic	-	Non-repeat	NvsC	0.534398854	0.05425696
chr1_17023501	chr1	17023501	17024000	6	+	12328	ENSCAFG00000000100	ENSCAFG00000000100	SEC11C	protein-coding	ENSCAFG00000000100	intron (ENSCAFG00000000100, intron 3 of 5)	intron (NM_001003312, intron 3 of 5)	-	Non-repeat	NvsC	0.296879667	2.72E-10
chr1_17052001	chr1	17052001	17052500	11	+	-16172	ENSCAFG00000000100	ENSCAFG00000000100	SEC11C	protein-coding	NA	Intergenic	Intergenic	-	Non-repeat	NvsC	0.423649408	0
chr1_17085001	chr1	17085001	17085500	33	+	-49172	ENSCAFG00000000100	ENSCAFG00000000100	SEC11C	protein-coding	ENSCAFG00000000101	intron (ENSCAFG00000000101, intron 10 of 15)	CpG	CpG Island	Non-repeat	NvsC	0.330538754	0.021518415
chr1_17087001	chr1	17087001	17087500	12	+	-51172	ENSCAFG00000000100	ENSCAFG00000000100	SEC11C	protein-coding	ENSCAFG00000000101	intron (ENSCAFG00000000101, intron 10 of 15)	MLT1B|LTR|ERVL-MaLR	Shore	Repeat	NvsC	0.346726292	0.045915696
chr1_17102001	chr1	17102001	17102500	18	+	41493	ENSCAFG00000000101	ENSCAFG00000000101	LOC610160	protein-coding	ENSCAFG00000000101	intron (ENSCAFG00000000101, intron 7 of 15)	Intergenic	-	Non-repeat	NvsC	0.368303753	0.197084401
chr1_17103001	chr1	17103001	17103500	11	+	40493	ENSCAFG00000000101	ENSCAFG00000000101	LOC610160	protein-coding	ENSCAFG00000000101	intron (ENSCAFG00000000101, intron 7 of 15)	Intergenic	-	Non-repeat	NvsC	0.506302265	0
chr1_17115501	chr1	17115501	17116000	19	+	27993	ENSCAFG00000000101	ENSCAFG00000000101	LOC610160	protein-coding	ENSCAFG00000000101	intron (ENSCAFG00000000101, intron 3 of 15)	Intergenic	-	Non-repeat	NvsC	0.307305438	0.224728863
chr1_17125001	chr1	17125001	17125500	12	+	18493	ENSCAFG00000000101	ENSCAFG00000000101	LOC610160	protein-coding	ENSCAFG00000000101	intron (ENSCAFG00000000101, intron 2 of 15)	Intergenic	-	Non-repeat	NvsC	0.515420603	0
chr1_17149001	chr1	17149001	17149500	6	+	-5507	ENSCAFG00000000101	ENSCAFG00000000101	LOC610160	protein-coding	NA	Intergenic	LTR33|LTR|ERVL	-	Repeat	NvsC	0.476367603	0.132105716
chr1_17149501	chr1	17149501	17150000	5	+	-6007	ENSCAFG00000000101	ENSCAFG00000000101	LOC610160	protein-coding	NA	Intergenic	Intergenic	-	Non-repeat	NvsC	0.285837302	9.00E-11
chr1_17170501	chr1	17170501	17171000	11	+	-27007	ENSCAFG00000000101	ENSCAFG00000000101	LOC610160	protein-coding	ENSCAFG00000000103	intron (ENSCAFG00000000103, intron 6 of 8)	Intergenic	-	Non-repeat	NvsC	0.367131006	0
chr1_17178501	chr1	17178501	17179000	13	+	32210	ENSCAFG00000000103	ENSCAFG00000000103	ZNF532	protein-coding	ENSCAFG00000000103	intron (ENSCAFG00000000103, intron 6 of 8)	Intergenic	-	Non-repeat	NvsC	0.296966187	0.126729523
chr1_17180501	chr1	17180501	17181000	11	+	30210	ENSCAFG00000000103	ENSCAFG00000000103	ZNF532	protein-coding	ENSCAFG00000000103	intron (ENSCAFG00000000103, intron 6 of 8)	Intergenic	-	Non-repeat	NvsC	0.307212098	1.35E-09
chr1_17181501	chr1	17181501	17182000	5	+	29210	ENSCAFG00000000103	ENSCAFG00000000103	ZNF532	protein-coding	ENSCAFG00000000103	intron (ENSCAFG00000000103, intron 4 of 8)	Intergenic	-	Non-repeat	NvsC	0.341008058	0
chr1_17182001	chr1	17182001	17182500	10	+	28710	ENSCAFG00000000103	ENSCAFG00000000103	ZNF532	protein-coding	ENSCAFG00000000103	intron (ENSCAFG00000000103, intron 4 of 8)	Intergenic	-	Non-repeat	NvsC	0.375577246	2.37E-10
chr1_17199501	chr1	17199501	17200000	8	+	11210	ENSCAFG00000000103	ENSCAFG00000000103	ZNF532	protein-coding	ENSCAFG00000000103	intron (ENSCAFG00000000103, intron 1 of 8)	Intergenic	-	Non-repeat	NvsC	0.365126755	0
chr1_17201001	chr1	17201001	17201500	8	+	9710	ENSCAFG00000000103	ENSCAFG00000000103	ZNF532	protein-coding	ENSCAFG00000000103	intron (ENSCAFG00000000103, intron 1 of 8)	Intergenic	-	Non-repeat	NvsC	0.32233228	0.007991766
chr1_17204501	chr1	17204501	17205000	6	+	6210	ENSCAFG00000000103	ENSCAFG00000000103	ZNF532	protein-coding	ENSCAFG00000000103	intron (ENSCAFG00000000103, intron 1 of 8)	L1MD1|LINE|L1	-	Repeat	NvsC	0.353506054	0
chr1_17205001	chr1	17205001	17205500	9	+	5710	ENSCAFG00000000103	ENSCAFG00000000103	ZNF532	protein-coding	ENSCAFG00000000103	intron (ENSCAFG00000000103, intron 1 of 8)	L1MD1|LINE|L1	Shelf	Repeat	NvsC	0.562192751	0.106752813
chr1_17206501	chr1	17206501	17207000	22	+	4210	ENSCAFG00000000103	ENSCAFG00000000103	ZNF532	protein-coding	ENSCAFG00000000103	intron (ENSCAFG00000000103, intron 1 of 8)	Intergenic	Shelf	Non-repeat	NvsC	0.406689964	0
chr1_17207001	chr1	17207001	17207500	13	+	3710	ENSCAFG00000000103	ENSCAFG00000000103	ZNF532	protein-coding	ENSCAFG00000000103	intron (ENSCAFG00000000103, intron 1 of 8)	Intergenic	Shore	Non-repeat	NvsC	0.321522477	0.003347845
chr1_17211501	chr1	17211501	17212000	7	+	-790	ENSCAFG00000000103	ENSCAFG00000000103	ZNF532	protein-coding	ENSCAFG00000000103	promoter-TSS (ENSCAFG00000000103)	Intergenic	Shore	Non-repeat	NvsC	0.306985631	1.01E-09
chr1_17214501	chr1	17214501	17215000	11	+	-3790	ENSCAFG00000000103	ENSCAFG00000000103	ZNF532	protein-coding	NA	Intergenic	Intergenic	Shelf	Non-repeat	NvsC	0.321079221	0.06356697
chr1_17219001	chr1	17219001	17219500	12	+	-8290	ENSCAFG00000000103	ENSCAFG00000000103	ZNF532	protein-coding	NA	Intergenic	Intergenic	-	Non-repeat	NvsC	0.442520868	6.22E-10
chr1_17230501	chr1	17230501	17231000	9	+	-19790	ENSCAFG00000000103	ENSCAFG00000000103	ZNF532	protein-coding	NA	Intergenic	Intergenic	-	Non-repeat	NvsC	0.345892609	0
chr1_17235501	chr1	17235501	17236000	14	+	-24790	ENSCAFG00000000103	ENSCAFG00000000103	ZNF532	protein-coding	NA	Intergenic	SINEC_Cf|SINE|tRNA-Lys	-	Repeat	NvsC	0.291361639	0
chr1_17239501	chr1	17239501	17240000	6	+	-28790	ENSCAFG00000000103	ENSCAFG00000000103	ZNF532	protein-coding	NA	Intergenic	SINEC_c2|SINE|tRNA-Lys	-	Repeat	NvsC	0.575929326	2.64E-09
chr1_17241501	chr1	17241501	17242000	11	+	-30790	ENSCAFG00000000103	ENSCAFG00000000103	ZNF532	protein-coding	NA	Intergenic	L1ME3G|LINE|L1	-	Repeat	NvsC	0.404847427	0.011116658
chr1_17243501	chr1	17243501	17244000	10	+	-32790	ENSCAFG00000000103	ENSCAFG00000000103	ZNF532	protein-coding	NA	Intergenic	Intergenic	-	Non-repeat	NvsC	0.419333689	0.153694118
chr1_17244001	chr1	17244001	17244500	11	+	-33290	ENSCAFG00000000103	ENSCAFG00000000103	ZNF532	protein-coding	NA	Intergenic	Intergenic	-	Non-repeat	NvsC	0.294342159	6.14E-10
chr1_17246001	chr1	17246001	17246500	14	+	-35290	ENSCAFG00000000103	ENSCAFG00000000103	ZNF532	protein-coding	NA	Intergenic	Intergenic	-	Non-repeat	NvsC	0.366393647	1.07E-10
chr1_17247501	chr1	17247501	17248000	11	+	-36790	ENSCAFG00000000103	ENSCAFG00000000103	ZNF532	protein-coding	NA	Intergenic	Intergenic	-	Non-repeat	NvsC	0.397822199	0
chr1_17253501	chr1	17253501	17254000	14	+	-42790	ENSCAFG00000000103	ENSCAFG00000000103	ZNF532	protein-coding	NA	Intergenic	Intergenic	-	Non-repeat	NvsC	0.395493843	0.055539
chr1_17254001	chr1	17254001	17254500	8	+	-43290	ENSCAFG00000000103	ENSCAFG00000000103	ZNF532	protein-coding	NA	Intergenic	Intergenic	-	Non-repeat	NvsC	0.302139397	5.05E-10
chr1_17256501	chr1	17256501	17257000	10	+	-45790	ENSCAFG00000000103	ENSCAFG00000000103	ZNF532	protein-coding	NA	Intergenic	Intergenic	-	Non-repeat	NvsC	0.375939997	0
chr1_17259001	chr1	17259001	17259500	10	+	-48290	ENSCAFG00000000103	ENSCAFG00000000103	ZNF532	protein-coding	NA	Intergenic	Intergenic	-	Non-repeat	NvsC	0.395557243	5.90E-09
chr1_17260501	chr1	17260501	17261000	10	+	-49790	ENSCAFG00000000103	ENSCAFG00000000103	ZNF532	protein-coding	NA	Intergenic	Intergenic	-	Non-repeat	NvsC	0.390661611	7.74E-11
chr1_17263501	chr1	17263501	17264000	9	+	-52790	ENSCAFG00000000103	ENSCAFG00000000103	ZNF532	protein-coding	NA	Intergenic	L2c|LINE|L2	-	Repeat	NvsC	0.417100966	0.000718009
chr1_17270501	chr1	17270501	17271000	11	+	-59790	ENSCAFG00000000103	ENSCAFG00000000103	ZNF532	protein-coding	NA	Intergenic	SINEC_a2|SINE|tRNA-Lys	-	Repeat	NvsC	0.430985253	0
chr1_17276501	chr1	17276501	17277000	8	+	-65790	ENSCAFG00000000103	ENSCAFG00000000103	ZNF532	protein-coding	NA	Intergenic	Intergenic	-	Non-repeat	NvsC	0.322946407	3.53E-10
chr1_17277001	chr1	17277001	17277500	12	+	-66290	ENSCAFG00000000103	ENSCAFG00000000103	ZNF532	protein-coding	NA	Intergenic	Intergenic	-	Non-repeat	NvsC	0.386467282	4.55E-07
chr1_17297501	chr1	17297501	17298000	7	+	-86790	ENSCAFG00000000103	ENSCAFG00000000103	ZNF532	protein-coding	NA	Intergenic	Intergenic	Shelf	Non-repeat	NvsC	0.378712447	0
chr1_17299001	chr1	17299001	17299500	10	+	-88290	ENSCAFG00000000103	ENSCAFG00000000103	ZNF532	protein-coding	NA	Intergenic	L2a|LINE|L2	-	Repeat	NvsC	0.319221775	0
chr1_17303501	chr1	17303501	17304000	7	+	-92790	ENSCAFG00000000103	ENSCAFG00000000103	ZNF532	protein-coding	NA	Intergenic	L1MB3|LINE|L1	-	Repeat	NvsC	0.360909817	0
chr1_17323001	chr1	17323001	17323500	10	+	80477	ENSCAFG00000000105	NA	NA	NA	NA	Intergenic	Intergenic	-	Non-repeat	NvsC	0.496082393	0.069827866
chr1_17323501	chr1	17323501	17324000	15	+	79977	ENSCAFG00000000105	NA	NA	NA	NA	Intergenic	L2b|LINE|L2	Shelf	Repeat	NvsC	0.329948426	3.18E-09
chr1_17328001	chr1	17328001	17328500	18	+	75477	ENSCAFG00000000105	NA	NA	NA	NA	Intergenic	Intergenic	Shore	Non-repeat	NvsC	0.397651556	0
chr1_17332001	chr1	17332001	17332500	8	+	71477	ENSCAFG00000000105	NA	NA	NA	NA	Intergenic	Intergenic	-	Non-repeat	NvsC	0.477890954	0.021433655
chr1_17344501	chr1	17344501	17345000	11	+	58977	ENSCAFG00000000105	NA	NA	NA	NA	Intergenic	Tigger1a_Car|DNA|TcMar-Tigger	CpG Island	Repeat	NvsC	0.328673462	0.02311157
chr1_17346501	chr1	17346501	17347000	8	+	56977	ENSCAFG00000000105	NA	NA	NA	NA	Intergenic	Intergenic	Shore	Non-repeat	NvsC	0.497791384	0
chr1_17347001	chr1	17347001	17347500	8	+	56477	ENSCAFG00000000105	NA	NA	NA	NA	Intergenic	L1_Cf|LINE|L1	Shelf	Repeat	NvsC	0.355147195	0
chr1_17354001	chr1	17354001	17354500	6	+	49477	ENSCAFG00000000105	NA	NA	NA	ENSCAFG00000000105	TTS (ENSCAFG00000000105)	Intergenic	-	Non-repeat	NvsC	0.382306816	0.057610715
chr1_17354501	chr1	17354501	17355000	8	+	48977	ENSCAFG00000000105	NA	NA	NA	ENSCAFG00000000105	TTS (ENSCAFG00000000105)	Intergenic	-	Non-repeat	NvsC	0.305629189	0
chr1_17362501	chr1	17362501	17363000	14	+	40977	ENSCAFG00000000105	NA	NA	NA	ENSCAFG00000000105	intron (ENSCAFG00000000105, intron 11 of 15)	SINEC_a1|SINE|tRNA-Lys	-	Repeat	NvsC	0.324747409	0.068799704
chr1_17363001	chr1	17363001	17363500	7	+	40477	ENSCAFG00000000105	NA	NA	NA	ENSCAFG00000000105	intron (ENSCAFG00000000105, intron 10 of 15)	Intergenic	-	Non-repeat	NvsC	0.486460817	0
chr1_17364501	chr1	17364501	17365000	4	+	38977	ENSCAFG00000000105	NA	NA	NA	ENSCAFG00000000105	intron (ENSCAFG00000000105, intron 9 of 15)	Intergenic	-	Non-repeat	NvsC	0.304922397	0.009442311
chr1_17386001	chr1	17386001	17386500	11	+	17477	ENSCAFG00000000105	NA	NA	NA	ENSCAFG00000000105	intron (ENSCAFG00000000105, intron 3 of 15)	Intergenic	-	Non-repeat	NvsC	0.310600567	1.48E-07
chr1_17389501	chr1	17389501	17390000	6	+	13977	ENSCAFG00000000105	NA	NA	NA	ENSCAFG00000000105	intron (ENSCAFG00000000105, intron 2 of 15)	Intergenic	-	Non-repeat	NvsC	0.434055779	0.026066915
chr1_17393501	chr1	17393501	17394000	5	+	9977	ENSCAFG00000000105	NA	NA	NA	ENSCAFG00000000105	intron (ENSCAFG00000000105, intron 1 of 15)	SINEC_a1|SINE|tRNA-Lys	-	Repeat	NvsC	0.287551267	0
chr1_17399001	chr1	17399001	17399500	5	+	4477	ENSCAFG00000000105	NA	NA	NA	ENSCAFG00000000105	intron (ENSCAFG00000000105, intron 1 of 15)	Intergenic	-	Non-repeat	NvsC	0.29808049	7.62E-10
chr1_17399501	chr1	17399501	17400000	5	+	3977	ENSCAFG00000000105	NA	NA	NA	ENSCAFG00000000105	intron (ENSCAFG00000000105, intron 1 of 15)	L1_Canis1|LINE|L1	-	Repeat	NvsC	0.311074695	3.56E-09
chr1_17400001	chr1	17400001	17400500	6	+	3477	ENSCAFG00000000105	NA	NA	NA	ENSCAFG00000000105	intron (ENSCAFG00000000105, intron 1 of 15)	Intergenic	-	Non-repeat	NvsC	0.336749442	0.179686358
chr1_17454001	chr1	17454001	17454500	9	+	8708	ENSCAFG00000000107	ENSCAFG00000000107	ALPK2	protein-coding	ENSCAFG00000000107	intron (ENSCAFG00000000107, intron 2 of 13)	Intergenic	-	Non-repeat	NvsC	0.440364036	0
chr1_17456501	chr1	17456501	17457000	7	+	11208	ENSCAFG00000000107	ENSCAFG00000000107	ALPK2	protein-coding	ENSCAFG00000000107	intron (ENSCAFG00000000107, intron 2 of 13)	L1MB8|LINE|L1	-	Repeat	NvsC	0.562160157	5.60E-09
chr1_17460001	chr1	17460001	17460500	9	+	14708	ENSCAFG00000000107	ENSCAFG00000000107	ALPK2	protein-coding	ENSCAFG00000000107	intron (ENSCAFG00000000107, intron 2 of 13)	Intergenic	-	Non-repeat	NvsC	0.298385898	2.84E-10
chr1_17461001	chr1	17461001	17461500	15	+	15708	ENSCAFG00000000107	ENSCAFG00000000107	ALPK2	protein-coding	ENSCAFG00000000107	exon (ENSCAFG00000000107, exon 3 of 14)	Intergenic	-	Non-repeat	NvsC	0.413046006	0
chr1_17471501	chr1	17471501	17472000	7	+	26208	ENSCAFG00000000107	ENSCAFG00000000107	ALPK2	protein-coding	ENSCAFG00000000107	intron (ENSCAFG00000000107, intron 4 of 13)	Intergenic	-	Non-repeat	NvsC	0.352590907	0.049146352
chr1_17491001	chr1	17491001	17491500	15	+	45708	ENSCAFG00000000107	ENSCAFG00000000107	ALPK2	protein-coding	ENSCAFG00000000107	exon (ENSCAFG00000000107, exon 5 of 14)	Intergenic	-	Non-repeat	NvsC	0.468030982	3.52E-06
chr1_17498001	chr1	17498001	17498500	7	+	52708	ENSCAFG00000000107	ENSCAFG00000000107	ALPK2	protein-coding	ENSCAFG00000000107	intron (ENSCAFG00000000107, intron 5 of 13)	Tigger9a|DNA|TcMar-Tigger	-	Repeat	NvsC	0.329994457	0
chr1_17518001	chr1	17518001	17518500	8	+	72708	ENSCAFG00000000107	ENSCAFG00000000107	ALPK2	protein-coding	ENSCAFG00000000107	intron (ENSCAFG00000000107, intron 5 of 13)	Intergenic	-	Non-repeat	NvsC	0.305866951	7.55E-10
chr1_17518501	chr1	17518501	17519000	6	+	73208	ENSCAFG00000000107	ENSCAFG00000000107	ALPK2	protein-coding	ENSCAFG00000000107	intron (ENSCAFG00000000107, intron 5 of 13)	Intergenic	-	Non-repeat	NvsC	0.568183943	0.064558823
chr1_17524501	chr1	17524501	17525000	14	+	69178	ENSCAFG00000020640	ENSCAFG00000020640	MIR122	ncRNA	ENSCAFG00000000107	exon (ENSCAFG00000000107, exon 6 of 14)	Intergenic	Shore	Non-repeat	NvsC	0.443818579	0.002644229
chr1_17549501	chr1	17549501	17550000	15	+	44178	ENSCAFG00000020640	ENSCAFG00000020640	MIR122	ncRNA	ENSCAFG00000000107	intron (ENSCAFG00000000107, intron 13 of 13)	Intergenic	-	Non-repeat	NvsC	0.298667836	0.019980231
chr1_17552001	chr1	17552001	17552500	10	+	41678	ENSCAFG00000020640	ENSCAFG00000020640	MIR122	ncRNA	ENSCAFG00000000107	intron (ENSCAFG00000000107, intron 13 of 13)	MIR|SINE|MIR	-	Repeat	NvsC	0.32656762	0
chr1_17552501	chr1	17552501	17553000	8	+	41178	ENSCAFG00000020640	ENSCAFG00000020640	MIR122	ncRNA	ENSCAFG00000000107	intron (ENSCAFG00000000107, intron 13 of 13)	Intergenic	-	Non-repeat	NvsC	0.425231759	0.020932716
chr1_17553001	chr1	17553001	17553500	5	+	40678	ENSCAFG00000020640	ENSCAFG00000020640	MIR122	ncRNA	ENSCAFG00000000107	intron (ENSCAFG00000000107, intron 13 of 13)	Intergenic	-	Non-repeat	NvsC	0.318007505	0.032696653
chr1_17553501	chr1	17553501	17554000	7	+	40178	ENSCAFG00000020640	ENSCAFG00000020640	MIR122	ncRNA	ENSCAFG00000000107	intron (ENSCAFG00000000107, intron 13 of 13)	Intergenic	-	Non-repeat	NvsC	0.564923913	5.74E-08
chr1_17554001	chr1	17554001	17554500	5	+	39678	ENSCAFG00000020640	ENSCAFG00000020640	MIR122	ncRNA	ENSCAFG00000000107	intron (ENSCAFG00000000107, intron 13 of 13)	Intergenic	-	Non-repeat	NvsC	0.323569883	0.142226679
chr1_17557001	chr1	17557001	17557500	17	+	36678	ENSCAFG00000020640	ENSCAFG00000020640	MIR122	ncRNA	ENSCAFG00000000107	intron (ENSCAFG00000000107, intron 13 of 13)	Intergenic	-	Non-repeat	NvsC	0.586047236	0
chr1_17567501	chr1	17567501	17568000	6	+	26178	ENSCAFG00000020640	ENSCAFG00000020640	MIR122	ncRNA	NA	Intergenic	Intergenic	-	Non-repeat	NvsC	0.38143518	1.81E-07
chr1_17571001	chr1	17571001	17571500	9	+	22678	ENSCAFG00000020640	ENSCAFG00000020640	MIR122	ncRNA	NA	Intergenic	Intergenic	-	Non-repeat	NvsC	0.424023851	0
chr1_17571501	chr1	17571501	17572000	11	+	22178	ENSCAFG00000020640	ENSCAFG00000020640	MIR122	ncRNA	NA	Intergenic	Intergenic	-	Non-repeat	NvsC	0.491085996	2.21E-08
chr1_17590001	chr1	17590001	17590500	8	+	3678	ENSCAFG00000020640	ENSCAFG00000020640	MIR122	ncRNA	NA	Intergenic	Intergenic	-	Non-repeat	NvsC	0.440547654	2.67E-09
chr1_17609501	chr1	17609501	17610000	10	+	-15822	ENSCAFG00000020640	ENSCAFG00000020640	MIR122	ncRNA	NA	Intergenic	Intergenic	Shelf	Non-repeat	NvsC	0.296444606	0.014425041
chr1_17630001	chr1	17630001	17630500	14	+	4657	ENSCAFG00000040564	NA	NA	NA	ENSCAFG00000000116	exon (ENSCAFG00000000116, exon 25 of 25)	Intergenic	-	Non-repeat	NvsC	0.301028065	0
chr1_17634001	chr1	17634001	17634500	12	+	8657	ENSCAFG00000040564	NA	NA	NA	ENSCAFG00000000116	intron (ENSCAFG00000000116, intron 29 of 29)	Intergenic	-	Non-repeat	NvsC	0.324958308	0
chr1_17636501	chr1	17636501	17637000	11	+	11157	ENSCAFG00000040564	NA	NA	NA	ENSCAFG00000000116	intron (ENSCAFG00000000116, intron 29 of 29)	Intergenic	Shelf	Non-repeat	NvsC	0.455094947	0
chr1_17640001	chr1	17640001	17640500	12	+	14657	ENSCAFG00000040564	NA	NA	NA	ENSCAFG00000000116	intron (ENSCAFG00000000116, intron 27 of 29)	SINEC_Cf2|SINE|tRNA-Lys	Shore	Repeat	NvsC	0.418123567	0.213582654
chr1_17647001	chr1	17647001	17647500	4	+	21657	ENSCAFG00000040564	NA	NA	NA	ENSCAFG00000000116	intron (ENSCAFG00000000116, intron 23 of 29)	Intergenic	Shore	Non-repeat	NvsC	0.421893607	0
chr1_17676001	chr1	17676001	17676500	8	+	50657	ENSCAFG00000040564	NA	NA	NA	ENSCAFG00000000116	intron (ENSCAFG00000000116, intron 15 of 29)	Intergenic	-	Non-repeat	NvsC	0.365187892	0.076752148
chr1_17677501	chr1	17677501	17678000	7	+	52157	ENSCAFG00000040564	NA	NA	NA	ENSCAFG00000000116	intron (ENSCAFG00000000116, intron 15 of 29)	Intergenic	-	Non-repeat	NvsC	0.356000213	1.67E-09
chr1_17678001	chr1	17678001	17678500	6	+	52657	ENSCAFG00000040564	NA	NA	NA	ENSCAFG00000000116	intron (ENSCAFG00000000116, intron 15 of 29)	Intergenic	Shelf	Non-repeat	NvsC	0.438597074	0.042263845
chr1_17678501	chr1	17678501	17679000	8	+	53157	ENSCAFG00000040564	NA	NA	NA	ENSCAFG00000000116	intron (ENSCAFG00000000116, intron 15 of 29)	Intergenic	Shelf	Non-repeat	NvsC	0.342067379	0.136423142
chr1_17679001	chr1	17679001	17679500	7	+	53657	ENSCAFG00000040564	NA	NA	NA	ENSCAFG00000000116	intron (ENSCAFG00000000116, intron 15 of 29)	Intergenic	Shelf	Non-repeat	NvsC	0.31659609	0.157070494
chr1_17685001	chr1	17685001	17685500	9	+	59657	ENSCAFG00000040564	NA	NA	NA	ENSCAFG00000000116	intron (ENSCAFG00000000116, intron 12 of 29)	Intergenic	Shelf	Non-repeat	NvsC	0.552350486	1.35E-10
chr1_17706501	chr1	17706501	17707000	8	+	-62263	ENSCAFG00000036956	NA	NA	NA	ENSCAFG00000000116	intron (ENSCAFG00000000116, intron 5 of 29)	Intergenic	-	Non-repeat	NvsC	0.298312795	0.116607815
chr1_17709001	chr1	17709001	17709500	4	+	-59763	ENSCAFG00000036956	NA	NA	NA	ENSCAFG00000000116	intron (ENSCAFG00000000116, intron 5 of 29)	Intergenic	-	Non-repeat	NvsC	0.344563916	0
chr1_17715501	chr1	17715501	17716000	22	+	-53263	ENSCAFG00000036956	NA	NA	NA	ENSCAFG00000000116	intron (ENSCAFG00000000116, intron 4 of 29)	Intergenic	Shore	Non-repeat	NvsC	0.363975353	0
chr1_17716001	chr1	17716001	17716500	12	+	-52763	ENSCAFG00000036956	NA	NA	NA	ENSCAFG00000000116	intron (ENSCAFG00000000116, intron 4 of 29)	Intergenic	Shore	Non-repeat	NvsC	0.327243925	0
chr1_17723501	chr1	17723501	17724000	3	+	-45263	ENSCAFG00000036956	NA	NA	NA	ENSCAFG00000000116	intron (ENSCAFG00000000116, intron 4 of 29)	Intergenic	-	Non-repeat	NvsC	0.430090029	8.54E-11
chr1_17724001	chr1	17724001	17724500	11	+	-44763	ENSCAFG00000036956	NA	NA	NA	ENSCAFG00000000116	intron (ENSCAFG00000000116, intron 4 of 29)	SINEC_Cf3|SINE|tRNA-Lys	-	Repeat	NvsC	0.580559093	0.129966211
chr1_17724501	chr1	17724501	17725000	8	+	-44263	ENSCAFG00000036956	NA	NA	NA	ENSCAFG00000000116	intron (ENSCAFG00000000116, intron 4 of 29)	Intergenic	-	Non-repeat	NvsC	0.287125911	0.196398916
chr1_17726001	chr1	17726001	17726500	7	+	-42763	ENSCAFG00000036956	NA	NA	NA	ENSCAFG00000000116	intron (ENSCAFG00000000116, intron 4 of 29)	Intergenic	-	Non-repeat	NvsC	0.33466409	0
chr1_17726501	chr1	17726501	17727000	6	+	-42263	ENSCAFG00000036956	NA	NA	NA	ENSCAFG00000000116	intron (ENSCAFG00000000116, intron 4 of 29)	Intergenic	-	Non-repeat	NvsC	0.306028059	0
chr1_17728501	chr1	17728501	17729000	14	+	-40263	ENSCAFG00000036956	NA	NA	NA	ENSCAFG00000000116	intron (ENSCAFG00000000116, intron 4 of 29)	MLT1D|LTR|ERVL-MaLR	-	Repeat	NvsC	0.304141528	7.49E-10
chr1_17750001	chr1	17750001	17750500	8	+	-18763	ENSCAFG00000036956	NA	NA	NA	ENSCAFG00000000116	intron (ENSCAFG00000000116, intron 4 of 29)	Intergenic	Shelf	Non-repeat	NvsC	0.368684587	0
chr1_17755001	chr1	17755001	17755500	11	+	-13763	ENSCAFG00000036956	NA	NA	NA	ENSCAFG00000000116	intron (ENSCAFG00000000116, intron 4 of 29)	Intergenic	-	Non-repeat	NvsC	0.409224718	0.021859914
chr1_17783501	chr1	17783501	17784000	13	+	14737	ENSCAFG00000036956	NA	NA	NA	ENSCAFG00000000116	intron (ENSCAFG00000000116, intron 1 of 29)	SINEC_c2|SINE|tRNA-Lys	-	Repeat	NvsC	0.651595456	0.066827854
chr1_17794501	chr1	17794501	17795000	9	+	25737	ENSCAFG00000036956	NA	NA	NA	ENSCAFG00000000116	intron (ENSCAFG00000000116, intron 1 of 29)	SINEC_a2|SINE|tRNA-Lys	-	Repeat	NvsC	0.309013062	2.07E-10
chr1_17834501	chr1	17834501	17835000	19	+	23726	ENSCAFG00000000116	ENSCAFG00000000116	NEDD4L	protein-coding	ENSCAFG00000000116	intron (ENSCAFG00000000116, intron 1 of 29)	Intergenic	-	Non-repeat	NvsC	0.372671102	0
chr1_17835501	chr1	17835501	17836000	8	+	22726	ENSCAFG00000000116	ENSCAFG00000000116	NEDD4L	protein-coding	ENSCAFG00000000116	intron (ENSCAFG00000000116, intron 1 of 29)	Intergenic	-	Non-repeat	NvsC	0.346073157	0.223733223
chr1_17894501	chr1	17894501	17895000	7	+	-36274	ENSCAFG00000000116	ENSCAFG00000000116	NEDD4L	protein-coding	NA	Intergenic	Intergenic	Shelf	Non-repeat	NvsC	0.299986648	0.031309612
chr1_17910001	chr1	17910001	17910500	9	+	-51774	ENSCAFG00000000116	ENSCAFG00000000116	NEDD4L	protein-coding	NA	Intergenic	Intergenic	-	Non-repeat	NvsC	0.373989046	0
chr1_17925501	chr1	17925501	17926000	15	+	-67274	ENSCAFG00000000116	ENSCAFG00000000116	NEDD4L	protein-coding	NA	Intergenic	Intergenic	-	Non-repeat	NvsC	0.340047286	0.06170797
chr1_17937001	chr1	17937001	17937500	14	+	-78774	ENSCAFG00000000116	ENSCAFG00000000116	NEDD4L	protein-coding	NA	Intergenic	Intergenic	-	Non-repeat	NvsC	0.309495133	0
chr1_17945501	chr1	17945501	17946000	12	+	-87274	ENSCAFG00000000116	ENSCAFG00000000116	NEDD4L	protein-coding	NA	Intergenic	SINEC_Cf|SINE|tRNA-Lys	-	Repeat	NvsC	0.335571408	0
chr1_17949501	chr1	17949501	17950000	9	+	-91274	ENSCAFG00000000116	ENSCAFG00000000116	NEDD4L	protein-coding	NA	Intergenic	Intergenic	-	Non-repeat	NvsC	0.383134963	0.026244063
chr1_17953001	chr1	17953001	17953500	10	+	-94774	ENSCAFG00000000116	ENSCAFG00000000116	NEDD4L	protein-coding	NA	Intergenic	Intergenic	-	Non-repeat	NvsC	0.423548511	0
chr1_17994001	chr1	17994001	17994500	2	+	-135774	ENSCAFG00000000116	ENSCAFG00000000116	NEDD4L	protein-coding	NA	Intergenic	Intergenic	-	Non-repeat	NvsC	0.396202736	0
chr1_17995501	chr1	17995501	17996000	6	+	-137274	ENSCAFG00000000116	ENSCAFG00000000116	NEDD4L	protein-coding	NA	Intergenic	MLT1G1|LTR|ERVL-MaLR	-	Repeat	NvsC	0.307582435	1.89E-08
chr1_17996001	chr1	17996001	17996500	7	+	-137774	ENSCAFG00000000116	ENSCAFG00000000116	NEDD4L	protein-coding	NA	Intergenic	MLT1G1|LTR|ERVL-MaLR	-	Repeat	NvsC	0.299715417	0
chr1_18068501	chr1	18068501	18069000	6	+	85654	ENSCAFG00000033232	NA	NA	NA	NA	Intergenic	L1MB7|LINE|L1	-	Repeat	NvsC	0.355525455	0.108366945
chr1_18122001	chr1	18122001	18122500	5	+	32154	ENSCAFG00000033232	NA	NA	NA	NA	Intergenic	SINEC_b2|SINE|tRNA-Lys	-	Repeat	NvsC	0.391237976	0.213083105
chr1_18139501	chr1	18139501	18140000	18	+	14654	ENSCAFG00000033232	NA	NA	NA	NA	Intergenic	L2b|LINE|L2	-	Repeat	NvsC	0.49018282	1.51E-08
chr1_18145001	chr1	18145001	18145500	10	+	9154	ENSCAFG00000033232	NA	NA	NA	NA	Intergenic	Intergenic	-	Non-repeat	NvsC	0.39873868	0
chr1_18180501	chr1	18180501	18181000	14	+	24331	ENSCAFG00000000123	ENSCAFG00000000123	ATP8B1	protein-coding	ENSCAFG00000000123	intron (ENSCAFG00000000123, intron 1 of 27)	SINEC_b2|SINE|tRNA-Lys	-	Repeat	NvsC	0.340679565	0
chr1_18203001	chr1	18203001	18203500	8	+	46831	ENSCAFG00000000123	ENSCAFG00000000123	ATP8B1	protein-coding	ENSCAFG00000000123	intron (ENSCAFG00000000123, intron 1 of 27)	SINEC_c1|SINE|tRNA-Lys	-	Repeat	NvsC	0.325781276	0.114124365
chr1_18209501	chr1	18209501	18210000	15	+	53331	ENSCAFG00000000123	ENSCAFG00000000123	ATP8B1	protein-coding	ENSCAFG00000000123	intron (ENSCAFG00000000123, intron 1 of 27)	MER58A|DNA|hAT-Charlie	-	Repeat	NvsC	0.31753081	0
chr1_18210001	chr1	18210001	18210500	10	+	53831	ENSCAFG00000000123	ENSCAFG00000000123	ATP8B1	protein-coding	ENSCAFG00000000123	intron (ENSCAFG00000000123, intron 1 of 27)	L2b|LINE|L2	-	Repeat	NvsC	0.423573339	2.02E-08
chr1_18218501	chr1	18218501	18219000	10	+	62331	ENSCAFG00000000123	ENSCAFG00000000123	ATP8B1	protein-coding	ENSCAFG00000000123	intron (ENSCAFG00000000123, intron 2 of 27)	Intergenic	-	Non-repeat	NvsC	0.435206732	0
chr1_18276501	chr1	18276501	18277000	9	+	-43397	ENSCAFG00000000125	ENSCAFG00000000125	NARS	protein-coding	ENSCAFG00000000123	intron (ENSCAFG00000000123, intron 27 of 27)	SINEC_Cf2|SINE|tRNA-Lys	-	Repeat	NvsC	0.526684071	0
chr1_18296001	chr1	18296001	18296500	7	+	-23897	ENSCAFG00000000125	ENSCAFG00000000125	NARS	protein-coding	NA	Intergenic	Intergenic	-	Non-repeat	NvsC	0.326898196	0.092031044
chr1_18328001	chr1	18328001	18328500	12	+	8103	ENSCAFG00000000125	ENSCAFG00000000125	NARS	protein-coding	ENSCAFG00000000125	intron (ENSCAFG00000000125, intron 7 of 14)	L1MC5a|LINE|L1	-	Repeat	NvsC	0.28758563	0.097187131
chr1_18339001	chr1	18339001	18339500	10	+	-12954	ENSCAFG00000000126	ENSCAFG00000000126	FECH	protein-coding	ENSCAFG00000000125	TTS (ENSCAFG00000000125)	Intergenic	-	Non-repeat	NvsC	0.418406486	0.073787632
chr1_18351001	chr1	18351001	18351500	7	+	-954	ENSCAFG00000000126	ENSCAFG00000000126	FECH	protein-coding	ENSCAFG00000000126	promoter-TSS (ENSCAFG00000000126)	Intergenic	Shelf	Non-repeat	NvsC	0.351880598	0
chr1_18374501	chr1	18374501	18375000	13	+	22546	ENSCAFG00000000126	ENSCAFG00000000126	FECH	protein-coding	ENSCAFG00000000126	intron (ENSCAFG00000000126, intron 8 of 11)	Intergenic	-	Non-repeat	NvsC	0.312614125	0
chr1_18375001	chr1	18375001	18375500	16	+	23046	ENSCAFG00000000126	ENSCAFG00000000126	FECH	protein-coding	ENSCAFG00000000126	intron (ENSCAFG00000000126, intron 8 of 11)	Intergenic	-	Non-repeat	NvsC	0.447535218	0
chr1_18399501	chr1	18399501	18400000	17	+	47546	ENSCAFG00000000126	ENSCAFG00000000126	FECH	protein-coding	NA	Intergenic	MER74A|LTR|ERVL	Shore	Repeat	NvsC	0.447160366	0.204738515
chr1_18400501	chr1	18400501	18401000	21	+	48546	ENSCAFG00000000126	ENSCAFG00000000126	FECH	protein-coding	NA	Intergenic	Intergenic	Shore	Non-repeat	NvsC	0.332375925	0
chr1_18419001	chr1	18419001	18419500	7	+	66859	ENSCAFG00000000127	ENSCAFG00000000127	ONECUT2	protein-coding	NA	Intergenic	Intergenic	-	Non-repeat	NvsC	0.360367431	0
chr1_18445001	chr1	18445001	18445500	9	+	40859	ENSCAFG00000000127	ENSCAFG00000000127	ONECUT2	protein-coding	ENSCAFG00000000127	intron (ENSCAFG00000000127, intron 1 of 1)	Intergenic	-	Non-repeat	NvsC	0.471096253	0.077763772
chr1_18481001	chr1	18481001	18481500	35	+	4859	ENSCAFG00000000127	ENSCAFG00000000127	ONECUT2	protein-coding	ENSCAFG00000000127	intron (ENSCAFG00000000127, intron 1 of 1)	CpG	CpG Island	Non-repeat	NvsC	0.292239635	2.15E-10
chr1_18485501	chr1	18485501	18486000	52	+	359	ENSCAFG00000000127	ENSCAFG00000000127	ONECUT2	protein-coding	ENSCAFG00000000127	exon (ENSCAFG00000000127, exon 1 of 2)	CpG	CpG Island	Non-repeat	NvsC	0.311851351	0
chr1_18488001	chr1	18488001	18488500	36	+	-2141	ENSCAFG00000000127	ENSCAFG00000000127	ONECUT2	protein-coding	NA	Intergenic	Intergenic	Shore	Non-repeat	NvsC	0.465768562	0
chr1_18558001	chr1	18558001	18558500	27	+	372	ENSCAFG00000000129	NA	NA	NA	ENSCAFG00000000129	intron (ENSCAFG00000000129, intron 2 of 6)	SINEC_a2|SINE|tRNA-Lys	CpG Island	Repeat	NvsC	0.355898919	2.27E-08
chr1_18558501	chr1	18558501	18559000	29	+	-128	ENSCAFG00000000129	NA	NA	NA	ENSCAFG00000000129	promoter-TSS (ENSCAFG00000000129)	CpG	CpG Island	Non-repeat	NvsC	0.448189694	0.019034777
chr1_18571501	chr1	18571501	18572000	5	+	-13128	ENSCAFG00000000129	NA	NA	NA	NA	Intergenic	Intergenic	-	Non-repeat	NvsC	0.345928237	0
chr1_18659001	chr1	18659001	18659500	12	+	-100628	ENSCAFG00000000129	NA	NA	NA	NA	Intergenic	Intergenic	-	Non-repeat	NvsC	0.366909864	1.36E-10
chr1_18720501	chr1	18720501	18721000	3	+	-162128	ENSCAFG00000000129	NA	NA	NA	NA	Intergenic	SINEC_c2|SINE|tRNA-Lys	-	Repeat	NvsC	0.29778134	0.035945045
chr1_18848001	chr1	18848001	18848500	7	+	-214930	ENSCAFG00000036907	NA	NA	NA	ENSCAFG00000000133	intron (ENSCAFG00000000133, intron 25 of 26)	Intergenic	-	Non-repeat	NvsC	0.446492793	0.229802259
chr1_18925001	chr1	18925001	18925500	10	+	-137930	ENSCAFG00000036907	NA	NA	NA	ENSCAFG00000000133	intron (ENSCAFG00000000133, intron 20 of 26)	Intergenic	-	Non-repeat	NvsC	0.33200823	0.145618008
chr1_19110501	chr1	19110501	19111000	6	+	-17020	ENSCAFG00000011517	ENSCAFG00000011517	LOC612779	protein-coding	ENSCAFG00000000133	exon (ENSCAFG00000000133, exon 13 of 28)	Intergenic	-	Non-repeat	NvsC	0.529423969	0
chr1_19162001	chr1	19162001	19162500	7	+	-8298	ENSCAFG00000000137	ENSCAFG00000000137	TXNL1	protein-coding	NA	Intergenic	Intergenic	Shelf	Non-repeat	NvsC	0.334070307	0.300859149
chr1_19169501	chr1	19169501	19170000	10	+	-798	ENSCAFG00000000137	ENSCAFG00000000137	TXNL1	protein-coding	ENSCAFG00000000137	promoter-TSS (ENSCAFG00000000137)	L1_Canis1|LINE|L1	Shore	Repeat	NvsC	0.364299673	1.02E-08
chr1_19170001	chr1	19170001	19170500	12	+	-298	ENSCAFG00000000137	ENSCAFG00000000137	TXNL1	protein-coding	ENSCAFG00000000137	promoter-TSS (ENSCAFG00000000137)	L1_Canis1|LINE|L1	Shore	Repeat	NvsC	0.327915967	0.099670891
chr1_19230501	chr1	19230501	19231000	22	+	-56605	ENSCAFG00000022106	NA	NA	NA	NA	Intergenic	Intergenic	Shelf	Non-repeat	NvsC	0.359674496	0.015407648
chr1_19231001	chr1	19231001	19231500	14	+	-57105	ENSCAFG00000022106	NA	NA	NA	NA	Intergenic	SINEC_c2|SINE|tRNA-Lys	Shelf	Repeat	NvsC	0.326971758	5.76E-07
chr1_19244501	chr1	19244501	19245000	11	+	-70605	ENSCAFG00000022106	NA	NA	NA	NA	Intergenic	Intergenic	-	Non-repeat	NvsC	0.293742517	0
chr1_19422501	chr1	19422501	19423000	7	+	5191	ENSCAFG00000033038	NA	NA	NA	ENSCAFG00000033038	intron (ENSCAFG00000033038, intron 1 of 1)	Intergenic	-	Non-repeat	NvsC	0.289223054	1.13E-10
chr1_19426001	chr1	19426001	19426500	9	+	8691	ENSCAFG00000033038	NA	NA	NA	ENSCAFG00000033038	intron (ENSCAFG00000033038, intron 1 of 1)	Intergenic	-	Non-repeat	NvsC	0.392436907	0.06890851
chr1_19441001	chr1	19441001	19441500	9	+	-4595	ENSCAFG00000038335	NA	NA	NA	NA	Intergenic	L1M3|LINE|L1	-	Repeat	NvsC	0.337475798	0
chr1_19566001	chr1	19566001	19566500	9	+	-315	ENSCAFG00000036434	NA	NA	NA	ENSCAFG00000036434	promoter-TSS (ENSCAFG00000036434)	Intergenic	-	Non-repeat	NvsC	0.379704548	0.009280093
chr1_19580501	chr1	19580501	19581000	5	+	14185	ENSCAFG00000036434	NA	NA	NA	NA	Intergenic	Intergenic	-	Non-repeat	NvsC	0.505488143	0.063518505
chr1_19581001	chr1	19581001	19581500	4	+	14685	ENSCAFG00000036434	NA	NA	NA	NA	Intergenic	Intergenic	-	Non-repeat	NvsC	0.549584895	0.073865834
chr1_19653001	chr1	19653001	19653500	16	+	86685	ENSCAFG00000036434	NA	NA	NA	NA	Intergenic	Intergenic	-	Non-repeat	NvsC	0.533908344	0
chr1_19654001	chr1	19654001	19654500	7	+	87685	ENSCAFG00000036434	NA	NA	NA	NA	Intergenic	Intergenic	-	Non-repeat	NvsC	0.549043872	0.057338573
chr1_19827001	chr1	19827001	19827500	7	+	47018	ENSCAFG00000038204	ENSCAFG00000038204	LOC102153337	ncRNA	ENSCAFG00000038204	intron (ENSCAFG00000038204, intron 3 of 5)	Intergenic	Shore	Non-repeat	NvsC	0.45239758	4.87E-17
chr1_19827501	chr1	19827501	19828000	15	+	46518	ENSCAFG00000038204	ENSCAFG00000038204	LOC102153337	ncRNA	ENSCAFG00000038204	intron (ENSCAFG00000038204, intron 3 of 5)	Intergenic	CpG Island	Non-repeat	NvsC	0.291461647	1.05E-09
chr1_19872001	chr1	19872001	19872500	13	+	2018	ENSCAFG00000038204	ENSCAFG00000038204	LOC102153337	ncRNA	ENSCAFG00000038204	intron (ENSCAFG00000038204, intron 1 of 4)	Intergenic	-	Non-repeat	NvsC	0.448227731	0
chr1_19900501	chr1	19900501	19901000	6	+	-26482	ENSCAFG00000038204	ENSCAFG00000038204	LOC102153337	ncRNA	NA	Intergenic	Intergenic	Shelf	Non-repeat	NvsC	0.373185296	0
chr1_19901501	chr1	19901501	19902000	7	+	-27482	ENSCAFG00000038204	ENSCAFG00000038204	LOC102153337	ncRNA	NA	Intergenic	Intergenic	Shore	Non-repeat	NvsC	0.296056524	0.148589948
chr1_20058501	chr1	20058501	20059000	9	+	-4897	ENSCAFG00000000140	ENSCAFG00000000140	TCF4	protein-coding	NA	Intergenic	Intergenic	Shore	Non-repeat	NvsC	0.369022326	0.095606403
chr1_20059001	chr1	20059001	20059500	12	+	-4397	ENSCAFG00000000140	ENSCAFG00000000140	TCF4	protein-coding	NA	Intergenic	Intergenic	Shore	Non-repeat	NvsC	0.557515106	0
chr1_20059501	chr1	20059501	20060000	18	+	-3897	ENSCAFG00000000140	ENSCAFG00000000140	TCF4	protein-coding	NA	Intergenic	Intergenic	CpG Island	Non-repeat	NvsC	0.572250352	0
chr1_20060001	chr1	20060001	20060500	46	+	-3397	ENSCAFG00000000140	ENSCAFG00000000140	TCF4	protein-coding	ENSCAFG00000000140	promoter-TSS (ENSCAFG00000000140)	promoter-TSS (NM_001003268)	CpG Island	Non-repeat	NvsC	0.30190002	9.31E-10
chr1_20089501	chr1	20089501	20090000	6	+	26103	ENSCAFG00000000140	ENSCAFG00000000140	TCF4	protein-coding	ENSCAFG00000000140	intron (ENSCAFG00000000140, intron 2 of 19)	intron (NM_001003268, intron 2 of 19)	-	Non-repeat	NvsC	0.404428947	1.87E-08
chr1_20101001	chr1	20101001	20101500	5	+	37603	ENSCAFG00000000140	ENSCAFG00000000140	TCF4	protein-coding	ENSCAFG00000000140	intron (ENSCAFG00000000140, intron 2 of 19)	intron (NM_001003268, intron 2 of 19)	-	Non-repeat	NvsC	0.291202294	7.43E-07
chr1_20102001	chr1	20102001	20102500	16	+	38603	ENSCAFG00000000140	ENSCAFG00000000140	TCF4	protein-coding	ENSCAFG00000000140	intron (ENSCAFG00000000140, intron 2 of 19)	intron (NM_001003268, intron 2 of 19)	-	Non-repeat	NvsC	0.410184993	0
chr1_20102501	chr1	20102501	20103000	9	+	39103	ENSCAFG00000000140	ENSCAFG00000000140	TCF4	protein-coding	ENSCAFG00000000140	intron (ENSCAFG00000000140, intron 2 of 19)	intron (NM_001003268, intron 2 of 19)	-	Non-repeat	NvsC	0.426100992	0
chr1_20104001	chr1	20104001	20104500	7	+	40603	ENSCAFG00000000140	ENSCAFG00000000140	TCF4	protein-coding	ENSCAFG00000000140	intron (ENSCAFG00000000140, intron 2 of 19)	intron (NM_001003268, intron 2 of 19)	-	Non-repeat	NvsC	0.284926049	0
chr1_20152501	chr1	20152501	20153000	6	+	89103	ENSCAFG00000000140	ENSCAFG00000000140	TCF4	protein-coding	ENSCAFG00000000140	intron (ENSCAFG00000000140, intron 2 of 19)	intron (NM_001003268, intron 2 of 19)	-	Non-repeat	NvsC	0.298370067	8.31E-10
chr1_20166501	chr1	20166501	20167000	9	+	103103	ENSCAFG00000000140	ENSCAFG00000000140	TCF4	protein-coding	ENSCAFG00000000140	intron (ENSCAFG00000000140, intron 2 of 19)	intron (NM_001003268, intron 2 of 19)	-	Non-repeat	NvsC	0.373194599	0
chr1_20167001	chr1	20167001	20167500	22	+	103603	ENSCAFG00000000140	ENSCAFG00000000140	TCF4	protein-coding	ENSCAFG00000000140	intron (ENSCAFG00000000140, intron 2 of 19)	MLT1J2|LTR|ERVL-MaLR	-	Repeat	NvsC	0.457126761	0.001240109
chr1_20169501	chr1	20169501	20170000	11	+	106103	ENSCAFG00000000140	ENSCAFG00000000140	TCF4	protein-coding	ENSCAFG00000000140	intron (ENSCAFG00000000140, intron 2 of 19)	SINEC_a2|SINE|tRNA-Lys	-	Repeat	NvsC	0.680295006	5.81E-09
chr1_20170001	chr1	20170001	20170500	6	+	106603	ENSCAFG00000000140	ENSCAFG00000000140	TCF4	protein-coding	ENSCAFG00000000140	intron (ENSCAFG00000000140, intron 2 of 19)	intron (NM_001003268, intron 2 of 19)	-	Non-repeat	NvsC	0.408366338	0
chr1_20211001	chr1	20211001	20211500	12	+	147603	ENSCAFG00000000140	ENSCAFG00000000140	TCF4	protein-coding	ENSCAFG00000000140	intron (ENSCAFG00000000140, intron 4 of 19)	MIRb|SINE|MIR	-	Repeat	NvsC	0.377627867	0
chr1_20219001	chr1	20219001	20219500	17	+	155603	ENSCAFG00000000140	ENSCAFG00000000140	TCF4	protein-coding	ENSCAFG00000000140	intron (ENSCAFG00000000140, intron 4 of 19)	intron (NM_001003268, intron 4 of 19)	-	Non-repeat	NvsC	0.371766548	1.77E-08
chr1_20219501	chr1	20219501	20220000	33	+	156103	ENSCAFG00000000140	ENSCAFG00000000140	TCF4	protein-coding	ENSCAFG00000000140	intron (ENSCAFG00000000140, intron 4 of 19)	intron (NM_001003268, intron 4 of 19)	-	Non-repeat	NvsC	0.406409816	0
chr1_20228501	chr1	20228501	20229000	12	+	165103	ENSCAFG00000000140	ENSCAFG00000000140	TCF4	protein-coding	ENSCAFG00000000140	intron (ENSCAFG00000000140, intron 4 of 19)	intron (NM_001003268, intron 4 of 19)	-	Non-repeat	NvsC	0.583589524	0.031319618
chr1_20233501	chr1	20233501	20234000	7	+	170103	ENSCAFG00000000140	ENSCAFG00000000140	TCF4	protein-coding	ENSCAFG00000000140	intron (ENSCAFG00000000140, intron 4 of 19)	MIRc|SINE|MIR	Shelf	Repeat	NvsC	0.413016332	0.033909372
chr1_20234001	chr1	20234001	20234500	8	+	170603	ENSCAFG00000000140	ENSCAFG00000000140	TCF4	protein-coding	ENSCAFG00000000140	intron (ENSCAFG00000000140, intron 4 of 19)	intron (NM_001003268, intron 4 of 19)	Shelf	Non-repeat	NvsC	0.348371756	0.143632174
chr1_20236001	chr1	20236001	20236500	8	+	172603	ENSCAFG00000000140	ENSCAFG00000000140	TCF4	protein-coding	ENSCAFG00000000140	intron (ENSCAFG00000000140, intron 4 of 19)	intron (NM_001003268, intron 4 of 19)	Shore	Non-repeat	NvsC	0.421131815	0.233431278
chr1_20242001	chr1	20242001	20242500	10	+	178603	ENSCAFG00000000140	ENSCAFG00000000140	TCF4	protein-coding	ENSCAFG00000000140	intron (ENSCAFG00000000140, intron 5 of 19)	intron (NM_001003268, intron 5 of 19)	Shelf	Non-repeat	NvsC	0.285550545	0
chr1_20242501	chr1	20242501	20243000	15	+	179103	ENSCAFG00000000140	ENSCAFG00000000140	TCF4	protein-coding	ENSCAFG00000000140	intron (ENSCAFG00000000140, intron 5 of 19)	intron (NM_001003268, intron 5 of 19)	Shelf	Non-repeat	NvsC	0.503682915	0.006032926
chr1_20243001	chr1	20243001	20243500	8	+	179603	ENSCAFG00000000140	ENSCAFG00000000140	TCF4	protein-coding	ENSCAFG00000000140	intron (ENSCAFG00000000140, intron 5 of 19)	intron (NM_001003268, intron 5 of 19)	Shore	Non-repeat	NvsC	0.434920962	0
chr1_20243501	chr1	20243501	20244000	12	+	180103	ENSCAFG00000000140	ENSCAFG00000000140	TCF4	protein-coding	ENSCAFG00000000140	intron (ENSCAFG00000000140, intron 5 of 19)	(TA)n|Simple_repeat|Simple_repeat	Shore	Repeat	NvsC	0.347620778	0.057402598
chr1_20244001	chr1	20244001	20244500	7	+	180603	ENSCAFG00000000140	ENSCAFG00000000140	TCF4	protein-coding	ENSCAFG00000000140	intron (ENSCAFG00000000140, intron 5 of 19)	intron (NM_001003268, intron 5 of 19)	Shore	Non-repeat	NvsC	0.450896829	9.67E-09
chr1_20246001	chr1	20246001	20246500	21	+	182603	ENSCAFG00000000140	ENSCAFG00000000140	TCF4	protein-coding	ENSCAFG00000000140	intron (ENSCAFG00000000140, intron 5 of 19)	intron (NM_001003268, intron 5 of 19)	CpG Island	Non-repeat	NvsC	0.314176056	0
chr1_20248001	chr1	20248001	20248500	16	+	184603	ENSCAFG00000000140	ENSCAFG00000000140	TCF4	protein-coding	ENSCAFG00000000140	intron (ENSCAFG00000000140, intron 5 of 19)	intron (NM_001003268, intron 5 of 19)	Shore	Non-repeat	NvsC	0.446965469	0.189217513
chr1_20254001	chr1	20254001	20254500	8	+	190603	ENSCAFG00000000140	ENSCAFG00000000140	TCF4	protein-coding	ENSCAFG00000000140	intron (ENSCAFG00000000140, intron 5 of 19)	intron (NM_001003268, intron 5 of 19)	-	Non-repeat	NvsC	0.30797272	0.09155553
chr1_20281001	chr1	20281001	20281500	9	+	217603	ENSCAFG00000000140	ENSCAFG00000000140	TCF4	protein-coding	ENSCAFG00000000140	intron (ENSCAFG00000000140, intron 5 of 19)	MER58A|DNA|hAT-Charlie	-	Repeat	NvsC	0.339928415	0.029333478
chr1_20300501	chr1	20300501	20301000	5	+	237103	ENSCAFG00000000140	ENSCAFG00000000140	TCF4	protein-coding	ENSCAFG00000000140	intron (ENSCAFG00000000140, intron 7 of 19)	intron (NM_001003268, intron 7 of 19)	-	Non-repeat	NvsC	0.283947592	2.15E-09
chr1_20302001	chr1	20302001	20302500	10	+	238603	ENSCAFG00000000140	ENSCAFG00000000140	TCF4	protein-coding	ENSCAFG00000000140	intron (ENSCAFG00000000140, intron 7 of 19)	MIR|SINE|MIR	-	Repeat	NvsC	0.431816338	0.124319453
chr1_20318001	chr1	20318001	20318500	9	+	254603	ENSCAFG00000000140	ENSCAFG00000000140	TCF4	protein-coding	ENSCAFG00000000140	intron (ENSCAFG00000000140, intron 7 of 19)	intron (NM_001003268, intron 7 of 19)	Shelf	Non-repeat	NvsC	0.319897415	0
chr1_20320501	chr1	20320501	20321000	17	+	257103	ENSCAFG00000000140	ENSCAFG00000000140	TCF4	protein-coding	ENSCAFG00000000140	intron (ENSCAFG00000000140, intron 7 of 19)	intron (NM_001003268, intron 7 of 19)	CpG Island	Non-repeat	NvsC	0.534952213	0
chr1_20321001	chr1	20321001	20321500	37	+	257603	ENSCAFG00000000140	ENSCAFG00000000140	TCF4	protein-coding	ENSCAFG00000000140	intron (ENSCAFG00000000140, intron 7 of 19)	CpG	CpG Island	Non-repeat	NvsC	0.294888741	1.22E-08
chr1_20332001	chr1	20332001	20332500	7	+	268603	ENSCAFG00000000140	ENSCAFG00000000140	TCF4	protein-coding	ENSCAFG00000000140	intron (ENSCAFG00000000140, intron 7 of 19)	intron (NM_001003268, intron 7 of 19)	-	Non-repeat	NvsC	0.310296319	0.032437411
chr1_20340001	chr1	20340001	20340500	7	+	276603	ENSCAFG00000000140	ENSCAFG00000000140	TCF4	protein-coding	ENSCAFG00000000140	intron (ENSCAFG00000000140, intron 7 of 19)	intron (NM_001003268, intron 7 of 19)	Shelf	Non-repeat	NvsC	0.437655754	9.55E-09
chr1_20343501	chr1	20343501	20344000	20	+	280103	ENSCAFG00000000140	ENSCAFG00000000140	TCF4	protein-coding	ENSCAFG00000000140	intron (ENSCAFG00000000140, intron 7 of 19)	intron (NM_001003268, intron 7 of 19)	Shore	Non-repeat	NvsC	0.365537983	0
chr1_20344001	chr1	20344001	20344500	22	+	280603	ENSCAFG00000000140	ENSCAFG00000000140	TCF4	protein-coding	ENSCAFG00000000140	intron (ENSCAFG00000000140, intron 7 of 19)	intron (NM_001003268, intron 7 of 19)	Shore	Non-repeat	NvsC	0.395714539	8.48E-11
chr1_20345501	chr1	20345501	20346000	8	+	282103	ENSCAFG00000000140	ENSCAFG00000000140	TCF4	protein-coding	ENSCAFG00000000140	intron (ENSCAFG00000000140, intron 7 of 19)	intron (NM_001003268, intron 7 of 19)	Shelf	Non-repeat	NvsC	0.630303377	0.057294075
chr1_20357001	chr1	20357001	20357500	8	+	293603	ENSCAFG00000000140	ENSCAFG00000000140	TCF4	protein-coding	ENSCAFG00000000140	intron (ENSCAFG00000000140, intron 7 of 19)	intron (NM_001003268, intron 7 of 19)	-	Non-repeat	NvsC	0.353738595	0
chr1_20359501	chr1	20359501	20360000	5	+	296103	ENSCAFG00000000140	ENSCAFG00000000140	TCF4	protein-coding	ENSCAFG00000000140	intron (ENSCAFG00000000140, intron 7 of 19)	MER3|DNA|hAT-Charlie	-	Repeat	NvsC	0.334854766	0.115173263
chr1_20360001	chr1	20360001	20360500	10	+	-295939	ENSCAFG00000000144	ENSCAFG00000000144	CCDC68	protein-coding	ENSCAFG00000000140	intron (ENSCAFG00000000140, intron 7 of 19)	intron (NM_001003268, intron 7 of 19)	-	Non-repeat	NvsC	0.465170001	0.017089662
chr1_20394001	chr1	20394001	20394500	9	+	-261939	ENSCAFG00000000144	ENSCAFG00000000144	CCDC68	protein-coding	ENSCAFG00000000140	intron (ENSCAFG00000000140, intron 15 of 19)	L2c|LINE|L2	-	Repeat	NvsC	0.416866997	0.012253738
chr1_20411001	chr1	20411001	20411500	28	+	-244939	ENSCAFG00000000144	ENSCAFG00000000144	CCDC68	protein-coding	ENSCAFG00000000140	intron (ENSCAFG00000000140, intron 16 of 19)	CpG-312	CpG Island	Non-repeat	NvsC	0.593035624	7.99E-09
chr1_20411501	chr1	20411501	20412000	22	+	-244439	ENSCAFG00000000144	ENSCAFG00000000144	CCDC68	protein-coding	ENSCAFG00000000140	intron (ENSCAFG00000000140, intron 16 of 19)	intron (NM_001003268, intron 16 of 19)	Shore	Non-repeat	NvsC	0.555234749	5.67E-10
chr1_20413501	chr1	20413501	20414000	13	+	-242439	ENSCAFG00000000144	ENSCAFG00000000144	CCDC68	protein-coding	ENSCAFG00000000140	intron (ENSCAFG00000000140, intron 17 of 19)	intron (NM_001003268, intron 17 of 19)	Shore	Non-repeat	NvsC	0.390374668	0.014457856
chr1_20414001	chr1	20414001	20414500	11	+	-241939	ENSCAFG00000000144	ENSCAFG00000000144	CCDC68	protein-coding	ENSCAFG00000000140	intron (ENSCAFG00000000140, intron 17 of 19)	intron (NM_001003268, intron 17 of 19)	Shore	Non-repeat	NvsC	0.363955623	0.122936169
chr1_20426001	chr1	20426001	20426500	11	+	-229939	ENSCAFG00000000144	ENSCAFG00000000144	CCDC68	protein-coding	NA	Intergenic	Intergenic	-	Non-repeat	NvsC	0.304087306	0
chr1_20435001	chr1	20435001	20435500	8	+	-220939	ENSCAFG00000000144	ENSCAFG00000000144	CCDC68	protein-coding	NA	Intergenic	Intergenic	-	Non-repeat	NvsC	0.447623972	1.40E-08
chr1_20446001	chr1	20446001	20446500	5	+	-209939	ENSCAFG00000000144	ENSCAFG00000000144	CCDC68	protein-coding	NA	Intergenic	Intergenic	-	Non-repeat	NvsC	0.519869147	0
chr1_20461501	chr1	20461501	20462000	6	+	-194439	ENSCAFG00000000144	ENSCAFG00000000144	CCDC68	protein-coding	NA	Intergenic	Intergenic	-	Non-repeat	NvsC	0.285989924	0.033173549
chr1_20471001	chr1	20471001	20471500	8	+	-184939	ENSCAFG00000000144	ENSCAFG00000000144	CCDC68	protein-coding	NA	Intergenic	MLT1K|LTR|ERVL-MaLR	-	Repeat	NvsC	0.384756786	0
chr1_20496501	chr1	20496501	20497000	5	+	-159439	ENSCAFG00000000144	ENSCAFG00000000144	CCDC68	protein-coding	NA	Intergenic	Intergenic	-	Non-repeat	NvsC	0.448973765	0
chr1_20562501	chr1	20562501	20563000	2	+	-93439	ENSCAFG00000000144	ENSCAFG00000000144	CCDC68	protein-coding	NA	Intergenic	Kanga1a|DNA|TcMar-Tc2	-	Repeat	NvsC	0.427757626	0.067634638
chr1_20563001	chr1	20563001	20563500	9	+	-92939	ENSCAFG00000000144	ENSCAFG00000000144	CCDC68	protein-coding	NA	Intergenic	Kanga1a|DNA|TcMar-Tc2	-	Repeat	NvsC	0.317592926	0.01161431
chr1_20637001	chr1	20637001	20637500	20	+	-18939	ENSCAFG00000000144	ENSCAFG00000000144	CCDC68	protein-coding	NA	Intergenic	Intergenic	Shelf	Non-repeat	NvsC	0.36603383	0.014655371
chr1_20638501	chr1	20638501	20639000	17	+	-17439	ENSCAFG00000000144	ENSCAFG00000000144	CCDC68	protein-coding	NA	Intergenic	Intergenic	Shore	Non-repeat	NvsC	0.398347573	0.011842569
chr1_20677001	chr1	20677001	20677500	6	+	18062	ENSCAFG00000035479	NA	NA	NA	ENSCAFG00000000144	intron (ENSCAFG00000000144, intron 8 of 10)	Intergenic	-	Non-repeat	NvsC	0.319065129	2.50E-09
chr1_20751501	chr1	20751501	20752000	8	+	-56438	ENSCAFG00000035479	NA	NA	NA	ENSCAFG00000000145	intron (ENSCAFG00000000145, intron 1 of 5)	Intergenic	Shore	Non-repeat	NvsC	0.294596071	1.33E-09
chr1_20752001	chr1	20752001	20752500	7	+	-56938	ENSCAFG00000035479	NA	NA	NA	ENSCAFG00000000145	intron (ENSCAFG00000000145, intron 1 of 5)	MIRc|SINE|MIR	Shelf	Repeat	NvsC	0.287581013	1.67E-10
chr1_20752501	chr1	20752501	20753000	3	+	-57438	ENSCAFG00000035479	NA	NA	NA	ENSCAFG00000000145	intron (ENSCAFG00000000145, intron 1 of 5)	Intergenic	Shelf	Non-repeat	NvsC	0.318230105	0.065654321
chr1_20765501	chr1	20765501	20766000	9	+	67056	ENSCAFG00000000145	ENSCAFG00000000145	RAB27B	protein-coding	ENSCAFG00000000145	intron (ENSCAFG00000000145, intron 1 of 5)	Intergenic	-	Non-repeat	NvsC	0.456327631	0.013187462
chr1_20927501	chr1	20927501	20928000	5	+	-20449	ENSCAFG00000028993	ENSCAFG00000028993	LOC610632	protein-coding	NA	Intergenic	L1_Canis1|LINE|L1	-	Repeat	NvsC	0.292768277	1.15E-09
chr1_20928001	chr1	20928001	20928500	8	+	-20949	ENSCAFG00000028993	ENSCAFG00000028993	LOC610632	protein-coding	NA	Intergenic	L1_Canis1|LINE|L1	-	Repeat	NvsC	0.479027843	0
chr1_20936501	chr1	20936501	20937000	14	+	-29449	ENSCAFG00000028993	ENSCAFG00000028993	LOC610632	protein-coding	NA	Intergenic	Intergenic	-	Non-repeat	NvsC	0.334345161	1.22E-08
chr1_20995501	chr1	20995501	20996000	24	+	-935	ENSCAFG00000040083	NA	NA	NA	ENSCAFG00000040083	promoter-TSS (ENSCAFG00000040083)	Intergenic	-	Non-repeat	NvsC	0.38895055	0.036572882
chr1_21039501	chr1	21039501	21040000	9	+	16127	ENSCAFG00000039422	NA	NA	NA	NA	Intergenic	Intergenic	-	Non-repeat	NvsC	0.471884409	0.023767617
chr1_21090501	chr1	21090501	21091000	12	+	-26981	ENSCAFG00000036285	NA	NA	NA	NA	Intergenic	Intergenic	Shore	Non-repeat	NvsC	0.31460702	0
chr1_21098501	chr1	21098501	21099000	5	+	24137	ENSCAFG00000000147	ENSCAFG00000000147	C1H18orf54	protein-coding	ENSCAFG00000000147	TTS (ENSCAFG00000000147)	Intergenic	-	Non-repeat	NvsC	0.41746361	0.015983964
chr1_21107501	chr1	21107501	21108000	8	+	15137	ENSCAFG00000000147	ENSCAFG00000000147	C1H18orf54	protein-coding	ENSCAFG00000000147	intron (ENSCAFG00000000147, intron 6 of 7)	SINEC_a1|SINE|tRNA-Lys	-	Repeat	NvsC	0.326461366	0
chr1_21121501	chr1	21121501	21122000	10	+	1137	ENSCAFG00000000147	ENSCAFG00000000147	C1H18orf54	protein-coding	ENSCAFG00000000147	intron (ENSCAFG00000000147, intron 1 of 7)	Intergenic	Shore	Non-repeat	NvsC	0.362036313	0.169689784
chr1_21122001	chr1	21122001	21122500	22	+	637	ENSCAFG00000000147	ENSCAFG00000000147	C1H18orf54	protein-coding	ENSCAFG00000000149	promoter-TSS (ENSCAFG00000000149)	Intergenic	Shore	Non-repeat	NvsC	0.372371962	0.106340689
chr1_21141501	chr1	21141501	21142000	9	+	-13501	ENSCAFG00000030508	ENSCAFG00000030508	LOC100683370	protein-coding	ENSCAFG00000000149	intron (ENSCAFG00000000149, intron 7 of 7)	AT_rich|Low_complexity|Low_complexity	-	Repeat	NvsC	0.449438069	2.81E-09
chr1_21181001	chr1	21181001	21181500	7	+	6687	ENSCAFG00000000150	ENSCAFG00000000150	POLI	protein-coding	ENSCAFG00000000150	intron (ENSCAFG00000000150, intron 3 of 8)	L1MC4|LINE|L1	-	Repeat	NvsC	0.497471231	0.006861478
chr1_21187001	chr1	21187001	21187500	6	+	687	ENSCAFG00000000150	ENSCAFG00000000150	POLI	protein-coding	ENSCAFG00000000150	intron (ENSCAFG00000000150, intron 1 of 8)	SINEC_a1|SINE|tRNA-Lys	-	Repeat	NvsC	0.390900562	0
chr1_21204501	chr1	21204501	21205000	7	+	-3808	ENSCAFG00000033857	NA	NA	NA	NA	Intergenic	Intergenic	-	Non-repeat	NvsC	0.399059602	0
chr1_21251001	chr1	21251001	21251500	6	+	15036	ENSCAFG00000032711	NA	NA	NA	ENSCAFG00000032711	intron (ENSCAFG00000032711, intron 1 of 5)	Intergenic	-	Non-repeat	NvsC	0.329373156	1.27E-10
chr1_21272001	chr1	21272001	21272500	6	+	36036	ENSCAFG00000032711	NA	NA	NA	ENSCAFG00000032711	intron (ENSCAFG00000032711, intron 2 of 5)	Intergenic	-	Non-repeat	NvsC	0.627078309	0.125753655
chr1_21272501	chr1	21272501	21273000	4	+	36536	ENSCAFG00000032711	NA	NA	NA	ENSCAFG00000032711	intron (ENSCAFG00000032711, intron 2 of 5)	Intergenic	-	Non-repeat	NvsC	0.394026954	0.057070661
chr1_21281501	chr1	21281501	21282000	18	+	45536	ENSCAFG00000032711	NA	NA	NA	ENSCAFG00000032711	intron (ENSCAFG00000032711, intron 5 of 5)	Intergenic	-	Non-repeat	NvsC	0.442166848	0.033474596
chr1_21282001	chr1	21282001	21282500	15	+	46036	ENSCAFG00000032711	NA	NA	NA	ENSCAFG00000032711	intron (ENSCAFG00000032711, intron 5 of 5)	Intergenic	-	Non-repeat	NvsC	0.395399157	0.126070619
chr1_21319501	chr1	21319501	21320000	13	+	83536	ENSCAFG00000032711	NA	NA	NA	NA	Intergenic	SINEC_c2|SINE|tRNA-Lys	-	Repeat	NvsC	0.348126491	8.52E-08
chr1_21465501	chr1	21465501	21466000	5	+	2950	ENSCAFG00000030620	NA	NA	NA	NA	Intergenic	Intergenic	-	Non-repeat	NvsC	0.525428055	0.129165261
chr1_21496501	chr1	21496501	21497000	8	+	5669	ENSCAFG00000037743	NA	NA	NA	ENSCAFG00000037743	intron (ENSCAFG00000037743, intron 1 of 1)	SINEC_a1|SINE|tRNA-Lys	-	Repeat	NvsC	0.329039253	0.063958879
chr1_21605001	chr1	21605001	21605500	4	+	-13161	ENSCAFG00000035148	ENSCAFG00000035148	LOC102154621	ncRNA	NA	Intergenic	L1MA10|LINE|L1	-	Repeat	NvsC	0.30131809	3.35E-09
chr1_21638501	chr1	21638501	21639000	11	+	-46661	ENSCAFG00000035148	ENSCAFG00000035148	LOC102154621	ncRNA	NA	Intergenic	Intergenic	-	Non-repeat	NvsC	0.292641271	0.002560773
chr1_21667001	chr1	21667001	21667500	8	+	-75161	ENSCAFG00000035148	ENSCAFG00000035148	LOC102154621	ncRNA	NA	Intergenic	Intergenic	-	Non-repeat	NvsC	0.412356931	0.006769212
chr1_21701001	chr1	21701001	21701500	6	+	-109161	ENSCAFG00000035148	ENSCAFG00000035148	LOC102154621	ncRNA	NA	Intergenic	Intergenic	-	Non-repeat	NvsC	0.325954807	0.115190975
chr1_21729501	chr1	21729501	21730000	8	+	-137661	ENSCAFG00000035148	ENSCAFG00000035148	LOC102154621	ncRNA	NA	Intergenic	Intergenic	-	Non-repeat	NvsC	0.463793837	0.034590592
chr1_21730501	chr1	21730501	21731000	5	+	-138661	ENSCAFG00000035148	ENSCAFG00000035148	LOC102154621	ncRNA	NA	Intergenic	Intergenic	-	Non-repeat	NvsC	0.299532465	0
chr1_21737001	chr1	21737001	21737500	8	+	-145161	ENSCAFG00000035148	ENSCAFG00000035148	LOC102154621	ncRNA	NA	Intergenic	L1_Canis1|LINE|L1	-	Repeat	NvsC	0.375615018	0.0086551
chr1_21742001	chr1	21742001	21742500	4	+	-142181	ENSCAFG00000037038	NA	NA	NA	NA	Intergenic	Intergenic	-	Non-repeat	NvsC	0.392696003	0
chr1_21792501	chr1	21792501	21793000	4	+	-91681	ENSCAFG00000037038	NA	NA	NA	NA	Intergenic	Intergenic	-	Non-repeat	NvsC	0.354546379	2.07E-09
chr1_21795501	chr1	21795501	21796000	7	+	-88681	ENSCAFG00000037038	NA	NA	NA	ENSCAFG00000000157	intron (ENSCAFG00000000157, intron 27 of 27)	Intergenic	-	Non-repeat	NvsC	0.289977586	0.0577657
chr1_21850501	chr1	21850501	21851000	5	+	-33681	ENSCAFG00000037038	NA	NA	NA	ENSCAFG00000000157	intron (ENSCAFG00000000157, intron 23 of 27)	Intergenic	-	Non-repeat	NvsC	0.319225964	3.85E-09
chr1_21851501	chr1	21851501	21852000	1	+	-32681	ENSCAFG00000037038	NA	NA	NA	ENSCAFG00000000157	intron (ENSCAFG00000000157, intron 23 of 27)	L1ME3G|LINE|L1	-	Repeat	NvsC	0.287777947	6.16E-10
chr1_21912501	chr1	21912501	21913000	4	+	28319	ENSCAFG00000037038	NA	NA	NA	ENSCAFG00000000157	intron (ENSCAFG00000000157, intron 16 of 27)	Intergenic	-	Non-repeat	NvsC	0.419722855	0
chr1_22044501	chr1	22044501	22045000	5	+	63405	ENSCAFG00000031422	NA	NA	NA	ENSCAFG00000000157	intron (ENSCAFG00000000157, intron 11 of 27)	Intergenic	-	Non-repeat	NvsC	0.313948023	1.61E-10
chr1_22075501	chr1	22075501	22076000	8	+	-51606	ENSCAFG00000022081	NA	NA	NA	ENSCAFG00000000157	intron (ENSCAFG00000000157, intron 9 of 27)	Intergenic	-	Non-repeat	NvsC	0.300931532	0
chr1_22093001	chr1	22093001	22093500	9	+	-34106	ENSCAFG00000022081	NA	NA	NA	ENSCAFG00000000157	intron (ENSCAFG00000000157, intron 8 of 27)	Intergenic	-	Non-repeat	NvsC	0.412441558	0
chr1_22166001	chr1	22166001	22166500	5	+	38894	ENSCAFG00000022081	NA	NA	NA	ENSCAFG00000000157	intron (ENSCAFG00000000157, intron 6 of 27)	MADE2|DNA|TcMar-Mariner	-	Repeat	NvsC	0.398426768	0
chr1_22235501	chr1	22235501	22236000	1	+	108394	ENSCAFG00000022081	NA	NA	NA	ENSCAFG00000000157	intron (ENSCAFG00000000157, intron 4 of 27)	Intergenic	-	Non-repeat	NvsC	0.316043639	5.20E-09
chr1_22338001	chr1	22338001	22338500	5	+	145536	ENSCAFG00000000157	ENSCAFG00000000157	DCC	protein-coding	ENSCAFG00000000157	intron (ENSCAFG00000000157, intron 4 of 27)	Intergenic	-	Non-repeat	NvsC	0.482790392	2.16E-09
chr1_22367001	chr1	22367001	22367500	9	+	116536	ENSCAFG00000000157	ENSCAFG00000000157	DCC	protein-coding	ENSCAFG00000000157	intron (ENSCAFG00000000157, intron 2 of 27)	SINEC_Cf2|SINE|tRNA-Lys	-	Repeat	NvsC	0.357087085	0.026551037
chr1_22378001	chr1	22378001	22378500	6	+	105536	ENSCAFG00000000157	ENSCAFG00000000157	DCC	protein-coding	ENSCAFG00000000157	intron (ENSCAFG00000000157, intron 2 of 27)	Intergenic	-	Non-repeat	NvsC	0.33210365	0.018162558
chr1_22635001	chr1	22635001	22635500	9	+	-151464	ENSCAFG00000000157	ENSCAFG00000000157	DCC	protein-coding	NA	Intergenic	SINEC_Cf|SINE|tRNA-Lys	-	Repeat	NvsC	0.331998362	0
chr1_22647501	chr1	22647501	22648000	5	+	-163964	ENSCAFG00000000157	ENSCAFG00000000157	DCC	protein-coding	NA	Intergenic	L1_Canis1|LINE|L1	-	Repeat	NvsC	0.300399668	0.002611164
chr1_22654001	chr1	22654001	22654500	6	+	-170464	ENSCAFG00000000157	ENSCAFG00000000157	DCC	protein-coding	NA	Intergenic	Intergenic	-	Non-repeat	NvsC	0.320984536	0.028167187
chr1_22660001	chr1	22660001	22660500	8	+	-176464	ENSCAFG00000000157	ENSCAFG00000000157	DCC	protein-coding	NA	Intergenic	Intergenic	-	Non-repeat	NvsC	0.34721392	0
chr1_22697001	chr1	22697001	22697500	12	+	-213464	ENSCAFG00000000157	ENSCAFG00000000157	DCC	protein-coding	NA	Intergenic	L1MD2|LINE|L1	-	Repeat	NvsC	0.372166178	1.47E-09
chr1_22781001	chr1	22781001	22781500	9	+	-297464	ENSCAFG00000000157	ENSCAFG00000000157	DCC	protein-coding	NA	Intergenic	Intergenic	-	Non-repeat	NvsC	0.28391428	2.79E-10
chr1_22804001	chr1	22804001	22804500	12	+	-320464	ENSCAFG00000000157	ENSCAFG00000000157	DCC	protein-coding	NA	Intergenic	Intergenic	-	Non-repeat	NvsC	0.448467164	0.046738374
chr1_22804501	chr1	22804501	22805000	8	+	-320964	ENSCAFG00000000157	ENSCAFG00000000157	DCC	protein-coding	NA	Intergenic	Intergenic	-	Non-repeat	NvsC	0.331437564	0.051296498
chr1_22849501	chr1	22849501	22850000	7	+	-365964	ENSCAFG00000000157	ENSCAFG00000000157	DCC	protein-coding	NA	Intergenic	(TA)n|Simple_repeat|Simple_repeat	-	Repeat	NvsC	0.34594446	0
chr1_22877001	chr1	22877001	22877500	20	+	-393464	ENSCAFG00000000157	ENSCAFG00000000157	DCC	protein-coding	NA	Intergenic	Intergenic	Shore	Non-repeat	NvsC	0.405071535	0
chr1_22914001	chr1	22914001	22914500	6	+	-430464	ENSCAFG00000000157	ENSCAFG00000000157	DCC	protein-coding	NA	Intergenic	Intergenic	-	Non-repeat	NvsC	0.305519394	2.25E-07
chr1_22979501	chr1	22979501	22980000	11	+	490873	ENSCAFG00000030017	NA	NA	NA	NA	Intergenic	L1_Carn2|LINE|L1	-	Repeat	NvsC	0.349207074	1.34E-07
chr1_23345001	chr1	23345001	23345500	6	+	125373	ENSCAFG00000030017	NA	NA	NA	NA	Intergenic	SINEC_a1|SINE|tRNA-Lys	-	Repeat	NvsC	0.306582401	3.50E-09
chr1_23584001	chr1	23584001	23584500	24	+	-18179	ENSCAFG00000034505	NA	NA	NA	NA	Intergenic	Intergenic	CpG Island	Non-repeat	NvsC	0.326814298	0
chr1_23636501	chr1	23636501	23637000	6	+	3602	ENSCAFG00000026106	NA	NA	NA	NA	Intergenic	L2|LINE|L2	Shore	Repeat	NvsC	0.536820478	0.058705129
chr1_23661501	chr1	23661501	23662000	6	+	20616	ENSCAFG00000037843	NA	NA	NA	NA	Intergenic	Zaphod|DNA|hAT-Tip100	-	Repeat	NvsC	0.29125462	0.012067544
chr1_23733501	chr1	23733501	23734000	12	+	-20487	ENSCAFG00000033827	NA	NA	NA	NA	Intergenic	Intergenic	-	Non-repeat	NvsC	0.408990134	0.109961168
chr1_23753001	chr1	23753001	23753500	10	+	-39987	ENSCAFG00000033827	NA	NA	NA	NA	Intergenic	(GGAA)n|Simple_repeat|Simple_repeat	Shore	Repeat	NvsC	0.405273648	0
chr1_23777501	chr1	23777501	23778000	21	+	-40522	ENSCAFG00000000162	NA	NA	NA	NA	Intergenic	Intergenic	Shelf	Non-repeat	NvsC	0.308550505	3.23E-08
chr1_23792001	chr1	23792001	23792500	8	+	-26022	ENSCAFG00000000162	NA	NA	NA	NA	Intergenic	Intergenic	-	Non-repeat	NvsC	0.373097903	0
chr1_23816001	chr1	23816001	23816500	10	+	-2022	ENSCAFG00000000162	NA	NA	NA	ENSCAFG00000000162	intron (ENSCAFG00000000162, intron 1 of 2)	(T)n|Simple_repeat|Simple_repeat	Shelf	Repeat	NvsC	0.396070729	0
chr1_23822501	chr1	23822501	23823000	3	+	4478	ENSCAFG00000000162	NA	NA	NA	ENSCAFG00000000162	intron (ENSCAFG00000000162, intron 4 of 4)	Intergenic	Shelf	Non-repeat	NvsC	0.285587988	1.37E-09
chr1_23823001	chr1	23823001	23823500	10	+	4978	ENSCAFG00000000162	NA	NA	NA	ENSCAFG00000000162	intron (ENSCAFG00000000162, intron 4 of 4)	Intergenic	Shelf	Non-repeat	NvsC	0.409235084	1.60E-10
chr1_23867001	chr1	23867001	23867500	39	+	47067	ENSCAFG00000000164	ENSCAFG00000000164	SMAD4	protein-coding	NA	Intergenic	CpG	CpG Island	Non-repeat	NvsC	0.379779302	0.016126656
chr1_23879001	chr1	23879001	23879500	7	+	35067	ENSCAFG00000000164	ENSCAFG00000000164	SMAD4	protein-coding	NA	Intergenic	Intergenic	-	Non-repeat	NvsC	0.392309516	0
chr1_23879501	chr1	23879501	23880000	9	+	34567	ENSCAFG00000000164	ENSCAFG00000000164	SMAD4	protein-coding	NA	Intergenic	Intergenic	-	Non-repeat	NvsC	0.540352671	0.105136118
chr1_23884001	chr1	23884001	23884500	13	+	30067	ENSCAFG00000000164	ENSCAFG00000000164	SMAD4	protein-coding	ENSCAFG00000000164	exon (ENSCAFG00000000164, exon 10 of 11)	Intergenic	-	Non-repeat	NvsC	0.302275699	0.101623247
chr1_23914501	chr1	23914501	23915000	6	+	-433	ENSCAFG00000000164	ENSCAFG00000000164	SMAD4	protein-coding	ENSCAFG00000000164	promoter-TSS (ENSCAFG00000000164)	L1MB7|LINE|L1	-	Repeat	NvsC	0.31414392	4.56E-08
chr1_23918501	chr1	23918501	23919000	9	+	-4433	ENSCAFG00000000164	ENSCAFG00000000164	SMAD4	protein-coding	NA	Intergenic	SINEC_Cf|SINE|tRNA-Lys	-	Repeat	NvsC	0.444437076	0
chr1_23919501	chr1	23919501	23920000	8	+	-5433	ENSCAFG00000000164	ENSCAFG00000000164	SMAD4	protein-coding	NA	Intergenic	SINEC_c2|SINE|tRNA-Lys	-	Repeat	NvsC	0.411200627	0
chr1_23923501	chr1	23923501	23924000	3	+	-9433	ENSCAFG00000000164	ENSCAFG00000000164	SMAD4	protein-coding	NA	Intergenic	Charlie1a|DNA|hAT-Charlie	-	Repeat	NvsC	0.456071392	0
chr1_23924001	chr1	23924001	23924500	7	+	-9933	ENSCAFG00000000164	ENSCAFG00000000164	SMAD4	protein-coding	NA	Intergenic	Intergenic	-	Non-repeat	NvsC	0.513211819	0
chr1_23931501	chr1	23931501	23932000	18	+	-17433	ENSCAFG00000000164	ENSCAFG00000000164	SMAD4	protein-coding	NA	Intergenic	Intergenic	-	Non-repeat	NvsC	0.526079265	0.066234939
chr1_23932001	chr1	23932001	23932500	14	+	-17933	ENSCAFG00000000164	ENSCAFG00000000164	SMAD4	protein-coding	NA	Intergenic	Intergenic	-	Non-repeat	NvsC	0.40960657	0.010664887
chr1_23956001	chr1	23956001	23956500	10	+	13154	ENSCAFG00000000166	ENSCAFG00000000166	ELAC1	protein-coding	NA	Intergenic	HAL1|LINE|L1	-	Repeat	NvsC	0.339055587	5.18E-07
chr1_23963501	chr1	23963501	23964000	12	+	5654	ENSCAFG00000000166	ENSCAFG00000000166	ELAC1	protein-coding	ENSCAFG00000000166	intron (ENSCAFG00000000166, intron 1 of 2)	Intergenic	-	Non-repeat	NvsC	0.318670291	0
chr1_23991501	chr1	23991501	23992000	38	+	-22346	ENSCAFG00000000166	ENSCAFG00000000166	ELAC1	protein-coding	ENSCAFG00000000168	intron (ENSCAFG00000000168, intron 13 of 15)	CpG	CpG Island	Non-repeat	NvsC	0.566260304	2.15E-10
chr1_24058001	chr1	24058001	24058500	5	+	-23340	ENSCAFG00000000169	ENSCAFG00000000169	MRO	protein-coding	NA	Intergenic	Intergenic	-	Non-repeat	NvsC	0.451491071	0
chr1_24088501	chr1	24088501	24089000	13	+	7160	ENSCAFG00000000169	ENSCAFG00000000169	MRO	protein-coding	ENSCAFG00000000169	TTS (ENSCAFG00000000169)	Intergenic	-	Non-repeat	NvsC	0.395759928	0.111668139
chr1_24111001	chr1	24111001	24111500	29	+	29660	ENSCAFG00000000169	ENSCAFG00000000169	MRO	protein-coding	NA	Intergenic	Intergenic	Shore	Non-repeat	NvsC	0.342375274	3.92E-09
chr1_24118501	chr1	24118501	24119000	29	+	37160	ENSCAFG00000000169	ENSCAFG00000000169	MRO	protein-coding	NA	Intergenic	Intergenic	-	Non-repeat	NvsC	0.497698737	0.021459971
chr1_24355001	chr1	24355001	24355500	4	+	-33029	ENSCAFG00000000170	ENSCAFG00000000170	MC2R	protein-coding	NA	Intergenic	Intergenic	-	Non-repeat	NvsC	0.38153241	0
chr1_24355501	chr1	24355501	24356000	6	+	-32529	ENSCAFG00000000170	ENSCAFG00000000170	MC2R	protein-coding	NA	Intergenic	Intergenic	-	Non-repeat	NvsC	0.354306032	1.49E-09
chr1_24469001	chr1	24469001	24469500	13	+	27955	ENSCAFG00000000172	ENSCAFG00000000172	RNMT	protein-coding	NA	Intergenic	Intergenic	-	Non-repeat	NvsC	0.353732739	0.25380967
chr1_24489001	chr1	24489001	24489500	7	+	7955	ENSCAFG00000000172	ENSCAFG00000000172	RNMT	protein-coding	ENSCAFG00000000172	intron (ENSCAFG00000000172, intron 4 of 9)	SINEC_Cf2|SINE|tRNA-Lys	-	Repeat	NvsC	0.41088434	0
chr1_24501001	chr1	24501001	24501500	26	+	-825	ENSCAFG00000029833	NA	NA	NA	ENSCAFG00000029833	promoter-TSS (ENSCAFG00000029833)	Intergenic	Shore	Non-repeat	NvsC	0.344642519	2.47E-07
chr1_24546001	chr1	24546001	24546500	33	+	13443	ENSCAFG00000023012	NA	NA	NA	ENSCAFG00000031536	intron (ENSCAFG00000031536, intron 4 of 5)	CpG	CpG Island	Non-repeat	NvsC	0.390042173	3.30E-09
chr1_24550001	chr1	24550001	24550500	6	+	9443	ENSCAFG00000023012	NA	NA	NA	ENSCAFG00000031536	intron (ENSCAFG00000031536, intron 4 of 5)	Intergenic	Shelf	Non-repeat	NvsC	0.300077003	0.174367084
chr1_24585501	chr1	24585501	24586000	15	+	-26057	ENSCAFG00000023012	NA	NA	NA	ENSCAFG00000031536	intron (ENSCAFG00000031536, intron 3 of 5)	SINEC_b1|SINE|tRNA-Lys	Shore	Repeat	NvsC	0.377754142	0
chr1_24595501	chr1	24595501	24596000	11	+	-36057	ENSCAFG00000023012	NA	NA	NA	ENSCAFG00000031536	intron (ENSCAFG00000031536, intron 3 of 5)	Intergenic	Shelf	Non-repeat	NvsC	0.391688773	0
chr1_24596001	chr1	24596001	24596500	15	+	-36557	ENSCAFG00000023012	NA	NA	NA	ENSCAFG00000031536	intron (ENSCAFG00000031536, intron 3 of 5)	Intergenic	Shelf	Non-repeat	NvsC	0.293045242	0.093055513
chr1_24605001	chr1	24605001	24605500	12	+	-45557	ENSCAFG00000023012	NA	NA	NA	ENSCAFG00000031536	intron (ENSCAFG00000031536, intron 3 of 5)	T-rich|Low_complexity|Low_complexity	-	Repeat	NvsC	0.471987594	0.145598638
chr1_24605501	chr1	24605501	24606000	15	+	-46057	ENSCAFG00000023012	NA	NA	NA	ENSCAFG00000031536	intron (ENSCAFG00000031536, intron 3 of 5)	Intergenic	-	Non-repeat	NvsC	0.350142782	0.076002409
chr1_24645501	chr1	24645501	24646000	12	+	28289	ENSCAFG00000035338	NA	NA	NA	ENSCAFG00000031536	intron (ENSCAFG00000031536, intron 3 of 5)	SINEC_a2|SINE|tRNA-Lys	Shore	Repeat	NvsC	0.472122018	0
chr1_24646001	chr1	24646001	24646500	18	+	27789	ENSCAFG00000035338	NA	NA	NA	ENSCAFG00000031536	intron (ENSCAFG00000031536, intron 3 of 5)	LTR78|LTR|ERV1	Shore	Repeat	NvsC	0.35280015	0
chr1_24648001	chr1	24648001	24648500	12	+	25789	ENSCAFG00000035338	NA	NA	NA	ENSCAFG00000031536	intron (ENSCAFG00000031536, intron 3 of 5)	Intergenic	Shelf	Non-repeat	NvsC	0.336176751	0
chr1_24650001	chr1	24650001	24650500	29	+	23789	ENSCAFG00000035338	NA	NA	NA	ENSCAFG00000031536	intron (ENSCAFG00000031536, intron 3 of 5)	Intergenic	-	Non-repeat	NvsC	0.468736277	0
chr1_24650501	chr1	24650501	24651000	19	+	23289	ENSCAFG00000035338	NA	NA	NA	ENSCAFG00000031536	intron (ENSCAFG00000031536, intron 3 of 5)	Intergenic	Shelf	Non-repeat	NvsC	0.530295578	1.25E-10
chr1_24657501	chr1	24657501	24658000	4	+	16289	ENSCAFG00000035338	NA	NA	NA	ENSCAFG00000031536	intron (ENSCAFG00000031536, intron 3 of 5)	Intergenic	Shelf	Non-repeat	NvsC	0.39073271	3.38E-10
chr1_24658001	chr1	24658001	24658500	14	+	15789	ENSCAFG00000035338	NA	NA	NA	ENSCAFG00000031536	intron (ENSCAFG00000031536, intron 3 of 5)	Intergenic	Shelf	Non-repeat	NvsC	0.368958988	0
chr1_24665001	chr1	24665001	24665500	11	+	8789	ENSCAFG00000035338	NA	NA	NA	ENSCAFG00000031536	intron (ENSCAFG00000031536, intron 3 of 5)	Intergenic	Shelf	Non-repeat	NvsC	0.313366712	0
chr1_24665501	chr1	24665501	24666000	8	+	8289	ENSCAFG00000035338	NA	NA	NA	ENSCAFG00000031536	intron (ENSCAFG00000031536, intron 3 of 5)	Intergenic	Shelf	Non-repeat	NvsC	0.347224165	0
chr1_24666001	chr1	24666001	24666500	11	+	7789	ENSCAFG00000035338	NA	NA	NA	ENSCAFG00000031536	intron (ENSCAFG00000031536, intron 3 of 5)	Intergenic	Shelf	Non-repeat	NvsC	0.311859722	0
chr1_24683501	chr1	24683501	24684000	26	+	-9711	ENSCAFG00000035338	NA	NA	NA	ENSCAFG00000031536	intron (ENSCAFG00000031536, intron 3 of 5)	Intergenic	CpG Island	Non-repeat	NvsC	0.325640627	0
chr1_24754001	chr1	24754001	24754500	5	+	-80211	ENSCAFG00000035338	NA	NA	NA	ENSCAFG00000031536	intron (ENSCAFG00000031536, intron 2 of 5)	MER21C|LTR|ERVL	Shore	Repeat	NvsC	0.352345987	0.021935526
chr1_24781001	chr1	24781001	24781500	12	+	100414	ENSCAFG00000031536	ENSCAFG00000031536	LDLRAD4	protein-coding	ENSCAFG00000031536	intron (ENSCAFG00000031536, intron 1 of 5)	L1_Canis1|LINE|L1	-	Repeat	NvsC	0.309541113	1.21E-09
chr1_24822001	chr1	24822001	24822500	4	+	59414	ENSCAFG00000031536	ENSCAFG00000031536	LDLRAD4	protein-coding	ENSCAFG00000031536	intron (ENSCAFG00000031536, intron 1 of 5)	Intergenic	-	Non-repeat	NvsC	0.403031455	0
chr1_24828501	chr1	24828501	24829000	20	+	52914	ENSCAFG00000031536	ENSCAFG00000031536	LDLRAD4	protein-coding	ENSCAFG00000031536	intron (ENSCAFG00000031536, intron 1 of 5)	Intergenic	-	Non-repeat	NvsC	0.338479713	5.80E-09
chr1_24834001	chr1	24834001	24834500	10	+	47414	ENSCAFG00000031536	ENSCAFG00000031536	LDLRAD4	protein-coding	ENSCAFG00000031536	intron (ENSCAFG00000031536, intron 1 of 5)	L1_Canis1|LINE|L1	-	Repeat	NvsC	0.394466587	0
chr1_24848001	chr1	24848001	24848500	6	+	33414	ENSCAFG00000031536	ENSCAFG00000031536	LDLRAD4	protein-coding	ENSCAFG00000031536	intron (ENSCAFG00000031536, intron 1 of 5)	Intergenic	Shore	Non-repeat	NvsC	0.366838315	0.089086429
chr1_24857001	chr1	24857001	24857500	26	+	24414	ENSCAFG00000031536	ENSCAFG00000031536	LDLRAD4	protein-coding	ENSCAFG00000031536	intron (ENSCAFG00000031536, intron 1 of 5)	Intergenic	CpG Island	Non-repeat	NvsC	0.347675133	0.08036219
chr1_24883501	chr1	24883501	24884000	13	+	-2086	ENSCAFG00000031536	ENSCAFG00000031536	LDLRAD4	protein-coding	NA	Intergenic	Intergenic	Shore	Non-repeat	NvsC	0.453685567	0.00445333
chr1_24902001	chr1	24902001	24902500	30	+	-20586	ENSCAFG00000031536	ENSCAFG00000031536	LDLRAD4	protein-coding	NA	Intergenic	Intergenic	CpG Island	Non-repeat	NvsC	0.313885772	0.005924712
chr1_24911501	chr1	24911501	24912000	15	+	-30086	ENSCAFG00000031536	ENSCAFG00000031536	LDLRAD4	protein-coding	NA	Intergenic	Intergenic	Shore	Non-repeat	NvsC	0.294996799	0.023695954
chr1_24912001	chr1	24912001	24912500	27	+	-30586	ENSCAFG00000031536	ENSCAFG00000031536	LDLRAD4	protein-coding	NA	Intergenic	Intergenic	CpG Island	Non-repeat	NvsC	0.585761643	7.73E-08
chr1_24924501	chr1	24924501	24925000	11	+	-43086	ENSCAFG00000031536	ENSCAFG00000031536	LDLRAD4	protein-coding	NA	Intergenic	Intergenic	Shore	Non-repeat	NvsC	0.505568391	0.05449383
chr1_24925001	chr1	24925001	24925500	31	+	-43586	ENSCAFG00000031536	ENSCAFG00000031536	LDLRAD4	protein-coding	NA	Intergenic	Intergenic	Shore	Non-repeat	NvsC	0.585075403	4.23E-06
chr1_24983501	chr1	24983501	24984000	25	+	4090	ENSCAFG00000038281	NA	NA	NA	ENSCAFG00000038281	exon (ENSCAFG00000038281, exon 3 of 3)	Intergenic	Shore	Non-repeat	NvsC	0.338062562	0.131040323
chr1_25050001	chr1	25050001	25050500	4	+	-24975	ENSCAFG00000027968	NA	NA	NA	ENSCAFG00000000184	intron (ENSCAFG00000000184, intron 4 of 11)	Intergenic	-	Non-repeat	NvsC	0.457865059	0
chr1_25140001	chr1	25140001	25140500	5	+	65025	ENSCAFG00000027968	NA	NA	NA	NA	Intergenic	CfERV1-int|LTR|ERV1	-	Repeat	NvsC	0.332484549	0
chr1_25142501	chr1	25142501	25143000	13	+	67525	ENSCAFG00000027968	NA	NA	NA	NA	Intergenic	CfERV1-int|LTR|ERV1	Shelf	Repeat	NvsC	0.310479031	0.18382806
chr1_25489001	chr1	25489001	25489500	7	+	102121	ENSCAFG00000029442	ENSCAFG00000029442	CTGF	protein-coding	ENSCAFG00000029442	intron (ENSCAFG00000029442, intron 1 of 5)	AT_rich|Low_complexity|Low_complexity	-	Repeat	NvsC	0.356653778	0
chr1_25497501	chr1	25497501	25498000	6	+	108858	ENSCAFG00000000185	ENSCAFG00000000185	STX7	protein-coding	ENSCAFG00000029442	intron (ENSCAFG00000029442, intron 1 of 5)	SINEC_Cf2|SINE|tRNA-Lys	-	Repeat	NvsC	0.404031983	2.48E-08
chr1_25498001	chr1	25498001	25498500	9	+	108358	ENSCAFG00000000185	ENSCAFG00000000185	STX7	protein-coding	ENSCAFG00000029442	intron (ENSCAFG00000029442, intron 1 of 5)	Intergenic	-	Non-repeat	NvsC	0.500860062	0.184909203
chr1_25509001	chr1	25509001	25509500	11	+	97358	ENSCAFG00000000185	ENSCAFG00000000185	STX7	protein-coding	ENSCAFG00000029442	exon (ENSCAFG00000029442, exon 5 of 6)	Intergenic	Shore	Non-repeat	NvsC	0.328643317	2.46E-09
chr1_25591001	chr1	25591001	25591500	10	+	15358	ENSCAFG00000000185	ENSCAFG00000000185	STX7	protein-coding	ENSCAFG00000000185	intron (ENSCAFG00000000185, intron 2 of 9)	L2|LINE|L2	-	Repeat	NvsC	0.50654771	0.044869674
chr1_25700501	chr1	25700501	25701000	15	+	-2656	ENSCAFG00000023591	NA	NA	NA	ENSCAFG00000035224	intron (ENSCAFG00000035224, intron 3 of 4)	promoter-TSS (NM_001003372)	Shore	Non-repeat	NvsC	0.284826489	0
chr1_25701501	chr1	25701501	25702000	10	+	-3656	ENSCAFG00000023591	NA	NA	NA	ENSCAFG00000035224	intron (ENSCAFG00000035224, intron 3 of 4)	SINEC_Cf2|SINE|tRNA-Lys	Shore	Repeat	NvsC	0.314082448	1.08E-09
chr1_25892001	chr1	25892001	25892500	5	+	-12170	ENSCAFG00000000191	NA	NA	NA	NA	Intergenic	SINEC_Cf2|SINE|tRNA-Lys	-	Repeat	NvsC	0.31364848	0
chr1_25955001	chr1	25955001	25955500	5	+	-75170	ENSCAFG00000000191	NA	NA	NA	NA	Intergenic	L1ME4b|LINE|L1	-	Repeat	NvsC	0.309198242	0.126670461
chr1_26058501	chr1	26058501	26059000	7	+	-27837	ENSCAFG00000000193	NA	NA	NA	NA	Intergenic	Intergenic	-	Non-repeat	NvsC	0.340638716	0
chr1_26145001	chr1	26145001	26145500	12	+	-114337	ENSCAFG00000000193	NA	NA	NA	NA	Intergenic	Intergenic	CpG Island	Non-repeat	NvsC	0.462053501	0.020161077
chr1_26147001	chr1	26147001	26147500	19	+	-116337	ENSCAFG00000000193	NA	NA	NA	NA	Intergenic	Intergenic	Shore	Non-repeat	NvsC	0.382078123	0
chr1_26242501	chr1	26242501	26243000	19	+	-29697	ENSCAFG00000000196	ENSCAFG00000000196	EYA4	protein-coding	NA	Intergenic	Intergenic	CpG Island	Non-repeat	NvsC	0.350737013	0.077074519
chr1_26408501	chr1	26408501	26409000	4	+	124373	ENSCAFG00000029855	NA	NA	NA	ENSCAFG00000000196	intron (ENSCAFG00000000196, intron 2 of 16)	L1ME4a|LINE|L1	-	Repeat	NvsC	0.33472905	0
chr1_26409001	chr1	26409001	26409500	5	+	123873	ENSCAFG00000029855	NA	NA	NA	ENSCAFG00000000196	intron (ENSCAFG00000000196, intron 2 of 16)	Intergenic	-	Non-repeat	NvsC	0.342628872	0
chr1_26418001	chr1	26418001	26418500	7	+	114873	ENSCAFG00000029855	NA	NA	NA	ENSCAFG00000000196	intron (ENSCAFG00000000196, intron 2 of 16)	Intergenic	-	Non-repeat	NvsC	0.302771204	0.125416786
chr1_26534501	chr1	26534501	26535000	11	+	-1627	ENSCAFG00000029855	NA	NA	NA	NA	Intergenic	Intergenic	-	Non-repeat	NvsC	0.294223978	0
chr1_26535001	chr1	26535001	26535500	14	+	-2127	ENSCAFG00000029855	NA	NA	NA	NA	Intergenic	SINEC_a1|SINE|tRNA-Lys	-	Repeat	NvsC	0.65582415	0.009742012
chr1_26611001	chr1	26611001	26611500	6	+	-78127	ENSCAFG00000029855	NA	NA	NA	NA	Intergenic	Intergenic	-	Non-repeat	NvsC	0.313815799	0
chr1_26655001	chr1	26655001	26655500	9	+	-122127	ENSCAFG00000029855	NA	NA	NA	NA	Intergenic	L1_Canis1|LINE|L1	-	Repeat	NvsC	0.299688468	0.127575638
chr1_26825001	chr1	26825001	26825500	34	+	-31625	ENSCAFG00000000205	ENSCAFG00000000205	TCF21	protein-coding	NA	Intergenic	CpG	CpG Island	Non-repeat	NvsC	0.480728822	0
chr1_26825501	chr1	26825501	26826000	33	+	-31125	ENSCAFG00000000205	ENSCAFG00000000205	TCF21	protein-coding	NA	Intergenic	Intergenic	CpG Island	Non-repeat	NvsC	0.459446008	0
chr1_26856001	chr1	26856001	26856500	12	+	-625	ENSCAFG00000000205	ENSCAFG00000000205	TCF21	protein-coding	ENSCAFG00000000205	promoter-TSS (ENSCAFG00000000205)	Intergenic	Shore	Non-repeat	NvsC	0.353423645	0.215188215
chr1_26856501	chr1	26856501	26857000	32	+	-125	ENSCAFG00000000205	ENSCAFG00000000205	TCF21	protein-coding	ENSCAFG00000000205	promoter-TSS (ENSCAFG00000000205)	CpG	CpG Island	Non-repeat	NvsC	0.363711018	0.071121011
chr1_26860001	chr1	26860001	26860500	29	+	3375	ENSCAFG00000000205	ENSCAFG00000000205	TCF21	protein-coding	ENSCAFG00000000205	intron (ENSCAFG00000000205, intron 2 of 2)	CpG	CpG Island	Non-repeat	NvsC	0.295006844	2.58E-10
chr1_26863501	chr1	26863501	26864000	48	+	6875	ENSCAFG00000000205	ENSCAFG00000000205	TCF21	protein-coding	NA	Intergenic	CpG	CpG Island	Non-repeat	NvsC	0.366476546	0
chr1_26898001	chr1	26898001	26898500	11	+	-1608	ENSCAFG00000000207	ENSCAFG00000000207	TBPL1	protein-coding	NA	Intergenic	L2b|LINE|L2	Shore	Repeat	NvsC	0.605162083	0
chr1_26912001	chr1	26912001	26912500	7	+	12392	ENSCAFG00000000207	ENSCAFG00000000207	TBPL1	protein-coding	ENSCAFG00000000207	intron (ENSCAFG00000000207, intron 1 of 6)	AT_rich|Low_complexity|Low_complexity	-	Repeat	NvsC	0.385606702	0.024090747
chr1_26936501	chr1	26936501	26937000	4	+	15485	ENSCAFG00000028986	NA	NA	NA	ENSCAFG00000000207	exon (ENSCAFG00000000207, exon 7 of 7)	3' UTR (NM_001252259, exon 7 of 7)	-	Non-repeat	NvsC	0.564656117	3.78E-09
chr1_26942001	chr1	26942001	26942500	7	+	9985	ENSCAFG00000028986	NA	NA	NA	ENSCAFG00000000212	intron (ENSCAFG00000000212, intron 4 of 4)	L2c|LINE|L2	-	Repeat	NvsC	0.435434777	0.018159089
chr1_26956001	chr1	26956001	26956500	10	+	-4015	ENSCAFG00000028986	NA	NA	NA	ENSCAFG00000000212	intron (ENSCAFG00000000212, intron 2 of 4)	Intergenic	-	Non-repeat	NvsC	0.294345097	0.151916321
chr1_26969501	chr1	26969501	26970000	4	+	-17515	ENSCAFG00000028986	NA	NA	NA	ENSCAFG00000000212	intron (ENSCAFG00000000212, intron 2 of 4)	MLT2F|LTR|ERVL	-	Repeat	NvsC	0.304194532	3.23E-09
chr1_27010001	chr1	27010001	27010500	16	+	-16181	ENSCAFG00000000212	ENSCAFG00000000212	SLC2A12	protein-coding	NA	Intergenic	MamGypLTR1b|LTR|Gypsy	-	Repeat	NvsC	0.729948449	0.048114795
chr1_27024501	chr1	27024501	27025000	5	+	-30681	ENSCAFG00000000212	ENSCAFG00000000212	SLC2A12	protein-coding	NA	Intergenic	Intergenic	-	Non-repeat	NvsC	0.316115237	0.060427273
chr1_27036501	chr1	27036501	27037000	3	+	-42681	ENSCAFG00000000212	ENSCAFG00000000212	SLC2A12	protein-coding	NA	Intergenic	LTR82B|LTR|ERVL	-	Repeat	NvsC	0.33645633	1.28E-08
chr1_27040501	chr1	27040501	27041000	7	+	-46681	ENSCAFG00000000212	ENSCAFG00000000212	SLC2A12	protein-coding	NA	Intergenic	MER68|LTR|ERVL	-	Repeat	NvsC	0.363637521	0
chr1_27098001	chr1	27098001	27098500	4	+	98270	ENSCAFG00000000217	ENSCAFG00000000217	SGK1	protein-coding	ENSCAFG00000000217	intron (ENSCAFG00000000217, intron 3 of 13)	L2c|LINE|L2	Shelf	Repeat	NvsC	0.318706233	0.090673122
chr1_27099001	chr1	27099001	27099500	11	+	97270	ENSCAFG00000000217	ENSCAFG00000000217	SGK1	protein-coding	ENSCAFG00000000217	intron (ENSCAFG00000000217, intron 3 of 13)	Intergenic	-	Non-repeat	NvsC	0.338553692	0.006307818
chr1_27223001	chr1	27223001	27223500	6	+	19067	ENSCAFG00000034602	NA	NA	NA	NA	Intergenic	Intergenic	-	Non-repeat	NvsC	0.339784595	0
chr1_27253001	chr1	27253001	27253500	7	+	4696	ENSCAFG00000022423	NA	NA	NA	NA	Intergenic	Intergenic	-	Non-repeat	NvsC	0.303929928	3.10E-10
chr1_27341501	chr1	27341501	27342000	8	+	-76468	ENSCAFG00000026990	NA	NA	NA	NA	Intergenic	L1M3|LINE|L1	-	Repeat	NvsC	0.287462298	1.33E-09
chr1_27357501	chr1	27357501	27358000	5	+	-60468	ENSCAFG00000026990	NA	NA	NA	NA	Intergenic	SINEC_a2|SINE|tRNA-Lys	-	Repeat	NvsC	0.300456453	4.83E-10
chr1_27452001	chr1	27452001	27452500	34	+	32536	ENSCAFG00000038761	NA	NA	NA	NA	Intergenic	Intergenic	-	Non-repeat	NvsC	0.320664981	0
chr1_27466001	chr1	27466001	27466500	8	+	18536	ENSCAFG00000038761	NA	NA	NA	NA	Intergenic	L1ME4a|LINE|L1	-	Repeat	NvsC	0.34379024	0
chr1_27466501	chr1	27466501	27467000	6	+	18036	ENSCAFG00000038761	NA	NA	NA	NA	Intergenic	L2a|LINE|L2	-	Repeat	NvsC	0.323600421	0.04666171
chr1_27471501	chr1	27471501	27472000	6	+	13036	ENSCAFG00000038761	NA	NA	NA	NA	Intergenic	Intergenic	-	Non-repeat	NvsC	0.284184896	0.021363141
chr1_27518001	chr1	27518001	27518500	8	+	-33464	ENSCAFG00000038761	NA	NA	NA	NA	Intergenic	Intergenic	-	Non-repeat	NvsC	0.28978448	1.66E-09
chr1_27554501	chr1	27554501	27555000	7	+	35643	ENSCAFG00000032786	NA	NA	NA	NA	Intergenic	Intergenic	-	Non-repeat	NvsC	0.362889666	0.156997764
chr1_27579001	chr1	27579001	27579500	6	+	11143	ENSCAFG00000032786	NA	NA	NA	ENSCAFG00000032786	intron (ENSCAFG00000032786, intron 2 of 2)	L1ME3A|LINE|L1	-	Repeat	NvsC	0.29944445	4.05E-09
chr1_27590001	chr1	27590001	27590500	20	+	143	ENSCAFG00000032786	NA	NA	NA	ENSCAFG00000032786	exon (ENSCAFG00000032786, exon 1 of 3)	Intergenic	-	Non-repeat	NvsC	0.459385911	0
chr1_27660501	chr1	27660501	27661000	6	+	1081	ENSCAFG00000033217	NA	NA	NA	ENSCAFG00000033217	intron (ENSCAFG00000033217, intron 1 of 2)	Intergenic	-	Non-repeat	NvsC	0.292811017	0.051649275
chr1_27671501	chr1	27671501	27672000	8	+	-9919	ENSCAFG00000033217	NA	NA	NA	ENSCAFG00000000221	exon (ENSCAFG00000000221, exon 6 of 6)	Intergenic	Shore	Non-repeat	NvsC	0.29818335	5.08E-10
chr1_27691001	chr1	27691001	27691500	14	+	-18	ENSCAFG00000000221	ENSCAFG00000000221	ALDH8A1	protein-coding	ENSCAFG00000000221	promoter-TSS (ENSCAFG00000000221)	Intergenic	Shore	Non-repeat	NvsC	0.506048202	0.156165276
chr1_27695001	chr1	27695001	27695500	6	+	-4018	ENSCAFG00000000221	ENSCAFG00000000221	ALDH8A1	protein-coding	ENSCAFG00000000221	promoter-TSS (ENSCAFG00000000221)	MIRb|SINE|MIR	-	Repeat	NvsC	0.450904631	0
chr1_27713001	chr1	27713001	27713500	6	+	3496	ENSCAFG00000031384	NA	NA	NA	ENSCAFG00000000226	intron (ENSCAFG00000000226, intron 15 of 17)	SINEC_Cf3|SINE|tRNA-Lys	-	Repeat	NvsC	0.299355092	0.052748017
chr1_27783501	chr1	27783501	27784000	9	+	7454	ENSCAFG00000000226	ENSCAFG00000000226	HBS1L	protein-coding	ENSCAFG00000000226	intron (ENSCAFG00000000226, intron 2 of 17)	Intergenic	-	Non-repeat	NvsC	0.395390815	0.09290752
chr1_27792001	chr1	27792001	27792500	13	+	-1046	ENSCAFG00000000226	ENSCAFG00000000226	HBS1L	protein-coding	NA	Intergenic	SINEC_b2|SINE|tRNA-Lys	Shore	Repeat	NvsC	0.64853953	4.59E-10
chr1_27842501	chr1	27842501	27843000	6	+	-51546	ENSCAFG00000000226	ENSCAFG00000000226	HBS1L	protein-coding	NA	Intergenic	Intergenic	-	Non-repeat	NvsC	0.30234067	0.007005821
chr1_27843001	chr1	27843001	27843500	5	+	-52046	ENSCAFG00000000226	ENSCAFG00000000226	HBS1L	protein-coding	NA	Intergenic	LTR16C|LTR|ERVL	-	Repeat	NvsC	0.352150538	0
chr1_27893001	chr1	27893001	27893500	15	+	-14996	ENSCAFG00000000230	ENSCAFG00000000230	MYB	protein-coding	NA	Intergenic	SINEC_b2|SINE|tRNA-Lys	-	Repeat	NvsC	0.309641966	0
chr1_27901001	chr1	27901001	27901500	5	+	-6996	ENSCAFG00000000230	ENSCAFG00000000230	MYB	protein-coding	NA	Intergenic	Intergenic	-	Non-repeat	NvsC	0.296232658	1.66E-06
chr1_27901501	chr1	27901501	27902000	9	+	-6496	ENSCAFG00000000230	ENSCAFG00000000230	MYB	protein-coding	NA	Intergenic	Intergenic	-	Non-repeat	NvsC	0.313521054	0.014514416
chr1_27939001	chr1	27939001	27939500	13	+	31004	ENSCAFG00000000230	ENSCAFG00000000230	MYB	protein-coding	ENSCAFG00000000230	intron (ENSCAFG00000000230, intron 15 of 16)	Intergenic	-	Non-repeat	NvsC	0.37365183	0.010791926
chr1_27942501	chr1	27942501	27943000	6	+	34504	ENSCAFG00000000230	ENSCAFG00000000230	MYB	protein-coding	ENSCAFG00000000230	intron (ENSCAFG00000000230, intron 16 of 16)	Intergenic	-	Non-repeat	NvsC	0.341706749	0.220644328
chr1_27960501	chr1	27960501	27961000	4	+	52504	ENSCAFG00000000230	ENSCAFG00000000230	MYB	protein-coding	ENSCAFG00000000230	intron (ENSCAFG00000000230, intron 16 of 16)	Intergenic	-	Non-repeat	NvsC	0.351443137	0
chr1_27961001	chr1	27961001	27961500	14	+	53004	ENSCAFG00000000230	ENSCAFG00000000230	MYB	protein-coding	ENSCAFG00000000230	intron (ENSCAFG00000000230, intron 16 of 16)	SINEC_Cf2|SINE|tRNA-Lys	-	Repeat	NvsC	0.347539323	0.20616197
chr1_28072501	chr1	28072501	28073000	5	+	125366	ENSCAFG00000000234	ENSCAFG00000000234	AHI1	protein-coding	ENSCAFG00000000234	intron (ENSCAFG00000000234, intron 21 of 24)	SINEC_Cf|SINE|tRNA-Lys	-	Repeat	NvsC	0.345687737	0.168789123
chr1_28100501	chr1	28100501	28101000	7	+	97366	ENSCAFG00000000234	ENSCAFG00000000234	AHI1	protein-coding	ENSCAFG00000000234	intron (ENSCAFG00000000234, intron 20 of 24)	L1_Canis1|LINE|L1	-	Repeat	NvsC	0.284018766	0
chr1_28312501	chr1	28312501	28313000	2	+	50353	ENSCAFG00000000237	NA	NA	NA	NA	Intergenic	L1_Canis1|LINE|L1	-	Repeat	NvsC	0.294629725	0.263648777
chr1_28436001	chr1	28436001	28436500	4	+	-43384	ENSCAFG00000000239	ENSCAFG00000000239	PDE7B	protein-coding	NA	Intergenic	SINEC_a1|SINE|tRNA-Lys	-	Repeat	NvsC	0.313889915	0
chr1_28551001	chr1	28551001	28551500	6	+	71616	ENSCAFG00000000239	ENSCAFG00000000239	PDE7B	protein-coding	ENSCAFG00000000239	intron (ENSCAFG00000000239, intron 1 of 12)	Intergenic	-	Non-repeat	NvsC	0.330906933	0.003379475
chr1_28655001	chr1	28655001	28655500	28	+	64866	ENSCAFG00000037127	NA	NA	NA	ENSCAFG00000000239	intron (ENSCAFG00000000239, intron 2 of 12)	Intergenic	Shore	Non-repeat	NvsC	0.299665481	3.19E-10
chr1_28714501	chr1	28714501	28715000	19	+	5366	ENSCAFG00000037127	NA	NA	NA	ENSCAFG00000037127	intron (ENSCAFG00000037127, intron 1 of 2)	Intergenic	-	Non-repeat	NvsC	0.541237222	0
chr1_28729501	chr1	28729501	28730000	5	+	-9634	ENSCAFG00000037127	NA	NA	NA	ENSCAFG00000000239	intron (ENSCAFG00000000239, intron 3 of 12)	Intergenic	-	Non-repeat	NvsC	0.366292371	0
chr1_28747001	chr1	28747001	28747500	4	+	-27134	ENSCAFG00000037127	NA	NA	NA	ENSCAFG00000000239	intron (ENSCAFG00000000239, intron 3 of 12)	Intergenic	-	Non-repeat	NvsC	0.326881734	1.57E-07
chr1_28778001	chr1	28778001	28778500	14	+	-58134	ENSCAFG00000037127	NA	NA	NA	ENSCAFG00000000239	intron (ENSCAFG00000000239, intron 8 of 12)	Intergenic	-	Non-repeat	NvsC	0.375476911	0.12566137
chr1_28789001	chr1	28789001	28789500	12	+	54542	ENSCAFG00000000244	ENSCAFG00000000244	MTFR2	protein-coding	ENSCAFG00000000239	intron (ENSCAFG00000000239, intron 12 of 12)	Intergenic	Shelf	Non-repeat	NvsC	0.328840814	0.004636086
chr1_28809501	chr1	28809501	28810000	11	+	34042	ENSCAFG00000000244	ENSCAFG00000000244	MTFR2	protein-coding	NA	Intergenic	Intergenic	-	Non-repeat	NvsC	0.375922794	0
chr1_28810001	chr1	28810001	28810500	7	+	33542	ENSCAFG00000000244	ENSCAFG00000000244	MTFR2	protein-coding	NA	Intergenic	Intergenic	-	Non-repeat	NvsC	0.3249037	3.57E-09
chr1_28867001	chr1	28867001	28867500	7	+	6612	ENSCAFG00000000245	ENSCAFG00000000245	BCLAF1	protein-coding	ENSCAFG00000000245	intron (ENSCAFG00000000245, intron 6 of 11)	SINEC_Cf|SINE|tRNA-Lys	-	Repeat	NvsC	0.405583744	0
chr1_28870001	chr1	28870001	28870500	7	+	3612	ENSCAFG00000000245	ENSCAFG00000000245	BCLAF1	protein-coding	ENSCAFG00000000245	intron (ENSCAFG00000000245, intron 4 of 11)	Intergenic	-	Non-repeat	NvsC	0.452348902	0.113103405
chr1_28870501	chr1	28870501	28871000	5	+	3112	ENSCAFG00000000245	ENSCAFG00000000245	BCLAF1	protein-coding	ENSCAFG00000000245	exon (ENSCAFG00000000245, exon 5 of 12)	Intergenic	-	Non-repeat	NvsC	0.362342731	0.080655559
chr1_28872001	chr1	28872001	28872500	6	+	1612	ENSCAFG00000000245	ENSCAFG00000000245	BCLAF1	protein-coding	ENSCAFG00000000245	exon (ENSCAFG00000000245, exon 3 of 12)	Intergenic	-	Non-repeat	NvsC	0.314633149	0.098193968
chr1_28910001	chr1	28910001	28910500	3	+	16834	ENSCAFG00000026399	NA	NA	NA	ENSCAFG00000035095	exon (ENSCAFG00000035095, exon 3 of 3)	L1M5|LINE|L1	-	Repeat	NvsC	0.341204025	0.067770807
chr1_28924501	chr1	28924501	28925000	9	+	2334	ENSCAFG00000026399	NA	NA	NA	NA	Intergenic	Intergenic	Shore	Non-repeat	NvsC	0.502205244	1.93E-06
chr1_28925001	chr1	28925001	28925500	12	+	1834	ENSCAFG00000026399	NA	NA	NA	NA	Intergenic	LTR67B|LTR|ERVL	Shore	Repeat	NvsC	0.317597641	0
chr1_28935001	chr1	28935001	28935500	6	+	-8166	ENSCAFG00000026399	NA	NA	NA	ENSCAFG00000000247	intron (ENSCAFG00000000247, intron 17 of 17)	Intergenic	-	Non-repeat	NvsC	0.308983226	0
chr1_28948001	chr1	28948001	28948500	10	+	-21166	ENSCAFG00000026399	NA	NA	NA	ENSCAFG00000000247	intron (ENSCAFG00000000247, intron 10 of 17)	Intergenic	Shore	Non-repeat	NvsC	0.388195536	0.088190841
chr1_28952001	chr1	28952001	28952500	2	+	-25166	ENSCAFG00000026399	NA	NA	NA	ENSCAFG00000000247	intron (ENSCAFG00000000247, intron 8 of 17)	Intergenic	-	Non-repeat	NvsC	0.323878172	0.020980585
chr1_28961501	chr1	28961501	28962000	6	+	-34666	ENSCAFG00000026399	NA	NA	NA	ENSCAFG00000000247	intron (ENSCAFG00000000247, intron 7 of 17)	Intergenic	-	Non-repeat	NvsC	0.474124471	0
chr1_28962001	chr1	28962001	28962500	14	+	-35166	ENSCAFG00000026399	NA	NA	NA	ENSCAFG00000000247	intron (ENSCAFG00000000247, intron 6 of 17)	Intergenic	-	Non-repeat	NvsC	0.514745472	0
chr1_28972001	chr1	28972001	28972500	4	+	-45166	ENSCAFG00000026399	NA	NA	NA	ENSCAFG00000000247	intron (ENSCAFG00000000247, intron 4 of 17)	MIRc|SINE|MIR	-	Repeat	NvsC	0.29376625	4.50E-10
chr1_28972501	chr1	28972501	28973000	9	+	-45666	ENSCAFG00000026399	NA	NA	NA	ENSCAFG00000000247	intron (ENSCAFG00000000247, intron 3 of 17)	Intergenic	-	Non-repeat	NvsC	0.390503278	8.61E-11
chr1_28998501	chr1	28998501	28999000	9	+	-71666	ENSCAFG00000026399	NA	NA	NA	ENSCAFG00000000247	intron (ENSCAFG00000000247, intron 1 of 17)	SINEC_c2|SINE|tRNA-Lys	-	Repeat	NvsC	0.308245297	4.03E-10
chr1_29004001	chr1	29004001	29004500	6	+	-77166	ENSCAFG00000026399	NA	NA	NA	ENSCAFG00000000247	intron (ENSCAFG00000000247, intron 1 of 17)	Intergenic	-	Non-repeat	NvsC	0.412337237	0.113102
chr1_29103001	chr1	29103001	29103500	8	+	-1355	ENSCAFG00000000247	ENSCAFG00000000247	MAP7	protein-coding	NA	Intergenic	Intergenic	Shore	Non-repeat	NvsC	0.523699509	0
chr1_29105001	chr1	29105001	29105500	3	+	-3355	ENSCAFG00000000247	ENSCAFG00000000247	MAP7	protein-coding	NA	Intergenic	Intergenic	Shelf	Non-repeat	NvsC	0.416486652	0
chr1_29105501	chr1	29105501	29106000	5	+	-3855	ENSCAFG00000000247	ENSCAFG00000000247	MAP7	protein-coding	ENSCAFG00000000251	TTS (ENSCAFG00000000251)	L2c|LINE|L2	Shelf	Repeat	NvsC	0.424350715	0
chr1_29132001	chr1	29132001	29132500	8	+	-30355	ENSCAFG00000000247	ENSCAFG00000000247	MAP7	protein-coding	ENSCAFG00000000251	intron (ENSCAFG00000000251, intron 23 of 29)	SINEC_Cf2|SINE|tRNA-Lys	-	Repeat	NvsC	0.299483367	1.44E-07
chr1_29282001	chr1	29282001	29282500	7	+	23810	ENSCAFG00000000251	ENSCAFG00000000251	MAP3K5	protein-coding	ENSCAFG00000000251	intron (ENSCAFG00000000251, intron 1 of 29)	Intergenic	-	Non-repeat	NvsC	0.543392135	0.01742814
chr1_29282501	chr1	29282501	29283000	4	+	23310	ENSCAFG00000000251	ENSCAFG00000000251	MAP3K5	protein-coding	ENSCAFG00000000251	intron (ENSCAFG00000000251, intron 1 of 29)	SINEC_a1|SINE|tRNA-Lys	-	Repeat	NvsC	0.307858895	0.052290494
chr1_29290501	chr1	29290501	29291000	9	+	15310	ENSCAFG00000000251	ENSCAFG00000000251	MAP3K5	protein-coding	ENSCAFG00000000251	intron (ENSCAFG00000000251, intron 1 of 29)	Intergenic	-	Non-repeat	NvsC	0.300149668	2.11E-07
chr1_29291001	chr1	29291001	29291500	6	+	14810	ENSCAFG00000000251	ENSCAFG00000000251	MAP3K5	protein-coding	ENSCAFG00000000251	intron (ENSCAFG00000000251, intron 1 of 29)	Intergenic	-	Non-repeat	NvsC	0.294368862	0.045941133
chr1_29291501	chr1	29291501	29292000	9	+	14310	ENSCAFG00000000251	ENSCAFG00000000251	MAP3K5	protein-coding	ENSCAFG00000000251	intron (ENSCAFG00000000251, intron 1 of 29)	Intergenic	-	Non-repeat	NvsC	0.303751054	4.02E-07
chr1_29319001	chr1	29319001	29319500	5	+	-13190	ENSCAFG00000000251	ENSCAFG00000000251	MAP3K5	protein-coding	NA	Intergenic	Charlie2b|DNA|hAT-Charlie	-	Repeat	NvsC	0.385432899	1.58E-17
chr1_29331001	chr1	29331001	29331500	4	+	-6087	ENSCAFG00000000253	ENSCAFG00000000253	PEX7	protein-coding	NA	Intergenic	Intergenic	-	Non-repeat	NvsC	0.292801751	0
chr1_29426501	chr1	29426501	29427000	50	+	672	ENSCAFG00000000256	ENSCAFG00000000256	SLC35D3	protein-coding	ENSCAFG00000000256	intron (ENSCAFG00000000256, intron 1 of 1)	CpG	CpG Island	Non-repeat	NvsC	0.356659984	0
chr1_29427001	chr1	29427001	29427500	64	+	1172	ENSCAFG00000000256	ENSCAFG00000000256	SLC35D3	protein-coding	ENSCAFG00000000256	intron (ENSCAFG00000000256, intron 1 of 1)	CpG	CpG Island	Non-repeat	NvsC	0.515995034	0
chr1_29427501	chr1	29427501	29428000	41	+	1672	ENSCAFG00000000256	ENSCAFG00000000256	SLC35D3	protein-coding	ENSCAFG00000000256	exon (ENSCAFG00000000256, exon 2 of 2)	CpG	CpG Island	Non-repeat	NvsC	0.424005949	0
chr1_29545501	chr1	29545501	29546000	50	+	129	ENSCAFG00000000257	ENSCAFG00000000257	IL20RA	protein-coding	ENSCAFG00000000257	exon (ENSCAFG00000000257, exon 1 of 7)	Intergenic	-	Non-repeat	NvsC	0.301938084	0
chr1_29579501	chr1	29579501	29580000	3	+	-33871	ENSCAFG00000000257	ENSCAFG00000000257	IL20RA	protein-coding	NA	Intergenic	L1_Cf|LINE|L1	-	Repeat	NvsC	0.418658402	0.18761475
chr1_29629001	chr1	29629001	29629500	12	+	2222	ENSCAFG00000000258	ENSCAFG00000000258	IL22RA2	protein-coding	ENSCAFG00000000258	intron (ENSCAFG00000000258, intron 1 of 4)	Intergenic	-	Non-repeat	NvsC	0.345368305	0.029292497
chr1_29629501	chr1	29629501	29630000	4	+	1722	ENSCAFG00000000258	ENSCAFG00000000258	IL22RA2	protein-coding	ENSCAFG00000000258	intron (ENSCAFG00000000258, intron 1 of 4)	Intergenic	-	Non-repeat	NvsC	0.316404326	1.23E-06
chr1_29642501	chr1	29642501	29643000	6	+	-11278	ENSCAFG00000000258	ENSCAFG00000000258	IL22RA2	protein-coding	NA	Intergenic	Intergenic	-	Non-repeat	NvsC	0.423270587	0
chr1_29643001	chr1	29643001	29643500	6	+	-11778	ENSCAFG00000000258	ENSCAFG00000000258	IL22RA2	protein-coding	ENSCAFG00000000260	TTS (ENSCAFG00000000260)	MLT1C|LTR|ERVL-MaLR	-	Repeat	NvsC	0.34023916	0
chr1_29675501	chr1	29675501	29676000	7	+	-6075	ENSCAFG00000000260	ENSCAFG00000000260	IFNGR1	protein-coding	NA	Intergenic	MER34|LTR|ERV1	-	Repeat	NvsC	0.288609849	5.84E-10
chr1_29698501	chr1	29698501	29699000	9	+	-29075	ENSCAFG00000000260	ENSCAFG00000000260	IFNGR1	protein-coding	NA	Intergenic	SINEC_Cf|SINE|tRNA-Lys	-	Repeat	NvsC	0.310976993	0
chr1_29915001	chr1	29915001	29915500	55	+	5757	ENSCAFG00000000265	ENSCAFG00000000265	OLIG3	protein-coding	NA	Intergenic	CpG	CpG Island	Non-repeat	NvsC	0.35929688	0.009490182
chr1_29915501	chr1	29915501	29916000	47	+	5257	ENSCAFG00000000265	ENSCAFG00000000265	OLIG3	protein-coding	NA	Intergenic	CpG	CpG Island	Non-repeat	NvsC	0.432069779	1.22E-09
chr1_29916001	chr1	29916001	29916500	49	+	4757	ENSCAFG00000000265	ENSCAFG00000000265	OLIG3	protein-coding	NA	Intergenic	CpG	CpG Island	Non-repeat	NvsC	0.373602702	0
chr1_29916501	chr1	29916501	29917000	33	+	4257	ENSCAFG00000000265	ENSCAFG00000000265	OLIG3	protein-coding	NA	Intergenic	Intergenic	CpG Island	Non-repeat	NvsC	0.304075719	2.65E-09
chr1_29919501	chr1	29919501	29920000	13	+	1257	ENSCAFG00000000265	ENSCAFG00000000265	OLIG3	protein-coding	ENSCAFG00000000265	TTS (ENSCAFG00000000265)	Intergenic	CpG Island	Non-repeat	NvsC	0.285317859	6.87E-10
chr1_29920001	chr1	29920001	29920500	57	+	757	ENSCAFG00000000265	ENSCAFG00000000265	OLIG3	protein-coding	ENSCAFG00000000265	TTS (ENSCAFG00000000265)	CpG	CpG Island	Non-repeat	NvsC	0.564769058	0
chr1_29920501	chr1	29920501	29921000	37	+	257	ENSCAFG00000000265	ENSCAFG00000000265	OLIG3	protein-coding	ENSCAFG00000000265	exon (ENSCAFG00000000265, exon 1 of 1)	CpG	CpG Island	Non-repeat	NvsC	0.491362487	0
chr1_29923001	chr1	29923001	29923500	20	+	-2243	ENSCAFG00000000265	ENSCAFG00000000265	OLIG3	protein-coding	NA	Intergenic	CpG	CpG Island	Non-repeat	NvsC	0.311324448	0
chr1_29924001	chr1	29924001	29924500	40	+	-3243	ENSCAFG00000000265	ENSCAFG00000000265	OLIG3	protein-coding	NA	Intergenic	CpG	CpG Island	Non-repeat	NvsC	0.312569247	2.17E-09
chr1_29941501	chr1	29941501	29942000	10	+	18460	ENSCAFG00000037338	NA	NA	NA	NA	Intergenic	Intergenic	-	Non-repeat	NvsC	0.561034886	0
chr1_29942001	chr1	29942001	29942500	12	+	17960	ENSCAFG00000037338	NA	NA	NA	NA	Intergenic	Intergenic	-	Non-repeat	NvsC	0.600687535	9.51E-08
chr1_30024501	chr1	30024501	30025000	53	+	-64540	ENSCAFG00000037338	NA	NA	NA	NA	Intergenic	CpG	CpG Island	Non-repeat	NvsC	0.364369414	7.61E-09
chr1_30025001	chr1	30025001	30025500	9	+	-65040	ENSCAFG00000037338	NA	NA	NA	NA	Intergenic	Intergenic	Shore	Non-repeat	NvsC	0.557991094	0.101458177
chr1_30025501	chr1	30025501	30026000	11	+	-65540	ENSCAFG00000037338	NA	NA	NA	NA	Intergenic	Intergenic	Shore	Non-repeat	NvsC	0.31580696	1.91E-09
chr1_30067001	chr1	30067001	30067500	8	+	-107040	ENSCAFG00000037338	NA	NA	NA	NA	Intergenic	Intergenic	-	Non-repeat	NvsC	0.305177845	0.089808582
chr1_30101001	chr1	30101001	30101500	7	+	-141040	ENSCAFG00000037338	NA	NA	NA	NA	Intergenic	Intergenic	-	Non-repeat	NvsC	0.443803167	0.199891071
chr1_30103001	chr1	30103001	30103500	13	+	-143040	ENSCAFG00000037338	NA	NA	NA	NA	Intergenic	L2a|LINE|L2	-	Repeat	NvsC	0.753098162	0.05289715
chr1_30224001	chr1	30224001	30224500	4	+	-22844	ENSCAFG00000000267	ENSCAFG00000000267	TNFAIP3	protein-coding	NA	Intergenic	Intergenic	-	Non-repeat	NvsC	0.39153823	0
chr1_30246501	chr1	30246501	30247000	18	+	-344	ENSCAFG00000000267	ENSCAFG00000000267	TNFAIP3	protein-coding	ENSCAFG00000000267	promoter-TSS (ENSCAFG00000000267)	Intergenic	CpG Island	Non-repeat	NvsC	0.411043079	2.49E-09
chr1_30254501	chr1	30254501	30255000	13	+	7656	ENSCAFG00000000267	ENSCAFG00000000267	TNFAIP3	protein-coding	ENSCAFG00000000267	intron (ENSCAFG00000000267, intron 3 of 8)	Intergenic	-	Non-repeat	NvsC	0.627227865	9.98E-10
chr1_30255001	chr1	30255001	30255500	8	+	8156	ENSCAFG00000000267	ENSCAFG00000000267	TNFAIP3	protein-coding	ENSCAFG00000000267	intron (ENSCAFG00000000267, intron 3 of 8)	Intergenic	-	Non-repeat	NvsC	0.287434366	2.12E-09
chr1_30255501	chr1	30255501	30256000	10	+	8656	ENSCAFG00000000267	ENSCAFG00000000267	TNFAIP3	protein-coding	ENSCAFG00000000267	exon (ENSCAFG00000000267, exon 5 of 9)	Intergenic	-	Non-repeat	NvsC	0.385351423	0
chr1_30301501	chr1	30301501	30302000	5	+	54656	ENSCAFG00000000267	ENSCAFG00000000267	TNFAIP3	protein-coding	NA	Intergenic	Intergenic	-	Non-repeat	NvsC	0.300925344	0.064320696
chr1_30406001	chr1	30406001	30406500	6	+	29744	ENSCAFG00000030892	ENSCAFG00000030892	PERP	protein-coding	NA	Intergenic	MIR|SINE|MIR	-	Repeat	NvsC	0.513575338	0
chr1_30429001	chr1	30429001	30429500	6	+	6744	ENSCAFG00000030892	ENSCAFG00000030892	PERP	protein-coding	ENSCAFG00000030892	intron (ENSCAFG00000030892, intron 1 of 2)	SINEC_Cf3|SINE|tRNA-Lys	-	Repeat	NvsC	0.531700941	0
chr1_30483001	chr1	30483001	30483500	11	+	794	ENSCAFG00000000272	ENSCAFG00000000272	ARFGEF3	protein-coding	ENSCAFG00000000272	intron (ENSCAFG00000000272, intron 1 of 34)	Intergenic	CpG Island	Non-repeat	NvsC	0.420622351	0
chr1_30739501	chr1	30739501	30740000	7	+	23530	ENSCAFG00000000274	ENSCAFG00000000274	HEBP2	protein-coding	ENSCAFG00000000275	TTS (ENSCAFG00000000275)	Intergenic	-	Non-repeat	NvsC	0.354587737	0.003924493
chr1_30786501	chr1	30786501	30787000	6	+	4853	ENSCAFG00000029326	ENSCAFG00000029326	LOC100856224	pseudo	ENSCAFG00000000275	intron (ENSCAFG00000000275, intron 2 of 6)	SINEC_old|SINE|tRNA-Lys	-	Repeat	NvsC	0.355887507	1.80E-09
chr1_30821501	chr1	30821501	30822000	7	+	-15424	ENSCAFG00000000275	ENSCAFG00000000275	NHSL1	protein-coding	ENSCAFG00000000275	intron (ENSCAFG00000000275, intron 1 of 4)	Intergenic	-	Non-repeat	NvsC	0.326872928	4.36E-08
chr1_30834001	chr1	30834001	30834500	6	+	-27924	ENSCAFG00000000275	ENSCAFG00000000275	NHSL1	protein-coding	ENSCAFG00000000275	intron (ENSCAFG00000000275, intron 1 of 4)	Intergenic	-	Non-repeat	NvsC	0.293936746	2.68E-09
chr1_30920001	chr1	30920001	30920500	2	+	-55027	ENSCAFG00000039311	NA	NA	NA	NA	Intergenic	Intergenic	-	Non-repeat	NvsC	0.296378344	0.10279654
chr1_30977001	chr1	30977001	30977500	18	+	1973	ENSCAFG00000039311	NA	NA	NA	ENSCAFG00000039311	intron (ENSCAFG00000039311, intron 1 of 2)	Intergenic	Shore	Non-repeat	NvsC	0.300018184	0
chr1_30980001	chr1	30980001	30980500	7	+	4973	ENSCAFG00000039311	NA	NA	NA	ENSCAFG00000039311	TTS (ENSCAFG00000039311)	Intergenic	-	Non-repeat	NvsC	0.301586742	0.024097297
chr1_31061001	chr1	31061001	31061500	6	+	17125	ENSCAFG00000000277	ENSCAFG00000000277	CCDC28A	protein-coding	NA	Intergenic	Intergenic	Shore	Non-repeat	NvsC	0.301902529	0.132093799
chr1_31094001	chr1	31094001	31094500	8	+	4413	ENSCAFG00000023074	NA	NA	NA	NA	Intergenic	Intergenic	-	Non-repeat	NvsC	0.422615682	0.038009186
chr1_31124001	chr1	31124001	31124500	18	+	-25587	ENSCAFG00000023074	NA	NA	NA	NA	Intergenic	Intergenic	Shore	Non-repeat	NvsC	0.351625241	0
chr1_31134501	chr1	31134501	31135000	7	+	-36087	ENSCAFG00000023074	NA	NA	NA	NA	Intergenic	Intergenic	-	Non-repeat	NvsC	0.335200345	0.121031206
chr1_31148001	chr1	31148001	31148500	6	+	28533	ENSCAFG00000000279	ENSCAFG00000000279	REPS1	protein-coding	ENSCAFG00000000279	intron (ENSCAFG00000000279, intron 17 of 21)	Intergenic	-	Non-repeat	NvsC	0.307347959	0
chr1_31214001	chr1	31214001	31214500	10	+	-37467	ENSCAFG00000000279	ENSCAFG00000000279	REPS1	protein-coding	NA	Intergenic	Intergenic	-	Non-repeat	NvsC	0.328896153	0.06491143
chr1_31220501	chr1	31220501	31221000	7	+	-40081	ENSCAFG00000000281	ENSCAFG00000000281	ABRACL	protein-coding	NA	Intergenic	MER20|DNA|hAT-Charlie	-	Repeat	NvsC	0.301403297	0.195366336
chr1_31272001	chr1	31272001	31272500	9	+	11419	ENSCAFG00000000281	ENSCAFG00000000281	ABRACL	protein-coding	NA	Intergenic	MLT1M|LTR|ERVL-MaLR	-	Repeat	NvsC	0.345199125	0
chr1_31308501	chr1	31308501	31309000	6	+	47919	ENSCAFG00000000281	ENSCAFG00000000281	ABRACL	protein-coding	NA	Intergenic	CarLTR6a|LTR|ERV1	-	Repeat	NvsC	0.359341934	0.057752566
chr1_31309001	chr1	31309001	31309500	5	+	48419	ENSCAFG00000000281	ENSCAFG00000000281	ABRACL	protein-coding	NA	Intergenic	Intergenic	-	Non-repeat	NvsC	0.50391289	8.31E-09
chr1_31331501	chr1	31331501	31332000	9	+	-31419	ENSCAFG00000000282	ENSCAFG00000000282	HECA	protein-coding	NA	Intergenic	Intergenic	Shore	Non-repeat	NvsC	0.284742629	4.10E-09
chr1_31335501	chr1	31335501	31336000	10	+	-27419	ENSCAFG00000000282	ENSCAFG00000000282	HECA	protein-coding	NA	Intergenic	Intergenic	Shelf	Non-repeat	NvsC	0.309317966	0
chr1_31344001	chr1	31344001	31344500	8	+	-18919	ENSCAFG00000000282	ENSCAFG00000000282	HECA	protein-coding	NA	Intergenic	SINEC_Cf2|SINE|tRNA-Lys	-	Repeat	NvsC	0.338943667	0.001465202
chr1_31351501	chr1	31351501	31352000	6	+	-11419	ENSCAFG00000000282	ENSCAFG00000000282	HECA	protein-coding	NA	Intergenic	SINEC_b2|SINE|tRNA-Lys	-	Repeat	NvsC	0.45954512	0.042322544
chr1_31357501	chr1	31357501	31358000	6	+	-5419	ENSCAFG00000000282	ENSCAFG00000000282	HECA	protein-coding	NA	Intergenic	MIR|SINE|MIR	-	Repeat	NvsC	0.470793007	0.020541199
chr1_31364501	chr1	31364501	31365000	7	+	1581	ENSCAFG00000000282	ENSCAFG00000000282	HECA	protein-coding	ENSCAFG00000000282	intron (ENSCAFG00000000282, intron 1 of 2)	SINEC_Cf|SINE|tRNA-Lys	Shore	Repeat	NvsC	0.408372142	0
chr1_31573501	chr1	31573501	31574000	6	+	6131	ENSCAFG00000034203	NA	NA	NA	ENSCAFG00000034203	intron (ENSCAFG00000034203, intron 1 of 1)	Intergenic	-	Non-repeat	NvsC	0.432282522	0.04087786
chr1_31601001	chr1	31601001	31601500	6	+	14296	ENSCAFG00000036998	ENSCAFG00000036998	LOC106558610	ncRNA	ENSCAFG00000036998	intron (ENSCAFG00000036998, intron 1 of 2)	Intergenic	-	Non-repeat	NvsC	0.435470653	0.026481269
chr1_31615001	chr1	31615001	31615500	11	+	296	ENSCAFG00000036998	ENSCAFG00000036998	LOC106558610	ncRNA	ENSCAFG00000036998	exon (ENSCAFG00000036998, exon 1 of 3)	Intergenic	-	Non-repeat	NvsC	0.355096858	0.051814274
chr1_31683501	chr1	31683501	31684000	6	+	4337	ENSCAFG00000035645	NA	NA	NA	ENSCAFG00000035645	exon (ENSCAFG00000035645, exon 5 of 5)	Intergenic	-	Non-repeat	NvsC	0.412962943	0
chr1_31701001	chr1	31701001	31701500	8	+	3792	ENSCAFG00000035831	NA	NA	NA	ENSCAFG00000035831	intron (ENSCAFG00000035831, intron 1 of 1)	(GAAAA)n|Simple_repeat|Simple_repeat	-	Repeat	NvsC	0.304728056	0
chr1_31722001	chr1	31722001	31722500	9	+	-16640	ENSCAFG00000037808	NA	NA	NA	NA	Intergenic	Intergenic	-	Non-repeat	NvsC	0.396112542	0.171340364
chr1_31725001	chr1	31725001	31725500	6	+	-13640	ENSCAFG00000037808	NA	NA	NA	NA	Intergenic	SINEC_c1|SINE|tRNA-Lys	-	Repeat	NvsC	0.30545899	2.92E-07
chr1_31873501	chr1	31873501	31874000	9	+	121143	ENSCAFG00000038607	NA	NA	NA	ENSCAFG00000038607	TTS (ENSCAFG00000038607)	Intergenic	-	Non-repeat	NvsC	0.371176667	0
chr1_31944001	chr1	31944001	31944500	6	+	191643	ENSCAFG00000038607	NA	NA	NA	NA	Intergenic	Intergenic	-	Non-repeat	NvsC	0.285584687	2.80E-07
chr1_31944501	chr1	31944501	31945000	5	+	192143	ENSCAFG00000038607	NA	NA	NA	NA	Intergenic	Intergenic	-	Non-repeat	NvsC	0.298894108	1.90E-09
chr1_31955001	chr1	31955001	31955500	4	+	202643	ENSCAFG00000038607	NA	NA	NA	NA	Intergenic	Intergenic	-	Non-repeat	NvsC	0.345506591	0
chr1_31996501	chr1	31996501	31997000	7	+	244143	ENSCAFG00000038607	NA	NA	NA	NA	Intergenic	Intergenic	-	Non-repeat	NvsC	0.343803845	4.75E-07
chr1_32032001	chr1	32032001	32032500	7	+	279643	ENSCAFG00000038607	NA	NA	NA	NA	Intergenic	CarLTR9|LTR|ERV1	-	Repeat	NvsC	0.328261975	0
chr1_32122001	chr1	32122001	32122500	6	+	369643	ENSCAFG00000038607	NA	NA	NA	NA	Intergenic	SINEC_Cf3|SINE|tRNA-Lys	-	Repeat	NvsC	0.327321207	0.009576785
chr1_32452501	chr1	32452501	32453000	8	+	-61934	ENSCAFG00000000289	NA	NA	NA	NA	Intergenic	SINEC_Cf2|SINE|tRNA-Lys	-	Repeat	NvsC	0.479553787	0
chr1_32583001	chr1	32583001	32583500	1	+	-11654	ENSCAFG00000034442	NA	NA	NA	NA	Intergenic	Tigger9b|DNA|TcMar-Tigger	-	Repeat	NvsC	0.289713739	0.074893799
chr1_33400001	chr1	33400001	33400500	6	+	-144036	ENSCAFG00000037340	ENSCAFG00000037340	LOC102157053	ncRNA	NA	Intergenic	SINEC_Cf2|SINE|tRNA-Lys	-	Repeat	NvsC	0.364142173	3.70E-08
chr1_33448501	chr1	33448501	33449000	9	+	-192536	ENSCAFG00000037340	ENSCAFG00000037340	LOC102157053	ncRNA	NA	Intergenic	SINEC_a1|SINE|tRNA-Lys	-	Repeat	NvsC	0.391298422	6.69E-11
chr1_33789501	chr1	33789501	33790000	33	+	15596	ENSCAFG00000000294	ENSCAFG00000000294	NMBR	protein-coding	ENSCAFG00000000294	exon (ENSCAFG00000000294, exon 3 of 5)	CpG	CpG Island	Non-repeat	NvsC	0.49887828	0
chr1_33790001	chr1	33790001	33790500	23	+	15096	ENSCAFG00000000294	ENSCAFG00000000294	NMBR	protein-coding	ENSCAFG00000000294	exon (ENSCAFG00000000294, exon 3 of 5)	Intergenic	CpG Island	Non-repeat	NvsC	0.292490171	0.088165344
chr1_33928501	chr1	33928501	33929000	5	+	-40515	ENSCAFG00000000296	ENSCAFG00000000296	ADGRG6	protein-coding	NA	Intergenic	Intergenic	-	Non-repeat	NvsC	0.368170536	0
chr1_34150501	chr1	34150501	34151000	5	+	-6545	ENSCAFG00000026776	NA	NA	NA	NA	Intergenic	L1ME4a|LINE|L1	-	Repeat	NvsC	0.433972262	0.013133381
chr1_34315501	chr1	34315501	34316000	6	+	74552	ENSCAFG00000000300	ENSCAFG00000000300	HIVEP2	protein-coding	NA	Intergenic	Intergenic	-	Non-repeat	NvsC	0.379743085	0.005537291
chr1_34367501	chr1	34367501	34368000	11	+	22552	ENSCAFG00000000300	ENSCAFG00000000300	HIVEP2	protein-coding	ENSCAFG00000000300	exon (ENSCAFG00000000300, exon 6 of 6)	Intergenic	-	Non-repeat	NvsC	0.394861547	0
chr1_34510501	chr1	34510501	34511000	5	+	84534	ENSCAFG00000036850	ENSCAFG00000036850	LOC106559598	ncRNA	NA	Intergenic	Intergenic	-	Non-repeat	NvsC	0.410828535	0
chr1_34552501	chr1	34552501	34553000	7	+	42534	ENSCAFG00000036850	ENSCAFG00000036850	LOC106559598	ncRNA	NA	Intergenic	SINEC_Cf2|SINE|tRNA-Lys	-	Repeat	NvsC	0.319135827	2.27E-07
chr1_34844001	chr1	34844001	34844500	7	+	19710	ENSCAFG00000036033	NA	NA	NA	ENSCAFG00000000303	intron (ENSCAFG00000000303, intron 5 of 6)	Intergenic	-	Non-repeat	NvsC	0.396122644	0
chr1_34844501	chr1	34844501	34845000	10	+	19210	ENSCAFG00000036033	NA	NA	NA	ENSCAFG00000000303	intron (ENSCAFG00000000303, intron 5 of 6)	CfERVF1_LTR|LTR|ERV1	-	Repeat	NvsC	0.352332566	6.23E-08
chr1_35040001	chr1	35040001	35040500	7	+	3042	ENSCAFG00000000309	NA	NA	NA	ENSCAFG00000000309	intron (ENSCAFG00000000309, intron 2 of 6)	SINEC_Cf3|SINE|tRNA-Lys	-	Repeat	NvsC	0.327500939	0.056658697
chr1_35068001	chr1	35068001	35068500	8	+	-15161	ENSCAFG00000036989	NA	NA	NA	NA	Intergenic	Intergenic	-	Non-repeat	NvsC	0.409322007	0.038430603
chr1_35087001	chr1	35087001	35087500	9	+	-548	ENSCAFG00000032743	NA	NA	NA	ENSCAFG00000032743	promoter-TSS (ENSCAFG00000032743)	Intergenic	Shore	Non-repeat	NvsC	0.377933527	0
chr1_35089001	chr1	35089001	35089500	20	+	1452	ENSCAFG00000032743	NA	NA	NA	ENSCAFG00000032743	intron (ENSCAFG00000032743, intron 2 of 2)	L1_Canis1|LINE|L1	CpG Island	Repeat	NvsC	0.41288053	0
chr1_35089501	chr1	35089501	35090000	10	+	1952	ENSCAFG00000032743	NA	NA	NA	ENSCAFG00000032743	intron (ENSCAFG00000032743, intron 2 of 2)	Intergenic	Shore	Non-repeat	NvsC	0.581930772	8.56E-10
chr1_35093501	chr1	35093501	35094000	4	+	5952	ENSCAFG00000032743	NA	NA	NA	ENSCAFG00000032743	intron (ENSCAFG00000032743, intron 2 of 2)	Intergenic	-	Non-repeat	NvsC	0.312339695	0.014372623
chr1_35173001	chr1	35173001	35173500	8	+	631	ENSCAFG00000040278	NA	NA	NA	ENSCAFG00000040278	intron (ENSCAFG00000040278, intron 1 of 1)	Intergenic	-	Non-repeat	NvsC	0.42857975	0.041154722
chr1_35235001	chr1	35235001	35235500	9	+	14292	ENSCAFG00000000312	ENSCAFG00000000312	PHACTR2	protein-coding	ENSCAFG00000000312	intron (ENSCAFG00000000312, intron 1 of 11)	Intergenic	-	Non-repeat	NvsC	0.374300554	0
chr1_35279001	chr1	35279001	35279500	16	+	58292	ENSCAFG00000000312	ENSCAFG00000000312	PHACTR2	protein-coding	ENSCAFG00000000312	intron (ENSCAFG00000000312, intron 2 of 11)	Intergenic	-	Non-repeat	NvsC	0.362665734	0.05727665
chr1_35359001	chr1	35359001	35359500	8	+	-1184	ENSCAFG00000000314	ENSCAFG00000000314	LTV1	protein-coding	NA	Intergenic	L2a|LINE|L2	Shore	Repeat	NvsC	0.564231498	0.016341255
chr1_35359501	chr1	35359501	35360000	24	+	-684	ENSCAFG00000000314	ENSCAFG00000000314	LTV1	protein-coding	ENSCAFG00000000314	promoter-TSS (ENSCAFG00000000314)	Intergenic	CpG Island	Non-repeat	NvsC	0.415858179	4.43E-09
chr1_35429501	chr1	35429501	35430000	4	+	-4391	ENSCAFG00000000318	ENSCAFG00000000318	PLAGL1	protein-coding	NA	Intergenic	Intergenic	-	Non-repeat	NvsC	0.407565363	0.019659017
chr1_35430501	chr1	35430501	35431000	6	+	-5391	ENSCAFG00000000318	ENSCAFG00000000318	PLAGL1	protein-coding	NA	Intergenic	Intergenic	-	Non-repeat	NvsC	0.32293926	5.78E-09
chr1_35438501	chr1	35438501	35439000	8	+	-13391	ENSCAFG00000000318	ENSCAFG00000000318	PLAGL1	protein-coding	NA	Intergenic	Intergenic	-	Non-repeat	NvsC	0.431713698	0.011864731
chr1_35632001	chr1	35632001	35632500	5	+	-3595	ENSCAFG00000036389	NA	NA	NA	NA	Intergenic	L1_Cf|LINE|L1	-	Repeat	NvsC	0.379281864	0
chr1_35732501	chr1	35732501	35733000	8	+	5289	ENSCAFG00000000326	ENSCAFG00000000326	UTRN	protein-coding	ENSCAFG00000000326	intron (ENSCAFG00000000326, intron 1 of 74)	Intergenic	Shelf	Non-repeat	NvsC	0.348726714	0
chr1_35789501	chr1	35789501	35790000	8	+	32793	ENSCAFG00000040223	NA	NA	NA	ENSCAFG00000000326	intron (ENSCAFG00000000326, intron 1 of 71)	MIRb|SINE|MIR	-	Repeat	NvsC	0.379881745	0
chr1_35790001	chr1	35790001	35790500	4	+	32293	ENSCAFG00000040223	NA	NA	NA	ENSCAFG00000000326	intron (ENSCAFG00000000326, intron 1 of 71)	intron (NM_001012395, intron 1 of 72)	-	Non-repeat	NvsC	0.310471141	6.05E-10
chr1_35793001	chr1	35793001	35793500	2	+	29293	ENSCAFG00000040223	NA	NA	NA	ENSCAFG00000000326	intron (ENSCAFG00000000326, intron 1 of 71)	L1MC3|LINE|L1	-	Repeat	NvsC	0.369104501	0
chr1_35793501	chr1	35793501	35794000	10	+	28793	ENSCAFG00000040223	NA	NA	NA	ENSCAFG00000000326	intron (ENSCAFG00000000326, intron 1 of 71)	intron (NM_001012395, intron 1 of 72)	-	Non-repeat	NvsC	0.354311266	0
chr1_35819501	chr1	35819501	35820000	6	+	2793	ENSCAFG00000040223	NA	NA	NA	ENSCAFG00000040223	intron (ENSCAFG00000040223, intron 1 of 1)	intron (NM_001012395, intron 1 of 72)	-	Non-repeat	NvsC	0.444295232	0
chr1_35832501	chr1	35832501	35833000	5	+	4921	ENSCAFG00000020774	NA	NA	NA	ENSCAFG00000000326	intron (ENSCAFG00000000326, intron 2 of 71)	intron (NM_001012395, intron 2 of 72)	-	Non-repeat	NvsC	0.314629913	2.73E-07
chr1_35833001	chr1	35833001	35833500	3	+	4421	ENSCAFG00000020774	NA	NA	NA	ENSCAFG00000000326	intron (ENSCAFG00000000326, intron 2 of 71)	intron (NM_001012395, intron 2 of 72)	-	Non-repeat	NvsC	0.352114291	5.72E-09
chr1_35840501	chr1	35840501	35841000	8	+	-3079	ENSCAFG00000020774	NA	NA	NA	ENSCAFG00000000326	intron (ENSCAFG00000000326, intron 2 of 71)	intron (NM_001012395, intron 2 of 72)	-	Non-repeat	NvsC	0.370844285	0.009893
chr1_35906501	chr1	35906501	35907000	10	+	-69079	ENSCAFG00000020774	NA	NA	NA	ENSCAFG00000000326	intron (ENSCAFG00000000326, intron 26 of 71)	MLT1H2|LTR|ERVL-MaLR	-	Repeat	NvsC	0.33306534	4.75E-09
chr1_35937001	chr1	35937001	35937500	9	+	-99579	ENSCAFG00000020774	NA	NA	NA	ENSCAFG00000000326	intron (ENSCAFG00000000326, intron 38 of 71)	SINEC_Cf2|SINE|tRNA-Lys	-	Repeat	NvsC	0.288197428	0.044089892
chr1_35956501	chr1	35956501	35957000	5	+	-119079	ENSCAFG00000020774	NA	NA	NA	ENSCAFG00000000326	intron (ENSCAFG00000000326, intron 42 of 71)	intron (NM_001012395, intron 42 of 72)	-	Non-repeat	NvsC	0.305852822	0
chr1_35970001	chr1	35970001	35970500	6	+	-132397	ENSCAFG00000032616	NA	NA	NA	ENSCAFG00000000326	intron (ENSCAFG00000000326, intron 45 of 71)	SINEC_Cf2|SINE|tRNA-Lys	-	Repeat	NvsC	0.312462811	0
chr1_35996001	chr1	35996001	35996500	7	+	-106397	ENSCAFG00000032616	NA	NA	NA	ENSCAFG00000000326	intron (ENSCAFG00000000326, intron 50 of 71)	intron (NM_001012395, intron 50 of 72)	-	Non-repeat	NvsC	0.33605342	0.041463432
chr1_36066001	chr1	36066001	36066500	5	+	-36397	ENSCAFG00000032616	NA	NA	NA	ENSCAFG00000000326	intron (ENSCAFG00000000326, intron 50 of 71)	intron (NM_001012395, intron 50 of 72)	-	Non-repeat	NvsC	0.419130571	0
chr1_36066501	chr1	36066501	36067000	8	+	-35897	ENSCAFG00000032616	NA	NA	NA	ENSCAFG00000000326	intron (ENSCAFG00000000326, intron 50 of 71)	intron (NM_001012395, intron 50 of 72)	-	Non-repeat	NvsC	0.357048695	6.11E-08
chr1_36067001	chr1	36067001	36067500	14	+	-35397	ENSCAFG00000032616	NA	NA	NA	ENSCAFG00000000326	promoter-TSS (ENSCAFG00000000326)	intron (NM_001012395, intron 50 of 72)	-	Non-repeat	NvsC	0.374676103	0
chr1_36067501	chr1	36067501	36068000	11	+	-34897	ENSCAFG00000032616	NA	NA	NA	ENSCAFG00000000326	promoter-TSS (ENSCAFG00000000326)	intron (NM_001012395, intron 50 of 72)	-	Non-repeat	NvsC	0.734978931	0.010132301
chr1_36209501	chr1	36209501	36210000	3	+	107103	ENSCAFG00000032616	NA	NA	NA	ENSCAFG00000000326	intron (ENSCAFG00000000326, intron 67 of 71)	intron (NM_001012395, intron 68 of 72)	-	Non-repeat	NvsC	0.377625583	0.105949353
chr1_36212501	chr1	36212501	36213000	6	+	110103	ENSCAFG00000032616	NA	NA	NA	ENSCAFG00000000326	intron (ENSCAFG00000000326, intron 69 of 71)	intron (NM_001012395, intron 70 of 72)	-	Non-repeat	NvsC	0.432454876	0.043186897
chr1_36514501	chr1	36514501	36515000	6	+	-73952	ENSCAFG00000000327	NA	NA	NA	NA	Intergenic	SINEC_Cf|SINE|tRNA-Lys	-	Repeat	NvsC	0.475146208	0
chr1_36592001	chr1	36592001	36592500	3	+	1229	ENSCAFG00000035509	NA	NA	NA	ENSCAFG00000035509	intron (ENSCAFG00000035509, intron 1 of 1)	L1MEg|LINE|L1	-	Repeat	NvsC	0.42051717	0
chr1_36640501	chr1	36640501	36641000	10	+	-22264	ENSCAFG00000033918	NA	NA	NA	ENSCAFG00000035509	intron (ENSCAFG00000035509, intron 1 of 1)	Intergenic	-	Non-repeat	NvsC	0.330129357	0
chr1_37017001	chr1	37017001	37017500	1	+	-265	ENSCAFG00000000330	ENSCAFG00000000330	FBXO30	protein-coding	ENSCAFG00000000330	promoter-TSS (ENSCAFG00000000330)	Intergenic	-	Non-repeat	NvsC	0.42069107	0
chr1_37017501	chr1	37017501	37018000	7	+	-765	ENSCAFG00000000330	ENSCAFG00000000330	FBXO30	protein-coding	ENSCAFG00000000330	promoter-TSS (ENSCAFG00000000330)	Intergenic	-	Non-repeat	NvsC	0.561983754	4.52E-09
chr1_37026501	chr1	37026501	37027000	7	+	-9765	ENSCAFG00000000330	ENSCAFG00000000330	FBXO30	protein-coding	NA	Intergenic	Intergenic	Shore	Non-repeat	NvsC	0.348327103	0.017993386
chr1_37162501	chr1	37162501	37163000	6	+	7969	ENSCAFG00000000335	ENSCAFG00000000335	SHPRH	protein-coding	ENSCAFG00000000335	exon (ENSCAFG00000000335, exon 2 of 30)	Intergenic	-	Non-repeat	NvsC	0.287446694	0.130602882
chr1_37208001	chr1	37208001	37208500	36	+	714	ENSCAFG00000000338	ENSCAFG00000000338	GRM1	protein-coding	ENSCAFG00000000338	exon (ENSCAFG00000000338, exon 1 of 8)	CpG	CpG Island	Non-repeat	NvsC	0.37657823	0
chr1_37209001	chr1	37209001	37209500	7	+	1714	ENSCAFG00000000338	ENSCAFG00000000338	GRM1	protein-coding	ENSCAFG00000000338	intron (ENSCAFG00000000338, intron 1 of 7)	Intergenic	Shore	Non-repeat	NvsC	0.412243975	0
chr1_37425001	chr1	37425001	37425500	3	+	-142066	ENSCAFG00000033286	NA	NA	NA	ENSCAFG00000000338	intron (ENSCAFG00000000338, intron 2 of 7)	L1_Cf|LINE|L1	-	Repeat	NvsC	0.514656259	0.123459715
chr1_37564001	chr1	37564001	37564500	7	+	-6436	ENSCAFG00000040422	NA	NA	NA	ENSCAFG00000000338	exon (ENSCAFG00000000338, exon 7 of 8)	Intergenic	-	Non-repeat	NvsC	0.342695274	0.105990542
chr1_37694501	chr1	37694501	37695000	9	+	922	ENSCAFG00000036514	NA	NA	NA	ENSCAFG00000036514	promoter-TSS (ENSCAFG00000036514)	MER5A|DNA|hAT-Charlie	Shore	Repeat	NvsC	0.442177793	0.02120604
chr1_37695001	chr1	37695001	37695500	21	+	422	ENSCAFG00000036514	NA	NA	NA	ENSCAFG00000036514	promoter-TSS (ENSCAFG00000036514)	Intergenic	Shore	Non-repeat	NvsC	0.614196412	0.220254083
chr1_37713001	chr1	37713001	37713500	6	+	6828	ENSCAFG00000030384	NA	NA	NA	ENSCAFG00000030384	exon (ENSCAFG00000030384, exon 2 of 3)	Intergenic	-	Non-repeat	NvsC	0.321337848	0.065754103
chr1_37752501	chr1	37752501	37753000	32	+	-72	ENSCAFG00000023693	ENSCAFG00000023693	ADGB	protein-coding	ENSCAFG00000023693	promoter-TSS (ENSCAFG00000023693)	Intergenic	-	Non-repeat	NvsC	0.289988303	7.19E-17
chr1_37811001	chr1	37811001	37811500	12	+	58428	ENSCAFG00000023693	ENSCAFG00000023693	ADGB	protein-coding	ENSCAFG00000023693	intron (ENSCAFG00000023693, intron 11 of 30)	Intergenic	-	Non-repeat	NvsC	0.350141742	0
chr1_37939001	chr1	37939001	37939500	5	+	2708	ENSCAFG00000039644	NA	NA	NA	ENSCAFG00000039644	intron (ENSCAFG00000039644, intron 1 of 1)	Intergenic	Shore	Non-repeat	NvsC	0.338636105	0.010808191
chr1_37983001	chr1	37983001	37983500	3	+	46708	ENSCAFG00000039644	NA	NA	NA	ENSCAFG00000039644	intron (ENSCAFG00000039644, intron 1 of 1)	Intergenic	-	Non-repeat	NvsC	0.325445589	0.040165206
chr1_37983501	chr1	37983501	37984000	9	+	47208	ENSCAFG00000039644	NA	NA	NA	ENSCAFG00000039644	intron (ENSCAFG00000039644, intron 1 of 1)	Intergenic	-	Non-repeat	NvsC	0.372023913	0.037512334
chr1_38463001	chr1	38463001	38463500	10	+	-35096	ENSCAFG00000038339	NA	NA	NA	NA	Intergenic	Intergenic	-	Non-repeat	NvsC	0.591335919	6.01E-10
chr1_38463501	chr1	38463501	38464000	8	+	-34596	ENSCAFG00000038339	NA	NA	NA	NA	Intergenic	MLT2B4|LTR|ERVL	-	Repeat	NvsC	0.411540582	0.004579867
chr1_38522001	chr1	38522001	38522500	15	+	1350	ENSCAFG00000026394	NA	NA	NA	NA	Intergenic	Intergenic	-	Non-repeat	NvsC	0.326475988	4.79E-08
chr1_38572001	chr1	38572001	38572500	3	+	51350	ENSCAFG00000026394	NA	NA	NA	NA	Intergenic	Intergenic	-	Non-repeat	NvsC	0.548642387	0.073520616
chr1_38602001	chr1	38602001	38602500	9	+	58910	ENSCAFG00000033947	NA	NA	NA	NA	Intergenic	AT_rich|Low_complexity|Low_complexity	-	Repeat	NvsC	0.368920589	0
chr1_38602501	chr1	38602501	38603000	10	+	58410	ENSCAFG00000033947	NA	NA	NA	NA	Intergenic	Intergenic	-	Non-repeat	NvsC	0.286105142	0
chr1_38773001	chr1	38773001	38773500	10	+	-112090	ENSCAFG00000033947	NA	NA	NA	NA	Intergenic	L1ME2|LINE|L1	-	Repeat	NvsC	0.312227239	0.045167124
chr1_39152501	chr1	39152501	39153000	10	+	77191	ENSCAFG00000040831	NA	NA	NA	NA	Intergenic	Intergenic	-	Non-repeat	NvsC	0.489818405	0.036951292
chr1_39216501	chr1	39216501	39217000	12	+	-52139	ENSCAFG00000027873	NA	NA	NA	NA	Intergenic	Intergenic	-	Non-repeat	NvsC	0.326666515	2.11E-07
chr1_39220501	chr1	39220501	39221000	8	+	-48139	ENSCAFG00000027873	NA	NA	NA	NA	Intergenic	Intergenic	-	Non-repeat	NvsC	0.312319039	3.21E-08
chr1_39221001	chr1	39221001	39221500	15	+	-47639	ENSCAFG00000027873	NA	NA	NA	NA	Intergenic	Intergenic	-	Non-repeat	NvsC	0.358604362	0
chr1_39245001	chr1	39245001	39245500	7	+	-23639	ENSCAFG00000027873	NA	NA	NA	NA	Intergenic	SINEC_Cf2|SINE|tRNA-Lys	-	Repeat	NvsC	0.345841752	3.89E-08
chr1_39286001	chr1	39286001	39286500	10	+	4825	ENSCAFG00000000366	ENSCAFG00000000366	SASH1	protein-coding	ENSCAFG00000000366	intron (ENSCAFG00000000366, intron 1 of 19)	Intergenic	-	Non-repeat	NvsC	0.371113298	0
chr1_39286501	chr1	39286501	39287000	12	+	5325	ENSCAFG00000000366	ENSCAFG00000000366	SASH1	protein-coding	ENSCAFG00000000366	intron (ENSCAFG00000000366, intron 1 of 19)	Intergenic	-	Non-repeat	NvsC	0.43369806	0
chr1_39291501	chr1	39291501	39292000	5	+	10325	ENSCAFG00000000366	ENSCAFG00000000366	SASH1	protein-coding	ENSCAFG00000000366	intron (ENSCAFG00000000366, intron 1 of 19)	MIR|SINE|MIR	-	Repeat	NvsC	0.335116439	0.052751654
chr1_39309501	chr1	39309501	39310000	7	+	28325	ENSCAFG00000000366	ENSCAFG00000000366	SASH1	protein-coding	ENSCAFG00000000366	intron (ENSCAFG00000000366, intron 1 of 19)	Intergenic	-	Non-repeat	NvsC	0.334482064	0.098021714
chr1_39354001	chr1	39354001	39354500	8	+	72825	ENSCAFG00000000366	ENSCAFG00000000366	SASH1	protein-coding	ENSCAFG00000000366	intron (ENSCAFG00000000366, intron 2 of 19)	Intergenic	-	Non-repeat	NvsC	0.392277482	1.29E-08
chr1_39365501	chr1	39365501	39366000	8	+	84325	ENSCAFG00000000366	ENSCAFG00000000366	SASH1	protein-coding	ENSCAFG00000000366	intron (ENSCAFG00000000366, intron 2 of 19)	Intergenic	-	Non-repeat	NvsC	0.402349167	0
chr1_39382501	chr1	39382501	39383000	7	+	101325	ENSCAFG00000000366	ENSCAFG00000000366	SASH1	protein-coding	ENSCAFG00000000366	intron (ENSCAFG00000000366, intron 4 of 19)	SINEC_a1|SINE|tRNA-Lys	-	Repeat	NvsC	0.311180839	0
chr1_39385501	chr1	39385501	39386000	11	+	104325	ENSCAFG00000000366	ENSCAFG00000000366	SASH1	protein-coding	ENSCAFG00000000366	intron (ENSCAFG00000000366, intron 4 of 19)	MLT2F|LTR|ERVL	-	Repeat	NvsC	0.397757103	0
chr1_39386001	chr1	39386001	39386500	7	+	104825	ENSCAFG00000000366	ENSCAFG00000000366	SASH1	protein-coding	ENSCAFG00000000366	intron (ENSCAFG00000000366, intron 4 of 19)	Intergenic	-	Non-repeat	NvsC	0.383471724	0
chr1_39388501	chr1	39388501	39389000	10	+	107325	ENSCAFG00000000366	ENSCAFG00000000366	SASH1	protein-coding	ENSCAFG00000000366	intron (ENSCAFG00000000366, intron 4 of 19)	Intergenic	-	Non-repeat	NvsC	0.420500974	0
chr1_39392501	chr1	39392501	39393000	8	+	111325	ENSCAFG00000000366	ENSCAFG00000000366	SASH1	protein-coding	ENSCAFG00000000366	intron (ENSCAFG00000000366, intron 4 of 19)	Intergenic	-	Non-repeat	NvsC	0.384254743	0
chr1_39394001	chr1	39394001	39394500	8	+	112825	ENSCAFG00000000366	ENSCAFG00000000366	SASH1	protein-coding	ENSCAFG00000000366	intron (ENSCAFG00000000366, intron 4 of 19)	Intergenic	-	Non-repeat	NvsC	0.347934266	0.040849106
chr1_39403001	chr1	39403001	39403500	5	+	-108127	ENSCAFG00000035165	ENSCAFG00000035165	LOC102155455	ncRNA	ENSCAFG00000000366	intron (ENSCAFG00000000366, intron 6 of 19)	Intergenic	-	Non-repeat	NvsC	0.316524179	0
chr1_39403501	chr1	39403501	39404000	7	+	-107627	ENSCAFG00000035165	ENSCAFG00000035165	LOC102155455	ncRNA	ENSCAFG00000000366	intron (ENSCAFG00000000366, intron 6 of 19)	Intergenic	-	Non-repeat	NvsC	0.470058944	0
chr1_39429501	chr1	39429501	39430000	5	+	-81627	ENSCAFG00000035165	ENSCAFG00000035165	LOC102155455	ncRNA	ENSCAFG00000000366	intron (ENSCAFG00000000366, intron 8 of 19)	Intergenic	-	Non-repeat	NvsC	0.384882655	0
chr1_39430001	chr1	39430001	39430500	9	+	-81127	ENSCAFG00000035165	ENSCAFG00000035165	LOC102155455	ncRNA	ENSCAFG00000000366	intron (ENSCAFG00000000366, intron 8 of 19)	Intergenic	-	Non-repeat	NvsC	0.475495004	0.004607868
chr1_39430501	chr1	39430501	39431000	5	+	-80627	ENSCAFG00000035165	ENSCAFG00000035165	LOC102155455	ncRNA	ENSCAFG00000000366	intron (ENSCAFG00000000366, intron 8 of 19)	SINEC_b1|SINE|tRNA-Lys	-	Repeat	NvsC	0.326599494	0
chr1_39431501	chr1	39431501	39432000	12	+	-79627	ENSCAFG00000035165	ENSCAFG00000035165	LOC102155455	ncRNA	ENSCAFG00000000366	intron (ENSCAFG00000000366, intron 8 of 19)	Intergenic	-	Non-repeat	NvsC	0.400494311	4.15E-08
chr1_39432001	chr1	39432001	39432500	15	+	-79127	ENSCAFG00000035165	ENSCAFG00000035165	LOC102155455	ncRNA	ENSCAFG00000000366	intron (ENSCAFG00000000366, intron 8 of 19)	Intergenic	-	Non-repeat	NvsC	0.386297582	1.29E-05
chr1_39432501	chr1	39432501	39433000	31	+	-78627	ENSCAFG00000035165	ENSCAFG00000035165	LOC102155455	ncRNA	ENSCAFG00000000366	intron (ENSCAFG00000000366, intron 8 of 19)	Intergenic	-	Non-repeat	NvsC	0.462549072	0.146810461
chr1_39448001	chr1	39448001	39448500	10	+	-63127	ENSCAFG00000035165	ENSCAFG00000035165	LOC102155455	ncRNA	ENSCAFG00000000366	intron (ENSCAFG00000000366, intron 10 of 19)	Intergenic	-	Non-repeat	NvsC	0.290807423	0
chr1_39458001	chr1	39458001	39458500	3	+	-53127	ENSCAFG00000035165	ENSCAFG00000035165	LOC102155455	ncRNA	ENSCAFG00000000366	intron (ENSCAFG00000000366, intron 16 of 19)	Intergenic	-	Non-repeat	NvsC	0.406116055	0
chr1_39462001	chr1	39462001	39462500	6	+	-49127	ENSCAFG00000035165	ENSCAFG00000035165	LOC102155455	ncRNA	ENSCAFG00000000366	intron (ENSCAFG00000000366, intron 17 of 19)	Intergenic	-	Non-repeat	NvsC	0.329615786	0.136002897
chr1_39509001	chr1	39509001	39509500	10	+	-2127	ENSCAFG00000035165	ENSCAFG00000035165	LOC102155455	ncRNA	NA	Intergenic	Intergenic	-	Non-repeat	NvsC	0.317987464	0
chr1_39510501	chr1	39510501	39511000	18	+	-627	ENSCAFG00000035165	ENSCAFG00000035165	LOC102155455	ncRNA	ENSCAFG00000035165	promoter-TSS (ENSCAFG00000035165)	Intergenic	-	Non-repeat	NvsC	0.457896246	0.059676988
chr1_39511001	chr1	39511001	39511500	27	+	-127	ENSCAFG00000035165	ENSCAFG00000035165	LOC102155455	ncRNA	ENSCAFG00000035165	promoter-TSS (ENSCAFG00000035165)	Intergenic	-	Non-repeat	NvsC	0.520606282	0
chr1_39649501	chr1	39649501	39650000	7	+	16702	ENSCAFG00000000372	ENSCAFG00000000372	UST	protein-coding	ENSCAFG00000000372	intron (ENSCAFG00000000372, intron 1 of 8)	SINEC_Cf2|SINE|tRNA-Lys	-	Repeat	NvsC	0.313038538	0.035693439
chr1_39727001	chr1	39727001	39727500	5	+	94202	ENSCAFG00000000372	ENSCAFG00000000372	UST	protein-coding	ENSCAFG00000000372	intron (ENSCAFG00000000372, intron 1 of 8)	Intergenic	-	Non-repeat	NvsC	0.288043582	0.21512871
chr1_39731501	chr1	39731501	39732000	6	+	98702	ENSCAFG00000000372	ENSCAFG00000000372	UST	protein-coding	ENSCAFG00000000372	intron (ENSCAFG00000000372, intron 1 of 8)	L2a|LINE|L2	-	Repeat	NvsC	0.587359927	0.026651011
chr1_39732001	chr1	39732001	39732500	6	+	99202	ENSCAFG00000000372	ENSCAFG00000000372	UST	protein-coding	ENSCAFG00000000372	intron (ENSCAFG00000000372, intron 1 of 8)	MARNA|DNA|TcMar-Mariner	-	Repeat	NvsC	0.47943931	6.93E-11
chr1_39841001	chr1	39841001	39841500	6	+	108589	ENSCAFG00000038160	NA	NA	NA	ENSCAFG00000000372	intron (ENSCAFG00000000372, intron 5 of 8)	Intergenic	-	Non-repeat	NvsC	0.343600256	0.048062424
chr1_39872001	chr1	39872001	39872500	7	+	77589	ENSCAFG00000038160	NA	NA	NA	ENSCAFG00000000372	intron (ENSCAFG00000000372, intron 6 of 8)	Intergenic	-	Non-repeat	NvsC	0.322690889	1.84E-09
chr1_39872501	chr1	39872501	39873000	6	+	77089	ENSCAFG00000038160	NA	NA	NA	ENSCAFG00000000372	intron (ENSCAFG00000000372, intron 6 of 8)	Intergenic	-	Non-repeat	NvsC	0.285848025	0.063696127
chr1_39873001	chr1	39873001	39873500	7	+	76589	ENSCAFG00000038160	NA	NA	NA	ENSCAFG00000000372	intron (ENSCAFG00000000372, intron 7 of 8)	Intergenic	-	Non-repeat	NvsC	0.311491105	0
chr1_39887001	chr1	39887001	39887500	8	+	62589	ENSCAFG00000038160	NA	NA	NA	ENSCAFG00000000372	intron (ENSCAFG00000000372, intron 7 of 8)	Intergenic	-	Non-repeat	NvsC	0.403534853	0
chr1_39893501	chr1	39893501	39894000	7	+	56089	ENSCAFG00000038160	NA	NA	NA	ENSCAFG00000000372	intron (ENSCAFG00000000372, intron 7 of 8)	Intergenic	-	Non-repeat	NvsC	0.30387286	0.007202402
chr1_39937001	chr1	39937001	39937500	7	+	12589	ENSCAFG00000038160	NA	NA	NA	NA	Intergenic	SINEC_b2|SINE|tRNA-Lys	Shore	Repeat	NvsC	0.360867232	0.172167171
chr1_39942501	chr1	39942501	39943000	5	+	7089	ENSCAFG00000038160	NA	NA	NA	NA	Intergenic	L1_Carn3|LINE|L1	Shelf	Repeat	NvsC	0.480476365	0
chr1_39944501	chr1	39944501	39945000	4	+	5089	ENSCAFG00000038160	NA	NA	NA	NA	Intergenic	Intergenic	-	Non-repeat	NvsC	0.344724144	9.53E-08
chr1_39945001	chr1	39945001	39945500	3	+	4589	ENSCAFG00000038160	NA	NA	NA	NA	Intergenic	Intergenic	-	Non-repeat	NvsC	0.301839689	0.00704882
chr1_39945501	chr1	39945501	39946000	5	+	4089	ENSCAFG00000038160	NA	NA	NA	NA	Intergenic	Intergenic	-	Non-repeat	NvsC	0.293040435	0.017663921
chr1_39948501	chr1	39948501	39949000	10	+	1089	ENSCAFG00000038160	NA	NA	NA	ENSCAFG00000038160	intron (ENSCAFG00000038160, intron 1 of 1)	Intergenic	-	Non-repeat	NvsC	0.500815602	0.027056035
chr1_39949501	chr1	39949501	39950000	16	+	89	ENSCAFG00000038160	NA	NA	NA	ENSCAFG00000038160	promoter-TSS (ENSCAFG00000038160)	Intergenic	-	Non-repeat	NvsC	0.518540492	0
chr1_39950001	chr1	39950001	39950500	6	+	-411	ENSCAFG00000038160	NA	NA	NA	ENSCAFG00000038160	promoter-TSS (ENSCAFG00000038160)	Charlie24|DNA|hAT-Charlie	-	Repeat	NvsC	0.395610947	0.116339435
chr1_39968501	chr1	39968501	39969000	16	+	-18911	ENSCAFG00000038160	NA	NA	NA	NA	Intergenic	SINEC_Cf|SINE|tRNA-Lys	-	Repeat	NvsC	0.310987326	0
chr1_40031001	chr1	40031001	40031500	7	+	16394	ENSCAFG00000036108	ENSCAFG00000036108	LOC111095723	ncRNA	ENSCAFG00000036108	intron (ENSCAFG00000036108, intron 1 of 1)	HAL1ME|LINE|L1	-	Repeat	NvsC	0.386877346	0
chr1_40051001	chr1	40051001	40051500	10	+	-3606	ENSCAFG00000036108	ENSCAFG00000036108	LOC111095723	ncRNA	NA	Intergenic	Intergenic	Shore	Non-repeat	NvsC	0.289572478	0
chr1_40110001	chr1	40110001	40110500	6	+	-3845	ENSCAFG00000027936	NA	NA	NA	NA	Intergenic	Intergenic	-	Non-repeat	NvsC	0.421084962	6.40E-10
chr1_40219501	chr1	40219501	40220000	6	+	59600	ENSCAFG00000000375	NA	NA	NA	NA	Intergenic	Intergenic	-	Non-repeat	NvsC	0.406291341	8.77E-11
chr1_40230001	chr1	40230001	40230500	12	+	49100	ENSCAFG00000000375	NA	NA	NA	NA	Intergenic	ERV3-16A3_I-int|LTR|ERVL	Shore	Repeat	NvsC	0.325058427	0.269251529
chr1_40238501	chr1	40238501	40239000	6	+	40600	ENSCAFG00000000375	NA	NA	NA	NA	Intergenic	SINEC_b2|SINE|tRNA-Lys	-	Repeat	NvsC	0.472920227	0.045665577
chr1_40243001	chr1	40243001	40243500	9	+	36100	ENSCAFG00000000375	NA	NA	NA	NA	Intergenic	Intergenic	-	Non-repeat	NvsC	0.340884348	0.119169367
chr1_40266501	chr1	40266501	40267000	4	+	12600	ENSCAFG00000000375	NA	NA	NA	ENSCAFG00000000375	intron (ENSCAFG00000000375, intron 2 of 7)	Intergenic	-	Non-repeat	NvsC	0.307253096	0.01395146
chr1_40320501	chr1	40320501	40321000	7	+	-7011	ENSCAFG00000000382	NA	NA	NA	ENSCAFG00000000379	intron (ENSCAFG00000000379, intron 8 of 12)	HAL1|LINE|L1	-	Repeat	NvsC	0.376783161	0
chr1_40337501	chr1	40337501	40338000	9	+	4415	ENSCAFG00000000379	ENSCAFG00000000379	PPIL4	protein-coding	ENSCAFG00000000379	intron (ENSCAFG00000000379, intron 1 of 12)	L1MC5a|LINE|L1	Shelf	Repeat	NvsC	0.312537017	2.23E-09
chr1_40343001	chr1	40343001	40343500	14	+	-1085	ENSCAFG00000000379	ENSCAFG00000000379	PPIL4	protein-coding	ENSCAFG00000000387	intron (ENSCAFG00000000387, intron 4 of 4)	L2a|LINE|L2	Shore	Repeat	NvsC	0.322202781	0
chr1_40402501	chr1	40402501	40403000	10	+	20600	ENSCAFG00000000385	ENSCAFG00000000385	KATNA1	protein-coding	ENSCAFG00000000385	exon (ENSCAFG00000000385, exon 4 of 11)	Intergenic	-	Non-repeat	NvsC	0.29582745	0.184505914
chr1_40423501	chr1	40423501	40424000	11	+	-400	ENSCAFG00000000385	ENSCAFG00000000385	KATNA1	protein-coding	ENSCAFG00000000385	promoter-TSS (ENSCAFG00000000385)	SINEC_Cf2|SINE|tRNA-Lys	Shore	Repeat	NvsC	0.285052853	3.69E-09
chr1_40428501	chr1	40428501	40429000	6	+	-5400	ENSCAFG00000000385	ENSCAFG00000000385	KATNA1	protein-coding	ENSCAFG00000000387	intron (ENSCAFG00000000387, intron 4 of 4)	Intergenic	-	Non-repeat	NvsC	0.349498343	0
chr1_40501501	chr1	40501501	40502000	5	+	7290	ENSCAFG00000000393	ENSCAFG00000000393	PCMT1	protein-coding	ENSCAFG00000000393	intron (ENSCAFG00000000393, intron 1 of 7)	SINEC_a1|SINE|tRNA-Lys	-	Repeat	NvsC	0.338295364	8.58E-09
chr1_40612001	chr1	40612001	40612500	19	+	-7653	ENSCAFG00000024105	NA	NA	NA	NA	Intergenic	L1_Canid2|LINE|L1	-	Repeat	NvsC	0.287098977	0.156755068
chr1_40637001	chr1	40637001	40637500	11	+	1548	ENSCAFG00000000399	ENSCAFG00000000399	LOC100683099	protein-coding	ENSCAFG00000000399	TTS (ENSCAFG00000000399)	Intergenic	-	Non-repeat	NvsC	0.52001752	0
chr1_40637501	chr1	40637501	40638000	7	+	2048	ENSCAFG00000000399	ENSCAFG00000000399	LOC100683099	protein-coding	ENSCAFG00000000399	TTS (ENSCAFG00000000399)	Intergenic	-	Non-repeat	NvsC	0.304859177	0.021224378
chr1_40747001	chr1	40747001	40747500	8	+	6101	ENSCAFG00000027597	NA	NA	NA	ENSCAFG00000034008	intron (ENSCAFG00000034008, intron 1 of 1)	Intergenic	-	Non-repeat	NvsC	0.286031638	0
chr1_40756001	chr1	40756001	40756500	7	+	-2899	ENSCAFG00000027597	NA	NA	NA	ENSCAFG00000034008	intron (ENSCAFG00000034008, intron 1 of 1)	L2|LINE|L2	-	Repeat	NvsC	0.435704264	0
chr1_40756501	chr1	40756501	40757000	5	+	-3399	ENSCAFG00000027597	NA	NA	NA	ENSCAFG00000034008	intron (ENSCAFG00000034008, intron 1 of 1)	Intergenic	-	Non-repeat	NvsC	0.457779068	0
chr1_40758001	chr1	40758001	40758500	7	+	-4899	ENSCAFG00000027597	NA	NA	NA	ENSCAFG00000034008	intron (ENSCAFG00000034008, intron 1 of 1)	Intergenic	-	Non-repeat	NvsC	0.299437322	0.00778335
chr1_40759001	chr1	40759001	40759500	8	+	-5899	ENSCAFG00000027597	NA	NA	NA	ENSCAFG00000034008	intron (ENSCAFG00000034008, intron 1 of 1)	Intergenic	-	Non-repeat	NvsC	0.493520012	0.096905048
chr1_40759501	chr1	40759501	40760000	15	+	-6399	ENSCAFG00000027597	NA	NA	NA	ENSCAFG00000034008	intron (ENSCAFG00000034008, intron 1 of 1)	L2a|LINE|L2	-	Repeat	NvsC	0.502668218	0.012774824
chr1_40762501	chr1	40762501	40763000	10	+	-9399	ENSCAFG00000027597	NA	NA	NA	ENSCAFG00000034008	TTS (ENSCAFG00000034008)	Intergenic	-	Non-repeat	NvsC	0.415966758	7.23E-07
chr1_40777001	chr1	40777001	40777500	5	+	-23899	ENSCAFG00000027597	NA	NA	NA	ENSCAFG00000000402	intron (ENSCAFG00000000402, intron 3 of 3)	Intergenic	-	Non-repeat	NvsC	0.335318011	0.020591233
chr1_40822501	chr1	40822501	40823000	8	+	-67658	ENSCAFG00000000404	ENSCAFG00000000404	IYD	protein-coding	NA	Intergenic	Intergenic	-	Non-repeat	NvsC	0.306670152	0.081194229
chr1_40890501	chr1	40890501	40891000	11	+	342	ENSCAFG00000000404	ENSCAFG00000000404	IYD	protein-coding	ENSCAFG00000000404	intron (ENSCAFG00000000404, intron 1 of 4)	Intergenic	-	Non-repeat	NvsC	0.404274793	7.02E-19
chr1_41045501	chr1	41045501	41046000	9	+	-48459	ENSCAFG00000038226	ENSCAFG00000038226	LOC111095760	ncRNA	NA	Intergenic	Intergenic	-	Non-repeat	NvsC	0.408042022	0
chr1_41046001	chr1	41046001	41046500	2	+	-48959	ENSCAFG00000038226	ENSCAFG00000038226	LOC111095760	ncRNA	NA	Intergenic	Intergenic	-	Non-repeat	NvsC	0.338245484	1.31E-07
chr1_41050001	chr1	41050001	41050500	10	+	-52959	ENSCAFG00000038226	ENSCAFG00000038226	LOC111095760	ncRNA	NA	Intergenic	Intergenic	Shore	Non-repeat	NvsC	0.31978062	0
chr1_41077001	chr1	41077001	41077500	8	+	-52007	ENSCAFG00000000405	ENSCAFG00000000405	PLEKHG1	protein-coding	NA	Intergenic	Intergenic	-	Non-repeat	NvsC	0.392688684	1.55E-15
chr1_41195001	chr1	41195001	41195500	12	+	65993	ENSCAFG00000000405	ENSCAFG00000000405	PLEKHG1	protein-coding	ENSCAFG00000000405	intron (ENSCAFG00000000405, intron 1 of 15)	Intergenic	-	Non-repeat	NvsC	0.417657354	0.000715289
chr1_41195501	chr1	41195501	41196000	12	+	66493	ENSCAFG00000000405	ENSCAFG00000000405	PLEKHG1	protein-coding	ENSCAFG00000000405	intron (ENSCAFG00000000405, intron 1 of 15)	Intergenic	-	Non-repeat	NvsC	0.463507214	0
chr1_41218001	chr1	41218001	41218500	10	+	88993	ENSCAFG00000000405	ENSCAFG00000000405	PLEKHG1	protein-coding	ENSCAFG00000000405	intron (ENSCAFG00000000405, intron 2 of 15)	MIRb|SINE|MIR	-	Repeat	NvsC	0.391820101	0.067441203
chr1_41222501	chr1	41222501	41223000	11	+	93493	ENSCAFG00000000405	ENSCAFG00000000405	PLEKHG1	protein-coding	ENSCAFG00000000405	intron (ENSCAFG00000000405, intron 2 of 15)	Intergenic	-	Non-repeat	NvsC	0.471947141	0.02003184
chr1_41226501	chr1	41226501	41227000	7	+	-89523	ENSCAFG00000000413	ENSCAFG00000000413	MTHFD1L	protein-coding	ENSCAFG00000000405	intron (ENSCAFG00000000405, intron 2 of 15)	Intergenic	-	Non-repeat	NvsC	0.455881299	0.071521989
chr1_41314501	chr1	41314501	41315000	13	+	-1523	ENSCAFG00000000413	ENSCAFG00000000413	MTHFD1L	protein-coding	NA	Intergenic	Intergenic	-	Non-repeat	NvsC	0.34592507	0
chr1_41315001	chr1	41315001	41315500	8	+	-1023	ENSCAFG00000000413	ENSCAFG00000000413	MTHFD1L	protein-coding	NA	Intergenic	Intergenic	-	Non-repeat	NvsC	0.297320237	0
chr1_41317001	chr1	41317001	41317500	9	+	977	ENSCAFG00000000413	ENSCAFG00000000413	MTHFD1L	protein-coding	ENSCAFG00000000413	intron (ENSCAFG00000000413, intron 1 of 26)	Intergenic	-	Non-repeat	NvsC	0.3005854	1.31E-09
chr1_41317501	chr1	41317501	41318000	11	+	1477	ENSCAFG00000000413	ENSCAFG00000000413	MTHFD1L	protein-coding	ENSCAFG00000000413	intron (ENSCAFG00000000413, intron 3 of 26)	Intergenic	-	Non-repeat	NvsC	0.332891757	1.11E-07
chr1_41358001	chr1	41358001	41358500	10	+	41977	ENSCAFG00000000413	ENSCAFG00000000413	MTHFD1L	protein-coding	ENSCAFG00000000413	intron (ENSCAFG00000000413, intron 11 of 26)	Intergenic	-	Non-repeat	NvsC	0.3332435	2.45E-10
chr1_41379001	chr1	41379001	41379500	8	+	62977	ENSCAFG00000000413	ENSCAFG00000000413	MTHFD1L	protein-coding	ENSCAFG00000000413	intron (ENSCAFG00000000413, intron 17 of 26)	Intergenic	-	Non-repeat	NvsC	0.32177517	0
chr1_41387501	chr1	41387501	41388000	9	+	71477	ENSCAFG00000000413	ENSCAFG00000000413	MTHFD1L	protein-coding	ENSCAFG00000000413	intron (ENSCAFG00000000413, intron 18 of 26)	Intergenic	-	Non-repeat	NvsC	0.405684006	0
chr1_41393001	chr1	41393001	41393500	7	+	76977	ENSCAFG00000000413	ENSCAFG00000000413	MTHFD1L	protein-coding	ENSCAFG00000000413	intron (ENSCAFG00000000413, intron 19 of 26)	SINEC_Cf3|SINE|tRNA-Lys	-	Repeat	NvsC	0.525724302	0
chr1_41394501	chr1	41394501	41395000	6	+	78477	ENSCAFG00000000413	ENSCAFG00000000413	MTHFD1L	protein-coding	ENSCAFG00000000413	intron (ENSCAFG00000000413, intron 19 of 26)	SINEC_a1|SINE|tRNA-Lys	-	Repeat	NvsC	0.343109159	1.05E-09
chr1_41411001	chr1	41411001	41411500	11	+	94977	ENSCAFG00000000413	ENSCAFG00000000413	MTHFD1L	protein-coding	ENSCAFG00000000413	intron (ENSCAFG00000000413, intron 19 of 26)	Intergenic	-	Non-repeat	NvsC	0.3526658	0
chr1_41413501	chr1	41413501	41414000	5	+	-95949	ENSCAFG00000039710	NA	NA	NA	ENSCAFG00000000413	intron (ENSCAFG00000000413, intron 19 of 26)	Intergenic	-	Non-repeat	NvsC	0.529033209	0
chr1_41414001	chr1	41414001	41414500	7	+	-95449	ENSCAFG00000039710	NA	NA	NA	ENSCAFG00000000413	intron (ENSCAFG00000000413, intron 19 of 26)	Intergenic	-	Non-repeat	NvsC	0.506821593	6.09E-09
chr1_41430001	chr1	41430001	41430500	5	+	-79449	ENSCAFG00000039710	NA	NA	NA	ENSCAFG00000000413	intron (ENSCAFG00000000413, intron 23 of 26)	L1MB2|LINE|L1	-	Repeat	NvsC	0.587300381	6.41E-09
chr1_41431501	chr1	41431501	41432000	11	+	-77949	ENSCAFG00000039710	NA	NA	NA	ENSCAFG00000000413	intron (ENSCAFG00000000413, intron 23 of 26)	Intergenic	-	Non-repeat	NvsC	0.441635751	0
chr1_41432001	chr1	41432001	41432500	7	+	-77449	ENSCAFG00000039710	NA	NA	NA	ENSCAFG00000000413	intron (ENSCAFG00000000413, intron 23 of 26)	Intergenic	-	Non-repeat	NvsC	0.490032276	0.019973192
chr1_41454501	chr1	41454501	41455000	9	+	-54949	ENSCAFG00000039710	NA	NA	NA	ENSCAFG00000000413	intron (ENSCAFG00000000413, intron 25 of 26)	Intergenic	-	Non-repeat	NvsC	0.564042047	0.030907832
chr1_41459501	chr1	41459501	41460000	7	+	-49949	ENSCAFG00000039710	NA	NA	NA	ENSCAFG00000000413	intron (ENSCAFG00000000413, intron 25 of 26)	Intergenic	-	Non-repeat	NvsC	0.309537933	0.022984214
chr1_41470001	chr1	41470001	41470500	10	+	-39449	ENSCAFG00000039710	NA	NA	NA	ENSCAFG00000000413	intron (ENSCAFG00000000413, intron 25 of 26)	Intergenic	-	Non-repeat	NvsC	0.335249405	0.029894918
chr1_41478001	chr1	41478001	41478500	14	+	-31449	ENSCAFG00000039710	NA	NA	NA	ENSCAFG00000000413	intron (ENSCAFG00000000413, intron 25 of 26)	Intergenic	-	Non-repeat	NvsC	0.401846077	0
chr1_41478501	chr1	41478501	41479000	12	+	-30949	ENSCAFG00000039710	NA	NA	NA	ENSCAFG00000000413	intron (ENSCAFG00000000413, intron 25 of 26)	MLT1B|LTR|ERVL-MaLR	-	Repeat	NvsC	0.311759076	0.104690485
chr1_41491001	chr1	41491001	41491500	7	+	-18449	ENSCAFG00000039710	NA	NA	NA	ENSCAFG00000000413	intron (ENSCAFG00000000413, intron 26 of 26)	Intergenic	-	Non-repeat	NvsC	0.458257674	0
chr1_41497501	chr1	41497501	41498000	5	+	-11949	ENSCAFG00000039710	NA	NA	NA	ENSCAFG00000000413	exon (ENSCAFG00000000413, exon 27 of 27)	Charlie4a|DNA|hAT-Charlie	Shelf	Repeat	NvsC	0.32973743	3.81E-09
chr1_41504001	chr1	41504001	41504500	8	+	-5449	ENSCAFG00000039710	NA	NA	NA	NA	Intergenic	L1_Canis1|LINE|L1	Shelf	Repeat	NvsC	0.388546149	0.08287796
chr1_41506501	chr1	41506501	41507000	11	+	-2949	ENSCAFG00000039710	NA	NA	NA	NA	Intergenic	SINEC_b1|SINE|tRNA-Lys	-	Repeat	NvsC	0.577506951	3.98E-09
chr1_41507001	chr1	41507001	41507500	9	+	-2449	ENSCAFG00000039710	NA	NA	NA	NA	Intergenic	Intergenic	-	Non-repeat	NvsC	0.29540349	0.023310565
chr1_41517001	chr1	41517001	41517500	5	+	7551	ENSCAFG00000039710	NA	NA	NA	NA	Intergenic	Intergenic	-	Non-repeat	NvsC	0.459515589	0
chr1_41526001	chr1	41526001	41526500	19	+	16551	ENSCAFG00000039710	NA	NA	NA	NA	Intergenic	Intergenic	-	Non-repeat	NvsC	0.423242849	0.098995706
chr1_41611501	chr1	41611501	41612000	9	+	-3157	ENSCAFG00000000419	ENSCAFG00000000419	AKAP12	protein-coding	NA	Intergenic	Intergenic	Shore	Non-repeat	NvsC	0.38532687	0
chr1_41614001	chr1	41614001	41614500	35	+	-657	ENSCAFG00000000419	ENSCAFG00000000419	AKAP12	protein-coding	ENSCAFG00000000419	promoter-TSS (ENSCAFG00000000419)	CpG	CpG Island	Non-repeat	NvsC	0.298727499	2.22E-07
chr1_41634501	chr1	41634501	41635000	8	+	19843	ENSCAFG00000000419	ENSCAFG00000000419	AKAP12	protein-coding	ENSCAFG00000000419	intron (ENSCAFG00000000419, intron 1 of 3)	Intergenic	-	Non-repeat	NvsC	0.298132114	0.082921624
chr1_41638001	chr1	41638001	41638500	8	+	23343	ENSCAFG00000000419	ENSCAFG00000000419	AKAP12	protein-coding	ENSCAFG00000000419	intron (ENSCAFG00000000419, intron 1 of 3)	L1MB8|LINE|L1	-	Repeat	NvsC	0.332715826	0.021597024
chr1_41666501	chr1	41666501	41667000	6	+	26934	ENSCAFG00000000421	NA	NA	NA	ENSCAFG00000000419	intron (ENSCAFG00000000419, intron 1 of 3)	SINEC_a2|SINE|tRNA-Lys	-	Repeat	NvsC	0.518086765	0.008411358
chr1_41681001	chr1	41681001	41681500	6	+	12434	ENSCAFG00000000421	NA	NA	NA	ENSCAFG00000000419	intron (ENSCAFG00000000419, intron 2 of 3)	Intergenic	-	Non-repeat	NvsC	0.426461684	3.48E-10
chr1_41686501	chr1	41686501	41687000	19	+	6934	ENSCAFG00000000421	NA	NA	NA	ENSCAFG00000000419	intron (ENSCAFG00000000419, intron 2 of 3)	Intergenic	Shore	Non-repeat	NvsC	0.694957371	8.74E-10
chr1_41718001	chr1	41718001	41718500	9	+	-24566	ENSCAFG00000000421	NA	NA	NA	ENSCAFG00000000422	TTS (ENSCAFG00000000422)	Intergenic	Shelf	Non-repeat	NvsC	0.312042104	0
chr1_41725001	chr1	41725001	41725500	6	+	18141	ENSCAFG00000000422	NA	NA	NA	ENSCAFG00000000422	intron (ENSCAFG00000000422, intron 2 of 2)	Intergenic	Shelf	Non-repeat	NvsC	0.634367071	9.85E-09
chr1_41763001	chr1	41763001	41763500	5	+	-19859	ENSCAFG00000000422	NA	NA	NA	ENSCAFG00000000423	intron (ENSCAFG00000000423, intron 10 of 11)	SINEC_a2|SINE|tRNA-Lys	-	Repeat	NvsC	0.341157015	0
chr1_41812001	chr1	41812001	41812500	8	+	12303	ENSCAFG00000000425	ENSCAFG00000000425	ARMT1	protein-coding	ENSCAFG00000000425	intron (ENSCAFG00000000425, intron 4 of 4)	SINEC_Cf3|SINE|tRNA-Lys	-	Repeat	NvsC	0.314909009	3.95E-08
chr1_41813501	chr1	41813501	41814000	8	+	13803	ENSCAFG00000000425	ENSCAFG00000000425	ARMT1	protein-coding	ENSCAFG00000000425	exon (ENSCAFG00000000425, exon 5 of 5)	Intergenic	-	Non-repeat	NvsC	0.370240313	2.96E-07
chr1_41819001	chr1	41819001	41819500	7	+	19303	ENSCAFG00000000425	ENSCAFG00000000425	ARMT1	protein-coding	NA	Intergenic	Intergenic	-	Non-repeat	NvsC	0.617098563	0
chr1_41823501	chr1	41823501	41824000	12	+	23803	ENSCAFG00000000425	ENSCAFG00000000425	ARMT1	protein-coding	NA	Intergenic	SINEC_Cf2|SINE|tRNA-Lys	-	Repeat	NvsC	0.297700063	0.027858992
chr1_41849001	chr1	41849001	41849500	3	+	-8260	ENSCAFG00000000429	ENSCAFG00000000429	CCDC170	protein-coding	NA	Intergenic	Intergenic	-	Non-repeat	NvsC	0.398451966	0.021372427
chr1_42085001	chr1	42085001	42085500	14	+	3935	ENSCAFG00000000430	ENSCAFG00000000430	ESR1	protein-coding	ENSCAFG00000000430	intron (ENSCAFG00000000430, intron 2 of 8)	intron (NM_001286958, intron 2 of 8)	Shore	Non-repeat	NvsC	0.746982745	3.63E-10
chr1_42085501	chr1	42085501	42086000	14	+	4435	ENSCAFG00000000430	ENSCAFG00000000430	ESR1	protein-coding	ENSCAFG00000000430	intron (ENSCAFG00000000430, intron 2 of 8)	intron (NM_001286958, intron 2 of 8)	Shore	Non-repeat	NvsC	0.621485635	2.92E-10
chr1_42433501	chr1	42433501	42434000	8	+	352435	ENSCAFG00000000430	ENSCAFG00000000430	ESR1	protein-coding	ENSCAFG00000000445	intron (ENSCAFG00000000445, intron 128 of 144)	MIRb|SINE|MIR	-	Repeat	NvsC	0.28495319	0.09791893
chr1_42608501	chr1	42608501	42609000	10	+	-221929	ENSCAFG00000034204	NA	NA	NA	ENSCAFG00000000445	exon (ENSCAFG00000000445, exon 53 of 144)	Intergenic	-	Non-repeat	NvsC	0.419934536	0
chr1_42639001	chr1	42639001	42639500	9	+	-191429	ENSCAFG00000034204	NA	NA	NA	ENSCAFG00000000445	exon (ENSCAFG00000000445, exon 37 of 144)	Intergenic	-	Non-repeat	NvsC	0.468399533	1.75E-09
chr1_42864001	chr1	42864001	42864500	14	+	-6989	ENSCAFG00000000523	NA	NA	NA	NA	Intergenic	Intergenic	-	Non-repeat	NvsC	0.286698902	0
chr1_42970501	chr1	42970501	42971000	9	+	-853	ENSCAFG00000000540	NA	NA	NA	ENSCAFG00000000540	promoter-TSS (ENSCAFG00000000540)	SINEC_Cf|SINE|tRNA-Lys	-	Repeat	NvsC	0.29780378	0.230919343
chr1_42995501	chr1	42995501	42996000	8	+	-25853	ENSCAFG00000000540	NA	NA	NA	NA	Intergenic	L1_Canis1|LINE|L1	-	Repeat	NvsC	0.336546724	0.000381434
chr1_43027501	chr1	43027501	43028000	7	+	-57853	ENSCAFG00000000540	NA	NA	NA	NA	Intergenic	L1MA9|LINE|L1	-	Repeat	NvsC	0.328586638	4.57E-09
chr1_43150001	chr1	43150001	43150500	17	+	-1345	ENSCAFG00000000547	ENSCAFG00000000547	FBXO5	protein-coding	ENSCAFG00000033068	intron (ENSCAFG00000033068, intron 1 of 1)	Intergenic	Shore	Non-repeat	NvsC	0.528909306	0.021054795
chr1_43150501	chr1	43150501	43151000	13	+	-1845	ENSCAFG00000000547	ENSCAFG00000000547	FBXO5	protein-coding	ENSCAFG00000033068	intron (ENSCAFG00000033068, intron 1 of 1)	Intergenic	Shore	Non-repeat	NvsC	0.340341603	0.105945806
chr1_43265001	chr1	43265001	43265500	16	+	-966	ENSCAFG00000000550	ENSCAFG00000000550	RGS17	protein-coding	ENSCAFG00000000550	promoter-TSS (ENSCAFG00000000550)	Intergenic	CpG Island	Non-repeat	NvsC	0.424639006	0.077436333
chr1_43301001	chr1	43301001	43301500	6	+	-36966	ENSCAFG00000000550	ENSCAFG00000000550	RGS17	protein-coding	NA	Intergenic	Intergenic	-	Non-repeat	NvsC	0.296665687	0
chr1_43320501	chr1	43320501	43321000	7	+	-56466	ENSCAFG00000000550	ENSCAFG00000000550	RGS17	protein-coding	NA	Intergenic	SINEC_a2|SINE|tRNA-Lys	-	Repeat	NvsC	0.370013494	0.107896249
chr1_43462001	chr1	43462001	43462500	10	+	-197966	ENSCAFG00000000550	ENSCAFG00000000550	RGS17	protein-coding	NA	Intergenic	L1_Canis1|LINE|L1	-	Repeat	NvsC	0.498553165	0
chr1_43462501	chr1	43462501	43463000	1	+	-198466	ENSCAFG00000000550	ENSCAFG00000000550	RGS17	protein-coding	NA	Intergenic	L1_Canis1|LINE|L1	-	Repeat	NvsC	0.388953524	0.041751706
chr1_43466501	chr1	43466501	43467000	8	+	-202466	ENSCAFG00000000550	ENSCAFG00000000550	RGS17	protein-coding	NA	Intergenic	L1_Canis1|LINE|L1	-	Repeat	NvsC	0.332938187	0
chr1_43477001	chr1	43477001	43477500	8	+	-212966	ENSCAFG00000000550	ENSCAFG00000000550	RGS17	protein-coding	NA	Intergenic	SINEC_Cf2|SINE|tRNA-Lys	-	Repeat	NvsC	0.506464087	0
chr1_43521001	chr1	43521001	43521500	6	+	-256966	ENSCAFG00000000550	ENSCAFG00000000550	RGS17	protein-coding	NA	Intergenic	Intergenic	-	Non-repeat	NvsC	0.377523162	0.208394336
chr1_43657001	chr1	43657001	43657500	9	+	-392966	ENSCAFG00000000550	ENSCAFG00000000550	RGS17	protein-coding	NA	Intergenic	L1_Canis1|LINE|L1	-	Repeat	NvsC	0.381834063	0
chr1_43712501	chr1	43712501	43713000	9	+	380749	ENSCAFG00000027747	NA	NA	NA	NA	Intergenic	L1_Carn7|LINE|L1	-	Repeat	NvsC	0.340276091	0.172058729
chr1_43757001	chr1	43757001	43757500	9	+	336249	ENSCAFG00000027747	NA	NA	NA	NA	Intergenic	L1_Canis1|LINE|L1	-	Repeat	NvsC	0.476252386	0
chr1_43938501	chr1	43938501	43939000	3	+	154749	ENSCAFG00000027747	NA	NA	NA	NA	Intergenic	L1MEd|LINE|L1	-	Repeat	NvsC	0.338337658	0
chr1_43972501	chr1	43972501	43973000	27	+	120749	ENSCAFG00000027747	NA	NA	NA	NA	Intergenic	promoter-TSS (NM_001314122)	CpG Island	Non-repeat	NvsC	0.301774205	0
chr1_43973001	chr1	43973001	43973500	22	+	120249	ENSCAFG00000027747	NA	NA	NA	NA	Intergenic	intron (NM_001314122, intron 1 of 3)	CpG Island	Non-repeat	NvsC	0.385136748	0
chr1_44091001	chr1	44091001	44091500	5	+	2249	ENSCAFG00000027747	NA	NA	NA	ENSCAFG00000000562	intron (ENSCAFG00000000562, intron 21 of 22)	L1_Canis1|LINE|L1	-	Repeat	NvsC	0.304593255	0.010779796
chr1_44161001	chr1	44161001	44161500	6	+	-56299	ENSCAFG00000035710	NA	NA	NA	ENSCAFG00000000562	intron (ENSCAFG00000000562, intron 13 of 22)	SINEC_Cf3|SINE|tRNA-Lys	-	Repeat	NvsC	0.288813377	3.07E-16
chr1_44269501	chr1	44269501	44270000	6	+	12681	ENSCAFG00000027144	NA	NA	NA	ENSCAFG00000000562	intron (ENSCAFG00000000562, intron 13 of 22)	Intergenic	-	Non-repeat	NvsC	0.312641636	0.002540698
chr1_44314501	chr1	44314501	44315000	15	+	57681	ENSCAFG00000027144	NA	NA	NA	ENSCAFG00000000562	intron (ENSCAFG00000000562, intron 2 of 12)	Intergenic	-	Non-repeat	NvsC	0.358890524	0
chr1_44493001	chr1	44493001	44493500	14	+	-8051	ENSCAFG00000000565	NA	NA	NA	NA	Intergenic	Intergenic	Shore	Non-repeat	NvsC	0.333765283	0
chr1_44507001	chr1	44507001	44507500	3	+	5949	ENSCAFG00000000565	NA	NA	NA	NA	Intergenic	LTR78|LTR|ERV1	-	Repeat	NvsC	0.302547359	0
chr1_44507501	chr1	44507501	44508000	3	+	6449	ENSCAFG00000000565	NA	NA	NA	NA	Intergenic	Intergenic	-	Non-repeat	NvsC	0.299018406	4.09E-09
chr1_44571001	chr1	44571001	44571500	7	+	8684	ENSCAFG00000000570	ENSCAFG00000000570	SCAF8	protein-coding	ENSCAFG00000000570	intron (ENSCAFG00000000570, intron 1 of 19)	Intergenic	-	Non-repeat	NvsC	0.285484631	4.00E-09
chr1_44579001	chr1	44579001	44579500	13	+	16684	ENSCAFG00000000570	ENSCAFG00000000570	SCAF8	protein-coding	ENSCAFG00000000570	intron (ENSCAFG00000000570, intron 1 of 19)	Intergenic	-	Non-repeat	NvsC	0.296207736	1.77E-09
chr1_44581001	chr1	44581001	44581500	6	+	18684	ENSCAFG00000000570	ENSCAFG00000000570	SCAF8	protein-coding	ENSCAFG00000000570	intron (ENSCAFG00000000570, intron 1 of 19)	Intergenic	-	Non-repeat	NvsC	0.419420171	0
chr1_44619001	chr1	44619001	44619500	7	+	56684	ENSCAFG00000000570	ENSCAFG00000000570	SCAF8	protein-coding	ENSCAFG00000000570	intron (ENSCAFG00000000570, intron 12 of 19)	L1MEc|LINE|L1	-	Repeat	NvsC	0.584261207	0.053472281
chr1_44623501	chr1	44623501	44624000	4	+	59015	ENSCAFG00000026517	NA	NA	NA	ENSCAFG00000000570	intron (ENSCAFG00000000570, intron 14 of 19)	Intergenic	-	Non-repeat	NvsC	0.350427515	1.45E-08
chr1_44635001	chr1	44635001	44635500	7	+	47515	ENSCAFG00000026517	NA	NA	NA	ENSCAFG00000000570	exon (ENSCAFG00000000570, exon 20 of 20)	Intergenic	-	Non-repeat	NvsC	0.383111848	0.14680504
chr1_44656001	chr1	44656001	44656500	10	+	26515	ENSCAFG00000026517	NA	NA	NA	NA	Intergenic	SINEC_Cf|SINE|tRNA-Lys	-	Repeat	NvsC	0.300106014	0.17382513
chr1_44674001	chr1	44674001	44674500	10	+	8515	ENSCAFG00000026517	NA	NA	NA	NA	Intergenic	Intergenic	-	Non-repeat	NvsC	0.335584045	0
chr1_44681501	chr1	44681501	44682000	10	+	1015	ENSCAFG00000026517	NA	NA	NA	ENSCAFG00000026517	TTS (ENSCAFG00000026517)	Intergenic	-	Non-repeat	NvsC	0.478854971	0.096773781
chr1_44683501	chr1	44683501	44684000	5	+	-985	ENSCAFG00000026517	NA	NA	NA	ENSCAFG00000026517	promoter-TSS (ENSCAFG00000026517)	Intergenic	-	Non-repeat	NvsC	0.336354466	0.040411749
chr1_44687501	chr1	44687501	44688000	5	+	-4985	ENSCAFG00000026517	NA	NA	NA	NA	Intergenic	L3|LINE|CR1	-	Repeat	NvsC	0.357793303	2.39E-09
chr1_44688001	chr1	44688001	44688500	8	+	-5485	ENSCAFG00000026517	NA	NA	NA	NA	Intergenic	L3|LINE|CR1	-	Repeat	NvsC	0.346166474	0
chr1_44689001	chr1	44689001	44689500	15	+	-6485	ENSCAFG00000026517	NA	NA	NA	NA	Intergenic	Intergenic	-	Non-repeat	NvsC	0.425732639	0
chr1_44689501	chr1	44689501	44690000	6	+	-6985	ENSCAFG00000026517	NA	NA	NA	NA	Intergenic	L2a|LINE|L2	-	Repeat	NvsC	0.363527726	0
chr1_44692001	chr1	44692001	44692500	6	+	-9485	ENSCAFG00000026517	NA	NA	NA	NA	Intergenic	Intergenic	-	Non-repeat	NvsC	0.410087004	8.92E-11
chr1_44692501	chr1	44692501	44693000	11	+	-9985	ENSCAFG00000026517	NA	NA	NA	NA	Intergenic	Intergenic	-	Non-repeat	NvsC	0.348624087	1.01E-07
chr1_44701501	chr1	44701501	44702000	6	+	-18985	ENSCAFG00000026517	NA	NA	NA	NA	Intergenic	Intergenic	-	Non-repeat	NvsC	0.512527206	0
chr1_44706501	chr1	44706501	44707000	12	+	-23985	ENSCAFG00000026517	NA	NA	NA	NA	Intergenic	Intergenic	-	Non-repeat	NvsC	0.427589782	0
chr1_44710001	chr1	44710001	44710500	11	+	-27485	ENSCAFG00000026517	NA	NA	NA	NA	Intergenic	Intergenic	-	Non-repeat	NvsC	0.290191235	0.054287858
chr1_44719501	chr1	44719501	44720000	8	+	-36985	ENSCAFG00000026517	NA	NA	NA	NA	Intergenic	L2|LINE|L2	-	Repeat	NvsC	0.335159723	0
chr1_44721001	chr1	44721001	44721500	6	+	-38485	ENSCAFG00000026517	NA	NA	NA	NA	Intergenic	L1_Canid_|LINE|L1	-	Repeat	NvsC	0.293302588	0
chr1_44722001	chr1	44722001	44722500	8	+	-39485	ENSCAFG00000026517	NA	NA	NA	NA	Intergenic	Intergenic	-	Non-repeat	NvsC	0.367445856	0
chr1_44732001	chr1	44732001	44732500	11	+	-49485	ENSCAFG00000026517	NA	NA	NA	NA	Intergenic	Intergenic	-	Non-repeat	NvsC	0.596464188	3.92E-09
chr1_44738501	chr1	44738501	44739000	8	+	-55985	ENSCAFG00000026517	NA	NA	NA	NA	Intergenic	Intergenic	-	Non-repeat	NvsC	0.345813768	0
chr1_44760001	chr1	44760001	44760500	11	+	59614	ENSCAFG00000000571	NA	NA	NA	NA	Intergenic	SINEC_Cf2|SINE|tRNA-Lys	-	Repeat	NvsC	0.368612171	0.015976619
chr1_44765501	chr1	44765501	44766000	8	+	54114	ENSCAFG00000000571	NA	NA	NA	NA	Intergenic	Intergenic	-	Non-repeat	NvsC	0.434074679	0.103575661
chr1_44781501	chr1	44781501	44782000	22	+	38114	ENSCAFG00000000571	NA	NA	NA	NA	Intergenic	Intergenic	CpG Island	Non-repeat	NvsC	0.429786406	0
chr1_44851001	chr1	44851001	44851500	11	+	-31386	ENSCAFG00000000571	NA	NA	NA	NA	Intergenic	Intergenic	-	Non-repeat	NvsC	0.392089354	0
chr1_44871001	chr1	44871001	44871500	4	+	-25586	ENSCAFG00000000577	ENSCAFG00000000577	TIAM2	protein-coding	NA	Intergenic	Intergenic	-	Non-repeat	NvsC	0.334168011	0
chr1_44950501	chr1	44950501	44951000	8	+	53914	ENSCAFG00000000577	ENSCAFG00000000577	TIAM2	protein-coding	ENSCAFG00000000577	intron (ENSCAFG00000000577, intron 11 of 23)	SINEC_a2|SINE|tRNA-Lys	-	Repeat	NvsC	0.423777594	0.078274899
chr1_44964001	chr1	44964001	44964500	4	+	-53844	ENSCAFG00000000583	ENSCAFG00000000583	CLDN20	protein-coding	ENSCAFG00000000577	intron (ENSCAFG00000000577, intron 12 of 23)	Intergenic	-	Non-repeat	NvsC	0.418278409	0.101622554
chr1_45001501	chr1	45001501	45002000	4	+	-16344	ENSCAFG00000000583	ENSCAFG00000000583	CLDN20	protein-coding	ENSCAFG00000000581	intron (ENSCAFG00000000581, intron 6 of 6)	Intergenic	-	Non-repeat	NvsC	0.365385068	0
chr1_45005501	chr1	45005501	45006000	7	+	-12344	ENSCAFG00000000583	ENSCAFG00000000583	CLDN20	protein-coding	ENSCAFG00000000581	intron (ENSCAFG00000000581, intron 5 of 6)	Intergenic	-	Non-repeat	NvsC	0.342363264	0.218008965
chr1_45131501	chr1	45131501	45132000	11	+	54759	ENSCAFG00000000589	ENSCAFG00000000589	NOX3	protein-coding	ENSCAFG00000000589	intron (ENSCAFG00000000589, intron 4 of 4)	intron (NM_001101833, intron 12 of 12)	-	Non-repeat	NvsC	0.349695554	1.57E-07
chr1_45181001	chr1	45181001	45181500	12	+	5259	ENSCAFG00000000589	ENSCAFG00000000589	NOX3	protein-coding	ENSCAFG00000000589	intron (ENSCAFG00000000589, intron 4 of 12)	intron (NM_001101833, intron 4 of 12)	-	Non-repeat	NvsC	0.520088703	0
chr1_45755501	chr1	45755501	45756000	7	+	-4143	ENSCAFG00000027914	NA	NA	NA	NA	Intergenic	Intergenic	-	Non-repeat	NvsC	0.475302784	0
chr1_45805001	chr1	45805001	45805500	9	+	45357	ENSCAFG00000027914	NA	NA	NA	NA	Intergenic	Intergenic	-	Non-repeat	NvsC	0.330112797	1.76E-09
chr1_45823501	chr1	45823501	45824000	6	+	63857	ENSCAFG00000027914	NA	NA	NA	NA	Intergenic	Intergenic	-	Non-repeat	NvsC	0.393150302	0
chr1_45875001	chr1	45875001	45875500	3	+	115357	ENSCAFG00000027914	NA	NA	NA	NA	Intergenic	Intergenic	-	Non-repeat	NvsC	0.40903475	8.64E-11
chr1_45916001	chr1	45916001	45916500	8	+	-107814	ENSCAFG00000027284	NA	NA	NA	NA	Intergenic	Intergenic	-	Non-repeat	NvsC	0.354922386	0.114670058
chr1_46152001	chr1	46152001	46152500	3	+	128186	ENSCAFG00000027284	NA	NA	NA	NA	Intergenic	Intergenic	-	Non-repeat	NvsC	0.288259547	0.003208406
chr1_46152501	chr1	46152501	46153000	5	+	128686	ENSCAFG00000027284	NA	NA	NA	NA	Intergenic	L1_Cf|LINE|L1	-	Repeat	NvsC	0.350723762	0.116687339
chr1_46237501	chr1	46237501	46238000	10	+	-102905	ENSCAFG00000036160	NA	NA	NA	NA	Intergenic	Intergenic	-	Non-repeat	NvsC	0.470021876	4.29E-09
chr1_46258501	chr1	46258501	46259000	38	+	-81905	ENSCAFG00000036160	NA	NA	NA	NA	Intergenic	CpG	CpG Island	Non-repeat	NvsC	0.44199768	0.023772735
chr1_46321501	chr1	46321501	46322000	9	+	-18905	ENSCAFG00000036160	NA	NA	NA	NA	Intergenic	Intergenic	-	Non-repeat	NvsC	0.292917042	1.21E-09
chr1_46324001	chr1	46324001	46324500	8	+	-16405	ENSCAFG00000036160	NA	NA	NA	NA	Intergenic	Intergenic	-	Non-repeat	NvsC	0.449034775	0
chr1_46360501	chr1	46360501	46361000	5	+	-9885	ENSCAFG00000000608	NA	NA	NA	NA	Intergenic	Intergenic	-	Non-repeat	NvsC	0.323997892	4.04E-09
chr1_46363501	chr1	46363501	46364000	10	+	-6885	ENSCAFG00000000608	NA	NA	NA	NA	Intergenic	MamRep4096|DNA|hAT?	-	Repeat	NvsC	0.338328212	0
chr1_46364001	chr1	46364001	46364500	4	+	-6385	ENSCAFG00000000608	NA	NA	NA	NA	Intergenic	Intergenic	-	Non-repeat	NvsC	0.482764698	2.42E-10
chr1_46368501	chr1	46368501	46369000	10	+	-1885	ENSCAFG00000000608	NA	NA	NA	NA	Intergenic	Intergenic	Shore	Non-repeat	NvsC	0.647826835	1.03E-09
chr1_46380501	chr1	46380501	46381000	8	+	10115	ENSCAFG00000000608	NA	NA	NA	ENSCAFG00000000608	intron (ENSCAFG00000000608, intron 5 of 37)	Intergenic	-	Non-repeat	NvsC	0.385509577	0.141202794
chr1_46384501	chr1	46384501	46385000	6	+	14115	ENSCAFG00000000608	NA	NA	NA	ENSCAFG00000000608	intron (ENSCAFG00000000608, intron 5 of 37)	Intergenic	-	Non-repeat	NvsC	0.316031409	0
chr1_46387001	chr1	46387001	46387500	8	+	16615	ENSCAFG00000000608	NA	NA	NA	ENSCAFG00000000608	intron (ENSCAFG00000000608, intron 6 of 37)	Intergenic	-	Non-repeat	NvsC	0.729401521	0.069280683
chr1_46387501	chr1	46387501	46388000	7	+	17115	ENSCAFG00000000608	NA	NA	NA	ENSCAFG00000000608	intron (ENSCAFG00000000608, intron 6 of 37)	Intergenic	-	Non-repeat	NvsC	0.617069617	0.112206618
chr1_46390501	chr1	46390501	46391000	8	+	20115	ENSCAFG00000000608	NA	NA	NA	ENSCAFG00000000608	intron (ENSCAFG00000000608, intron 7 of 37)	Intergenic	-	Non-repeat	NvsC	0.38213962	0
chr1_46391001	chr1	46391001	46391500	9	+	20615	ENSCAFG00000000608	NA	NA	NA	ENSCAFG00000000608	intron (ENSCAFG00000000608, intron 7 of 37)	SINEC_a2|SINE|tRNA-Lys	-	Repeat	NvsC	0.308998706	0
chr1_46396001	chr1	46396001	46396500	6	+	25615	ENSCAFG00000000608	NA	NA	NA	ENSCAFG00000000608	intron (ENSCAFG00000000608, intron 8 of 37)	MIRb|SINE|MIR	-	Repeat	NvsC	0.312278874	2.12E-10
chr1_46407001	chr1	46407001	46407500	8	+	36615	ENSCAFG00000000608	NA	NA	NA	ENSCAFG00000000608	intron (ENSCAFG00000000608, intron 14 of 37)	MIR3|SINE|MIR	-	Repeat	NvsC	0.430308808	0
chr1_46407501	chr1	46407501	46408000	5	+	37115	ENSCAFG00000000608	NA	NA	NA	ENSCAFG00000000608	intron (ENSCAFG00000000608, intron 14 of 37)	Intergenic	-	Non-repeat	NvsC	0.299972596	1.40E-08
chr1_46420001	chr1	46420001	46420500	5	+	49615	ENSCAFG00000000608	NA	NA	NA	ENSCAFG00000000608	intron (ENSCAFG00000000608, intron 19 of 37)	SINEC_Cf3|SINE|tRNA-Lys	-	Repeat	NvsC	0.506885368	0
chr1_46437501	chr1	46437501	46438000	11	+	67115	ENSCAFG00000000608	NA	NA	NA	ENSCAFG00000000608	intron (ENSCAFG00000000608, intron 20 of 37)	Intergenic	-	Non-repeat	NvsC	0.435536033	0
chr1_46438501	chr1	46438501	46439000	5	+	68115	ENSCAFG00000000608	NA	NA	NA	ENSCAFG00000000608	intron (ENSCAFG00000000608, intron 20 of 37)	Intergenic	-	Non-repeat	NvsC	0.299446065	0
chr1_46439001	chr1	46439001	46439500	1	+	68615	ENSCAFG00000000608	NA	NA	NA	ENSCAFG00000000608	intron (ENSCAFG00000000608, intron 20 of 37)	HAL1|LINE|L1	-	Repeat	NvsC	0.462168859	9.21E-09
chr1_46443001	chr1	46443001	46443500	6	+	72615	ENSCAFG00000000608	NA	NA	NA	ENSCAFG00000000608	intron (ENSCAFG00000000608, intron 20 of 37)	Intergenic	-	Non-repeat	NvsC	0.376379445	0.010952309
chr1_46457501	chr1	46457501	46458000	5	+	87115	ENSCAFG00000000608	NA	NA	NA	ENSCAFG00000000608	intron (ENSCAFG00000000608, intron 20 of 37)	SINEC_a2|SINE|tRNA-Lys	-	Repeat	NvsC	0.355339669	0
chr1_46516001	chr1	46516001	46516500	8	+	145615	ENSCAFG00000000608	NA	NA	NA	ENSCAFG00000000608	intron (ENSCAFG00000000608, intron 21 of 37)	MIRb|SINE|MIR	-	Repeat	NvsC	0.299797275	2.71E-10
chr1_46520001	chr1	46520001	46520500	6	+	149615	ENSCAFG00000000608	NA	NA	NA	ENSCAFG00000000608	intron (ENSCAFG00000000608, intron 21 of 37)	MIRb|SINE|MIR	-	Repeat	NvsC	0.305901868	0.03749995
chr1_46535501	chr1	46535501	46536000	8	+	165115	ENSCAFG00000000608	NA	NA	NA	ENSCAFG00000000608	intron (ENSCAFG00000000608, intron 22 of 37)	Intergenic	-	Non-repeat	NvsC	0.373358352	6.23E-07
chr1_46541501	chr1	46541501	46542000	6	+	171115	ENSCAFG00000000608	NA	NA	NA	ENSCAFG00000000608	intron (ENSCAFG00000000608, intron 22 of 37)	Intergenic	-	Non-repeat	NvsC	0.335697088	0.020213981
chr1_46551001	chr1	46551001	46551500	12	+	180615	ENSCAFG00000000608	NA	NA	NA	ENSCAFG00000000608	intron (ENSCAFG00000000608, intron 22 of 37)	Intergenic	-	Non-repeat	NvsC	0.418715469	0
chr1_46577501	chr1	46577501	46578000	6	+	204562	ENSCAFG00000040432	NA	NA	NA	ENSCAFG00000000608	intron (ENSCAFG00000000608, intron 22 of 37)	Intergenic	-	Non-repeat	NvsC	0.36993003	0.0648283
chr1_46630501	chr1	46630501	46631000	9	+	151562	ENSCAFG00000040432	NA	NA	NA	ENSCAFG00000000608	intron (ENSCAFG00000000608, intron 22 of 37)	SINEC_c2|SINE|tRNA-Lys	-	Repeat	NvsC	0.444275093	2.13E-07
chr1_46638501	chr1	46638501	46639000	8	+	143562	ENSCAFG00000040432	NA	NA	NA	ENSCAFG00000000608	intron (ENSCAFG00000000608, intron 22 of 37)	Intergenic	-	Non-repeat	NvsC	0.310526129	4.86E-08
chr1_46665001	chr1	46665001	46665500	8	+	117062	ENSCAFG00000040432	NA	NA	NA	ENSCAFG00000000608	intron (ENSCAFG00000000608, intron 22 of 37)	L1MD3|LINE|L1	-	Repeat	NvsC	0.329083662	1.08E-08
chr1_46676501	chr1	46676501	46677000	9	+	105562	ENSCAFG00000040432	NA	NA	NA	ENSCAFG00000000608	intron (ENSCAFG00000000608, intron 23 of 37)	Intergenic	-	Non-repeat	NvsC	0.353467056	0
chr1_46678501	chr1	46678501	46679000	7	+	103562	ENSCAFG00000040432	NA	NA	NA	ENSCAFG00000000608	intron (ENSCAFG00000000608, intron 23 of 37)	Intergenic	-	Non-repeat	NvsC	0.365624168	0
chr1_46680001	chr1	46680001	46680500	9	+	102062	ENSCAFG00000040432	NA	NA	NA	ENSCAFG00000000608	intron (ENSCAFG00000000608, intron 23 of 37)	Intergenic	-	Non-repeat	NvsC	0.468629664	2.53E-09
chr1_46682501	chr1	46682501	46683000	11	+	99562	ENSCAFG00000040432	NA	NA	NA	ENSCAFG00000000608	intron (ENSCAFG00000000608, intron 23 of 37)	Intergenic	-	Non-repeat	NvsC	0.320693561	4.54E-09
chr1_46687501	chr1	46687501	46688000	8	+	94562	ENSCAFG00000040432	NA	NA	NA	ENSCAFG00000000608	intron (ENSCAFG00000000608, intron 23 of 37)	Intergenic	-	Non-repeat	NvsC	0.381208164	0
chr1_46712501	chr1	46712501	46713000	3	+	69562	ENSCAFG00000040432	NA	NA	NA	ENSCAFG00000000608	intron (ENSCAFG00000000608, intron 24 of 37)	Intergenic	-	Non-repeat	NvsC	0.289989166	0
chr1_46719001	chr1	46719001	46719500	13	+	63062	ENSCAFG00000040432	NA	NA	NA	ENSCAFG00000000608	intron (ENSCAFG00000000608, intron 24 of 37)	SINEC_Cf|SINE|tRNA-Lys	-	Repeat	NvsC	0.364957649	0.060942659
chr1_46729501	chr1	46729501	46730000	7	+	52562	ENSCAFG00000040432	NA	NA	NA	ENSCAFG00000000608	intron (ENSCAFG00000000608, intron 25 of 37)	Intergenic	-	Non-repeat	NvsC	0.404435385	0
chr1_46730001	chr1	46730001	46730500	7	+	52062	ENSCAFG00000040432	NA	NA	NA	ENSCAFG00000000608	intron (ENSCAFG00000000608, intron 25 of 37)	MIR3|SINE|MIR	-	Repeat	NvsC	0.31401309	0
chr1_46730501	chr1	46730501	46731000	10	+	51562	ENSCAFG00000040432	NA	NA	NA	ENSCAFG00000000608	intron (ENSCAFG00000000608, intron 25 of 37)	Intergenic	-	Non-repeat	NvsC	0.381174846	0.042181089
chr1_46731501	chr1	46731501	46732000	6	+	50562	ENSCAFG00000040432	NA	NA	NA	ENSCAFG00000000608	intron (ENSCAFG00000000608, intron 25 of 37)	Intergenic	-	Non-repeat	NvsC	0.32166503	0.081275902
chr1_46737001	chr1	46737001	46737500	10	+	45062	ENSCAFG00000040432	NA	NA	NA	ENSCAFG00000000608	intron (ENSCAFG00000000608, intron 25 of 37)	Intergenic	-	Non-repeat	NvsC	0.415143031	2.65E-07
chr1_46737501	chr1	46737501	46738000	12	+	44562	ENSCAFG00000040432	NA	NA	NA	ENSCAFG00000000608	intron (ENSCAFG00000000608, intron 25 of 37)	Intergenic	-	Non-repeat	NvsC	0.505631077	0
chr1_46738001	chr1	46738001	46738500	13	+	44062	ENSCAFG00000040432	NA	NA	NA	ENSCAFG00000000608	intron (ENSCAFG00000000608, intron 25 of 37)	Intergenic	-	Non-repeat	NvsC	0.471297241	2.89E-10
chr1_46738501	chr1	46738501	46739000	5	+	43562	ENSCAFG00000040432	NA	NA	NA	ENSCAFG00000000608	intron (ENSCAFG00000000608, intron 25 of 37)	MER58A|DNA|hAT-Charlie	-	Repeat	NvsC	0.348260356	0.007773126
chr1_46743501	chr1	46743501	46744000	10	+	38562	ENSCAFG00000040432	NA	NA	NA	ENSCAFG00000000608	intron (ENSCAFG00000000608, intron 26 of 37)	Intergenic	-	Non-repeat	NvsC	0.390193827	0
chr1_46763001	chr1	46763001	46763500	3	+	19062	ENSCAFG00000040432	NA	NA	NA	ENSCAFG00000000608	intron (ENSCAFG00000000608, intron 27 of 37)	Intergenic	-	Non-repeat	NvsC	0.307588429	2.83E-08
chr1_46763501	chr1	46763501	46764000	16	+	18562	ENSCAFG00000040432	NA	NA	NA	ENSCAFG00000000608	intron (ENSCAFG00000000608, intron 27 of 37)	Intergenic	-	Non-repeat	NvsC	0.490460067	7.12E-09
chr1_46764001	chr1	46764001	46764500	7	+	18062	ENSCAFG00000040432	NA	NA	NA	ENSCAFG00000000608	intron (ENSCAFG00000000608, intron 27 of 37)	Intergenic	-	Non-repeat	NvsC	0.402454105	0.108418336
chr1_46764501	chr1	46764501	46765000	9	+	17562	ENSCAFG00000040432	NA	NA	NA	ENSCAFG00000000608	intron (ENSCAFG00000000608, intron 27 of 37)	Intergenic	-	Non-repeat	NvsC	0.305826848	3.59E-09
chr1_46775501	chr1	46775501	46776000	18	+	6562	ENSCAFG00000040432	NA	NA	NA	ENSCAFG00000000608	intron (ENSCAFG00000000608, intron 30 of 37)	Intergenic	-	Non-repeat	NvsC	0.591682004	0
chr1_46779001	chr1	46779001	46779500	7	+	3062	ENSCAFG00000040432	NA	NA	NA	ENSCAFG00000000608	intron (ENSCAFG00000000608, intron 30 of 37)	Intergenic	-	Non-repeat	NvsC	0.286408865	0
chr1_46779501	chr1	46779501	46780000	6	+	2562	ENSCAFG00000040432	NA	NA	NA	ENSCAFG00000000608	intron (ENSCAFG00000000608, intron 30 of 37)	Intergenic	-	Non-repeat	NvsC	0.31008621	1.98E-09
chr1_46782501	chr1	46782501	46783000	14	+	-438	ENSCAFG00000040432	NA	NA	NA	ENSCAFG00000040432	promoter-TSS (ENSCAFG00000040432)	Intergenic	-	Non-repeat	NvsC	0.667469404	5.80E-09
chr1_46790001	chr1	46790001	46790500	9	+	-7938	ENSCAFG00000040432	NA	NA	NA	ENSCAFG00000000608	intron (ENSCAFG00000000608, intron 33 of 37)	Intergenic	Shore	Non-repeat	NvsC	0.311791757	0.030360918
chr1_46798001	chr1	46798001	46798500	27	+	-15938	ENSCAFG00000040432	NA	NA	NA	ENSCAFG00000000608	exon (ENSCAFG00000000608, exon 38 of 38)	CpG	CpG Island	Non-repeat	NvsC	0.452955081	0.018474538
chr1_46799501	chr1	46799501	46800000	4	+	-17438	ENSCAFG00000040432	NA	NA	NA	ENSCAFG00000000608	TTS (ENSCAFG00000000608)	Intergenic	Shore	Non-repeat	NvsC	0.29268412	0.067543651
chr1_46803501	chr1	46803501	46804000	8	+	20190	ENSCAFG00000039335	NA	NA	NA	NA	Intergenic	Intergenic	Shore	Non-repeat	NvsC	0.436252367	0
chr1_46804001	chr1	46804001	46804500	16	+	19690	ENSCAFG00000039335	NA	NA	NA	NA	Intergenic	Intergenic	Shore	Non-repeat	NvsC	0.423570259	0
chr1_46823001	chr1	46823001	46823500	13	+	690	ENSCAFG00000039335	NA	NA	NA	ENSCAFG00000039335	promoter-TSS (ENSCAFG00000039335)	Intergenic	Shelf	Non-repeat	NvsC	0.4060392	0.109591015
chr1_46830001	chr1	46830001	46830500	7	+	-6310	ENSCAFG00000039335	NA	NA	NA	NA	Intergenic	Intergenic	Shelf	Non-repeat	NvsC	0.375031281	0.079219711
chr1_46850501	chr1	46850501	46851000	9	+	9176	ENSCAFG00000033408	NA	NA	NA	ENSCAFG00000033408	intron (ENSCAFG00000033408, intron 1 of 1)	L1_Canis1|LINE|L1	-	Repeat	NvsC	0.33185187	0
chr1_46853501	chr1	46853501	46854000	5	+	6176	ENSCAFG00000033408	NA	NA	NA	ENSCAFG00000033408	intron (ENSCAFG00000033408, intron 1 of 1)	SINEC_Cf|SINE|tRNA-Lys	-	Repeat	NvsC	0.311296027	3.05E-08
chr1_46854001	chr1	46854001	46854500	8	+	5676	ENSCAFG00000033408	NA	NA	NA	ENSCAFG00000033408	intron (ENSCAFG00000033408, intron 1 of 1)	tRNA-Lys-AAG|tRNA|tRNA	-	Non-repeat	NvsC	0.408562725	1.90E-09
chr1_46855001	chr1	46855001	46855500	9	+	4676	ENSCAFG00000033408	NA	NA	NA	ENSCAFG00000033408	intron (ENSCAFG00000033408, intron 1 of 1)	Intergenic	Shelf	Non-repeat	NvsC	0.333429612	3.70E-09
chr1_46857001	chr1	46857001	46857500	8	+	2676	ENSCAFG00000033408	NA	NA	NA	ENSCAFG00000033408	intron (ENSCAFG00000033408, intron 1 of 1)	Intergenic	Shore	Non-repeat	NvsC	0.408583148	0.073847023
chr1_46857501	chr1	46857501	46858000	12	+	2176	ENSCAFG00000033408	NA	NA	NA	ENSCAFG00000033408	intron (ENSCAFG00000033408, intron 1 of 1)	Intergenic	Shore	Non-repeat	NvsC	0.375993081	0
chr1_46864501	chr1	46864501	46865000	8	+	-4824	ENSCAFG00000033408	NA	NA	NA	NA	Intergenic	Intergenic	Shore	Non-repeat	NvsC	0.326926871	0.025735631
chr1_46884501	chr1	46884501	46885000	7	+	16160	ENSCAFG00000000616	ENSCAFG00000000616	TMEM242	protein-coding	ENSCAFG00000000616	intron (ENSCAFG00000000616, intron 3 of 3)	L2a|LINE|L2	-	Repeat	NvsC	0.30581641	0.102142729
chr1_46961001	chr1	46961001	46961500	4	+	17661	ENSCAFG00000000618	ENSCAFG00000000618	ZDHHC14	protein-coding	ENSCAFG00000000618	intron (ENSCAFG00000000618, intron 2 of 9)	Intergenic	-	Non-repeat	NvsC	0.307689723	0
chr1_46991501	chr1	46991501	46992000	8	+	48161	ENSCAFG00000000618	ENSCAFG00000000618	ZDHHC14	protein-coding	ENSCAFG00000000618	intron (ENSCAFG00000000618, intron 2 of 9)	Intergenic	-	Non-repeat	NvsC	0.388695193	0
chr1_46999001	chr1	46999001	46999500	12	+	55661	ENSCAFG00000000618	ENSCAFG00000000618	ZDHHC14	protein-coding	ENSCAFG00000000618	intron (ENSCAFG00000000618, intron 2 of 9)	Intergenic	-	Non-repeat	NvsC	0.309705027	3.61E-09
chr1_47016501	chr1	47016501	47017000	10	+	73161	ENSCAFG00000000618	ENSCAFG00000000618	ZDHHC14	protein-coding	ENSCAFG00000000618	intron (ENSCAFG00000000618, intron 2 of 9)	Intergenic	-	Non-repeat	NvsC	0.504039864	0.101093496
chr1_47017001	chr1	47017001	47017500	10	+	73661	ENSCAFG00000000618	ENSCAFG00000000618	ZDHHC14	protein-coding	ENSCAFG00000000618	intron (ENSCAFG00000000618, intron 2 of 9)	Intergenic	-	Non-repeat	NvsC	0.336284792	0
chr1_47022501	chr1	47022501	47023000	7	+	79161	ENSCAFG00000000618	ENSCAFG00000000618	ZDHHC14	protein-coding	ENSCAFG00000000618	intron (ENSCAFG00000000618, intron 2 of 9)	Intergenic	-	Non-repeat	NvsC	0.448624022	0
chr1_47041501	chr1	47041501	47042000	15	+	-71331	ENSCAFG00000037514	NA	NA	NA	ENSCAFG00000000618	intron (ENSCAFG00000000618, intron 2 of 9)	Intergenic	-	Non-repeat	NvsC	0.289314329	0.170034476
chr1_47092501	chr1	47092501	47093000	6	+	-20331	ENSCAFG00000037514	NA	NA	NA	ENSCAFG00000000618	intron (ENSCAFG00000000618, intron 2 of 9)	Intergenic	-	Non-repeat	NvsC	0.356257865	0
chr1_47112501	chr1	47112501	47113000	7	+	-331	ENSCAFG00000037514	NA	NA	NA	ENSCAFG00000037514	promoter-TSS (ENSCAFG00000037514)	Intergenic	-	Non-repeat	NvsC	0.395588782	1.07E-07
chr1_47129001	chr1	47129001	47129500	4	+	16169	ENSCAFG00000037514	NA	NA	NA	ENSCAFG00000000618	intron (ENSCAFG00000000618, intron 3 of 9)	L2a|LINE|L2	-	Repeat	NvsC	0.350455774	7.63E-09
chr1_47135001	chr1	47135001	47135500	10	+	22169	ENSCAFG00000037514	NA	NA	NA	ENSCAFG00000000618	intron (ENSCAFG00000000618, intron 3 of 9)	Intergenic	-	Non-repeat	NvsC	0.316423374	0.037769305
chr1_47173501	chr1	47173501	47174000	7	+	60669	ENSCAFG00000037514	NA	NA	NA	ENSCAFG00000000618	intron (ENSCAFG00000000618, intron 4 of 9)	Intergenic	-	Non-repeat	NvsC	0.50030385	0.001155167
chr1_47176001	chr1	47176001	47176500	15	+	63169	ENSCAFG00000037514	NA	NA	NA	ENSCAFG00000000618	exon (ENSCAFG00000000618, exon 5 of 10)	Intergenic	-	Non-repeat	NvsC	0.466846417	0
chr1_47212501	chr1	47212501	47213000	16	+	-31286	ENSCAFG00000028358	NA	NA	NA	ENSCAFG00000000618	intron (ENSCAFG00000000618, intron 9 of 9)	Intergenic	Shelf	Non-repeat	NvsC	0.32009265	0.092222975
chr1_47217501	chr1	47217501	47218000	11	+	-26286	ENSCAFG00000028358	NA	NA	NA	NA	Intergenic	Intergenic	Shore	Non-repeat	NvsC	0.458530837	0.194427948
chr1_47227001	chr1	47227001	47227500	7	+	-16786	ENSCAFG00000028358	NA	NA	NA	NA	Intergenic	L1_Canis1|LINE|L1	-	Repeat	NvsC	0.288177395	0.043724367
chr1_47254501	chr1	47254501	47255000	15	+	10714	ENSCAFG00000028358	NA	NA	NA	NA	Intergenic	Intergenic	-	Non-repeat	NvsC	0.428665113	0.074519555
chr1_47256001	chr1	47256001	47256500	7	+	12214	ENSCAFG00000028358	NA	NA	NA	NA	Intergenic	Intergenic	-	Non-repeat	NvsC	0.476151036	0
chr1_47281501	chr1	47281501	47282000	10	+	-15911	ENSCAFG00000000624	NA	NA	NA	NA	Intergenic	Intergenic	-	Non-repeat	NvsC	0.384203142	5.37E-09
chr1_47343501	chr1	47343501	47344000	7	+	83	ENSCAFG00000000627	ENSCAFG00000000627	SNX9	protein-coding	ENSCAFG00000000627	promoter-TSS (ENSCAFG00000000627)	Intergenic	Shore	Non-repeat	NvsC	0.361504103	2.08E-09
chr1_47344001	chr1	47344001	47344500	50	+	583	ENSCAFG00000000627	ENSCAFG00000000627	SNX9	protein-coding	ENSCAFG00000000627	intron (ENSCAFG00000000627, intron 1 of 17)	CpG	CpG Island	Non-repeat	NvsC	0.291900206	0
chr1_47353001	chr1	47353001	47353500	10	+	9583	ENSCAFG00000000627	ENSCAFG00000000627	SNX9	protein-coding	ENSCAFG00000000627	intron (ENSCAFG00000000627, intron 1 of 17)	Intergenic	-	Non-repeat	NvsC	0.349949708	0.082307583
chr1_47354501	chr1	47354501	47355000	12	+	11083	ENSCAFG00000000627	ENSCAFG00000000627	SNX9	protein-coding	ENSCAFG00000000627	intron (ENSCAFG00000000627, intron 1 of 17)	Intergenic	-	Non-repeat	NvsC	0.305477882	6.79E-08
chr1_47382001	chr1	47382001	47382500	7	+	38583	ENSCAFG00000000627	ENSCAFG00000000627	SNX9	protein-coding	ENSCAFG00000000627	intron (ENSCAFG00000000627, intron 1 of 17)	Intergenic	-	Non-repeat	NvsC	0.35662765	0
chr1_47391001	chr1	47391001	47391500	8	+	47583	ENSCAFG00000000627	ENSCAFG00000000627	SNX9	protein-coding	ENSCAFG00000000627	intron (ENSCAFG00000000627, intron 1 of 17)	Intergenic	-	Non-repeat	NvsC	0.373184983	0
chr1_47402501	chr1	47402501	47403000	10	+	59083	ENSCAFG00000000627	ENSCAFG00000000627	SNX9	protein-coding	ENSCAFG00000000627	intron (ENSCAFG00000000627, intron 4 of 17)	Intergenic	-	Non-repeat	NvsC	0.307902226	0.035853521
chr1_47426001	chr1	47426001	47426500	9	+	-82165	ENSCAFG00000000644	ENSCAFG00000000644	SYNJ2	protein-coding	ENSCAFG00000000627	intron (ENSCAFG00000000627, intron 9 of 17)	Intergenic	-	Non-repeat	NvsC	0.457489269	0
chr1_47440501	chr1	47440501	47441000	6	+	-67665	ENSCAFG00000000644	ENSCAFG00000000644	SYNJ2	protein-coding	ENSCAFG00000000627	intron (ENSCAFG00000000627, intron 12 of 17)	Intergenic	-	Non-repeat	NvsC	0.544020625	0
chr1_47457001	chr1	47457001	47457500	9	+	-51165	ENSCAFG00000000644	ENSCAFG00000000644	SYNJ2	protein-coding	NA	Intergenic	Intergenic	-	Non-repeat	NvsC	0.345072543	0.247188621
chr1_47457501	chr1	47457501	47458000	8	+	-50665	ENSCAFG00000000644	ENSCAFG00000000644	SYNJ2	protein-coding	NA	Intergenic	ERVL-int|LTR|ERVL	-	Repeat	NvsC	0.302023525	1.45E-10
chr1_47458001	chr1	47458001	47458500	9	+	-50165	ENSCAFG00000000644	ENSCAFG00000000644	SYNJ2	protein-coding	NA	Intergenic	ERVL-B4-int|LTR|ERVL	-	Repeat	NvsC	0.32784843	0
chr1_47459501	chr1	47459501	47460000	12	+	-48665	ENSCAFG00000000644	ENSCAFG00000000644	SYNJ2	protein-coding	NA	Intergenic	Intergenic	Shelf	Non-repeat	NvsC	0.669887955	0.014180145
chr1_47460001	chr1	47460001	47460500	13	+	-48165	ENSCAFG00000000644	ENSCAFG00000000644	SYNJ2	protein-coding	NA	Intergenic	LTR40c|LTR|ERVL	Shelf	Repeat	NvsC	0.471570895	0
chr1_47460501	chr1	47460501	47461000	12	+	-47665	ENSCAFG00000000644	ENSCAFG00000000644	SYNJ2	protein-coding	NA	Intergenic	Intergenic	Shore	Non-repeat	NvsC	0.391808754	0
chr1_47462001	chr1	47462001	47462500	9	+	-46165	ENSCAFG00000000644	ENSCAFG00000000644	SYNJ2	protein-coding	NA	Intergenic	Intergenic	Shore	Non-repeat	NvsC	0.346227309	0
chr1_47464501	chr1	47464501	47465000	9	+	-43665	ENSCAFG00000000644	ENSCAFG00000000644	SYNJ2	protein-coding	NA	Intergenic	Intergenic	Shore	Non-repeat	NvsC	0.49731673	8.16E-09
chr1_47465001	chr1	47465001	47465500	19	+	-43165	ENSCAFG00000000644	ENSCAFG00000000644	SYNJ2	protein-coding	NA	Intergenic	Intergenic	Shore	Non-repeat	NvsC	0.342318497	0
chr1_47465501	chr1	47465501	47466000	11	+	-42665	ENSCAFG00000000644	ENSCAFG00000000644	SYNJ2	protein-coding	NA	Intergenic	Intergenic	Shore	Non-repeat	NvsC	0.445729499	3.30E-10
chr1_47478001	chr1	47478001	47478500	8	+	-30165	ENSCAFG00000000644	ENSCAFG00000000644	SYNJ2	protein-coding	NA	Intergenic	L2a|LINE|L2	-	Repeat	NvsC	0.367490265	0.126883046
chr1_47481001	chr1	47481001	47481500	9	+	-27165	ENSCAFG00000000644	ENSCAFG00000000644	SYNJ2	protein-coding	NA	Intergenic	Intergenic	Shelf	Non-repeat	NvsC	0.551324868	1.18E-09
chr1_47484501	chr1	47484501	47485000	9	+	-23665	ENSCAFG00000000644	ENSCAFG00000000644	SYNJ2	protein-coding	NA	Intergenic	SINEC_c2|SINE|tRNA-Lys	Shore	Repeat	NvsC	0.363373602	0
chr1_47485001	chr1	47485001	47485500	5	+	-23165	ENSCAFG00000000644	ENSCAFG00000000644	SYNJ2	protein-coding	NA	Intergenic	Intergenic	Shore	Non-repeat	NvsC	0.507279341	1.89E-05
chr1_47491501	chr1	47491501	47492000	10	+	-16665	ENSCAFG00000000644	ENSCAFG00000000644	SYNJ2	protein-coding	NA	Intergenic	Intergenic	-	Non-repeat	NvsC	0.503955153	0
chr1_47492001	chr1	47492001	47492500	5	+	-16165	ENSCAFG00000000644	ENSCAFG00000000644	SYNJ2	protein-coding	NA	Intergenic	SINEC_a1|SINE|tRNA-Lys	-	Repeat	NvsC	0.384136402	7.84E-11
chr1_47498001	chr1	47498001	47498500	8	+	-10165	ENSCAFG00000000644	ENSCAFG00000000644	SYNJ2	protein-coding	NA	Intergenic	L1M5|LINE|L1	-	Repeat	NvsC	0.488910241	1.39E-08
chr1_47498501	chr1	47498501	47499000	10	+	-9665	ENSCAFG00000000644	ENSCAFG00000000644	SYNJ2	protein-coding	NA	Intergenic	Intergenic	-	Non-repeat	NvsC	0.363446907	8.57E-09
chr1_47499501	chr1	47499501	47500000	15	+	-8665	ENSCAFG00000000644	ENSCAFG00000000644	SYNJ2	protein-coding	NA	Intergenic	Intergenic	-	Non-repeat	NvsC	0.623086915	0.016466713
chr1_47500001	chr1	47500001	47500500	15	+	-8165	ENSCAFG00000000644	ENSCAFG00000000644	SYNJ2	protein-coding	NA	Intergenic	Intergenic	-	Non-repeat	NvsC	0.516852312	0.037984926
chr1_47502001	chr1	47502001	47502500	7	+	-6165	ENSCAFG00000000644	ENSCAFG00000000644	SYNJ2	protein-coding	NA	Intergenic	L2a|LINE|L2	-	Repeat	NvsC	0.345694143	0.046432165
chr1_47502501	chr1	47502501	47503000	6	+	-5665	ENSCAFG00000000644	ENSCAFG00000000644	SYNJ2	protein-coding	NA	Intergenic	L2a|LINE|L2	-	Repeat	NvsC	0.546776402	0.095165619
chr1_47503001	chr1	47503001	47503500	6	+	-5165	ENSCAFG00000000644	ENSCAFG00000000644	SYNJ2	protein-coding	NA	Intergenic	L1MC5|LINE|L1	-	Repeat	NvsC	0.38001571	0
chr1_47507001	chr1	47507001	47507500	9	+	-1165	ENSCAFG00000000644	ENSCAFG00000000644	SYNJ2	protein-coding	NA	Intergenic	Intergenic	-	Non-repeat	NvsC	0.352458427	0
chr1_47508501	chr1	47508501	47509000	14	+	335	ENSCAFG00000000644	ENSCAFG00000000644	SYNJ2	protein-coding	ENSCAFG00000000644	intron (ENSCAFG00000000644, intron 1 of 25)	Intergenic	-	Non-repeat	NvsC	0.321706914	0
chr1_47509001	chr1	47509001	47509500	17	+	835	ENSCAFG00000000644	ENSCAFG00000000644	SYNJ2	protein-coding	ENSCAFG00000000644	intron (ENSCAFG00000000644, intron 1 of 25)	Intergenic	-	Non-repeat	NvsC	0.520581672	0
chr1_47511501	chr1	47511501	47512000	6	+	3335	ENSCAFG00000000644	ENSCAFG00000000644	SYNJ2	protein-coding	ENSCAFG00000000644	intron (ENSCAFG00000000644, intron 1 of 25)	Intergenic	-	Non-repeat	NvsC	0.296621706	2.86E-09
chr1_47514501	chr1	47514501	47515000	9	+	6335	ENSCAFG00000000644	ENSCAFG00000000644	SYNJ2	protein-coding	ENSCAFG00000000644	intron (ENSCAFG00000000644, intron 1 of 25)	Charlie2b|DNA|hAT-Charlie	-	Repeat	NvsC	0.287666528	0.243127608
chr1_47519001	chr1	47519001	47519500	9	+	10835	ENSCAFG00000000644	ENSCAFG00000000644	SYNJ2	protein-coding	ENSCAFG00000000644	intron (ENSCAFG00000000644, intron 2 of 25)	Intergenic	Shelf	Non-repeat	NvsC	0.424004988	0.013622102
chr1_47519501	chr1	47519501	47520000	13	+	11335	ENSCAFG00000000644	ENSCAFG00000000644	SYNJ2	protein-coding	ENSCAFG00000000644	intron (ENSCAFG00000000644, intron 2 of 25)	MER5A1|DNA|hAT-Charlie	Shelf	Repeat	NvsC	0.653783126	5.50E-08
chr1_47520001	chr1	47520001	47520500	13	+	11835	ENSCAFG00000000644	ENSCAFG00000000644	SYNJ2	protein-coding	ENSCAFG00000000644	intron (ENSCAFG00000000644, intron 2 of 25)	Intergenic	Shore	Non-repeat	NvsC	0.468077058	0
chr1_47525501	chr1	47525501	47526000	10	+	17335	ENSCAFG00000000644	ENSCAFG00000000644	SYNJ2	protein-coding	ENSCAFG00000000644	intron (ENSCAFG00000000644, intron 3 of 25)	Intergenic	Shelf	Non-repeat	NvsC	0.358955696	0
chr1_47528501	chr1	47528501	47529000	3	+	20335	ENSCAFG00000000644	ENSCAFG00000000644	SYNJ2	protein-coding	ENSCAFG00000000644	intron (ENSCAFG00000000644, intron 3 of 25)	Intergenic	-	Non-repeat	NvsC	0.356344878	5.98E-08
chr1_47529001	chr1	47529001	47529500	12	+	20835	ENSCAFG00000000644	ENSCAFG00000000644	SYNJ2	protein-coding	ENSCAFG00000000644	intron (ENSCAFG00000000644, intron 3 of 25)	Intergenic	-	Non-repeat	NvsC	0.307571703	0
chr1_47529501	chr1	47529501	47530000	23	+	21335	ENSCAFG00000000644	ENSCAFG00000000644	SYNJ2	protein-coding	ENSCAFG00000000644	intron (ENSCAFG00000000644, intron 3 of 25)	Intergenic	-	Non-repeat	NvsC	0.584882277	0.046738899
chr1_47530501	chr1	47530501	47531000	19	+	22335	ENSCAFG00000000644	ENSCAFG00000000644	SYNJ2	protein-coding	ENSCAFG00000000644	intron (ENSCAFG00000000644, intron 4 of 25)	Intergenic	-	Non-repeat	NvsC	0.3309653	8.87E-08
chr1_47531501	chr1	47531501	47532000	8	+	23335	ENSCAFG00000000644	ENSCAFG00000000644	SYNJ2	protein-coding	ENSCAFG00000000644	intron (ENSCAFG00000000644, intron 4 of 25)	Intergenic	-	Non-repeat	NvsC	0.37126658	0.015585777
chr1_47537501	chr1	47537501	47538000	8	+	29335	ENSCAFG00000000644	ENSCAFG00000000644	SYNJ2	protein-coding	ENSCAFG00000000644	intron (ENSCAFG00000000644, intron 5 of 25)	(TA)n|Simple_repeat|Simple_repeat	-	Repeat	NvsC	0.352367217	6.18E-09
chr1_47541501	chr1	47541501	47542000	6	+	33335	ENSCAFG00000000644	ENSCAFG00000000644	SYNJ2	protein-coding	ENSCAFG00000000644	intron (ENSCAFG00000000644, intron 6 of 25)	Intergenic	-	Non-repeat	NvsC	0.49493287	2.48E-08
chr1_47543501	chr1	47543501	47544000	11	+	35335	ENSCAFG00000000644	ENSCAFG00000000644	SYNJ2	protein-coding	ENSCAFG00000000644	intron (ENSCAFG00000000644, intron 6 of 25)	Intergenic	-	Non-repeat	NvsC	0.514563541	0
chr1_47555501	chr1	47555501	47556000	12	+	47335	ENSCAFG00000000644	ENSCAFG00000000644	SYNJ2	protein-coding	ENSCAFG00000000644	intron (ENSCAFG00000000644, intron 11 of 25)	Intergenic	Shelf	Non-repeat	NvsC	0.293321434	1.03E-09
chr1_47556001	chr1	47556001	47556500	12	+	47835	ENSCAFG00000000644	ENSCAFG00000000644	SYNJ2	protein-coding	ENSCAFG00000000644	intron (ENSCAFG00000000644, intron 12 of 25)	Intergenic	Shelf	Non-repeat	NvsC	0.326165112	0.218721508
chr1_47557501	chr1	47557501	47558000	10	+	49335	ENSCAFG00000000644	ENSCAFG00000000644	SYNJ2	protein-coding	ENSCAFG00000000644	intron (ENSCAFG00000000644, intron 13 of 25)	Intergenic	Shore	Non-repeat	NvsC	0.385524835	3.69E-09
chr1_47563001	chr1	47563001	47563500	14	+	54835	ENSCAFG00000000644	ENSCAFG00000000644	SYNJ2	protein-coding	ENSCAFG00000000644	intron (ENSCAFG00000000644, intron 16 of 25)	Intergenic	Shelf	Non-repeat	NvsC	0.362513757	0
chr1_47578501	chr1	47578501	47579000	15	+	70335	ENSCAFG00000000644	ENSCAFG00000000644	SYNJ2	protein-coding	ENSCAFG00000000644	intron (ENSCAFG00000000644, intron 25 of 25)	Intergenic	-	Non-repeat	NvsC	0.49716353	0
chr1_47663001	chr1	47663001	47663500	11	+	-1795	ENSCAFG00000000647	ENSCAFG00000000647	SERAC1	protein-coding	ENSCAFG00000037124	intron (ENSCAFG00000037124, intron 1 of 1)	SINEC_Cf|SINE|tRNA-Lys	-	Repeat	NvsC	0.286776224	2.49E-09
chr1_47768001	chr1	47768001	47768500	7	+	-23742	ENSCAFG00000000652	ENSCAFG00000000652	TULP4	protein-coding	NA	Intergenic	Intergenic	-	Non-repeat	NvsC	0.292373905	0.034369475
chr1_47818001	chr1	47818001	47818500	6	+	26258	ENSCAFG00000000652	ENSCAFG00000000652	TULP4	protein-coding	ENSCAFG00000000652	intron (ENSCAFG00000000652, intron 1 of 13)	Intergenic	-	Non-repeat	NvsC	0.329236323	0
chr1_47821001	chr1	47821001	47821500	7	+	29258	ENSCAFG00000000652	ENSCAFG00000000652	TULP4	protein-coding	ENSCAFG00000000652	intron (ENSCAFG00000000652, intron 1 of 13)	Intergenic	-	Non-repeat	NvsC	0.369406022	0
chr1_47857001	chr1	47857001	47857500	11	+	-36162	ENSCAFG00000028188	NA	NA	NA	ENSCAFG00000000652	intron (ENSCAFG00000000652, intron 1 of 13)	Intergenic	-	Non-repeat	NvsC	0.350865333	0.05601019
chr1_47911001	chr1	47911001	47911500	5	+	17838	ENSCAFG00000028188	NA	NA	NA	ENSCAFG00000000652	intron (ENSCAFG00000000652, intron 3 of 13)	L2b|LINE|L2	-	Repeat	NvsC	0.303150644	0.048358571
chr1_47944001	chr1	47944001	47944500	11	+	-38938	ENSCAFG00000000655	ENSCAFG00000000655	TMEM181	protein-coding	ENSCAFG00000000652	exon (ENSCAFG00000000652, exon 12 of 15)	Intergenic	Shelf	Non-repeat	NvsC	0.35731062	0
chr1_47944501	chr1	47944501	47945000	10	+	-38438	ENSCAFG00000000655	ENSCAFG00000000655	TMEM181	protein-coding	ENSCAFG00000000652	intron (ENSCAFG00000000652, intron 12 of 13)	Intergenic	Shelf	Non-repeat	NvsC	0.355564537	5.99E-08
chr1_47949501	chr1	47949501	47950000	8	+	-33438	ENSCAFG00000000655	ENSCAFG00000000655	TMEM181	protein-coding	ENSCAFG00000000652	intron (ENSCAFG00000000652, intron 13 of 13)	Intergenic	Shore	Non-repeat	NvsC	0.311150779	2.84E-09
chr1_47983001	chr1	47983001	47983500	56	+	62	ENSCAFG00000000655	ENSCAFG00000000655	TMEM181	protein-coding	ENSCAFG00000000655	promoter-TSS (ENSCAFG00000000655)	CpG	CpG Island	Non-repeat	NvsC	0.374621244	0.001366447
chr1_47983501	chr1	47983501	47984000	42	+	562	ENSCAFG00000000655	ENSCAFG00000000655	TMEM181	protein-coding	ENSCAFG00000000655	intron (ENSCAFG00000000655, intron 1 of 16)	CpG	CpG Island	Non-repeat	NvsC	0.309450901	3.31E-09
chr1_47994001	chr1	47994001	47994500	6	+	11062	ENSCAFG00000000655	ENSCAFG00000000655	TMEM181	protein-coding	ENSCAFG00000000655	intron (ENSCAFG00000000655, intron 1 of 16)	(TG)n|Simple_repeat|Simple_repeat	-	Repeat	NvsC	0.304659679	0
chr1_47996501	chr1	47996501	47997000	11	+	13562	ENSCAFG00000000655	ENSCAFG00000000655	TMEM181	protein-coding	ENSCAFG00000000655	intron (ENSCAFG00000000655, intron 1 of 16)	Intergenic	-	Non-repeat	NvsC	0.551085787	0
chr1_47997001	chr1	47997001	47997500	9	+	14062	ENSCAFG00000000655	ENSCAFG00000000655	TMEM181	protein-coding	ENSCAFG00000000655	intron (ENSCAFG00000000655, intron 1 of 16)	Intergenic	-	Non-repeat	NvsC	0.396004672	0
chr1_48004001	chr1	48004001	48004500	13	+	21062	ENSCAFG00000000655	ENSCAFG00000000655	TMEM181	protein-coding	ENSCAFG00000000655	intron (ENSCAFG00000000655, intron 1 of 16)	L2c|LINE|L2	-	Repeat	NvsC	0.381937195	0
chr1_48008001	chr1	48008001	48008500	9	+	25062	ENSCAFG00000000655	ENSCAFG00000000655	TMEM181	protein-coding	ENSCAFG00000000655	intron (ENSCAFG00000000655, intron 1 of 16)	Intergenic	-	Non-repeat	NvsC	0.321040925	0.044225026
chr1_48010001	chr1	48010001	48010500	16	+	27062	ENSCAFG00000000655	ENSCAFG00000000655	TMEM181	protein-coding	ENSCAFG00000000655	intron (ENSCAFG00000000655, intron 1 of 16)	Intergenic	-	Non-repeat	NvsC	0.330186321	0
chr1_48012501	chr1	48012501	48013000	13	+	29562	ENSCAFG00000000655	ENSCAFG00000000655	TMEM181	protein-coding	ENSCAFG00000000655	intron (ENSCAFG00000000655, intron 1 of 16)	L2|LINE|L2	Shelf	Repeat	NvsC	0.319510036	0
chr1_48021501	chr1	48021501	48022000	9	+	38562	ENSCAFG00000000655	ENSCAFG00000000655	TMEM181	protein-coding	ENSCAFG00000000655	intron (ENSCAFG00000000655, intron 2 of 16)	ERVL-B4-int|LTR|ERVL	-	Repeat	NvsC	0.414131465	0
chr1_48028001	chr1	48028001	48028500	9	+	38748	ENSCAFG00000000657	NA	NA	NA	ENSCAFG00000000655	intron (ENSCAFG00000000655, intron 5 of 16)	MIR|SINE|MIR	-	Repeat	NvsC	0.368637854	0
chr1_48043001	chr1	48043001	48043500	8	+	23748	ENSCAFG00000000657	NA	NA	NA	ENSCAFG00000000655	intron (ENSCAFG00000000655, intron 7 of 16)	Intergenic	-	Non-repeat	NvsC	0.303319785	0.088605007
chr1_48044001	chr1	48044001	48044500	6	+	22748	ENSCAFG00000000657	NA	NA	NA	ENSCAFG00000000655	intron (ENSCAFG00000000655, intron 7 of 16)	Intergenic	-	Non-repeat	NvsC	0.343355166	8.88E-08
chr1_48052501	chr1	48052501	48053000	17	+	14248	ENSCAFG00000000657	NA	NA	NA	ENSCAFG00000000655	intron (ENSCAFG00000000655, intron 14 of 16)	Intergenic	-	Non-repeat	NvsC	0.337583918	0
chr1_48053001	chr1	48053001	48053500	11	+	13748	ENSCAFG00000000657	NA	NA	NA	ENSCAFG00000000655	intron (ENSCAFG00000000655, intron 14 of 16)	Intergenic	-	Non-repeat	NvsC	0.370094698	0.046358414
chr1_48071001	chr1	48071001	48071500	11	+	3639	ENSCAFG00000000659	ENSCAFG00000000659	SYTL3	protein-coding	ENSCAFG00000000659	intron (ENSCAFG00000000659, intron 1 of 16)	L1ME3A|LINE|L1	-	Repeat	NvsC	0.419440385	0
chr1_48092001	chr1	48092001	48092500	15	+	24639	ENSCAFG00000000659	ENSCAFG00000000659	SYTL3	protein-coding	ENSCAFG00000000659	intron (ENSCAFG00000000659, intron 4 of 16)	SINEC_Cf3|SINE|tRNA-Lys	-	Repeat	NvsC	0.431824608	0
chr1_48121001	chr1	48121001	48121500	9	+	53639	ENSCAFG00000000659	ENSCAFG00000000659	SYTL3	protein-coding	ENSCAFG00000000659	intron (ENSCAFG00000000659, intron 5 of 16)	Charlie4z|DNA|hAT-Charlie	-	Repeat	NvsC	0.425784449	0
chr1_48127501	chr1	48127501	48128000	14	+	60139	ENSCAFG00000000659	ENSCAFG00000000659	SYTL3	protein-coding	ENSCAFG00000000659	intron (ENSCAFG00000000659, intron 8 of 16)	Intergenic	-	Non-repeat	NvsC	0.536542856	0
chr1_48135001	chr1	48135001	48135500	5	+	67639	ENSCAFG00000000659	ENSCAFG00000000659	SYTL3	protein-coding	ENSCAFG00000000659	intron (ENSCAFG00000000659, intron 9 of 16)	Intergenic	-	Non-repeat	NvsC	0.315292337	0
chr1_48143501	chr1	48143501	48144000	4	+	66380	ENSCAFG00000000661	ENSCAFG00000000661	EZR	protein-coding	ENSCAFG00000000659	intron (ENSCAFG00000000659, intron 10 of 16)	L1MEg|LINE|L1	-	Repeat	NvsC	0.500234168	0.094148412
chr1_48159501	chr1	48159501	48160000	7	+	50380	ENSCAFG00000000661	ENSCAFG00000000661	EZR	protein-coding	ENSCAFG00000000659	TTS (ENSCAFG00000000659)	TTS (NM_001286989)	-	Non-repeat	NvsC	0.475269817	7.72E-05
chr1_48161001	chr1	48161001	48161500	17	+	48880	ENSCAFG00000000661	ENSCAFG00000000661	EZR	protein-coding	ENSCAFG00000000661	TTS (ENSCAFG00000000661)	3' UTR (NM_001286989, exon 13 of 13)	-	Non-repeat	NvsC	0.41814299	0.029272432
chr1_48163501	chr1	48163501	48164000	17	+	46380	ENSCAFG00000000661	ENSCAFG00000000661	EZR	protein-coding	ENSCAFG00000000661	intron (ENSCAFG00000000661, intron 10 of 12)	intron (NM_001286989, intron 10 of 12)	-	Non-repeat	NvsC	0.320192741	0.051511551
chr1_48165001	chr1	48165001	48165500	19	+	44880	ENSCAFG00000000661	ENSCAFG00000000661	EZR	protein-coding	ENSCAFG00000000661	exon (ENSCAFG00000000661, exon 8 of 13)	exon (NM_001286989, exon 8 of 13)	-	Non-repeat	NvsC	0.556736125	9.93E-11
chr1_48179501	chr1	48179501	48180000	5	+	30380	ENSCAFG00000000661	ENSCAFG00000000661	EZR	protein-coding	ENSCAFG00000000661	intron (ENSCAFG00000000661, intron 3 of 12)	intron (NM_001286989, intron 3 of 12)	-	Non-repeat	NvsC	0.290114667	0.085761041
chr1_48180001	chr1	48180001	48180500	9	+	29880	ENSCAFG00000000661	ENSCAFG00000000661	EZR	protein-coding	ENSCAFG00000000661	intron (ENSCAFG00000000661, intron 2 of 12)	intron (NM_001286989, intron 2 of 12)	-	Non-repeat	NvsC	0.363830011	0
chr1_48181501	chr1	48181501	48182000	9	+	28380	ENSCAFG00000000661	ENSCAFG00000000661	EZR	protein-coding	ENSCAFG00000000661	intron (ENSCAFG00000000661, intron 2 of 12)	intron (NM_001286989, intron 2 of 12)	-	Non-repeat	NvsC	0.531168833	0
chr1_48212501	chr1	48212501	48213000	9	+	1018	ENSCAFG00000040711	ENSCAFG00000040711	LOC102155395	ncRNA	ENSCAFG00000040711	intron (ENSCAFG00000040711, intron 1 of 2)	Intergenic	Shelf	Non-repeat	NvsC	0.325847206	2.80E-08
chr1_48218001	chr1	48218001	48218500	13	+	6518	ENSCAFG00000040711	ENSCAFG00000040711	LOC102155395	ncRNA	ENSCAFG00000040711	intron (ENSCAFG00000040711, intron 2 of 2)	Intergenic	-	Non-repeat	NvsC	0.419669966	0
chr1_48224001	chr1	48224001	48224500	9	+	12518	ENSCAFG00000040711	ENSCAFG00000040711	LOC102155395	ncRNA	ENSCAFG00000040711	intron (ENSCAFG00000040711, intron 2 of 2)	Intergenic	-	Non-repeat	NvsC	0.405753196	6.45E-09
chr1_48233001	chr1	48233001	48233500	6	+	21518	ENSCAFG00000040711	ENSCAFG00000040711	LOC102155395	ncRNA	NA	Intergenic	Intergenic	-	Non-repeat	NvsC	0.321983383	0.041899641
chr1_48279001	chr1	48279001	48279500	9	+	59561	ENSCAFG00000027615	NA	NA	NA	NA	Intergenic	Intergenic	Shore	Non-repeat	NvsC	0.370099099	0
chr1_48280501	chr1	48280501	48281000	9	+	58061	ENSCAFG00000027615	NA	NA	NA	NA	Intergenic	SINEC_Cf2|SINE|tRNA-Lys	Shore	Repeat	NvsC	0.313514028	0.005622528
chr1_48392001	chr1	48392001	48392500	8	+	-17	ENSCAFG00000000665	ENSCAFG00000000665	TAGAP	protein-coding	ENSCAFG00000000665	promoter-TSS (ENSCAFG00000000665)	Intergenic	-	Non-repeat	NvsC	0.398264226	1.22E-10
chr1_48398501	chr1	48398501	48399000	8	+	-6517	ENSCAFG00000000665	ENSCAFG00000000665	TAGAP	protein-coding	NA	Intergenic	Intergenic	-	Non-repeat	NvsC	0.33056643	0.032795145
chr1_48411001	chr1	48411001	48411500	6	+	-19017	ENSCAFG00000000665	ENSCAFG00000000665	TAGAP	protein-coding	NA	Intergenic	MLT1B|LTR|ERVL-MaLR	-	Repeat	NvsC	0.353731262	0.007365095
chr1_48412001	chr1	48412001	48412500	8	+	-20017	ENSCAFG00000000665	ENSCAFG00000000665	TAGAP	protein-coding	NA	Intergenic	Intergenic	-	Non-repeat	NvsC	0.510197589	0.126045901
chr1_48443501	chr1	48443501	48444000	10	+	-51517	ENSCAFG00000000665	ENSCAFG00000000665	TAGAP	protein-coding	NA	Intergenic	Charlie17a|DNA|hAT-Charlie	Shelf	Repeat	NvsC	0.344503174	0.194371222
chr1_48473501	chr1	48473501	48474000	12	+	-54048	ENSCAFG00000000667	ENSCAFG00000000667	FNDC1	protein-coding	NA	Intergenic	SINEC_Cf2|SINE|tRNA-Lys	-	Repeat	NvsC	0.444068552	0.085378336
chr1_48502001	chr1	48502001	48502500	35	+	-25548	ENSCAFG00000000667	ENSCAFG00000000667	FNDC1	protein-coding	ENSCAFG00000000667	intron (ENSCAFG00000000667, intron 1 of 22)	CpG	CpG Island	Non-repeat	NvsC	0.385713573	0.090893224
chr1_48560001	chr1	48560001	48560500	7	+	32452	ENSCAFG00000000667	ENSCAFG00000000667	FNDC1	protein-coding	ENSCAFG00000000667	intron (ENSCAFG00000000667, intron 10 of 22)	SINEC_Cf2|SINE|tRNA-Lys	Shore	Repeat	NvsC	0.487759864	2.34E-08
chr1_48722001	chr1	48722001	48722500	7	+	57400	ENSCAFG00000030075	NA	NA	NA	NA	Intergenic	Intergenic	-	Non-repeat	NvsC	0.293144102	0.261836289
chr1_48735501	chr1	48735501	48736000	14	+	-65839	ENSCAFG00000029242	NA	NA	NA	NA	Intergenic	Intergenic	-	Non-repeat	NvsC	0.458426599	1.50E-09
chr1_48737001	chr1	48737001	48737500	14	+	-64339	ENSCAFG00000029242	NA	NA	NA	NA	Intergenic	SINEC_b2|SINE|tRNA-Lys	-	Repeat	NvsC	0.437800172	0.048189283
chr1_48952001	chr1	48952001	48952500	6	+	3402	ENSCAFG00000000671	ENSCAFG00000000671	SOD2	protein-coding	ENSCAFG00000000671	intron (ENSCAFG00000000671, intron 2 of 4)	L2a|LINE|L2	Shore	Repeat	NvsC	0.389877126	0
chr1_48963501	chr1	48963501	48964000	6	+	-8098	ENSCAFG00000000671	ENSCAFG00000000671	SOD2	protein-coding	NA	Intergenic	SINEC_Cf2|SINE|tRNA-Lys	-	Repeat	NvsC	0.333258856	0.112449807
chr1_48981501	chr1	48981501	48982000	5	+	3996	ENSCAFG00000023207	ENSCAFG00000023207	WTAP	protein-coding	ENSCAFG00000023207	intron (ENSCAFG00000023207, intron 2 of 8)	L2a|LINE|L2	-	Repeat	NvsC	0.343519465	0
chr1_49047501	chr1	49047501	49048000	6	+	2773	ENSCAFG00000000740	ENSCAFG00000000740	PNLDC1	protein-coding	ENSCAFG00000000740	intron (ENSCAFG00000000740, intron 4 of 18)	SINEC_a1|SINE|tRNA-Lys	Shelf	Repeat	NvsC	0.552171232	2.88E-10
chr1_49052001	chr1	49052001	49052500	17	+	7273	ENSCAFG00000000740	ENSCAFG00000000740	PNLDC1	protein-coding	ENSCAFG00000000740	intron (ENSCAFG00000000740, intron 9 of 18)	Intergenic	-	Non-repeat	NvsC	0.391565454	0
chr1_49175501	chr1	49175501	49176000	9	+	14292	ENSCAFG00000000691	ENSCAFG00000000691	IGF2R	protein-coding	ENSCAFG00000000691	intron (ENSCAFG00000000691, intron 1 of 47)	intron (NM_001122602, intron 1 of 47)	-	Non-repeat	NvsC	0.593992672	0.007590937
chr1_49176001	chr1	49176001	49176500	4	+	14792	ENSCAFG00000000691	ENSCAFG00000000691	IGF2R	protein-coding	ENSCAFG00000000691	intron (ENSCAFG00000000691, intron 1 of 47)	intron (NM_001122602, intron 1 of 47)	-	Non-repeat	NvsC	0.627434538	0.049142052
chr1_49176501	chr1	49176501	49177000	12	+	15292	ENSCAFG00000000691	ENSCAFG00000000691	IGF2R	protein-coding	ENSCAFG00000000691	intron (ENSCAFG00000000691, intron 1 of 47)	MIRc|SINE|MIR	-	Repeat	NvsC	0.515810276	6.11E-10
chr1_49179501	chr1	49179501	49180000	8	+	18292	ENSCAFG00000000691	ENSCAFG00000000691	IGF2R	protein-coding	ENSCAFG00000000691	intron (ENSCAFG00000000691, intron 1 of 47)	intron (NM_001122602, intron 1 of 47)	-	Non-repeat	NvsC	0.43521444	0.024301029
chr1_49196001	chr1	49196001	49196500	10	+	34792	ENSCAFG00000000691	ENSCAFG00000000691	IGF2R	protein-coding	ENSCAFG00000000691	intron (ENSCAFG00000000691, intron 4 of 47)	intron (NM_001122602, intron 4 of 47)	-	Non-repeat	NvsC	0.609063693	3.45E-06
chr1_49204001	chr1	49204001	49204500	13	+	42792	ENSCAFG00000000691	ENSCAFG00000000691	IGF2R	protein-coding	ENSCAFG00000000691	intron (ENSCAFG00000000691, intron 7 of 47)	intron (NM_001122602, intron 7 of 47)	-	Non-repeat	NvsC	0.379413263	0.102576181
chr1_49212001	chr1	49212001	49212500	5	+	50792	ENSCAFG00000000691	ENSCAFG00000000691	IGF2R	protein-coding	ENSCAFG00000000691	intron (ENSCAFG00000000691, intron 10 of 47)	intron (NM_001122602, intron 10 of 47)	-	Non-repeat	NvsC	0.395817679	0.005932138
chr1_49213001	chr1	49213001	49213500	7	+	51792	ENSCAFG00000000691	ENSCAFG00000000691	IGF2R	protein-coding	ENSCAFG00000000691	intron (ENSCAFG00000000691, intron 10 of 47)	intron (NM_001122602, intron 10 of 47)	-	Non-repeat	NvsC	0.288865474	0.185380196
chr1_49213501	chr1	49213501	49214000	9	+	52292	ENSCAFG00000000691	ENSCAFG00000000691	IGF2R	protein-coding	ENSCAFG00000000691	intron (ENSCAFG00000000691, intron 11 of 47)	intron (NM_001122602, intron 11 of 47)	-	Non-repeat	NvsC	0.332941945	0.12579062
chr1_49214001	chr1	49214001	49214500	9	+	52792	ENSCAFG00000000691	ENSCAFG00000000691	IGF2R	protein-coding	ENSCAFG00000000691	intron (ENSCAFG00000000691, intron 11 of 47)	intron (NM_001122602, intron 11 of 47)	-	Non-repeat	NvsC	0.407039852	0
chr1_49221501	chr1	49221501	49222000	18	+	-47490	ENSCAFG00000000750	ENSCAFG00000000750	SLC22A1	protein-coding	ENSCAFG00000000691	intron (ENSCAFG00000000691, intron 18 of 47)	intron (NM_001122602, intron 18 of 47)	-	Non-repeat	NvsC	0.425554019	0
chr1_49222001	chr1	49222001	49222500	10	+	-46990	ENSCAFG00000000750	ENSCAFG00000000750	SLC22A1	protein-coding	ENSCAFG00000000691	intron (ENSCAFG00000000691, intron 18 of 47)	Tigger17c|DNA|TcMar-Tigger	-	Repeat	NvsC	0.491302495	0.00573512
chr1_49237501	chr1	49237501	49238000	16	+	-31490	ENSCAFG00000000750	ENSCAFG00000000750	SLC22A1	protein-coding	ENSCAFG00000000691	intron (ENSCAFG00000000691, intron 31 of 47)	intron (NM_001122602, intron 31 of 47)	-	Non-repeat	NvsC	0.672426117	0.010940643
chr1_49242001	chr1	49242001	49242500	12	+	-26990	ENSCAFG00000000750	ENSCAFG00000000750	SLC22A1	protein-coding	ENSCAFG00000000691	intron (ENSCAFG00000000691, intron 35 of 47)	intron (NM_001122602, intron 35 of 47)	-	Non-repeat	NvsC	0.340292867	4.71E-09
chr1_49243501	chr1	49243501	49244000	6	+	-25490	ENSCAFG00000000750	ENSCAFG00000000750	SLC22A1	protein-coding	ENSCAFG00000000691	intron (ENSCAFG00000000691, intron 36 of 47)	intron (NM_001122602, intron 36 of 47)	-	Non-repeat	NvsC	0.355096152	0
chr1_49244501	chr1	49244501	49245000	8	+	-24490	ENSCAFG00000000750	ENSCAFG00000000750	SLC22A1	protein-coding	ENSCAFG00000000691	intron (ENSCAFG00000000691, intron 36 of 47)	intron (NM_001122602, intron 36 of 47)	-	Non-repeat	NvsC	0.484874182	0
chr1_49245001	chr1	49245001	49245500	12	+	-23990	ENSCAFG00000000750	ENSCAFG00000000750	SLC22A1	protein-coding	ENSCAFG00000000691	intron (ENSCAFG00000000691, intron 36 of 47)	intron (NM_001122602, intron 36 of 47)	-	Non-repeat	NvsC	0.448169563	0.107969342
chr1_49446001	chr1	49446001	49446500	18	+	-3353	ENSCAFG00000036678	NA	NA	NA	ENSCAFG00000023358	intron (ENSCAFG00000023358, intron 1 of 10)	LTR33B|LTR|ERVL	-	Repeat	NvsC	0.547309825	0
chr1_49477501	chr1	49477501	49478000	4	+	-34853	ENSCAFG00000036678	NA	NA	NA	ENSCAFG00000023358	intron (ENSCAFG00000023358, intron 5 of 10)	Intergenic	-	Non-repeat	NvsC	0.357099709	1.83E-08
chr1_49490501	chr1	49490501	49491000	9	+	44533	ENSCAFG00000000758	ENSCAFG00000000758	PLG	protein-coding	ENSCAFG00000023358	intron (ENSCAFG00000023358, intron 9 of 10)	Intergenic	-	Non-repeat	NvsC	0.358965851	0.025259647
chr1_49491001	chr1	49491001	49491500	6	+	44033	ENSCAFG00000000758	ENSCAFG00000000758	PLG	protein-coding	ENSCAFG00000023358	intron (ENSCAFG00000023358, intron 9 of 10)	Intergenic	-	Non-repeat	NvsC	0.549245351	0.023678526
chr1_49505001	chr1	49505001	49505500	6	+	30033	ENSCAFG00000000758	ENSCAFG00000000758	PLG	protein-coding	ENSCAFG00000000758	intron (ENSCAFG00000000758, intron 14 of 18)	intron (NM_001286960, intron 14 of 18)	-	Non-repeat	NvsC	0.333383632	0.069719736
chr1_49508001	chr1	49508001	49508500	10	+	27033	ENSCAFG00000000758	ENSCAFG00000000758	PLG	protein-coding	ENSCAFG00000000758	intron (ENSCAFG00000000758, intron 11 of 18)	intron (NM_001286960, intron 11 of 18)	-	Non-repeat	NvsC	0.314603833	0.025744728
chr1_49548001	chr1	49548001	49548500	20	+	-12967	ENSCAFG00000000758	ENSCAFG00000000758	PLG	protein-coding	NA	Intergenic	Intergenic	CpG Island	Non-repeat	NvsC	0.567699379	0
chr1_49554001	chr1	49554001	49554500	10	+	-18967	ENSCAFG00000000758	ENSCAFG00000000758	PLG	protein-coding	NA	Intergenic	SINEC_Cf3|SINE|tRNA-Lys	-	Repeat	NvsC	0.339194336	0
chr1_49561501	chr1	49561501	49562000	8	+	-26467	ENSCAFG00000000758	ENSCAFG00000000758	PLG	protein-coding	NA	Intergenic	Intergenic	-	Non-repeat	NvsC	0.361487571	0.080202276
chr1_49576001	chr1	49576001	49576500	8	+	-40967	ENSCAFG00000000758	ENSCAFG00000000758	PLG	protein-coding	NA	Intergenic	L2a|LINE|L2	-	Repeat	NvsC	0.285468365	2.27E-09
chr1_49592501	chr1	49592501	49593000	16	+	-35709	ENSCAFG00000000760	ENSCAFG00000000760	MAP3K4	protein-coding	ENSCAFG00000000760	intron (ENSCAFG00000000760, intron 1 of 25)	MIR|SINE|MIR	-	Repeat	NvsC	0.370228737	0
chr1_49593001	chr1	49593001	49593500	5	+	-35209	ENSCAFG00000000760	ENSCAFG00000000760	MAP3K4	protein-coding	ENSCAFG00000000760	intron (ENSCAFG00000000760, intron 1 of 25)	Intergenic	-	Non-repeat	NvsC	0.449755757	2.48E-08
chr1_49599001	chr1	49599001	49599500	10	+	-29209	ENSCAFG00000000760	ENSCAFG00000000760	MAP3K4	protein-coding	ENSCAFG00000000760	intron (ENSCAFG00000000760, intron 1 of 25)	Intergenic	-	Non-repeat	NvsC	0.316019215	0
chr1_49629501	chr1	49629501	49630000	8	+	1291	ENSCAFG00000000760	ENSCAFG00000000760	MAP3K4	protein-coding	ENSCAFG00000000760	intron (ENSCAFG00000000760, intron 2 of 25)	Intergenic	-	Non-repeat	NvsC	0.655514235	5.24E-11
chr1_49630501	chr1	49630501	49631000	6	+	2291	ENSCAFG00000000760	ENSCAFG00000000760	MAP3K4	protein-coding	ENSCAFG00000000760	intron (ENSCAFG00000000760, intron 2 of 25)	SINEC_old|SINE|tRNA-Lys	-	Repeat	NvsC	0.287872047	0
chr1_49635501	chr1	49635501	49636000	7	+	7291	ENSCAFG00000000760	ENSCAFG00000000760	MAP3K4	protein-coding	ENSCAFG00000000760	intron (ENSCAFG00000000760, intron 2 of 25)	SINEC_Cf3|SINE|tRNA-Lys	-	Repeat	NvsC	0.398242433	0
chr1_49667001	chr1	49667001	49667500	7	+	38791	ENSCAFG00000000760	ENSCAFG00000000760	MAP3K4	protein-coding	ENSCAFG00000000760	intron (ENSCAFG00000000760, intron 5 of 26)	Intergenic	-	Non-repeat	NvsC	0.332963847	0.114830137
chr1_49709001	chr1	49709001	49709500	9	+	80791	ENSCAFG00000000760	ENSCAFG00000000760	MAP3K4	protein-coding	ENSCAFG00000000765	TTS (ENSCAFG00000000765)	Intergenic	-	Non-repeat	NvsC	0.426648862	0.18034701
chr1_49709501	chr1	49709501	49710000	15	+	81291	ENSCAFG00000000760	ENSCAFG00000000760	MAP3K4	protein-coding	ENSCAFG00000000765	TTS (ENSCAFG00000000765)	Intergenic	-	Non-repeat	NvsC	0.309553514	0.103137601
chr1_49717001	chr1	49717001	49717500	8	+	82708	ENSCAFG00000000765	ENSCAFG00000000765	AGPAT4	protein-coding	ENSCAFG00000000765	intron (ENSCAFG00000000765, intron 6 of 7)	SINEC_b1|SINE|tRNA-Lys	-	Repeat	NvsC	0.371946255	0
chr1_49719501	chr1	49719501	49720000	8	+	80208	ENSCAFG00000000765	ENSCAFG00000000765	AGPAT4	protein-coding	ENSCAFG00000000765	intron (ENSCAFG00000000765, intron 5 of 7)	Intergenic	-	Non-repeat	NvsC	0.326722085	5.35E-09
chr1_49720001	chr1	49720001	49720500	10	+	79708	ENSCAFG00000000765	ENSCAFG00000000765	AGPAT4	protein-coding	ENSCAFG00000000765	intron (ENSCAFG00000000765, intron 5 of 7)	Intergenic	-	Non-repeat	NvsC	0.319463584	0
chr1_49724001	chr1	49724001	49724500	27	+	75708	ENSCAFG00000000765	ENSCAFG00000000765	AGPAT4	protein-coding	ENSCAFG00000000765	intron (ENSCAFG00000000765, intron 4 of 7)	Intergenic	-	Non-repeat	NvsC	0.296062173	0.162691395
chr1_49725501	chr1	49725501	49726000	23	+	74208	ENSCAFG00000000765	ENSCAFG00000000765	AGPAT4	protein-coding	ENSCAFG00000000765	exon (ENSCAFG00000000765, exon 4 of 8)	Intergenic	-	Non-repeat	NvsC	0.483725061	0
chr1_49742001	chr1	49742001	49742500	9	+	57708	ENSCAFG00000000765	ENSCAFG00000000765	AGPAT4	protein-coding	ENSCAFG00000000765	intron (ENSCAFG00000000765, intron 1 of 7)	Intergenic	-	Non-repeat	NvsC	0.345349179	0.105854072
chr1_49779501	chr1	49779501	49780000	9	+	20208	ENSCAFG00000000765	ENSCAFG00000000765	AGPAT4	protein-coding	ENSCAFG00000000765	intron (ENSCAFG00000000765, intron 1 of 7)	Intergenic	-	Non-repeat	NvsC	0.314326883	2.80E-09
chr1_49785001	chr1	49785001	49785500	8	+	14708	ENSCAFG00000000765	ENSCAFG00000000765	AGPAT4	protein-coding	ENSCAFG00000000765	intron (ENSCAFG00000000765, intron 1 of 7)	Intergenic	-	Non-repeat	NvsC	0.400185481	0
chr1_49786001	chr1	49786001	49786500	4	+	13708	ENSCAFG00000000765	ENSCAFG00000000765	AGPAT4	protein-coding	ENSCAFG00000000765	intron (ENSCAFG00000000765, intron 1 of 7)	SINEC_a1|SINE|tRNA-Lys	-	Repeat	NvsC	0.33818527	0.099119348
chr1_49787001	chr1	49787001	49787500	7	+	12708	ENSCAFG00000000765	ENSCAFG00000000765	AGPAT4	protein-coding	ENSCAFG00000000765	intron (ENSCAFG00000000765, intron 1 of 7)	Intergenic	-	Non-repeat	NvsC	0.341474718	0.099786089
chr1_49807001	chr1	49807001	49807500	3	+	-7292	ENSCAFG00000000765	ENSCAFG00000000765	AGPAT4	protein-coding	NA	Intergenic	Intergenic	-	Non-repeat	NvsC	0.541902638	0
chr1_49807501	chr1	49807501	49808000	9	+	-7792	ENSCAFG00000000765	ENSCAFG00000000765	AGPAT4	protein-coding	NA	Intergenic	SINEC_a2|SINE|tRNA-Lys	-	Repeat	NvsC	0.476971132	0
chr1_49826001	chr1	49826001	49826500	8	+	-26292	ENSCAFG00000000765	ENSCAFG00000000765	AGPAT4	protein-coding	NA	Intergenic	(CA)n|Simple_repeat|Simple_repeat	-	Repeat	NvsC	0.367844636	0
chr1_49873001	chr1	49873001	49873500	5	+	-73292	ENSCAFG00000000765	ENSCAFG00000000765	AGPAT4	protein-coding	NA	Intergenic	Intergenic	-	Non-repeat	NvsC	0.396642502	0
chr1_49885001	chr1	49885001	49885500	9	+	-85292	ENSCAFG00000000765	ENSCAFG00000000765	AGPAT4	protein-coding	NA	Intergenic	MER21C|LTR|ERVL	-	Repeat	NvsC	0.307724321	0
chr1_49892001	chr1	49892001	49892500	9	+	-92292	ENSCAFG00000000765	ENSCAFG00000000765	AGPAT4	protein-coding	ENSCAFG00000032456	intron (ENSCAFG00000032456, intron 4 of 4)	Intergenic	-	Non-repeat	NvsC	0.284242833	6.03E-10
chr1_50008001	chr1	50008001	50008500	9	+	4943	ENSCAFG00000038560	NA	NA	NA	ENSCAFG00000032456	intron (ENSCAFG00000032456, intron 2 of 4)	Intergenic	-	Non-repeat	NvsC	0.331232991	0.038931793
chr1_50021001	chr1	50021001	50021500	10	+	17943	ENSCAFG00000038560	NA	NA	NA	ENSCAFG00000032456	intron (ENSCAFG00000032456, intron 2 of 4)	Intergenic	-	Non-repeat	NvsC	0.494074746	0.01175824
chr1_50118501	chr1	50118501	50119000	6	+	-25629	ENSCAFG00000032456	NA	NA	NA	NA	Intergenic	Intergenic	-	Non-repeat	NvsC	0.316070939	0
chr1_50200001	chr1	50200001	50200500	5	+	-107129	ENSCAFG00000032456	NA	NA	NA	NA	Intergenic	Intergenic	-	Non-repeat	NvsC	0.292638098	0.079603791
chr1_50233001	chr1	50233001	50233500	11	+	-140129	ENSCAFG00000032456	NA	NA	NA	NA	Intergenic	Intergenic	-	Non-repeat	NvsC	0.358889745	2.28E-09
chr1_50247501	chr1	50247501	50248000	12	+	-154629	ENSCAFG00000032456	NA	NA	NA	NA	Intergenic	Intergenic	-	Non-repeat	NvsC	0.317850456	0
chr1_50307501	chr1	50307501	50308000	8	+	-214629	ENSCAFG00000032456	NA	NA	NA	ENSCAFG00000000769	intron (ENSCAFG00000000769, intron 5 of 5)	SINEC_Cf|SINE|tRNA-Lys	-	Repeat	NvsC	0.287151669	8.60E-16
chr1_50381001	chr1	50381001	50381500	5	+	-288129	ENSCAFG00000032456	NA	NA	NA	ENSCAFG00000000769	intron (ENSCAFG00000000769, intron 5 of 5)	Intergenic	-	Non-repeat	NvsC	0.377356449	0
chr1_50391001	chr1	50391001	50391500	4	+	-298129	ENSCAFG00000032456	NA	NA	NA	ENSCAFG00000000769	intron (ENSCAFG00000000769, intron 5 of 5)	Intergenic	-	Non-repeat	NvsC	0.442993284	0.090678351
chr1_50517001	chr1	50517001	50517500	14	+	-322397	ENSCAFG00000030734	NA	NA	NA	ENSCAFG00000000769	intron (ENSCAFG00000000769, intron 4 of 5)	Intergenic	-	Non-repeat	NvsC	0.333638091	0
chr1_50550501	chr1	50550501	50551000	6	+	-288897	ENSCAFG00000030734	NA	NA	NA	ENSCAFG00000000769	intron (ENSCAFG00000000769, intron 4 of 5)	L1_Carn3|LINE|L1	-	Repeat	NvsC	0.340643748	0
chr1_50699001	chr1	50699001	50699500	7	+	-140397	ENSCAFG00000030734	NA	NA	NA	ENSCAFG00000000769	intron (ENSCAFG00000000769, intron 3 of 5)	L1_Cf|LINE|L1	-	Repeat	NvsC	0.350891425	0
chr1_51112501	chr1	51112501	51113000	5	+	2708	ENSCAFG00000038002	NA	NA	NA	ENSCAFG00000038002	intron (ENSCAFG00000038002, intron 1 of 1)	Intergenic	-	Non-repeat	NvsC	0.29141841	0.095759031
chr1_51342501	chr1	51342501	51343000	8	+	140358	ENSCAFG00000023031	NA	NA	NA	ENSCAFG00000023031	intron (ENSCAFG00000023031, intron 2 of 2)	Intergenic	-	Non-repeat	NvsC	0.294898667	2.66E-09
chr1_51621501	chr1	51621501	51622000	5	+	-109335	ENSCAFG00000040433	ENSCAFG00000040433	LOC111095932	ncRNA	ENSCAFG00000000770	intron (ENSCAFG00000000770, intron 2 of 2)	Intergenic	-	Non-repeat	NvsC	0.287377478	0
chr1_51695001	chr1	51695001	51695500	5	+	-144150	ENSCAFG00000000772	ENSCAFG00000000772	QKI	protein-coding	ENSCAFG00000000770	intron (ENSCAFG00000000770, intron 2 of 2)	Intergenic	-	Non-repeat	NvsC	0.46053	0
chr1_51734501	chr1	51734501	51735000	11	+	-104650	ENSCAFG00000000772	ENSCAFG00000000772	QKI	protein-coding	NA	Intergenic	Intergenic	Shore	Non-repeat	NvsC	0.495749726	0.206476539
chr1_51747001	chr1	51747001	51747500	13	+	-92150	ENSCAFG00000000772	ENSCAFG00000000772	QKI	protein-coding	NA	Intergenic	MER20|DNA|hAT-Charlie	Shore	Repeat	NvsC	0.285696964	0.02173228
chr1_51760501	chr1	51760501	51761000	9	+	-78650	ENSCAFG00000000772	ENSCAFG00000000772	QKI	protein-coding	NA	Intergenic	Intergenic	Shelf	Non-repeat	NvsC	0.299887389	0
chr1_51771001	chr1	51771001	51771500	8	+	-68150	ENSCAFG00000000772	ENSCAFG00000000772	QKI	protein-coding	NA	Intergenic	Intergenic	-	Non-repeat	NvsC	0.433625665	0.100357146
chr1_51775501	chr1	51775501	51776000	11	+	-63650	ENSCAFG00000000772	ENSCAFG00000000772	QKI	protein-coding	NA	Intergenic	Intergenic	-	Non-repeat	NvsC	0.328231725	0.128975943
chr1_51788501	chr1	51788501	51789000	9	+	-50650	ENSCAFG00000000772	ENSCAFG00000000772	QKI	protein-coding	NA	Intergenic	Intergenic	-	Non-repeat	NvsC	0.427320815	0
chr1_51791501	chr1	51791501	51792000	7	+	-47650	ENSCAFG00000000772	ENSCAFG00000000772	QKI	protein-coding	NA	Intergenic	Intergenic	-	Non-repeat	NvsC	0.366174063	0.041367077
chr1_51932001	chr1	51932001	51932500	4	+	92850	ENSCAFG00000000772	ENSCAFG00000000772	QKI	protein-coding	ENSCAFG00000000772	intron (ENSCAFG00000000772, intron 4 of 6)	intron (NM_001003021, intron 6 of 9)	-	Non-repeat	NvsC	0.399830689	0.123188989
chr1_51944001	chr1	51944001	51944500	4	+	104850	ENSCAFG00000000772	ENSCAFG00000000772	QKI	protein-coding	ENSCAFG00000000772	intron (ENSCAFG00000000772, intron 4 of 6)	L1ME2|LINE|L1	-	Repeat	NvsC	0.291422847	0.063990443
chr1_51964501	chr1	51964501	51965000	2	+	125350	ENSCAFG00000000772	ENSCAFG00000000772	QKI	protein-coding	NA	Intergenic	Intergenic	-	Non-repeat	NvsC	0.340797185	0.057576105
chr1_51965001	chr1	51965001	51965500	8	+	125850	ENSCAFG00000000772	ENSCAFG00000000772	QKI	protein-coding	NA	Intergenic	SINEC_a1|SINE|tRNA-Lys	-	Repeat	NvsC	0.581550091	0.043422126
chr1_52052001	chr1	52052001	52052500	8	+	105554	ENSCAFG00000034140	NA	NA	NA	NA	Intergenic	Intergenic	-	Non-repeat	NvsC	0.307403755	0.192492891
chr1_52069501	chr1	52069501	52070000	7	+	88054	ENSCAFG00000034140	NA	NA	NA	NA	Intergenic	Intergenic	-	Non-repeat	NvsC	0.300430315	0
chr1_52090001	chr1	52090001	52090500	11	+	67554	ENSCAFG00000034140	NA	NA	NA	NA	Intergenic	Intergenic	-	Non-repeat	NvsC	0.321525188	0
chr1_52090501	chr1	52090501	52091000	23	+	67054	ENSCAFG00000034140	NA	NA	NA	NA	Intergenic	Intergenic	-	Non-repeat	NvsC	0.418100809	0
chr1_52091501	chr1	52091501	52092000	21	+	66054	ENSCAFG00000034140	NA	NA	NA	NA	Intergenic	Intergenic	-	Non-repeat	NvsC	0.438048385	0
chr1_52102501	chr1	52102501	52103000	6	+	55054	ENSCAFG00000034140	NA	NA	NA	NA	Intergenic	Intergenic	-	Non-repeat	NvsC	0.302572195	0
chr1_52191001	chr1	52191001	52191500	8	+	-33446	ENSCAFG00000034140	NA	NA	NA	NA	Intergenic	Intergenic	-	Non-repeat	NvsC	0.309673217	0.005199514
chr1_52204001	chr1	52204001	52204500	7	+	-46446	ENSCAFG00000034140	NA	NA	NA	NA	Intergenic	Intergenic	-	Non-repeat	NvsC	0.294787385	9.96E-11
chr1_52319001	chr1	52319001	52319500	4	+	36033	ENSCAFG00000036893	NA	NA	NA	NA	Intergenic	Intergenic	-	Non-repeat	NvsC	0.368200463	9.49E-09
chr1_52319501	chr1	52319501	52320000	11	+	35533	ENSCAFG00000036893	NA	NA	NA	NA	Intergenic	Intergenic	-	Non-repeat	NvsC	0.356986044	0.318710482
chr1_52368001	chr1	52368001	52368500	11	+	4082	ENSCAFG00000034722	NA	NA	NA	ENSCAFG00000034722	TTS (ENSCAFG00000034722)	Intergenic	-	Non-repeat	NvsC	0.412523177	2.01E-08
chr1_52414001	chr1	52414001	52414500	7	+	-22570	ENSCAFG00000036353	NA	NA	NA	NA	Intergenic	L1ME3D|LINE|L1	-	Repeat	NvsC	0.384005457	0.120752365
chr1_52436001	chr1	52436001	52436500	10	+	-570	ENSCAFG00000036353	NA	NA	NA	ENSCAFG00000036353	promoter-TSS (ENSCAFG00000036353)	Intergenic	-	Non-repeat	NvsC	0.509724017	1.49E-10
chr1_52449001	chr1	52449001	52449500	4	+	12430	ENSCAFG00000036353	NA	NA	NA	NA	Intergenic	Intergenic	-	Non-repeat	NvsC	0.337800704	0.066952067
chr1_52733001	chr1	52733001	52733500	9	+	130320	ENSCAFG00000040714	NA	NA	NA	NA	Intergenic	(CAGAGA)n|Simple_repeat|Simple_repeat	Shelf	Repeat	NvsC	0.348571249	0.187492751
chr1_52792501	chr1	52792501	52793000	6	+	189820	ENSCAFG00000040714	NA	NA	NA	NA	Intergenic	Intergenic	-	Non-repeat	NvsC	0.49381777	0.067223402
chr1_52836001	chr1	52836001	52836500	8	+	171553	ENSCAFG00000000776	NA	NA	NA	NA	Intergenic	Intergenic	-	Non-repeat	NvsC	0.338622112	0
chr1_53031501	chr1	53031501	53032000	9	+	-23947	ENSCAFG00000000776	NA	NA	NA	NA	Intergenic	Intergenic	-	Non-repeat	NvsC	0.480919742	1.05E-08
chr1_53131001	chr1	53131001	53131500	9	+	-123447	ENSCAFG00000000776	NA	NA	NA	NA	Intergenic	MIR|SINE|MIR	-	Repeat	NvsC	0.408968303	0
chr1_53151501	chr1	53151501	53152000	7	+	-143947	ENSCAFG00000000776	NA	NA	NA	NA	Intergenic	Intergenic	-	Non-repeat	NvsC	0.293270293	0
chr1_53152001	chr1	53152001	53152500	2	+	-144447	ENSCAFG00000000776	NA	NA	NA	NA	Intergenic	L1MC5|LINE|L1	-	Repeat	NvsC	0.301317349	0
chr1_53319501	chr1	53319501	53320000	6	+	116972	ENSCAFG00000000781	ENSCAFG00000000781	C1H6orf118	protein-coding	NA	Intergenic	L1_Cf|LINE|L1	-	Repeat	NvsC	0.434188203	0.060161966
chr1_53468001	chr1	53468001	53468500	6	+	-18895	ENSCAFG00000037386	NA	NA	NA	ENSCAFG00000000795	intron (ENSCAFG00000000795, intron 20 of 21)	Intergenic	-	Non-repeat	NvsC	0.397305686	0
chr1_53492001	chr1	53492001	53492500	4	+	-42895	ENSCAFG00000037386	NA	NA	NA	ENSCAFG00000000795	intron (ENSCAFG00000000795, intron 17 of 21)	Intergenic	-	Non-repeat	NvsC	0.477782882	0
chr1_53697001	chr1	53697001	53697500	10	+	58245	ENSCAFG00000000795	ENSCAFG00000000795	PDE10A	protein-coding	ENSCAFG00000000795	intron (ENSCAFG00000000795, intron 1 of 21)	MIRb|SINE|MIR	-	Repeat	NvsC	0.283888656	0.030425949
chr1_53750001	chr1	53750001	53750500	5	+	5245	ENSCAFG00000000795	ENSCAFG00000000795	PDE10A	protein-coding	ENSCAFG00000000795	intron (ENSCAFG00000000795, intron 1 of 21)	L2a|LINE|L2	-	Repeat	NvsC	0.34322675	0
chr1_53750501	chr1	53750501	53751000	13	+	4745	ENSCAFG00000000795	ENSCAFG00000000795	PDE10A	protein-coding	ENSCAFG00000000795	intron (ENSCAFG00000000795, intron 1 of 21)	L1MA9|LINE|L1	-	Repeat	NvsC	0.358084884	0.011641422
chr1_53751501	chr1	53751501	53752000	11	+	3745	ENSCAFG00000000795	ENSCAFG00000000795	PDE10A	protein-coding	ENSCAFG00000000795	intron (ENSCAFG00000000795, intron 1 of 21)	Intergenic	-	Non-repeat	NvsC	0.316388746	0.07338589
chr1_53757501	chr1	53757501	53758000	57	+	-2255	ENSCAFG00000000795	ENSCAFG00000000795	PDE10A	protein-coding	NA	Intergenic	Intergenic	-	Non-repeat	NvsC	0.413560888	0
chr1_53758001	chr1	53758001	53758500	53	+	-2755	ENSCAFG00000000795	ENSCAFG00000000795	PDE10A	protein-coding	NA	Intergenic	Intergenic	-	Non-repeat	NvsC	0.291486141	2.59E-09
chr1_53817501	chr1	53817501	53818000	5	+	28935	ENSCAFG00000023764	NA	NA	NA	NA	Intergenic	Intergenic	-	Non-repeat	NvsC	0.389872431	0
chr1_53818001	chr1	53818001	53818500	4	+	28435	ENSCAFG00000023764	NA	NA	NA	NA	Intergenic	Intergenic	-	Non-repeat	NvsC	0.393365194	0
chr1_53860501	chr1	53860501	53861000	12	+	-14065	ENSCAFG00000023764	NA	NA	NA	NA	Intergenic	SINEC_Cf2|SINE|tRNA-Lys	-	Repeat	NvsC	0.290016132	0.068087513
chr1_53915501	chr1	53915501	53916000	9	+	-69065	ENSCAFG00000023764	NA	NA	NA	NA	Intergenic	Intergenic	Shore	Non-repeat	NvsC	0.343607255	0.104400443
chr1_53916001	chr1	53916001	53916500	21	+	-69565	ENSCAFG00000023764	NA	NA	NA	NA	Intergenic	Intergenic	CpG Island	Non-repeat	NvsC	0.318936002	1.16E-10
chr1_53941501	chr1	53941501	53942000	20	+	-95065	ENSCAFG00000023764	NA	NA	NA	NA	Intergenic	SINEC_a2|SINE|tRNA-Lys	-	Repeat	NvsC	0.423276441	0
chr1_53962001	chr1	53962001	53962500	7	+	-115565	ENSCAFG00000023764	NA	NA	NA	NA	Intergenic	Intergenic	Shore	Non-repeat	NvsC	0.322716966	0.168814957
chr1_53962501	chr1	53962501	53963000	20	+	-116065	ENSCAFG00000023764	NA	NA	NA	NA	Intergenic	Intergenic	Shore	Non-repeat	NvsC	0.334649689	0
chr1_54014001	chr1	54014001	54014500	13	+	-167565	ENSCAFG00000023764	NA	NA	NA	NA	Intergenic	Intergenic	-	Non-repeat	NvsC	0.334315043	0
chr1_54064001	chr1	54064001	54064500	7	+	128080	ENSCAFG00000000807	ENSCAFG00000000807	TBXT	protein-coding	NA	Intergenic	Intergenic	Shore	Non-repeat	NvsC	0.334591199	9.97E-09
chr1_54066501	chr1	54066501	54067000	28	+	125580	ENSCAFG00000000807	ENSCAFG00000000807	TBXT	protein-coding	NA	Intergenic	Intergenic	CpG Island	Non-repeat	NvsC	0.565982189	0.139383238
chr1_54067001	chr1	54067001	54067500	11	+	125080	ENSCAFG00000000807	ENSCAFG00000000807	TBXT	protein-coding	NA	Intergenic	Intergenic	Shore	Non-repeat	NvsC	0.543111885	5.66E-10
chr1_54085501	chr1	54085501	54086000	10	+	106580	ENSCAFG00000000807	ENSCAFG00000000807	TBXT	protein-coding	NA	Intergenic	SINEC_Cf2|SINE|tRNA-Lys	-	Repeat	NvsC	0.406842922	0
chr1_54122001	chr1	54122001	54122500	8	+	70080	ENSCAFG00000000807	ENSCAFG00000000807	TBXT	protein-coding	NA	Intergenic	Intergenic	-	Non-repeat	NvsC	0.290438992	0.09817548
chr1_54192001	chr1	54192001	54192500	52	+	80	ENSCAFG00000000807	ENSCAFG00000000807	TBXT	protein-coding	ENSCAFG00000000807	promoter-TSS (ENSCAFG00000000807)	promoter-TSS (NM_001003092)	CpG Island	Non-repeat	NvsC	0.299141794	0
chr1_54193001	chr1	54193001	54193500	52	+	-920	ENSCAFG00000000807	ENSCAFG00000000807	TBXT	protein-coding	ENSCAFG00000000807	promoter-TSS (ENSCAFG00000000807)	promoter-TSS (NM_001003092)	CpG Island	Non-repeat	NvsC	0.3249146	1.62E-09
chr1_54193501	chr1	54193501	54194000	35	+	-1420	ENSCAFG00000000807	ENSCAFG00000000807	TBXT	protein-coding	NA	Intergenic	CpG-662	CpG Island	Non-repeat	NvsC	0.365847138	0.002517401
chr1_54208501	chr1	54208501	54209000	10	+	-11254	ENSCAFG00000008616	NA	NA	NA	NA	Intergenic	Intergenic	-	Non-repeat	NvsC	0.369485004	0
chr1_54212001	chr1	54212001	54212500	5	+	-7754	ENSCAFG00000008616	NA	NA	NA	NA	Intergenic	Intergenic	-	Non-repeat	NvsC	0.411656268	0
chr1_54222501	chr1	54222501	54223000	24	+	2746	ENSCAFG00000008616	NA	NA	NA	NA	Intergenic	SINEC_Cf2|SINE|tRNA-Lys	-	Repeat	NvsC	0.368787457	0
chr1_54244501	chr1	54244501	54245000	12	+	-24556	ENSCAFG00000021991	NA	NA	NA	NA	Intergenic	Intergenic	-	Non-repeat	NvsC	0.438923844	0
chr1_54277001	chr1	54277001	54277500	20	+	7944	ENSCAFG00000021991	NA	NA	NA	NA	Intergenic	Intergenic	-	Non-repeat	NvsC	0.577845465	1.59E-06
chr1_54277501	chr1	54277501	54278000	18	+	8444	ENSCAFG00000021991	NA	NA	NA	NA	Intergenic	Intergenic	-	Non-repeat	NvsC	0.758794951	0.010433757
chr1_54329001	chr1	54329001	54329500	8	+	25506	ENSCAFG00000000811	ENSCAFG00000000811	SFT2D1	protein-coding	NA	Intergenic	Intergenic	Shore	Non-repeat	NvsC	0.61572628	0
chr1_54329501	chr1	54329501	54330000	10	+	25006	ENSCAFG00000000811	ENSCAFG00000000811	SFT2D1	protein-coding	NA	Intergenic	Intergenic	Shore	Non-repeat	NvsC	0.428916175	0
chr1_54332001	chr1	54332001	54332500	24	+	22506	ENSCAFG00000000811	ENSCAFG00000000811	SFT2D1	protein-coding	NA	Intergenic	Intergenic	Shelf	Non-repeat	NvsC	0.331390542	0.086108706
chr1_54352001	chr1	54352001	54352500	5	+	2506	ENSCAFG00000000811	ENSCAFG00000000811	SFT2D1	protein-coding	ENSCAFG00000000811	intron (ENSCAFG00000000811, intron 1 of 7)	SINEC_Cf2|SINE|tRNA-Lys	Shore	Repeat	NvsC	0.330404539	5.68E-08
chr1_54352501	chr1	54352501	54353000	24	+	2006	ENSCAFG00000000811	ENSCAFG00000000811	SFT2D1	protein-coding	ENSCAFG00000000811	intron (ENSCAFG00000000811, intron 1 of 7)	Intergenic	Shore	Non-repeat	NvsC	0.329374133	0.10849157
chr1_54368001	chr1	54368001	54368500	15	+	-13494	ENSCAFG00000000811	ENSCAFG00000000811	SFT2D1	protein-coding	NA	Intergenic	L1MC4a|LINE|L1	-	Repeat	NvsC	0.696581962	0.028926904
chr1_54387501	chr1	54387501	54388000	8	+	-32994	ENSCAFG00000000811	ENSCAFG00000000811	SFT2D1	protein-coding	NA	Intergenic	L1_Carn7|LINE|L1	-	Repeat	NvsC	0.329054728	0
chr1_54405501	chr1	54405501	54406000	23	+	-50994	ENSCAFG00000000811	ENSCAFG00000000811	SFT2D1	protein-coding	NA	Intergenic	CpG	CpG Island	Non-repeat	NvsC	0.362113533	0.13394655
chr1_54437501	chr1	54437501	54438000	23	+	-82994	ENSCAFG00000000811	ENSCAFG00000000811	SFT2D1	protein-coding	ENSCAFG00000000828	intron (ENSCAFG00000000828, intron 14 of 20)	Intergenic	-	Non-repeat	NvsC	0.311624145	4.28E-09
chr1_54489001	chr1	54489001	54489500	11	+	-39633	ENSCAFG00000033927	NA	NA	NA	ENSCAFG00000000828	intron (ENSCAFG00000000828, intron 3 of 20)	L1MC5a|LINE|L1	-	Repeat	NvsC	0.312389047	0.094069081
chr1_54496501	chr1	54496501	54497000	25	+	-32133	ENSCAFG00000033927	NA	NA	NA	ENSCAFG00000000828	intron (ENSCAFG00000000828, intron 3 of 20)	Intergenic	CpG Island	Non-repeat	NvsC	0.296471099	9.40E-10
chr1_54523001	chr1	54523001	54523500	13	+	-5633	ENSCAFG00000033927	NA	NA	NA	ENSCAFG00000000828	intron (ENSCAFG00000000828, intron 1 of 20)	Intergenic	-	Non-repeat	NvsC	0.473099378	0
chr1_54523501	chr1	54523501	54524000	10	+	-5133	ENSCAFG00000033927	NA	NA	NA	ENSCAFG00000000828	intron (ENSCAFG00000000828, intron 1 of 20)	Intergenic	-	Non-repeat	NvsC	0.303817925	2.71E-08
chr1_54524001	chr1	54524001	54524500	22	+	-4633	ENSCAFG00000033927	NA	NA	NA	ENSCAFG00000000828	intron (ENSCAFG00000000828, intron 1 of 20)	Intergenic	-	Non-repeat	NvsC	0.498317387	3.22E-09
chr1_54539001	chr1	54539001	54539500	15	+	10367	ENSCAFG00000033927	NA	NA	NA	ENSCAFG00000000828	intron (ENSCAFG00000000828, intron 1 of 20)	Intergenic	-	Non-repeat	NvsC	0.30983702	0
chr1_54539501	chr1	54539501	54540000	21	+	10867	ENSCAFG00000033927	NA	NA	NA	ENSCAFG00000000828	intron (ENSCAFG00000000828, intron 1 of 20)	Intergenic	-	Non-repeat	NvsC	0.402525666	0
chr1_54577001	chr1	54577001	54577500	8	+	2154	ENSCAFG00000000828	ENSCAFG00000000828	RPS6KA2	protein-coding	ENSCAFG00000000828	intron (ENSCAFG00000000828, intron 1 of 20)	Intergenic	Shore	Non-repeat	NvsC	0.296953707	7.23E-10
chr1_54581001	chr1	54581001	54581500	6	+	-1846	ENSCAFG00000000828	ENSCAFG00000000828	RPS6KA2	protein-coding	NA	Intergenic	Intergenic	Shore	Non-repeat	NvsC	0.395176619	0.076612762
chr1_54581501	chr1	54581501	54582000	15	+	-2346	ENSCAFG00000000828	ENSCAFG00000000828	RPS6KA2	protein-coding	NA	Intergenic	Intergenic	Shelf	Non-repeat	NvsC	0.623253119	0
chr1_54597001	chr1	54597001	54597500	8	+	-17846	ENSCAFG00000000828	ENSCAFG00000000828	RPS6KA2	protein-coding	NA	Intergenic	Intergenic	-	Non-repeat	NvsC	0.614982432	0.008959167
chr1_54635501	chr1	54635501	54636000	29	+	-56346	ENSCAFG00000000828	ENSCAFG00000000828	RPS6KA2	protein-coding	NA	Intergenic	CpG	CpG Island	Non-repeat	NvsC	0.341700546	0.026492583
chr1_54646501	chr1	54646501	54647000	6	+	60395	ENSCAFG00000036734	NA	NA	NA	NA	Intergenic	L1MC|LINE|L1	-	Repeat	NvsC	0.306002667	0
chr1_54654501	chr1	54654501	54655000	9	+	52395	ENSCAFG00000036734	NA	NA	NA	NA	Intergenic	MLT1B|LTR|ERVL-MaLR	-	Repeat	NvsC	0.373715345	0.021543628
chr1_54684501	chr1	54684501	54685000	14	+	22395	ENSCAFG00000036734	NA	NA	NA	NA	Intergenic	Intergenic	Shore	Non-repeat	NvsC	0.3904617	0
chr1_54693501	chr1	54693501	54694000	10	+	13395	ENSCAFG00000036734	NA	NA	NA	NA	Intergenic	Intergenic	-	Non-repeat	NvsC	0.385943271	0
chr1_54745501	chr1	54745501	54746000	17	+	-38605	ENSCAFG00000036734	NA	NA	NA	NA	Intergenic	L2a|LINE|L2	-	Repeat	NvsC	0.301724686	0.202240548
chr1_54746001	chr1	54746001	54746500	25	+	-39105	ENSCAFG00000036734	NA	NA	NA	NA	Intergenic	Intergenic	-	Non-repeat	NvsC	0.339957651	0.063086841
chr1_54747001	chr1	54747001	54747500	13	+	-40105	ENSCAFG00000036734	NA	NA	NA	NA	Intergenic	Intergenic	-	Non-repeat	NvsC	0.287975177	0.033236685
chr1_54776501	chr1	54776501	54777000	9	+	43525	ENSCAFG00000000842	ENSCAFG00000000842	RNASET2	protein-coding	NA	Intergenic	MER21C|LTR|ERVL	-	Repeat	NvsC	0.291941965	0.040007382
chr1_54781501	chr1	54781501	54782000	16	+	38525	ENSCAFG00000000842	ENSCAFG00000000842	RNASET2	protein-coding	NA	Intergenic	Charlie4a|DNA|hAT-Charlie	-	Repeat	NvsC	0.310830417	0.073244467
chr1_54784501	chr1	54784501	54785000	17	+	35525	ENSCAFG00000000842	ENSCAFG00000000842	RNASET2	protein-coding	NA	Intergenic	Intergenic	Shore	Non-repeat	NvsC	0.380922902	5.78E-09
chr1_54795001	chr1	54795001	54795500	8	+	25025	ENSCAFG00000000842	ENSCAFG00000000842	RNASET2	protein-coding	NA	Intergenic	Intergenic	Shelf	Non-repeat	NvsC	0.307669309	9.29E-08
chr1_54829001	chr1	54829001	54829500	7	+	-8975	ENSCAFG00000000842	ENSCAFG00000000842	RNASET2	protein-coding	NA	Intergenic	SINEC_a2|SINE|tRNA-Lys	-	Repeat	NvsC	0.30677578	0.081071625
chr1_54880001	chr1	54880001	54880500	16	+	5734	ENSCAFG00000000849	NA	NA	NA	NA	Intergenic	Intergenic	-	Non-repeat	NvsC	0.418063274	0
chr1_54884001	chr1	54884001	54884500	15	+	1734	ENSCAFG00000000849	NA	NA	NA	ENSCAFG00000000849	TTS (ENSCAFG00000000849)	Intergenic	-	Non-repeat	NvsC	0.304153066	0.131590589
chr1_54890501	chr1	54890501	54891000	8	+	119	ENSCAFG00000039218	NA	NA	NA	ENSCAFG00000039218	exon (ENSCAFG00000039218, exon 1 of 2)	Intergenic	-	Non-repeat	NvsC	0.309697935	0
chr1_54891001	chr1	54891001	54891500	14	+	-381	ENSCAFG00000039218	NA	NA	NA	ENSCAFG00000039218	promoter-TSS (ENSCAFG00000039218)	Intergenic	-	Non-repeat	NvsC	0.486400815	0.125072835
chr1_54907501	chr1	54907501	54908000	10	+	14552	ENSCAFG00000021446	NA	NA	NA	NA	Intergenic	L2a|LINE|L2	-	Repeat	NvsC	0.348758932	0
chr1_54910501	chr1	54910501	54911000	10	+	17552	ENSCAFG00000021446	NA	NA	NA	NA	Intergenic	Intergenic	-	Non-repeat	NvsC	0.485651408	0.075744097
chr1_54925001	chr1	54925001	54925500	16	+	-7559	ENSCAFG00000030966	ENSCAFG00000030966	CCR6	protein-coding	NA	Intergenic	Intergenic	-	Non-repeat	NvsC	0.529133211	0
chr1_54947001	chr1	54947001	54947500	13	+	14441	ENSCAFG00000030966	ENSCAFG00000030966	CCR6	protein-coding	ENSCAFG00000030966	intron (ENSCAFG00000030966, intron 2 of 3)	SINEC_Cf2|SINE|tRNA-Lys	-	Repeat	NvsC	0.759155743	0.095440071
chr1_54958501	chr1	54958501	54959000	30	+	18365	ENSCAFG00000000853	ENSCAFG00000000853	GPR31	protein-coding	ENSCAFG00000030966	exon (ENSCAFG00000030966, exon 4 of 4)	CpG	CpG Island	Non-repeat	NvsC	0.300802603	3.31E-10
chr1_54966001	chr1	54966001	54966500	12	+	10865	ENSCAFG00000000853	ENSCAFG00000000853	GPR31	protein-coding	NA	Intergenic	Intergenic	-	Non-repeat	NvsC	0.300474103	0.036864997
chr1_55029501	chr1	55029501	55030000	22	+	6130	ENSCAFG00000000857	NA	NA	NA	NA	Intergenic	MLT1D|LTR|ERVL-MaLR	Shore	Repeat	NvsC	0.381554477	0
chr1_55041001	chr1	55041001	55041500	16	+	-3346	ENSCAFG00000023119	NA	NA	NA	NA	Intergenic	Intergenic	-	Non-repeat	NvsC	0.283878731	0
chr1_55052501	chr1	55052501	55053000	7	+	-14846	ENSCAFG00000023119	NA	NA	NA	ENSCAFG00000000858	exon (ENSCAFG00000000858, exon 9 of 9)	Intergenic	-	Non-repeat	NvsC	0.321199885	6.33E-10
chr1_55062001	chr1	55062001	55062500	17	+	-24346	ENSCAFG00000023119	NA	NA	NA	ENSCAFG00000000858	intron (ENSCAFG00000000858, intron 8 of 8)	Intergenic	Shore	Non-repeat	NvsC	0.313560814	0.100617831
chr1_55063001	chr1	55063001	55063500	6	+	-25346	ENSCAFG00000023119	NA	NA	NA	ENSCAFG00000000858	intron (ENSCAFG00000000858, intron 8 of 8)	Intergenic	Shore	Non-repeat	NvsC	0.297875823	1.15E-06
chr1_55098001	chr1	55098001	55098500	9	+	-5458	ENSCAFG00000000858	ENSCAFG00000000858	UNC93A	protein-coding	NA	Intergenic	Intergenic	-	Non-repeat	NvsC	0.377878744	0.038807415
chr1_55098501	chr1	55098501	55099000	17	+	-5958	ENSCAFG00000000858	ENSCAFG00000000858	UNC93A	protein-coding	NA	Intergenic	Intergenic	-	Non-repeat	NvsC	0.678446267	0.012807266
chr1_55099001	chr1	55099001	55099500	13	+	-6458	ENSCAFG00000000858	ENSCAFG00000000858	UNC93A	protein-coding	NA	Intergenic	Intergenic	-	Non-repeat	NvsC	0.486902049	0
chr1_55110001	chr1	55110001	55110500	24	+	-17458	ENSCAFG00000000858	ENSCAFG00000000858	UNC93A	protein-coding	NA	Intergenic	Intergenic	-	Non-repeat	NvsC	0.28977165	1.57E-16
chr1_55140001	chr1	55140001	55140500	17	+	-12048	ENSCAFG00000034068	NA	NA	NA	NA	Intergenic	Intergenic	-	Non-repeat	NvsC	0.355510142	0
chr1_55142001	chr1	55142001	55142500	15	+	-14048	ENSCAFG00000034068	NA	NA	NA	NA	Intergenic	Intergenic	-	Non-repeat	NvsC	0.298221113	7.65E-10
chr1_55142501	chr1	55142501	55143000	11	+	-14548	ENSCAFG00000034068	NA	NA	NA	NA	Intergenic	Intergenic	-	Non-repeat	NvsC	0.385987821	0.081032769
chr1_55164501	chr1	55164501	55165000	18	+	-36548	ENSCAFG00000034068	NA	NA	NA	NA	Intergenic	Intergenic	CpG Island	Non-repeat	NvsC	0.391869494	0.016582617
chr1_55167001	chr1	55167001	55167500	11	+	-39048	ENSCAFG00000034068	NA	NA	NA	NA	Intergenic	Intergenic	Shelf	Non-repeat	NvsC	0.329306603	4.98E-07
chr1_55167501	chr1	55167501	55168000	13	+	-39548	ENSCAFG00000034068	NA	NA	NA	NA	Intergenic	L2a|LINE|L2	Shelf	Repeat	NvsC	0.529626749	2.43E-07
chr1_55173001	chr1	55173001	55173500	9	+	37693	ENSCAFG00000038962	NA	NA	NA	NA	Intergenic	Intergenic	-	Non-repeat	NvsC	0.552858263	0
chr1_55173501	chr1	55173501	55174000	17	+	37193	ENSCAFG00000038962	NA	NA	NA	NA	Intergenic	Intergenic	-	Non-repeat	NvsC	0.45233263	0
chr1_55175001	chr1	55175001	55175500	10	+	35693	ENSCAFG00000038962	NA	NA	NA	NA	Intergenic	Intergenic	-	Non-repeat	NvsC	0.494366182	0.007605806
chr1_55175501	chr1	55175501	55176000	10	+	35193	ENSCAFG00000038962	NA	NA	NA	NA	Intergenic	SINEC_Cf|SINE|tRNA-Lys	-	Repeat	NvsC	0.314789038	5.92E-08
chr1_55211501	chr1	55211501	55212000	22	+	-143	ENSCAFG00000036642	NA	NA	NA	ENSCAFG00000036642	promoter-TSS (ENSCAFG00000036642)	Intergenic	Shore	Non-repeat	NvsC	0.37451883	0
chr1_55252501	chr1	55252501	55253000	18	+	14480	ENSCAFG00000033946	ENSCAFG00000033946	LOC106559705	ncRNA	NA	Intergenic	Intergenic	-	Non-repeat	NvsC	0.361915114	0.078206131
chr1_55262001	chr1	55262001	55262500	8	+	4980	ENSCAFG00000033946	ENSCAFG00000033946	LOC106559705	ncRNA	ENSCAFG00000033946	intron (ENSCAFG00000033946, intron 1 of 2)	Intergenic	-	Non-repeat	NvsC	0.307341667	0.021213161
chr1_55262501	chr1	55262501	55263000	4	+	4480	ENSCAFG00000033946	ENSCAFG00000033946	LOC106559705	ncRNA	ENSCAFG00000033946	intron (ENSCAFG00000033946, intron 1 of 2)	Intergenic	-	Non-repeat	NvsC	0.444512065	2.15E-07
chr1_55276501	chr1	55276501	55277000	10	+	-9520	ENSCAFG00000033946	ENSCAFG00000033946	LOC106559705	ncRNA	NA	Intergenic	(CA)n|Simple_repeat|Simple_repeat	Shore	Repeat	NvsC	0.360025011	0.030195557
chr1_55296001	chr1	55296001	55296500	35	+	-29020	ENSCAFG00000033946	ENSCAFG00000033946	LOC106559705	ncRNA	NA	Intergenic	CpG	CpG Island	Non-repeat	NvsC	0.367295403	0.033312318
chr1_55297501	chr1	55297501	55298000	22	+	-30520	ENSCAFG00000033946	ENSCAFG00000033946	LOC106559705	ncRNA	NA	Intergenic	Intergenic	CpG Island	Non-repeat	NvsC	0.309175938	0.118522772
chr1_55299501	chr1	55299501	55300000	17	+	-32520	ENSCAFG00000033946	ENSCAFG00000033946	LOC106559705	ncRNA	NA	Intergenic	Intergenic	Shore	Non-repeat	NvsC	0.31454815	0
chr1_55307001	chr1	55307001	55307500	16	+	-40020	ENSCAFG00000033946	ENSCAFG00000033946	LOC106559705	ncRNA	NA	Intergenic	Intergenic	Shelf	Non-repeat	NvsC	0.405756559	0
chr1_55308001	chr1	55308001	55308500	10	+	-41020	ENSCAFG00000033946	ENSCAFG00000033946	LOC106559705	ncRNA	NA	Intergenic	MIRc|SINE|MIR	Shelf	Repeat	NvsC	0.478873197	4.17E-09
chr1_55308501	chr1	55308501	55309000	11	+	-41520	ENSCAFG00000033946	ENSCAFG00000033946	LOC106559705	ncRNA	NA	Intergenic	Intergenic	Shelf	Non-repeat	NvsC	0.579435871	3.88E-09
chr1_55309001	chr1	55309001	55309500	4	+	-42020	ENSCAFG00000033946	ENSCAFG00000033946	LOC106559705	ncRNA	NA	Intergenic	Intergenic	-	Non-repeat	NvsC	0.292262577	2.17E-06
chr1_55318001	chr1	55318001	55318500	13	+	-51020	ENSCAFG00000033946	ENSCAFG00000033946	LOC106559705	ncRNA	NA	Intergenic	Intergenic	-	Non-repeat	NvsC	0.303858476	0.03589927
chr1_55319001	chr1	55319001	55319500	15	+	-52020	ENSCAFG00000033946	ENSCAFG00000033946	LOC106559705	ncRNA	NA	Intergenic	Intergenic	-	Non-repeat	NvsC	0.382305748	0.013138175
chr1_55324001	chr1	55324001	55324500	19	+	-57020	ENSCAFG00000033946	ENSCAFG00000033946	LOC106559705	ncRNA	NA	Intergenic	Intergenic	-	Non-repeat	NvsC	0.330426933	0.07266376
chr1_55354501	chr1	55354501	55355000	14	+	42939	ENSCAFG00000035737	NA	NA	NA	NA	Intergenic	Intergenic	Shore	Non-repeat	NvsC	0.394852592	0
chr1_55407001	chr1	55407001	55407500	8	+	-9561	ENSCAFG00000035737	NA	NA	NA	NA	Intergenic	Intergenic	-	Non-repeat	NvsC	0.365674817	1.65E-08
chr1_55413001	chr1	55413001	55413500	6	+	-15561	ENSCAFG00000035737	NA	NA	NA	NA	Intergenic	Intergenic	Shore	Non-repeat	NvsC	0.460961319	0
chr1_55413501	chr1	55413501	55414000	23	+	-16061	ENSCAFG00000035737	NA	NA	NA	NA	Intergenic	MLT1I|LTR|ERVL-MaLR	Shore	Repeat	NvsC	0.538829506	0.045666782
chr1_55415501	chr1	55415501	55416000	11	+	-18061	ENSCAFG00000035737	NA	NA	NA	NA	Intergenic	SINEC_a1|SINE|tRNA-Lys	Shore	Repeat	NvsC	0.400852987	0.052080196
chr1_55416001	chr1	55416001	55416500	8	+	-18561	ENSCAFG00000035737	NA	NA	NA	NA	Intergenic	SINEC_a1|SINE|tRNA-Lys	Shore	Repeat	NvsC	0.384320961	0.164777195
chr1_55416501	chr1	55416501	55417000	13	+	-18721	ENSCAFG00000000860	ENSCAFG00000000860	AFDN	protein-coding	NA	Intergenic	L2|LINE|L2	Shore	Repeat	NvsC	0.315771316	0.0398654
chr1_55436001	chr1	55436001	55436500	4	+	779	ENSCAFG00000000860	ENSCAFG00000000860	AFDN	protein-coding	ENSCAFG00000000860	intron (ENSCAFG00000000860, intron 1 of 31)	Intergenic	-	Non-repeat	NvsC	0.307185647	1.30E-07
chr1_55447501	chr1	55447501	55448000	12	+	12279	ENSCAFG00000000860	ENSCAFG00000000860	AFDN	protein-coding	ENSCAFG00000000860	intron (ENSCAFG00000000860, intron 4 of 31)	Intergenic	-	Non-repeat	NvsC	0.288184106	0.110323395
chr1_55462501	chr1	55462501	55463000	2	+	27279	ENSCAFG00000000860	ENSCAFG00000000860	AFDN	protein-coding	ENSCAFG00000000860	intron (ENSCAFG00000000860, intron 8 of 31)	Intergenic	-	Non-repeat	NvsC	0.334568196	0.019496057
chr1_55463001	chr1	55463001	55463500	6	+	27779	ENSCAFG00000000860	ENSCAFG00000000860	AFDN	protein-coding	ENSCAFG00000000860	intron (ENSCAFG00000000860, intron 8 of 31)	AT_rich|Low_complexity|Low_complexity	-	Repeat	NvsC	0.313667679	0.013442155
chr1_55467001	chr1	55467001	55467500	12	+	31779	ENSCAFG00000000860	ENSCAFG00000000860	AFDN	protein-coding	ENSCAFG00000000860	intron (ENSCAFG00000000860, intron 8 of 31)	Intergenic	-	Non-repeat	NvsC	0.368337791	0
chr1_55467501	chr1	55467501	55468000	7	+	32279	ENSCAFG00000000860	ENSCAFG00000000860	AFDN	protein-coding	ENSCAFG00000000860	intron (ENSCAFG00000000860, intron 9 of 31)	Intergenic	-	Non-repeat	NvsC	0.337857459	0.022431993
chr1_55468501	chr1	55468501	55469000	15	+	33279	ENSCAFG00000000860	ENSCAFG00000000860	AFDN	protein-coding	ENSCAFG00000000860	intron (ENSCAFG00000000860, intron 10 of 31)	Intergenic	-	Non-repeat	NvsC	0.448659473	0.026359645
chr1_55475501	chr1	55475501	55476000	6	+	40279	ENSCAFG00000000860	ENSCAFG00000000860	AFDN	protein-coding	ENSCAFG00000000860	intron (ENSCAFG00000000860, intron 11 of 31)	L2b|LINE|L2	-	Repeat	NvsC	0.378302465	0
chr1_55476001	chr1	55476001	55476500	6	+	40779	ENSCAFG00000000860	ENSCAFG00000000860	AFDN	protein-coding	ENSCAFG00000000860	intron (ENSCAFG00000000860, intron 11 of 31)	L2b|LINE|L2	-	Repeat	NvsC	0.449074354	0
chr1_55486001	chr1	55486001	55486500	13	+	50779	ENSCAFG00000000860	ENSCAFG00000000860	AFDN	protein-coding	ENSCAFG00000000860	intron (ENSCAFG00000000860, intron 16 of 31)	Intergenic	-	Non-repeat	NvsC	0.351914785	0.134531302
chr1_55486501	chr1	55486501	55487000	16	+	-51121	ENSCAFG00000000863	ENSCAFG00000000863	KIF25	protein-coding	ENSCAFG00000000860	intron (ENSCAFG00000000860, intron 17 of 31)	Intergenic	-	Non-repeat	NvsC	0.487343681	0.01507062
chr1_55498501	chr1	55498501	55499000	6	+	-39121	ENSCAFG00000000863	ENSCAFG00000000863	KIF25	protein-coding	ENSCAFG00000000860	intron (ENSCAFG00000000860, intron 21 of 31)	Intergenic	-	Non-repeat	NvsC	0.354760619	0.131391837
chr1_55499001	chr1	55499001	55499500	12	+	-38621	ENSCAFG00000000863	ENSCAFG00000000863	KIF25	protein-coding	ENSCAFG00000000860	intron (ENSCAFG00000000860, intron 21 of 31)	Intergenic	-	Non-repeat	NvsC	0.344066808	0.115194993
chr1_55500001	chr1	55500001	55500500	12	+	-37621	ENSCAFG00000000863	ENSCAFG00000000863	KIF25	protein-coding	ENSCAFG00000000860	intron (ENSCAFG00000000860, intron 21 of 31)	Intergenic	-	Non-repeat	NvsC	0.405792305	0.127521583
chr1_55502001	chr1	55502001	55502500	12	+	-35621	ENSCAFG00000000863	ENSCAFG00000000863	KIF25	protein-coding	ENSCAFG00000000860	intron (ENSCAFG00000000860, intron 21 of 31)	Intergenic	-	Non-repeat	NvsC	0.32577196	2.13E-10
chr1_55502501	chr1	55502501	55503000	10	+	-35121	ENSCAFG00000000863	ENSCAFG00000000863	KIF25	protein-coding	ENSCAFG00000000860	intron (ENSCAFG00000000860, intron 21 of 31)	Intergenic	-	Non-repeat	NvsC	0.544102685	0.004608231
chr1_55503001	chr1	55503001	55503500	26	+	-34621	ENSCAFG00000000863	ENSCAFG00000000863	KIF25	protein-coding	ENSCAFG00000000860	intron (ENSCAFG00000000860, intron 21 of 31)	Intergenic	-	Non-repeat	NvsC	0.434276635	0
chr1_55519001	chr1	55519001	55519500	9	+	-18621	ENSCAFG00000000863	ENSCAFG00000000863	KIF25	protein-coding	ENSCAFG00000000860	intron (ENSCAFG00000000860, intron 28 of 31)	Intergenic	-	Non-repeat	NvsC	0.36248847	0
chr1_55519501	chr1	55519501	55520000	8	+	-18121	ENSCAFG00000000863	ENSCAFG00000000863	KIF25	protein-coding	ENSCAFG00000000860	intron (ENSCAFG00000000860, intron 28 of 31)	Intergenic	-	Non-repeat	NvsC	0.312606344	1.16E-10
chr1_55526501	chr1	55526501	55527000	20	+	-11121	ENSCAFG00000000863	ENSCAFG00000000863	KIF25	protein-coding	ENSCAFG00000000860	intron (ENSCAFG00000000860, intron 29 of 31)	Intergenic	Shelf	Non-repeat	NvsC	0.50767646	0.054400064
chr1_55532001	chr1	55532001	55532500	8	+	-5621	ENSCAFG00000000863	ENSCAFG00000000863	KIF25	protein-coding	ENSCAFG00000000860	intron (ENSCAFG00000000860, intron 30 of 31)	Intergenic	Shore	Non-repeat	NvsC	0.533664814	0
chr1_55536001	chr1	55536001	55536500	18	+	-1621	ENSCAFG00000000863	ENSCAFG00000000863	KIF25	protein-coding	ENSCAFG00000000860	TTS (ENSCAFG00000000860)	Intergenic	Shore	Non-repeat	NvsC	0.334182873	3.74E-09
chr1_55537001	chr1	55537001	55537500	22	+	-621	ENSCAFG00000000863	ENSCAFG00000000863	KIF25	protein-coding	ENSCAFG00000000863	promoter-TSS (ENSCAFG00000000863)	Intergenic	Shelf	Non-repeat	NvsC	0.335355458	0
chr1_55544001	chr1	55544001	55544500	9	+	6379	ENSCAFG00000000863	ENSCAFG00000000863	KIF25	protein-coding	ENSCAFG00000000863	intron (ENSCAFG00000000863, intron 1 of 14)	L1MB7|LINE|L1	Shelf	Repeat	NvsC	0.560721257	0.067004439
chr1_55554501	chr1	55554501	55555000	15	+	16879	ENSCAFG00000000863	ENSCAFG00000000863	KIF25	protein-coding	ENSCAFG00000000863	intron (ENSCAFG00000000863, intron 5 of 14)	Intergenic	Shelf	Non-repeat	NvsC	0.33729032	3.64E-09
chr1_55692001	chr1	55692001	55692500	25	+	44254	ENSCAFG00000000866	NA	NA	NA	NA	Intergenic	CpG	CpG Island	Non-repeat	NvsC	0.312040059	8.46E-08
chr1_55692501	chr1	55692501	55693000	25	+	43754	ENSCAFG00000000866	NA	NA	NA	NA	Intergenic	Intergenic	CpG Island	Non-repeat	NvsC	0.531655471	0.048844209
chr1_55694501	chr1	55694501	55695000	15	+	41754	ENSCAFG00000000866	NA	NA	NA	NA	Intergenic	Intergenic	Shore	Non-repeat	NvsC	0.357572335	0
chr1_55703501	chr1	55703501	55704000	21	+	32754	ENSCAFG00000000866	NA	NA	NA	NA	Intergenic	Intergenic	Shelf	Non-repeat	NvsC	0.285859314	0.128670713
chr1_55708501	chr1	55708501	55709000	14	+	27754	ENSCAFG00000000866	NA	NA	NA	NA	Intergenic	Intergenic	-	Non-repeat	NvsC	0.377072296	0
chr1_55709001	chr1	55709001	55709500	15	+	27254	ENSCAFG00000000866	NA	NA	NA	NA	Intergenic	Intergenic	-	Non-repeat	NvsC	0.390480893	0
chr1_55720501	chr1	55720501	55721000	41	+	15754	ENSCAFG00000000866	NA	NA	NA	NA	Intergenic	CpG	CpG Island	Non-repeat	NvsC	0.302156484	1.31E-09
chr1_55736501	chr1	55736501	55737000	44	+	-246	ENSCAFG00000000866	NA	NA	NA	ENSCAFG00000000866	promoter-TSS (ENSCAFG00000000866)	Intergenic	-	Non-repeat	NvsC	0.316562561	0.156614391
chr1_55737001	chr1	55737001	55737500	9	+	-746	ENSCAFG00000000866	NA	NA	NA	ENSCAFG00000000866	promoter-TSS (ENSCAFG00000000866)	L1MB8|LINE|L1	-	Repeat	NvsC	0.382998461	3.76E-16
chr1_55758501	chr1	55758501	55759000	14	+	-21735	ENSCAFG00000036293	NA	NA	NA	NA	Intergenic	SINEC_a1|SINE|tRNA-Lys	Shore	Repeat	NvsC	0.338337151	0.01041718
chr1_55763501	chr1	55763501	55764000	11	+	-16735	ENSCAFG00000036293	NA	NA	NA	NA	Intergenic	L1ME1|LINE|L1	Shore	Repeat	NvsC	0.294621243	6.45E-10
chr1_55828001	chr1	55828001	55828500	7	+	2060	ENSCAFG00000029591	NA	NA	NA	ENSCAFG00000000868	intron (ENSCAFG00000000868, intron 1 of 12)	intron (NM_001177803, intron 1 of 12)	Shore	Non-repeat	NvsC	0.350565897	0
chr1_55847001	chr1	55847001	55847500	10	+	21060	ENSCAFG00000029591	NA	NA	NA	ENSCAFG00000000868	intron (ENSCAFG00000000868, intron 1 of 12)	intron (NM_001177803, intron 1 of 12)	-	Non-repeat	NvsC	0.437183542	2.26E-08
chr1_55847501	chr1	55847501	55848000	22	+	21560	ENSCAFG00000029591	NA	NA	NA	ENSCAFG00000000868	intron (ENSCAFG00000000868, intron 1 of 12)	intron (NM_001177803, intron 1 of 12)	-	Non-repeat	NvsC	0.633254917	1.87E-08
chr1_55887501	chr1	55887501	55888000	18	+	16744	ENSCAFG00000000868	ENSCAFG00000000868	SMOC2	protein-coding	ENSCAFG00000000868	intron (ENSCAFG00000000868, intron 4 of 12)	intron (NM_001177803, intron 4 of 12)	Shore	Non-repeat	NvsC	0.291391836	6.99E-08
chr1_55913001	chr1	55913001	55913500	8	+	42244	ENSCAFG00000000868	ENSCAFG00000000868	SMOC2	protein-coding	ENSCAFG00000000868	intron (ENSCAFG00000000868, intron 7 of 12)	L1MB7|LINE|L1	-	Repeat	NvsC	0.31450875	0
chr1_55945501	chr1	55945501	55946000	15	+	74744	ENSCAFG00000000868	ENSCAFG00000000868	SMOC2	protein-coding	ENSCAFG00000000868	intron (ENSCAFG00000000868, intron 8 of 12)	intron (NM_001177803, intron 8 of 12)	-	Non-repeat	NvsC	0.314696177	0
chr1_55961001	chr1	55961001	55961500	13	+	90244	ENSCAFG00000000868	ENSCAFG00000000868	SMOC2	protein-coding	ENSCAFG00000000868	intron (ENSCAFG00000000868, intron 9 of 12)	intron (NM_001177803, intron 9 of 12)	-	Non-repeat	NvsC	0.396006587	0
chr1_56074001	chr1	56074001	56074500	1	+	41276	ENSCAFG00000040639	NA	NA	NA	NA	Intergenic	L1M4b|LINE|L1	-	Repeat	NvsC	0.315037814	0
chr1_56086501	chr1	56086501	56087000	4	+	28776	ENSCAFG00000040639	NA	NA	NA	NA	Intergenic	Intergenic	-	Non-repeat	NvsC	0.286213727	1.92E-09
chr1_56102001	chr1	56102001	56102500	7	+	13276	ENSCAFG00000040639	NA	NA	NA	NA	Intergenic	Intergenic	-	Non-repeat	NvsC	0.323169362	0
chr1_56144001	chr1	56144001	56144500	9	+	-10924	ENSCAFG00000039734	NA	NA	NA	NA	Intergenic	Intergenic	-	Non-repeat	NvsC	0.308217418	0.103184873
chr1_56151001	chr1	56151001	56151500	14	+	-3924	ENSCAFG00000039734	NA	NA	NA	NA	Intergenic	Intergenic	-	Non-repeat	NvsC	0.292100251	1.37E-09
chr1_56161501	chr1	56161501	56162000	7	+	6576	ENSCAFG00000039734	NA	NA	NA	NA	Intergenic	L1ME1|LINE|L1	-	Repeat	NvsC	0.360036839	0
chr1_56173501	chr1	56173501	56174000	11	+	18576	ENSCAFG00000039734	NA	NA	NA	NA	Intergenic	Intergenic	-	Non-repeat	NvsC	0.431644106	0.095029727
chr1_56190001	chr1	56190001	56190500	8	+	-3356	ENSCAFG00000035871	NA	NA	NA	NA	Intergenic	Intergenic	Shelf	Non-repeat	NvsC	0.290898134	0
chr1_56190501	chr1	56190501	56191000	10	+	-2856	ENSCAFG00000035871	NA	NA	NA	NA	Intergenic	Intergenic	Shelf	Non-repeat	NvsC	0.536683331	0.004837721
chr1_56191001	chr1	56191001	56191500	20	+	-2356	ENSCAFG00000035871	NA	NA	NA	NA	Intergenic	Intergenic	Shelf	Non-repeat	NvsC	0.418869164	0
chr1_56223001	chr1	56223001	56223500	10	+	-2244	ENSCAFG00000022342	NA	NA	NA	NA	Intergenic	SINEC_Cf2|SINE|tRNA-Lys	-	Repeat	NvsC	0.340780628	0.026798288
chr1_56263001	chr1	56263001	56263500	15	+	37756	ENSCAFG00000022342	NA	NA	NA	NA	Intergenic	Intergenic	-	Non-repeat	NvsC	0.393134171	0.049451699
chr1_56280001	chr1	56280001	56280500	9	+	54756	ENSCAFG00000022342	NA	NA	NA	NA	Intergenic	Intergenic	-	Non-repeat	NvsC	0.34788951	0.068640758
chr1_56283501	chr1	56283501	56284000	5	+	58256	ENSCAFG00000022342	NA	NA	NA	NA	Intergenic	Intergenic	-	Non-repeat	NvsC	0.397698723	0
chr1_56291001	chr1	56291001	56291500	17	+	-57796	ENSCAFG00000027898	NA	NA	NA	NA	Intergenic	L1MC3|LINE|L1	-	Repeat	NvsC	0.335033641	7.82E-09
chr1_56325001	chr1	56325001	56325500	18	+	-23796	ENSCAFG00000027898	NA	NA	NA	NA	Intergenic	Intergenic	CpG Island	Non-repeat	NvsC	0.467501249	0
chr1_56330001	chr1	56330001	56330500	17	+	-18796	ENSCAFG00000027898	NA	NA	NA	NA	Intergenic	Intergenic	-	Non-repeat	NvsC	0.474209707	4.54E-09
chr1_56339501	chr1	56339501	56340000	24	+	-9296	ENSCAFG00000027898	NA	NA	NA	NA	Intergenic	Intergenic	CpG Island	Non-repeat	NvsC	0.330268895	1.53E-08
chr1_56351501	chr1	56351501	56352000	8	+	2704	ENSCAFG00000027898	NA	NA	NA	NA	Intergenic	Intergenic	-	Non-repeat	NvsC	0.359862099	0
chr1_56389001	chr1	56389001	56389500	9	+	38035	ENSCAFG00000000874	ENSCAFG00000000874	THBS2	protein-coding	NA	Intergenic	Intergenic	Shore	Non-repeat	NvsC	0.291141427	3.57E-10
chr1_56483501	chr1	56483501	56484000	9	+	17202	ENSCAFG00000033637	NA	NA	NA	NA	Intergenic	Intergenic	-	Non-repeat	NvsC	0.348262623	0
chr1_56484001	chr1	56484001	56484500	7	+	17702	ENSCAFG00000033637	NA	NA	NA	NA	Intergenic	Intergenic	-	Non-repeat	NvsC	0.289764978	0
chr1_56533001	chr1	56533001	56533500	19	+	8246	ENSCAFG00000039945	NA	NA	NA	NA	Intergenic	Intergenic	-	Non-repeat	NvsC	0.551770951	0
chr1_56554001	chr1	56554001	56554500	19	+	29246	ENSCAFG00000039945	NA	NA	NA	NA	Intergenic	Intergenic	Shore	Non-repeat	NvsC	0.284798043	0
chr1_56572001	chr1	56572001	56572500	10	+	47246	ENSCAFG00000039945	NA	NA	NA	ENSCAFG00000000884	TTS (ENSCAFG00000000884)	Intergenic	-	Non-repeat	NvsC	0.570394926	4.34E-09
chr1_56595501	chr1	56595501	56596000	23	+	70746	ENSCAFG00000039945	NA	NA	NA	ENSCAFG00000000884	intron (ENSCAFG00000000884, intron 23 of 23)	(CA)n|Simple_repeat|Simple_repeat	CpG Island	Repeat	NvsC	0.318108253	2.93E-09
chr1_56596501	chr1	56596501	56597000	18	+	71746	ENSCAFG00000039945	NA	NA	NA	ENSCAFG00000000884	intron (ENSCAFG00000000884, intron 23 of 23)	ERVL-B4-int|LTR|ERVL	Shore	Repeat	NvsC	0.564596715	0
chr1_56599501	chr1	56599501	56600000	10	+	74746	ENSCAFG00000039945	NA	NA	NA	ENSCAFG00000000884	intron (ENSCAFG00000000884, intron 23 of 23)	Intergenic	Shelf	Non-repeat	NvsC	0.482467355	0
chr1_56643501	chr1	56643501	56644000	12	+	74225	ENSCAFG00000000884	ENSCAFG00000000884	WDR27	protein-coding	ENSCAFG00000000884	intron (ENSCAFG00000000884, intron 23 of 23)	L1MEc|LINE|L1	-	Repeat	NvsC	0.326572703	4.30E-08
chr1_56647001	chr1	56647001	56647500	9	+	70725	ENSCAFG00000000884	ENSCAFG00000000884	WDR27	protein-coding	ENSCAFG00000000884	intron (ENSCAFG00000000884, intron 23 of 23)	Intergenic	-	Non-repeat	NvsC	0.560544467	0.048957558
chr1_56676501	chr1	56676501	56677000	8	+	41225	ENSCAFG00000000884	ENSCAFG00000000884	WDR27	protein-coding	ENSCAFG00000000884	intron (ENSCAFG00000000884, intron 19 of 23)	Intergenic	-	Non-repeat	NvsC	0.446953919	0
chr1_56678001	chr1	56678001	56678500	10	+	39725	ENSCAFG00000000884	ENSCAFG00000000884	WDR27	protein-coding	ENSCAFG00000000884	intron (ENSCAFG00000000884, intron 18 of 23)	Intergenic	-	Non-repeat	NvsC	0.33265428	0
chr1_56678501	chr1	56678501	56679000	11	+	39225	ENSCAFG00000000884	ENSCAFG00000000884	WDR27	protein-coding	ENSCAFG00000000884	intron (ENSCAFG00000000884, intron 18 of 23)	Intergenic	-	Non-repeat	NvsC	0.465688191	0
chr1_56684501	chr1	56684501	56685000	5	+	33225	ENSCAFG00000000884	ENSCAFG00000000884	WDR27	protein-coding	ENSCAFG00000000884	intron (ENSCAFG00000000884, intron 16 of 23)	Intergenic	-	Non-repeat	NvsC	0.330904257	0.00560641
chr1_56685001	chr1	56685001	56685500	14	+	32725	ENSCAFG00000000884	ENSCAFG00000000884	WDR27	protein-coding	ENSCAFG00000000884	intron (ENSCAFG00000000884, intron 15 of 23)	Intergenic	-	Non-repeat	NvsC	0.443981904	0
chr1_56694001	chr1	56694001	56694500	12	+	23725	ENSCAFG00000000884	ENSCAFG00000000884	WDR27	protein-coding	ENSCAFG00000000884	intron (ENSCAFG00000000884, intron 11 of 23)	Intergenic	-	Non-repeat	NvsC	0.401345868	0.069117835
chr1_56699001	chr1	56699001	56699500	9	+	18725	ENSCAFG00000000884	ENSCAFG00000000884	WDR27	protein-coding	ENSCAFG00000000884	intron (ENSCAFG00000000884, intron 6 of 23)	MER21C|LTR|ERVL	-	Repeat	NvsC	0.33402441	0.05568497
chr1_56701001	chr1	56701001	56701500	12	+	16725	ENSCAFG00000000884	ENSCAFG00000000884	WDR27	protein-coding	ENSCAFG00000000884	intron (ENSCAFG00000000884, intron 5 of 23)	Intergenic	-	Non-repeat	NvsC	0.322144126	4.37E-09
chr1_56701501	chr1	56701501	56702000	8	+	16225	ENSCAFG00000000884	ENSCAFG00000000884	WDR27	protein-coding	ENSCAFG00000000884	intron (ENSCAFG00000000884, intron 5 of 23)	Intergenic	-	Non-repeat	NvsC	0.424103495	0
chr1_56703001	chr1	56703001	56703500	12	+	14725	ENSCAFG00000000884	ENSCAFG00000000884	WDR27	protein-coding	ENSCAFG00000000884	intron (ENSCAFG00000000884, intron 3 of 23)	Intergenic	-	Non-repeat	NvsC	0.381840175	0
chr1_56707501	chr1	56707501	56708000	11	+	10225	ENSCAFG00000000884	ENSCAFG00000000884	WDR27	protein-coding	ENSCAFG00000000884	intron (ENSCAFG00000000884, intron 2 of 23)	Intergenic	-	Non-repeat	NvsC	0.304101283	0
chr1_56763001	chr1	56763001	56763500	6	+	24890	ENSCAFG00000039536	NA	NA	NA	NA	Intergenic	SINEC_a2|SINE|tRNA-Lys	-	Repeat	NvsC	0.379295581	0
chr1_56810001	chr1	56810001	56810500	4	+	-4102	ENSCAFG00000000886	ENSCAFG00000000886	DSE	protein-coding	NA	Intergenic	(TG)n|Simple_repeat|Simple_repeat	-	Repeat	NvsC	0.415112068	0.008806775
chr1_56820501	chr1	56820501	56821000	5	+	6398	ENSCAFG00000000886	ENSCAFG00000000886	DSE	protein-coding	ENSCAFG00000000886	intron (ENSCAFG00000000886, intron 1 of 4)	Intergenic	-	Non-repeat	NvsC	0.304452978	0
chr1_56830501	chr1	56830501	56831000	8	+	16398	ENSCAFG00000000886	ENSCAFG00000000886	DSE	protein-coding	ENSCAFG00000000886	intron (ENSCAFG00000000886, intron 1 of 4)	SINEC_b1|SINE|tRNA-Lys	-	Repeat	NvsC	0.301898122	0.03549686
chr1_56872001	chr1	56872001	56872500	9	+	7607	ENSCAFG00000023416	NA	NA	NA	NA	Intergenic	HAL1|LINE|L1	-	Repeat	NvsC	0.434339326	0
chr1_56929501	chr1	56929501	56930000	16	+	887	ENSCAFG00000000889	NA	NA	NA	ENSCAFG00000000889	intron (ENSCAFG00000000889, intron 1 of 1)	Intergenic	-	Non-repeat	NvsC	0.484379334	1.77E-10
chr1_57024001	chr1	57024001	57024500	9	+	-12908	ENSCAFG00000000894	ENSCAFG00000000894	LOC612537	protein-coding	NA	Intergenic	SINEC_Cf3|SINE|tRNA-Lys	-	Repeat	NvsC	0.306554128	2.74E-09
chr1_57064001	chr1	57064001	57064500	13	+	-48	ENSCAFG00000000897	ENSCAFG00000000897	RSPH4A	protein-coding	ENSCAFG00000000897	promoter-TSS (ENSCAFG00000000897)	Intergenic	-	Non-repeat	NvsC	0.444011553	0
chr1_57064501	chr1	57064501	57065000	15	+	452	ENSCAFG00000000897	ENSCAFG00000000897	RSPH4A	protein-coding	ENSCAFG00000000897	exon (ENSCAFG00000000897, exon 1 of 6)	Intergenic	-	Non-repeat	NvsC	0.452989088	1.07E-10
chr1_57102001	chr1	57102001	57102500	4	+	4586	ENSCAFG00000000901	ENSCAFG00000000901	ZUP1	protein-coding	ENSCAFG00000000901	intron (ENSCAFG00000000901, intron 1 of 8)	L1MC1|LINE|L1	-	Repeat	NvsC	0.374042921	0.075649561
chr1_57102501	chr1	57102501	57103000	6	+	4086	ENSCAFG00000000901	ENSCAFG00000000901	ZUP1	protein-coding	ENSCAFG00000000901	intron (ENSCAFG00000000901, intron 1 of 8)	L1MC1|LINE|L1	-	Repeat	NvsC	0.448443633	0.095059917
chr1_57168001	chr1	57168001	57168500	6	+	1306	ENSCAFG00000000908	ENSCAFG00000000908	FAM162B	protein-coding	ENSCAFG00000000908	intron (ENSCAFG00000000908, intron 2 of 3)	SINEC_Cf|SINE|tRNA-Lys	Shore	Repeat	NvsC	0.451079596	0.046104122
chr1_57168501	chr1	57168501	57169000	26	+	806	ENSCAFG00000000908	ENSCAFG00000000908	FAM162B	protein-coding	ENSCAFG00000000908	intron (ENSCAFG00000000908, intron 2 of 3)	Intergenic	CpG Island	Non-repeat	NvsC	0.432597304	0
chr1_57170001	chr1	57170001	57170500	9	+	-694	ENSCAFG00000000908	ENSCAFG00000000908	FAM162B	protein-coding	ENSCAFG00000000908	promoter-TSS (ENSCAFG00000000908)	(A)n|Simple_repeat|Simple_repeat	Shore	Repeat	NvsC	0.412697495	0
chr1_57241001	chr1	57241001	57241500	13	+	-865	ENSCAFG00000000915	ENSCAFG00000000915	RFX6	protein-coding	ENSCAFG00000000915	promoter-TSS (ENSCAFG00000000915)	SINEC_Cf2|SINE|tRNA-Lys	Shore	Repeat	NvsC	0.366150734	2.91E-09
chr1_57241501	chr1	57241501	57242000	53	+	-365	ENSCAFG00000000915	ENSCAFG00000000915	RFX6	protein-coding	ENSCAFG00000000915	promoter-TSS (ENSCAFG00000000915)	CpG	CpG Island	Non-repeat	NvsC	0.520519877	0
chr1_57364501	chr1	57364501	57365000	5	+	40557	ENSCAFG00000039408	ENSCAFG00000039408	LOC111090702	ncRNA	NA	Intergenic	Intergenic	-	Non-repeat	NvsC	0.445970004	0.013244678
chr1_57383001	chr1	57383001	57383500	6	+	59057	ENSCAFG00000039408	ENSCAFG00000039408	LOC111090702	ncRNA	NA	Intergenic	L1_Canis1|LINE|L1	-	Repeat	NvsC	0.371844937	0
chr1_57527501	chr1	57527501	57528000	53	+	-2370	ENSCAFG00000000920	ENSCAFG00000000920	VGLL2	protein-coding	NA	Intergenic	CpG	CpG Island	Non-repeat	NvsC	0.345606877	0
chr1_57530501	chr1	57530501	57531000	22	+	630	ENSCAFG00000000920	ENSCAFG00000000920	VGLL2	protein-coding	ENSCAFG00000000920	intron (ENSCAFG00000000920, intron 1 of 2)	Intergenic	CpG Island	Non-repeat	NvsC	0.364285855	0
chr1_57531001	chr1	57531001	57531500	6	+	1130	ENSCAFG00000000920	ENSCAFG00000000920	VGLL2	protein-coding	ENSCAFG00000000920	intron (ENSCAFG00000000920, intron 1 of 2)	Intergenic	Shore	Non-repeat	NvsC	0.289506984	0.102784324
chr1_57535501	chr1	57535501	57536000	11	+	5630	ENSCAFG00000000920	ENSCAFG00000000920	VGLL2	protein-coding	ENSCAFG00000000920	TTS (ENSCAFG00000000920)	MER33|DNA|hAT-Charlie	Shore	Repeat	NvsC	0.391087613	0
chr1_57616001	chr1	57616001	57616500	8	+	61373	ENSCAFG00000000923	ENSCAFG00000000923	ROS1	protein-coding	ENSCAFG00000000923	intron (ENSCAFG00000000923, intron 21 of 44)	Intergenic	-	Non-repeat	NvsC	0.335212288	0
chr1_57635001	chr1	57635001	57635500	7	+	42373	ENSCAFG00000000923	ENSCAFG00000000923	ROS1	protein-coding	ENSCAFG00000000923	intron (ENSCAFG00000000923, intron 16 of 44)	Intergenic	-	Non-repeat	NvsC	0.320182709	0.012755216
chr1_57670001	chr1	57670001	57670500	7	+	7373	ENSCAFG00000000923	ENSCAFG00000000923	ROS1	protein-coding	ENSCAFG00000000923	intron (ENSCAFG00000000923, intron 2 of 44)	Intergenic	-	Non-repeat	NvsC	0.374045307	0.079433829
chr1_57677001	chr1	57677001	57677500	7	+	373	ENSCAFG00000000923	ENSCAFG00000000923	ROS1	protein-coding	ENSCAFG00000000923	exon (ENSCAFG00000000923, exon 1 of 45)	Intergenic	-	Non-repeat	NvsC	0.293489034	0.084004328
chr1_57772001	chr1	57772001	57772500	16	+	38985	ENSCAFG00000000925	NA	NA	NA	ENSCAFG00000000925	intron (ENSCAFG00000000925, intron 12 of 13)	Intergenic	Shelf	Non-repeat	NvsC	0.310920705	0.046153022
chr1_57778001	chr1	57778001	57778500	11	+	44985	ENSCAFG00000000925	NA	NA	NA	NA	Intergenic	Intergenic	Shore	Non-repeat	NvsC	0.366744244	2.69E-10
chr1_57779501	chr1	57779501	57780000	18	+	46485	ENSCAFG00000000925	NA	NA	NA	NA	Intergenic	SINEC_Cf3|SINE|tRNA-Lys	Shore	Repeat	NvsC	0.412440661	0
chr1_57787501	chr1	57787501	57788000	6	+	41069	ENSCAFG00000000928	ENSCAFG00000000928	GOPC	protein-coding	ENSCAFG00000000928	exon (ENSCAFG00000000928, exon 8 of 8)	L1_Canis1|LINE|L1	-	Repeat	NvsC	0.327067646	8.12E-08
chr1_57822501	chr1	57822501	57823000	8	+	6069	ENSCAFG00000000928	ENSCAFG00000000928	GOPC	protein-coding	ENSCAFG00000000928	intron (ENSCAFG00000000928, intron 3 of 10)	Intergenic	-	Non-repeat	NvsC	0.484106573	0
chr1_57825001	chr1	57825001	57825500	6	+	3569	ENSCAFG00000000928	ENSCAFG00000000928	GOPC	protein-coding	ENSCAFG00000000928	intron (ENSCAFG00000000928, intron 3 of 10)	L2b|LINE|L2	Shelf	Repeat	NvsC	0.515068006	0.0065205
chr1_57825501	chr1	57825501	57826000	7	+	3069	ENSCAFG00000000928	ENSCAFG00000000928	GOPC	protein-coding	ENSCAFG00000000928	intron (ENSCAFG00000000928, intron 3 of 10)	Intergenic	Shelf	Non-repeat	NvsC	0.346712709	0
chr1_57900001	chr1	57900001	57900500	8	+	33372	ENSCAFG00000000931	ENSCAFG00000000931	NUS1	protein-coding	NA	Intergenic	Intergenic	-	Non-repeat	NvsC	0.447681175	0.038084792
chr1_57939001	chr1	57939001	57939500	5	+	72372	ENSCAFG00000000931	ENSCAFG00000000931	NUS1	protein-coding	NA	Intergenic	Intergenic	-	Non-repeat	NvsC	0.354285992	0.017235846
chr1_57945001	chr1	57945001	57945500	8	+	78372	ENSCAFG00000000931	ENSCAFG00000000931	NUS1	protein-coding	NA	Intergenic	Intergenic	-	Non-repeat	NvsC	0.389922255	0
chr1_57960501	chr1	57960501	57961000	6	+	93872	ENSCAFG00000000931	ENSCAFG00000000931	NUS1	protein-coding	NA	Intergenic	Intergenic	-	Non-repeat	NvsC	0.322371029	0.066898603
chr1_57961001	chr1	57961001	57961500	2	+	94372	ENSCAFG00000000931	ENSCAFG00000000931	NUS1	protein-coding	NA	Intergenic	Intergenic	-	Non-repeat	NvsC	0.291459358	0.115539101
chr1_58028001	chr1	58028001	58028500	6	+	161372	ENSCAFG00000000931	ENSCAFG00000000931	NUS1	protein-coding	NA	Intergenic	Intergenic	-	Non-repeat	NvsC	0.430485511	6.73E-07
chr1_58028501	chr1	58028501	58029000	5	+	161872	ENSCAFG00000000931	ENSCAFG00000000931	NUS1	protein-coding	NA	Intergenic	Intergenic	-	Non-repeat	NvsC	0.338345552	0.109287978
chr1_58081001	chr1	58081001	58081500	7	+	-172055	ENSCAFG00000000932	ENSCAFG00000000932	SLC35F1	protein-coding	NA	Intergenic	Intergenic	-	Non-repeat	NvsC	0.297032021	1.13E-10
chr1_58291001	chr1	58291001	58291500	7	+	37945	ENSCAFG00000000932	ENSCAFG00000000932	SLC35F1	protein-coding	ENSCAFG00000000932	intron (ENSCAFG00000000932, intron 2 of 7)	T-rich|Low_complexity|Low_complexity	-	Repeat	NvsC	0.324266057	5.84E-08
chr1_58352501	chr1	58352501	58353000	4	+	66003	ENSCAFG00000038769	NA	NA	NA	ENSCAFG00000000932	intron (ENSCAFG00000000932, intron 3 of 7)	Intergenic	-	Non-repeat	NvsC	0.346726584	0.048914947
chr1_58372501	chr1	58372501	58373000	6	+	46003	ENSCAFG00000038769	NA	NA	NA	ENSCAFG00000000932	intron (ENSCAFG00000000932, intron 6 of 7)	Intergenic	-	Non-repeat	NvsC	0.49176122	0.041848983
chr1_58373001	chr1	58373001	58373500	9	+	45503	ENSCAFG00000038769	NA	NA	NA	ENSCAFG00000000932	intron (ENSCAFG00000000932, intron 6 of 7)	Intergenic	-	Non-repeat	NvsC	0.405477245	1.49E-09
chr1_58390001	chr1	58390001	58390500	7	+	28503	ENSCAFG00000038769	NA	NA	NA	ENSCAFG00000000932	intron (ENSCAFG00000000932, intron 7 of 7)	Intergenic	-	Non-repeat	NvsC	0.285922407	0
chr1_58403001	chr1	58403001	58403500	7	+	15503	ENSCAFG00000038769	NA	NA	NA	NA	Intergenic	MER94|DNA|hAT-Blackjack	-	Repeat	NvsC	0.325240746	0
chr1_58451501	chr1	58451501	58452000	13	+	-24263	ENSCAFG00000035234	NA	NA	NA	NA	Intergenic	Intergenic	-	Non-repeat	NvsC	0.369998077	0
chr1_58459001	chr1	58459001	58459500	6	+	-31763	ENSCAFG00000035234	NA	NA	NA	NA	Intergenic	Intergenic	-	Non-repeat	NvsC	0.384390899	0
chr1_58583001	chr1	58583001	58583500	5	+	-4853	ENSCAFG00000029347	ENSCAFG00000029347	PLN	protein-coding	ENSCAFG00000000935	intron (ENSCAFG00000000935, intron 3 of 12)	intron (NM_001003332, intron 1 of 1)	-	Non-repeat	NvsC	0.40115071	0.124369202
chr1_58584001	chr1	58584001	58584500	6	+	-3853	ENSCAFG00000029347	ENSCAFG00000029347	PLN	protein-coding	ENSCAFG00000000935	intron (ENSCAFG00000000935, intron 3 of 12)	intron (NM_001003332, intron 1 of 1)	-	Non-repeat	NvsC	0.422608165	4.08E-09
chr1_58603501	chr1	58603501	58604000	9	+	15647	ENSCAFG00000029347	ENSCAFG00000029347	PLN	protein-coding	ENSCAFG00000000935	intron (ENSCAFG00000000935, intron 2 of 12)	L1MB8|LINE|L1	-	Repeat	NvsC	0.433975465	0.053967329
chr1_58619501	chr1	58619501	58620000	5	+	17875	ENSCAFG00000000935	ENSCAFG00000000935	CEP85L	protein-coding	ENSCAFG00000000935	intron (ENSCAFG00000000935, intron 2 of 12)	L1MD1|LINE|L1	-	Repeat	NvsC	0.295795767	0
chr1_58642501	chr1	58642501	58643000	13	+	-5125	ENSCAFG00000000935	ENSCAFG00000000935	CEP85L	protein-coding	NA	Intergenic	SINEC_Cf2|SINE|tRNA-Lys	-	Repeat	NvsC	0.285244419	0
chr1_58709501	chr1	58709501	58710000	13	+	17574	ENSCAFG00000037865	ENSCAFG00000037865	LOC102156314	ncRNA	ENSCAFG00000037865	exon (ENSCAFG00000037865, exon 2 of 2)	MER33|DNA|hAT-Charlie	Shore	Repeat	NvsC	0.727877963	0.032798341
chr1_58716001	chr1	58716001	58716500	7	+	11074	ENSCAFG00000037865	ENSCAFG00000037865	LOC102156314	ncRNA	ENSCAFG00000037865	intron (ENSCAFG00000037865, intron 3 of 3)	L1_Canis1|LINE|L1	-	Repeat	NvsC	0.394632605	0.098015278
chr1_58720501	chr1	58720501	58721000	16	+	6574	ENSCAFG00000037865	ENSCAFG00000037865	LOC102156314	ncRNA	ENSCAFG00000037865	intron (ENSCAFG00000037865, intron 1 of 3)	LTR16C|LTR|ERVL	-	Repeat	NvsC	0.292238884	0
chr1_58807001	chr1	58807001	58807500	7	+	-13991	ENSCAFG00000000939	ENSCAFG00000000939	ASF1A	protein-coding	ENSCAFG00000000938	intron (ENSCAFG00000000938, intron 4 of 9)	L1MCa|LINE|L1	-	Repeat	NvsC	0.31845576	3.63E-06
chr1_58878501	chr1	58878501	58879000	10	+	-16024	ENSCAFG00000000938	ENSCAFG00000000938	MCM9	protein-coding	NA	Intergenic	SINEC_a1|SINE|tRNA-Lys	-	Repeat	NvsC	0.303010056	0.087292076
chr1_58968001	chr1	58968001	58968500	9	+	35582	ENSCAFG00000033099	NA	NA	NA	ENSCAFG00000000942	exon (ENSCAFG00000000942, exon 2 of 18)	Intergenic	-	Non-repeat	NvsC	0.565442132	2.62E-09
chr1_58968501	chr1	58968501	58969000	3	+	35082	ENSCAFG00000033099	NA	NA	NA	ENSCAFG00000000942	exon (ENSCAFG00000000942, exon 2 of 18)	Intergenic	-	Non-repeat	NvsC	0.431455446	0
chr1_59010501	chr1	59010501	59011000	9	+	1159	ENSCAFG00000000942	ENSCAFG00000000942	FAM184A	protein-coding	ENSCAFG00000000942	intron (ENSCAFG00000000942, intron 1 of 17)	SINEC_Cf3|SINE|tRNA-Lys	Shore	Repeat	NvsC	0.470347712	0.040159794
chr1_59072001	chr1	59072001	59072500	15	+	-60341	ENSCAFG00000000942	ENSCAFG00000000942	FAM184A	protein-coding	NA	Intergenic	Intergenic	-	Non-repeat	NvsC	0.321900686	2.05E-09
chr1_59088501	chr1	59088501	59089000	15	+	-76841	ENSCAFG00000000942	ENSCAFG00000000942	FAM184A	protein-coding	NA	Intergenic	Intergenic	-	Non-repeat	NvsC	0.412109097	0
chr1_60082501	chr1	60082501	60083000	9	+	-117137	ENSCAFG00000022670	NA	NA	NA	NA	Intergenic	Intergenic	-	Non-repeat	NvsC	0.306782748	0
chr1_60243501	chr1	60243501	60244000	6	+	43863	ENSCAFG00000022670	NA	NA	NA	NA	Intergenic	L1_Canis1|LINE|L1	-	Repeat	NvsC	0.483082673	0.095533394
chr1_60261001	chr1	60261001	60261500	9	+	61363	ENSCAFG00000022670	NA	NA	NA	NA	Intergenic	Intergenic	Shore	Non-repeat	NvsC	0.294823576	6.07E-10
chr1_60441501	chr1	60441501	60442000	1	+	-53621	ENSCAFG00000038400	NA	NA	NA	NA	Intergenic	Intergenic	-	Non-repeat	NvsC	0.326436005	0.093960808
chr1_60465001	chr1	60465001	60465500	6	+	-77121	ENSCAFG00000038400	NA	NA	NA	NA	Intergenic	SINEC_a2|SINE|tRNA-Lys	-	Repeat	NvsC	0.471284638	5.33E-11
chr1_60740001	chr1	60740001	60740500	5	+	34921	ENSCAFG00000027875	NA	NA	NA	ENSCAFG00000000955	intron (ENSCAFG00000000955, intron 25 of 32)	Intergenic	-	Non-repeat	NvsC	0.526863879	0
chr1_60740501	chr1	60740501	60741000	8	+	34421	ENSCAFG00000027875	NA	NA	NA	ENSCAFG00000000955	intron (ENSCAFG00000000955, intron 25 of 32)	SINEC_a1|SINE|tRNA-Lys	-	Repeat	NvsC	0.584823948	0
chr1_60741501	chr1	60741501	60742000	5	+	33421	ENSCAFG00000027875	NA	NA	NA	ENSCAFG00000000955	intron (ENSCAFG00000000955, intron 25 of 32)	Intergenic	-	Non-repeat	NvsC	0.328840724	0
chr1_60742001	chr1	60742001	60742500	3	+	32921	ENSCAFG00000027875	NA	NA	NA	ENSCAFG00000000955	intron (ENSCAFG00000000955, intron 25 of 32)	Intergenic	-	Non-repeat	NvsC	0.422633504	0
chr1_60916501	chr1	60916501	60917000	3	+	-25037	ENSCAFG00000000958	ENSCAFG00000000958	GJA1	protein-coding	NA	Intergenic	MIR3|SINE|MIR	-	Repeat	NvsC	0.311748631	0.086610973
chr1_60936501	chr1	60936501	60937000	10	+	-5037	ENSCAFG00000000958	ENSCAFG00000000958	GJA1	protein-coding	NA	Intergenic	L2b|LINE|L2	Shelf	Repeat	NvsC	0.299646168	2.17E-07
chr1_60940501	chr1	60940501	60941000	5	+	-1037	ENSCAFG00000000958	ENSCAFG00000000958	GJA1	protein-coding	NA	Intergenic	Intergenic	-	Non-repeat	NvsC	0.371824026	0
chr1_60941501	chr1	60941501	60942000	8	+	-37	ENSCAFG00000000958	ENSCAFG00000000958	GJA1	protein-coding	ENSCAFG00000000958	promoter-TSS (ENSCAFG00000000958)	promoter-TSS (NM_001002951)	-	Non-repeat	NvsC	0.404624327	0.122749809
chr1_61322501	chr1	61322501	61323000	11	+	21991	ENSCAFG00000038372	ENSCAFG00000038372	LOC106558802	ncRNA	ENSCAFG00000038372	intron (ENSCAFG00000038372, intron 2 of 3)	Intergenic	-	Non-repeat	NvsC	0.286062071	9.24E-11
chr1_61817001	chr1	61817001	61817500	7	+	13416	ENSCAFG00000000989	ENSCAFG00000000989	SERINC1	protein-coding	ENSCAFG00000000989	intron (ENSCAFG00000000989, intron 7 of 9)	Intergenic	-	Non-repeat	NvsC	0.417350915	1.69E-10
chr1_61817501	chr1	61817501	61818000	5	+	12916	ENSCAFG00000000989	ENSCAFG00000000989	SERINC1	protein-coding	ENSCAFG00000000989	intron (ENSCAFG00000000989, intron 7 of 9)	Intergenic	-	Non-repeat	NvsC	0.449744155	9.10E-09
chr1_61918501	chr1	61918501	61919000	6	+	-41603	ENSCAFG00000033646	NA	NA	NA	NA	Intergenic	Intergenic	-	Non-repeat	NvsC	0.368274092	0.02853836
chr1_62067001	chr1	62067001	62067500	12	+	-17306	ENSCAFG00000000996	ENSCAFG00000000996	FABP7	protein-coding	NA	Intergenic	Zaphod|DNA|hAT-Tip100	-	Repeat	NvsC	0.371476843	0.030189098
chr1_62090001	chr1	62090001	62090500	9	+	-1870	ENSCAFG00000001002	ENSCAFG00000001002	SMPDL3A	protein-coding	NA	Intergenic	Intergenic	Shore	Non-repeat	NvsC	0.419394999	0.034547031
chr1_62091001	chr1	62091001	62091500	9	+	-870	ENSCAFG00000001002	ENSCAFG00000001002	SMPDL3A	protein-coding	ENSCAFG00000001002	promoter-TSS (ENSCAFG00000001002)	Intergenic	Shore	Non-repeat	NvsC	0.305491641	0.120095024
chr1_62091501	chr1	62091501	62092000	30	+	-370	ENSCAFG00000001002	ENSCAFG00000001002	SMPDL3A	protein-coding	ENSCAFG00000001002	promoter-TSS (ENSCAFG00000001002)	Intergenic	CpG Island	Non-repeat	NvsC	0.462428799	0.062124692
chr1_62092001	chr1	62092001	62092500	74	+	130	ENSCAFG00000001002	ENSCAFG00000001002	SMPDL3A	protein-coding	ENSCAFG00000001002	intron (ENSCAFG00000001002, intron 1 of 7)	CpG	CpG Island	Non-repeat	NvsC	0.325224575	0.087001048
chr1_62216001	chr1	62216001	62216500	29	+	-1192	ENSCAFG00000001006	ENSCAFG00000001006	CLVS2	protein-coding	NA	Intergenic	CpG	CpG Island	Non-repeat	NvsC	0.335234613	0.2992587
chr1_62817501	chr1	62817501	62818000	8	+	15887	ENSCAFG00000032971	NA	NA	NA	NA	Intergenic	Intergenic	-	Non-repeat	NvsC	0.409229143	0.075791429
chr1_62888501	chr1	62888501	62889000	9	+	-9536	ENSCAFG00000037261	NA	NA	NA	NA	Intergenic	SINEC_Cf|SINE|tRNA-Lys	-	Repeat	NvsC	0.457663674	0
chr1_62902001	chr1	62902001	62902500	9	+	3964	ENSCAFG00000037261	NA	NA	NA	NA	Intergenic	Intergenic	-	Non-repeat	NvsC	0.308878429	0.101484959
chr1_63107001	chr1	63107001	63107500	6	+	82332	ENSCAFG00000040472	NA	NA	NA	NA	Intergenic	MER112|DNA|hAT-Charlie	-	Repeat	NvsC	0.335889968	0
chr1_63166001	chr1	63166001	63166500	7	+	141332	ENSCAFG00000040472	NA	NA	NA	NA	Intergenic	L1MA9|LINE|L1	-	Repeat	NvsC	0.417650274	0
chr1_63166501	chr1	63166501	63167000	3	+	141832	ENSCAFG00000040472	NA	NA	NA	NA	Intergenic	Intergenic	-	Non-repeat	NvsC	0.359815555	0.14078708
chr1_63205501	chr1	63205501	63206000	7	+	180832	ENSCAFG00000040472	NA	NA	NA	NA	Intergenic	Intergenic	-	Non-repeat	NvsC	0.346432295	0.057693661
chr1_63700501	chr1	63700501	63701000	11	+	138542	ENSCAFG00000001026	NA	NA	NA	ENSCAFG00000001026	intron (ENSCAFG00000001026, intron 2 of 4)	Intergenic	-	Non-repeat	NvsC	0.363120384	0
chr1_63834501	chr1	63834501	63835000	5	+	-207460	ENSCAFG00000001028	NA	NA	NA	ENSCAFG00000001026	intron (ENSCAFG00000001026, intron 3 of 4)	Intergenic	-	Non-repeat	NvsC	0.315248058	0
chr1_63841501	chr1	63841501	63842000	15	+	-200460	ENSCAFG00000001028	NA	NA	NA	ENSCAFG00000001026	intron (ENSCAFG00000001026, intron 3 of 4)	L2b|LINE|L2	-	Repeat	NvsC	0.284022143	0.076009231
chr1_63887501	chr1	63887501	63888000	15	+	-154460	ENSCAFG00000001028	NA	NA	NA	NA	Intergenic	Intergenic	-	Non-repeat	NvsC	0.340633438	7.58E-11
chr1_63898001	chr1	63898001	63898500	5	+	-143960	ENSCAFG00000001028	NA	NA	NA	NA	Intergenic	L1MD|LINE|L1	-	Repeat	NvsC	0.297771079	0.022611012
chr1_63906001	chr1	63906001	63906500	6	+	-135960	ENSCAFG00000001028	NA	NA	NA	NA	Intergenic	Intergenic	-	Non-repeat	NvsC	0.465758956	0.084762173
chr1_63958501	chr1	63958501	63959000	13	+	-83460	ENSCAFG00000001028	NA	NA	NA	NA	Intergenic	Intergenic	Shore	Non-repeat	NvsC	0.346237662	0
chr1_63959001	chr1	63959001	63959500	7	+	-82960	ENSCAFG00000001028	NA	NA	NA	NA	Intergenic	Intergenic	Shore	Non-repeat	NvsC	0.388774892	0
chr1_63963001	chr1	63963001	63963500	14	+	-78960	ENSCAFG00000001028	NA	NA	NA	ENSCAFG00000001028	intron (ENSCAFG00000001028, intron 1 of 5)	Intergenic	Shelf	Non-repeat	NvsC	0.36519407	0.105659715
[truncated: 66,743 more rows]
