# Supplementary material for: Alternative methylation of intron motifs is associated with cancer-related gene expression in both canine mammary tumor and human breast cancer
Source: Clin Epigenetics. 2020 Jul 21;12:110. doi: 10.1186/s13148-020-00888-4 (PMC7374976; doi:10.1186/s13148-020-00888-4)
Supplement: Supplementary file 2 — Additional file 2: Supplementary Tables. Table S1. Information for CMT tissue samples. Table S2. Quality check for MBD-sequencing. Table S3. List of CMT-DMRs (68,741) and their genomic features. Table S4. List of Subtype-DMRs (68,741) and their genomic features. Table S5. Differentially methylated genes anti-correlated with expression. Table S6. Functional annotations for CMT-DMGs in 'Disease Perturbations from GEO down'. Table S7 GO terms in CMT-DMGs. Table S8. List of nearest genes from hypomethylated intergenic regions in each subtype. Table S9. GO terms in Subtype DMGs. Table S10. GO terms in the nearest genes from intergenic CMT-DMRs. Table S11. KEGG pathways in intergenic Subtype-DMRs. Table S12. Motifs enriched in hypermethylated intron bins (169, p-val < 0.01). Table S13. Motifs enriched in hypomethylated intron bins (83, p-val < 0.01). Table S14. Genes containing Pax5 motifs in their hypermethylated intronic regions. Table S15. Genes containing Pax6 motifs in their hypomethylated intronic regions. Table S16. Putative target genes with differentially methylated intron motifs. Table S17. Motif enrichment in each Subtype-DMR. Table S18. Validation target genes with differentially methylated PAX motifs. Table S19. Primers designed for BS-conversion PCR. Table S20. Validation of single CpG methylation by BS-seq in CDH5 and LRIG1 genes [file 13148_2020_888_MOESM2_ESM.zip › Additional_file_2_rev/Table S4.xlsx]

## Sheet: Table S4
Table S4. List of subtype DMRs (69,014) and their genomic features
DMR_ID	Chr	Start	End	CF	Strand	Distance to TSS	Nearest PromoterID	Nearest Ensembl	Gene Name	Gene Type	Ensembl	Annotation	Detailed Annotation	CpG_annotation	Repeat	Group	NvsC	Subtype
chr1_1	chr1	1	500	6	+	-269754	ENSCAFG00000030108	NA	NA	NA	NA	Intergenic	Bs|Satellite|Satellite	-	Repeat	Subtype	5.49e-09	0.48933
chr1_1501	chr1	1501	2000	8	+	-268254	ENSCAFG00000030108	NA	NA	NA	NA	Intergenic	Bs|Satellite|Satellite	-	Repeat	Subtype	1.98e-17	0.484354
chr1_2001	chr1	2001	2500	8	+	-267754	ENSCAFG00000030108	NA	NA	NA	NA	Intergenic	Bs|Satellite|Satellite	-	Repeat	Subtype	3.56e-07	0.467384
chr1_2501	chr1	2501	3000	12	+	-267254	ENSCAFG00000030108	NA	NA	NA	NA	Intergenic	Bs|Satellite|Satellite	-	Repeat	Subtype	1.76e-07	0.504203
chr1_3001	chr1	3001	3500	6	+	-266754	ENSCAFG00000030108	NA	NA	NA	NA	Intergenic	Bs|Satellite|Satellite	-	Repeat	Subtype	5.44e-08	0.48695
chr1_7501	chr1	7501	8000	13	+	-262254	ENSCAFG00000030108	NA	NA	NA	NA	Intergenic	Bs|Satellite|Satellite	-	Repeat	Subtype	2.82e-07	0.386012
chr1_9001	chr1	9001	9500	11	+	-260754	ENSCAFG00000030108	NA	NA	NA	NA	Intergenic	Bs|Satellite|Satellite	-	Repeat	Subtype	1.55e-05	0.465732
chr1_9501	chr1	9501	10000	14	+	-260254	ENSCAFG00000030108	NA	NA	NA	NA	Intergenic	Bs|Satellite|Satellite	-	Repeat	Subtype	5.1e-09	0.643652
chr1_10001	chr1	10001	10500	13	+	-259754	ENSCAFG00000030108	NA	NA	NA	NA	Intergenic	Bs|Satellite|Satellite	-	Repeat	Subtype	0	0.406563
chr1_12001	chr1	12001	12500	9	+	-257754	ENSCAFG00000030108	NA	NA	NA	NA	Intergenic	Bs|Satellite|Satellite	-	Repeat	Subtype	1.8e-10	0.342009
chr1_13001	chr1	13001	13500	1	+	-256754	ENSCAFG00000030108	NA	NA	NA	NA	Intergenic	CfERV1z_LTR|LTR|ERV1	-	Repeat	Subtype	2.15e-08	0.406718
chr1_23001	chr1	23001	23500	4	+	-246754	ENSCAFG00000030108	NA	NA	NA	NA	Intergenic	SAT1_CF|Satellite|Satellite	-	Repeat	Subtype	1.09e-07	0.424649
chr1_23501	chr1	23501	24000	2	+	-246254	ENSCAFG00000030108	NA	NA	NA	NA	Intergenic	SAT1_CF|Satellite|Satellite	-	Repeat	Subtype	0.0458494	0.372287
chr1_32001	chr1	32001	32500	17	+	-237754	ENSCAFG00000030108	NA	NA	NA	NA	Intergenic	Bs|Satellite|Satellite	-	Repeat	Subtype	2.72e-09	0.342261
chr1_32501	chr1	32501	33000	8	+	-237254	ENSCAFG00000030108	NA	NA	NA	NA	Intergenic	SINEC_Cf|SINE|tRNA-Lys	-	Repeat	Subtype	7.58e-11	0.361433
chr1_34501	chr1	34501	35000	16	+	-235254	ENSCAFG00000030108	NA	NA	NA	NA	Intergenic	CfERV1z_LTR|LTR|ERV1	Shelf	Repeat	Subtype	0.208115	0.375008
chr1_35001	chr1	35001	35500	14	+	-234754	ENSCAFG00000030108	NA	NA	NA	NA	Intergenic	L1_Canid|LINE|L1	Shelf	Repeat	Subtype	0.101097	0.533825
chr1_45501	chr1	45501	46000	5	+	-224254	ENSCAFG00000030108	NA	NA	NA	NA	Intergenic	Intergenic	-	Non-repeat	Subtype	0	0.427364
chr1_53001	chr1	53001	53500	9	+	-216754	ENSCAFG00000030108	NA	NA	NA	NA	Intergenic	Bs|Satellite|Satellite	-	Repeat	Subtype	0	0.370532
chr1_54001	chr1	54001	54500	13	+	-215754	ENSCAFG00000030108	NA	NA	NA	NA	Intergenic	Bs|Satellite|Satellite	-	Repeat	Subtype	0	0.34442
chr1_55501	chr1	55501	56000	10	+	-214254	ENSCAFG00000030108	NA	NA	NA	NA	Intergenic	L1_Carn7|LINE|L1	-	Repeat	Subtype	3.14e-08	0.362285
chr1_60001	chr1	60001	60500	15	+	-209754	ENSCAFG00000030108	NA	NA	NA	NA	Intergenic	L1_Carn2|LINE|L1	-	Repeat	Subtype	2.49e-06	0.355778
chr1_60501	chr1	60501	61000	5	+	-209254	ENSCAFG00000030108	NA	NA	NA	NA	Intergenic	L1_Carn2|LINE|L1	-	Repeat	Subtype	0	0.440464
chr1_61001	chr1	61001	61500	6	+	-208754	ENSCAFG00000030108	NA	NA	NA	NA	Intergenic	L1_Carn2|LINE|L1	-	Repeat	Subtype	8.09e-09	0.34514
chr1_61501	chr1	61501	62000	4	+	-208254	ENSCAFG00000030108	NA	NA	NA	NA	Intergenic	L1_Carn1|LINE|L1	-	Repeat	Subtype	0.0327903	0.383374
chr1_62001	chr1	62001	62500	5	+	-207754	ENSCAFG00000030108	NA	NA	NA	NA	Intergenic	L1_Carn1|LINE|L1	-	Repeat	Subtype	0.0386986	0.401453
chr1_63001	chr1	63001	63500	5	+	-206754	ENSCAFG00000030108	NA	NA	NA	NA	Intergenic	L1_Carn1|LINE|L1	-	Repeat	Subtype	0.0389879	0.348078
chr1_66501	chr1	66501	67000	4	+	-203254	ENSCAFG00000030108	NA	NA	NA	NA	Intergenic	(GGGTG)n|Simple_repeat|Simple_repeat	-	Repeat	Subtype	0.00877865	0.379864
chr1_73001	chr1	73001	73500	8	+	-196754	ENSCAFG00000030108	NA	NA	NA	NA	Intergenic	L1_Canid_|LINE|L1	-	Repeat	Subtype	6.87e-08	0.360256
chr1_75501	chr1	75501	76000	14	+	-194254	ENSCAFG00000030108	NA	NA	NA	NA	Intergenic	Intergenic	-	Non-repeat	Subtype	1.61e-10	0.405158
chr1_76501	chr1	76501	77000	10	+	-193254	ENSCAFG00000030108	NA	NA	NA	NA	Intergenic	SINEC_Cf|SINE|tRNA-Lys	-	Repeat	Subtype	1.66e-07	0.37267
chr1_77501	chr1	77501	78000	4	+	-192254	ENSCAFG00000030108	NA	NA	NA	NA	Intergenic	L1_Carn2|LINE|L1	-	Repeat	Subtype	0	0.462996
chr1_78001	chr1	78001	78500	9	+	-191754	ENSCAFG00000030108	NA	NA	NA	NA	Intergenic	CfERV1a_LTR|LTR|ERV1	-	Repeat	Subtype	0	0.355215
chr1_78501	chr1	78501	79000	16	+	-191254	ENSCAFG00000030108	NA	NA	NA	NA	Intergenic	Intergenic	-	Non-repeat	Subtype	7.02e-08	0.353048
chr1_79501	chr1	79501	80000	6	+	-190254	ENSCAFG00000030108	NA	NA	NA	NA	Intergenic	L1_Canid|LINE|L1	-	Repeat	Subtype	5.4e-07	0.413507
chr1_80001	chr1	80001	80500	8	+	-189754	ENSCAFG00000030108	NA	NA	NA	NA	Intergenic	Intergenic	-	Non-repeat	Subtype	5.04e-08	0.344121
chr1_83001	chr1	83001	83500	7	+	-186754	ENSCAFG00000030108	NA	NA	NA	NA	Intergenic	Intergenic	-	Non-repeat	Subtype	8.14e-11	0.463586
chr1_83501	chr1	83501	84000	1	+	-186254	ENSCAFG00000030108	NA	NA	NA	NA	Intergenic	L1MC3|LINE|L1	-	Repeat	Subtype	0.0151286	0.374126
chr1_84001	chr1	84001	84500	7	+	-185754	ENSCAFG00000030108	NA	NA	NA	NA	Intergenic	SINEC_b1|SINE|tRNA-Lys	-	Repeat	Subtype	8.73e-08	0.447472
chr1_84501	chr1	84501	85000	3	+	-185254	ENSCAFG00000030108	NA	NA	NA	NA	Intergenic	L1_Canid|LINE|L1	-	Repeat	Subtype	0.00869727	0.517115
chr1_85001	chr1	85001	85500	3	+	-184754	ENSCAFG00000030108	NA	NA	NA	NA	Intergenic	L1_Canid|LINE|L1	-	Repeat	Subtype	4.05e-09	0.355448
chr1_85501	chr1	85501	86000	20	+	-184254	ENSCAFG00000030108	NA	NA	NA	NA	Intergenic	Intergenic	-	Non-repeat	Subtype	0	0.340451
chr1_86001	chr1	86001	86500	6	+	-183754	ENSCAFG00000030108	NA	NA	NA	NA	Intergenic	L1M3|LINE|L1	-	Repeat	Subtype	0	0.442742
chr1_86501	chr1	86501	87000	14	+	-183254	ENSCAFG00000030108	NA	NA	NA	NA	Intergenic	SINEC_c1|SINE|tRNA-Lys	-	Repeat	Subtype	1.02e-10	0.505724
chr1_87501	chr1	87501	88000	9	+	-182254	ENSCAFG00000030108	NA	NA	NA	NA	Intergenic	L1_Carn2|LINE|L1	-	Repeat	Subtype	0	0.441151
chr1_88001	chr1	88001	88500	17	+	-181754	ENSCAFG00000030108	NA	NA	NA	NA	Intergenic	SINEC_Cf|SINE|tRNA-Lys	-	Repeat	Subtype	0.00165325	0.404195
chr1_88501	chr1	88501	89000	13	+	-181254	ENSCAFG00000030108	NA	NA	NA	NA	Intergenic	L1_Carn2|LINE|L1	-	Repeat	Subtype	3.4e-08	0.410197
chr1_89001	chr1	89001	89500	4	+	-180754	ENSCAFG00000030108	NA	NA	NA	NA	Intergenic	L1_Carn2|LINE|L1	-	Repeat	Subtype	1.01e-07	0.467495
chr1_91001	chr1	91001	91500	14	+	-178754	ENSCAFG00000030108	NA	NA	NA	NA	Intergenic	(TTTA)n|Simple_repeat|Simple_repeat	-	Repeat	Subtype	0	0.357453
chr1_165001	chr1	165001	165500	43	+	-104754	ENSCAFG00000030108	NA	NA	NA	NA	Intergenic	(CGAAT)n|Simple_repeat|Simple_repeat	-	Repeat	Subtype	0	0.414355
chr1_169501	chr1	169501	170000	11	+	-100254	ENSCAFG00000030108	NA	NA	NA	NA	Intergenic	Bs|Satellite|Satellite	-	Repeat	Subtype	1.01e-08	0.388001
chr1_174001	chr1	174001	174500	5	+	-95754	ENSCAFG00000030108	NA	NA	NA	NA	Intergenic	L1_Canid|LINE|L1	-	Repeat	Subtype	5.09e-09	0.409728
chr1_174501	chr1	174501	175000	6	+	-95254	ENSCAFG00000030108	NA	NA	NA	NA	Intergenic	L1_Canid|LINE|L1	-	Repeat	Subtype	0	0.467909
chr1_175001	chr1	175001	175500	8	+	-94754	ENSCAFG00000030108	NA	NA	NA	NA	Intergenic	SINEC_Cf|SINE|tRNA-Lys	-	Repeat	Subtype	1.18e-10	0.494412
chr1_178501	chr1	178501	179000	7	+	-91254	ENSCAFG00000030108	NA	NA	NA	NA	Intergenic	Intergenic	-	Non-repeat	Subtype	0.0292889	0.351528
chr1_187001	chr1	187001	187500	8	+	-82754	ENSCAFG00000030108	NA	NA	NA	NA	Intergenic	SINEC_Cf|SINE|tRNA-Lys	-	Repeat	Subtype	9.21e-08	0.478463
chr1_188501	chr1	188501	189000	3	+	-81254	ENSCAFG00000030108	NA	NA	NA	NA	Intergenic	L1_Canid_|LINE|L1	-	Repeat	Subtype	4.53e-07	0.35615
chr1_189001	chr1	189001	189500	3	+	-80754	ENSCAFG00000030108	NA	NA	NA	NA	Intergenic	L1_Carn2|LINE|L1	-	Repeat	Subtype	1.23e-06	0.358331
chr1_189501	chr1	189501	190000	5	+	-80254	ENSCAFG00000030108	NA	NA	NA	NA	Intergenic	L1_Carn2|LINE|L1	-	Repeat	Subtype	0	0.524141
chr1_190001	chr1	190001	190500	6	+	-79754	ENSCAFG00000030108	NA	NA	NA	NA	Intergenic	L1_Carn2|LINE|L1	-	Repeat	Subtype	0	0.443424
chr1_190501	chr1	190501	191000	5	+	-79254	ENSCAFG00000030108	NA	NA	NA	NA	Intergenic	L1_Carn2|LINE|L1	-	Repeat	Subtype	0	0.368603
chr1_193501	chr1	193501	194000	9	+	-76254	ENSCAFG00000030108	NA	NA	NA	NA	Intergenic	L1_Canid_|LINE|L1	-	Repeat	Subtype	7.03e-10	0.435187
chr1_194001	chr1	194001	194500	16	+	-75754	ENSCAFG00000030108	NA	NA	NA	NA	Intergenic	L1_Carn7|LINE|L1	-	Repeat	Subtype	9.86e-06	0.461714
chr1_194501	chr1	194501	195000	6	+	-75254	ENSCAFG00000030108	NA	NA	NA	NA	Intergenic	CfERV1z_LTR|LTR|ERV1	-	Repeat	Subtype	3.33e-10	0.337257
chr1_195001	chr1	195001	195500	15	+	-74754	ENSCAFG00000030108	NA	NA	NA	NA	Intergenic	L1_Canid|LINE|L1	-	Repeat	Subtype	5.43e-10	0.496197
chr1_198501	chr1	198501	199000	9	+	-71254	ENSCAFG00000030108	NA	NA	NA	NA	Intergenic	Intergenic	-	Non-repeat	Subtype	0	0.342999
chr1_199001	chr1	199001	199500	9	+	-70754	ENSCAFG00000030108	NA	NA	NA	NA	Intergenic	Intergenic	-	Non-repeat	Subtype	1.03e-08	0.392534
chr1_199501	chr1	199501	200000	11	+	-70254	ENSCAFG00000030108	NA	NA	NA	NA	Intergenic	(CACCC)n|Simple_repeat|Simple_repeat	-	Repeat	Subtype	0.0133511	0.380906
chr1_205001	chr1	205001	205500	8	+	-64754	ENSCAFG00000030108	NA	NA	NA	NA	Intergenic	L1_Carn1|LINE|L1	-	Repeat	Subtype	4.35e-09	0.448008
chr1_206001	chr1	206001	206500	11	+	-63754	ENSCAFG00000030108	NA	NA	NA	NA	Intergenic	L1_Canis1|LINE|L1	-	Repeat	Subtype	0.0713029	0.383278
chr1_240501	chr1	240501	241000	5	+	-29254	ENSCAFG00000030108	NA	NA	NA	NA	Intergenic	CfERV1z_LTR|LTR|ERV1	-	Repeat	Subtype	0	0.374764
chr1_329001	chr1	329001	329500	21	+	-7071	ENSCAFG00000000001	ENSCAFG00000000001	ENPP1	protein-coding	NA	Intergenic	CfERV1-int|LTR|ERV1	-	Repeat	Subtype	1.05e-08	0.455679
chr1_342501	chr1	342501	343000	2	+	-20571	ENSCAFG00000000001	ENSCAFG00000000001	ENPP1	protein-coding	NA	Intergenic	Intergenic	-	Non-repeat	Subtype	1.12e-07	0.479094
chr1_343001	chr1	343001	343500	11	+	-20356	ENSCAFG00000000002	NA	NA	NA	NA	Intergenic	Intergenic	-	Non-repeat	Subtype	0.02329	0.508905
chr1_357501	chr1	357501	358000	5	+	-5856	ENSCAFG00000000002	NA	NA	NA	NA	Intergenic	MER34A|LTR|ERV1	-	Repeat	Subtype	4.75e-05	0.368606
chr1_456501	chr1	456501	457000	6	+	-52374	ENSCAFG00000000005	NA	NA	NA	NA	Intergenic	CarSat1|Satellite|Satellite	-	Repeat	Subtype	0	0.503496
chr1_479501	chr1	479501	480000	6	+	-29374	ENSCAFG00000000005	NA	NA	NA	NA	Intergenic	Intergenic	-	Non-repeat	Subtype	4.45e-06	0.44491
chr1_493501	chr1	493501	494000	7	+	-15374	ENSCAFG00000000005	NA	NA	NA	NA	Intergenic	Intergenic	-	Non-repeat	Subtype	0.0807058	0.388296
chr1_534001	chr1	534001	534500	25	+	25126	ENSCAFG00000000005	NA	NA	NA	ENSCAFG00000000005	intron (ENSCAFG00000000005, intron 3 of 3)	Intergenic	-	Non-repeat	Subtype	0.0109644	0.335808
chr1_580501	chr1	580501	581000	5	+	9342	ENSCAFG00000000006	NA	NA	NA	NA	Intergenic	Intergenic	-	Non-repeat	Subtype	0.0698379	0.426191
chr1_599501	chr1	599501	600000	14	+	28342	ENSCAFG00000000006	NA	NA	NA	ENSCAFG00000000007	TTS (ENSCAFG00000000007)	Intergenic	-	Non-repeat	Subtype	0.246242	0.392578
chr1_613001	chr1	613001	613500	9	+	22089	ENSCAFG00000000007	ENSCAFG00000000007	ADNP2	protein-coding	ENSCAFG00000000007	intron (ENSCAFG00000000007, intron 3 of 4)	SINEC_Cf|SINE|tRNA-Lys	-	Repeat	Subtype	3.34e-10	0.385129
chr1_670001	chr1	670001	670500	32	+	-34911	ENSCAFG00000000007	ENSCAFG00000000007	ADNP2	protein-coding	NA	Intergenic	CpG	CpG Island	Non-repeat	Subtype	0	0.370696
chr1_678001	chr1	678001	678500	13	+	-42911	ENSCAFG00000000007	ENSCAFG00000000007	ADNP2	protein-coding	NA	Intergenic	SINEC_b1|SINE|tRNA-Lys	-	Repeat	Subtype	1.31e-08	0.357647
chr1_708501	chr1	708501	709000	13	+	13422	ENSCAFG00000024219	NA	NA	NA	ENSCAFG00000024219	intron (ENSCAFG00000024219, intron 1 of 6)	Intergenic	Shore	Non-repeat	Subtype	1.66e-08	0.422635
chr1_740501	chr1	740501	741000	6	+	5427	ENSCAFG00000031133	NA	NA	NA	NA	Intergenic	Intergenic	-	Non-repeat	Subtype	0.14265	0.467063
chr1_741001	chr1	741001	741500	5	+	4927	ENSCAFG00000031133	NA	NA	NA	NA	Intergenic	Intergenic	-	Non-repeat	Subtype	0.218347	0.418653
chr1_754501	chr1	754501	755000	10	+	-3152	ENSCAFG00000000009	ENSCAFG00000000009	PQLC1	protein-coding	NA	Intergenic	MLT1D|LTR|ERVL-MaLR	Shelf	Repeat	Subtype	0.035999	0.503594
chr1_787001	chr1	787001	787500	7	+	19371	ENSCAFG00000032297	NA	NA	NA	ENSCAFG00000000009	intron (ENSCAFG00000000009, intron 4 of 6)	L1MEc|LINE|L1	-	Repeat	Subtype	1.9e-09	0.419605
chr1_787501	chr1	787501	788000	14	+	18871	ENSCAFG00000032297	NA	NA	NA	ENSCAFG00000000009	intron (ENSCAFG00000000009, intron 4 of 6)	L1MA9|LINE|L1	-	Repeat	Subtype	0.0302595	0.35711
chr1_822501	chr1	822501	823000	10	+	-16129	ENSCAFG00000032297	NA	NA	NA	NA	Intergenic	Intergenic	-	Non-repeat	Subtype	1.78e-07	0.387337
chr1_830501	chr1	830501	831000	10	+	-24129	ENSCAFG00000032297	NA	NA	NA	ENSCAFG00000039493	intron (ENSCAFG00000039493, intron 3 of 3)	Intergenic	Shore	Non-repeat	Subtype	0	0.455738
chr1_842001	chr1	842001	842500	8	+	24185	ENSCAFG00000039493	NA	NA	NA	ENSCAFG00000039493	intron (ENSCAFG00000039493, intron 2 of 3)	Intergenic	Shelf	Non-repeat	Subtype	0	0.367463
chr1_847001	chr1	847001	847500	17	+	19185	ENSCAFG00000039493	NA	NA	NA	ENSCAFG00000039493	intron (ENSCAFG00000039493, intron 1 of 2)	Intergenic	Shore	Non-repeat	Subtype	0.0933593	0.367822
chr1_863501	chr1	863501	864000	11	+	2685	ENSCAFG00000039493	NA	NA	NA	ENSCAFG00000039493	intron (ENSCAFG00000039493, intron 1 of 2)	Intergenic	Shore	Non-repeat	Subtype	3.92e-07	0.475306
chr1_866501	chr1	866501	867000	21	+	-315	ENSCAFG00000039493	NA	NA	NA	ENSCAFG00000039493	promoter-TSS (ENSCAFG00000039493)	Intergenic	CpG Island	Non-repeat	Subtype	0	0.337001
chr1_873501	chr1	873501	874000	15	+	-7315	ENSCAFG00000039493	NA	NA	NA	NA	Intergenic	Intergenic	Shelf	Non-repeat	Subtype	1.49e-09	0.37512
chr1_874001	chr1	874001	874500	9	+	-7815	ENSCAFG00000039493	NA	NA	NA	NA	Intergenic	Intergenic	Shelf	Non-repeat	Subtype	1.7e-07	0.344078
chr1_876501	chr1	876501	877000	10	+	9889	ENSCAFG00000028976	NA	NA	NA	NA	Intergenic	Intergenic	Shore	Non-repeat	Subtype	0.0430751	0.443671
chr1_915501	chr1	915501	916000	9	+	-29111	ENSCAFG00000028976	NA	NA	NA	ENSCAFG00000000010	intron (ENSCAFG00000000010, intron 10 of 12)	L1MDa|LINE|L1	Shelf	Repeat	Subtype	0.102249	0.484024
chr1_920001	chr1	920001	920500	9	+	25486	ENSCAFG00000000010	ENSCAFG00000000010	CTDP1	protein-coding	ENSCAFG00000000010	intron (ENSCAFG00000000010, intron 10 of 12)	Intergenic	-	Non-repeat	Subtype	0.199042	0.363274
chr1_955001	chr1	955001	955500	8	+	-9514	ENSCAFG00000000010	ENSCAFG00000000010	CTDP1	protein-coding	NA	Intergenic	Intergenic	-	Non-repeat	Subtype	4.86e-08	0.370504
chr1_992001	chr1	992001	992500	19	+	-6245	ENSCAFG00000033597	NA	NA	NA	NA	Intergenic	Intergenic	-	Non-repeat	Subtype	3.21e-10	0.37138
chr1_1000501	chr1	1000501	1001000	22	+	-3949	ENSCAFG00000039331	NA	NA	NA	NA	Intergenic	Intergenic	-	Non-repeat	Subtype	0.15922	0.394174
chr1_1010501	chr1	1010501	1011000	8	+	6051	ENSCAFG00000039331	NA	NA	NA	NA	Intergenic	Intergenic	Shore	Non-repeat	Subtype	1.61e-07	0.37887
chr1_1131001	chr1	1131001	1131500	25	+	-14428	ENSCAFG00000000011	ENSCAFG00000000011	NFATC1	protein-coding	NA	Intergenic	Intergenic	CpG Island	Non-repeat	Subtype	0	0.388808
chr1_1192001	chr1	1192001	1192500	4	+	28440	ENSCAFG00000034010	NA	NA	NA	ENSCAFG00000000012	intron (ENSCAFG00000000012, intron 13 of 28)	L1M4|LINE|L1	-	Repeat	Subtype	0.0162559	0.434836
chr1_1200001	chr1	1200001	1200500	10	+	36440	ENSCAFG00000034010	NA	NA	NA	ENSCAFG00000000012	intron (ENSCAFG00000000012, intron 12 of 28)	Intergenic	-	Non-repeat	Subtype	3.07e-07	0.461197
chr1_1216501	chr1	1216501	1217000	7	+	52940	ENSCAFG00000034010	NA	NA	NA	ENSCAFG00000000012	intron (ENSCAFG00000000012, intron 11 of 28)	SINEC_Cf2|SINE|tRNA-Lys	-	Repeat	Subtype	0.26461	0.421347
chr1_1275501	chr1	1275501	1276000	9	+	75498	ENSCAFG00000000012	ENSCAFG00000000012	ATP9B	protein-coding	ENSCAFG00000000012	intron (ENSCAFG00000000012, intron 8 of 28)	AT_rich|Low_complexity|Low_complexity	-	Repeat	Subtype	0	0.347759
chr1_1276001	chr1	1276001	1276500	8	+	74998	ENSCAFG00000000012	ENSCAFG00000000012	ATP9B	protein-coding	ENSCAFG00000000012	intron (ENSCAFG00000000012, intron 8 of 28)	Intergenic	-	Non-repeat	Subtype	0.00179711	0.44499
chr1_1317001	chr1	1317001	1317500	4	+	33998	ENSCAFG00000000012	ENSCAFG00000000012	ATP9B	protein-coding	ENSCAFG00000000012	intron (ENSCAFG00000000012, intron 5 of 28)	Intergenic	-	Non-repeat	Subtype	0	0.437724
chr1_1317501	chr1	1317501	1318000	9	+	33498	ENSCAFG00000000012	ENSCAFG00000000012	ATP9B	protein-coding	ENSCAFG00000000012	intron (ENSCAFG00000000012, intron 5 of 28)	Intergenic	-	Non-repeat	Subtype	0.0392091	0.491394
chr1_1343501	chr1	1343501	1344000	3	+	7498	ENSCAFG00000000012	ENSCAFG00000000012	ATP9B	protein-coding	ENSCAFG00000000012	intron (ENSCAFG00000000012, intron 2 of 28)	Intergenic	-	Non-repeat	Subtype	0.0690209	0.343453
chr1_1398001	chr1	1398001	1398500	8	+	-600	ENSCAFG00000037258	NA	NA	NA	ENSCAFG00000037258	promoter-TSS (ENSCAFG00000037258)	Intergenic	-	Non-repeat	Subtype	3e-09	0.344248
chr1_1404001	chr1	1404001	1404500	7	+	5400	ENSCAFG00000037258	NA	NA	NA	NA	Intergenic	Intergenic	-	Non-repeat	Subtype	2.42e-07	0.386759
chr1_1415001	chr1	1415001	1415500	11	+	13077	ENSCAFG00000000013	ENSCAFG00000000013	SALL3	protein-coding	ENSCAFG00000000013	exon (ENSCAFG00000000013, exon 4 of 4)	Intergenic	Shore	Non-repeat	Subtype	0	0.444937
chr1_1465501	chr1	1465501	1466000	13	+	6777	ENSCAFG00000035520	NA	NA	NA	NA	Intergenic	Intergenic	-	Non-repeat	Subtype	0.021667	0.347897
chr1_1471001	chr1	1471001	1471500	10	+	12277	ENSCAFG00000035520	NA	NA	NA	NA	Intergenic	Intergenic	Shore	Non-repeat	Subtype	0.154136	0.399616
chr1_1488501	chr1	1488501	1489000	7	+	29777	ENSCAFG00000035520	NA	NA	NA	NA	Intergenic	Intergenic	Shore	Non-repeat	Subtype	5.51e-06	0.346552
chr1_1598501	chr1	1598501	1599000	8	+	-14999	ENSCAFG00000000014	NA	NA	NA	NA	Intergenic	Intergenic	-	Non-repeat	Subtype	1.47e-09	0.418234
chr1_1637001	chr1	1637001	1637500	9	+	-53499	ENSCAFG00000000014	NA	NA	NA	NA	Intergenic	Intergenic	-	Non-repeat	Subtype	3.23e-08	0.571404
chr1_1655501	chr1	1655501	1656000	11	+	-71999	ENSCAFG00000000014	NA	NA	NA	NA	Intergenic	Intergenic	Shore	Non-repeat	Subtype	0.0247279	0.408253
chr1_1656001	chr1	1656001	1656500	26	+	-72499	ENSCAFG00000000014	NA	NA	NA	NA	Intergenic	Intergenic	CpG Island	Non-repeat	Subtype	4.02e-09	0.488883
chr1_1682501	chr1	1682501	1683000	9	+	-98999	ENSCAFG00000000014	NA	NA	NA	NA	Intergenic	Intergenic	-	Non-repeat	Subtype	0.0885509	0.39099
chr1_1779001	chr1	1779001	1779500	6	+	-37514	ENSCAFG00000036534	ENSCAFG00000036534	LOC102155992	ncRNA	NA	Intergenic	Intergenic	-	Non-repeat	Subtype	0.122493	0.335845
chr1_1785001	chr1	1785001	1785500	21	+	-31514	ENSCAFG00000036534	ENSCAFG00000036534	LOC102155992	ncRNA	NA	Intergenic	Intergenic	Shore	Non-repeat	Subtype	0	0.523621
chr1_1786501	chr1	1786501	1787000	38	+	-30014	ENSCAFG00000036534	ENSCAFG00000036534	LOC102155992	ncRNA	NA	Intergenic	CpG	CpG Island	Non-repeat	Subtype	0	0.369754
chr1_1821001	chr1	1821001	1821500	7	+	4486	ENSCAFG00000036534	ENSCAFG00000036534	LOC102155992	ncRNA	ENSCAFG00000036534	intron (ENSCAFG00000036534, intron 1 of 2)	MIR|SINE|MIR	Shelf	Repeat	Subtype	0.056913	0.382403
chr1_1840001	chr1	1840001	1840500	9	+	23486	ENSCAFG00000036534	ENSCAFG00000036534	LOC102155992	ncRNA	NA	Intergenic	Intergenic	Shore	Non-repeat	Subtype	0.00542701	0.361201
chr1_1846001	chr1	1846001	1846500	9	+	29486	ENSCAFG00000036534	ENSCAFG00000036534	LOC102155992	ncRNA	NA	Intergenic	Intergenic	-	Non-repeat	Subtype	1.87e-09	0.352169
chr1_1849001	chr1	1849001	1849500	18	+	32486	ENSCAFG00000036534	ENSCAFG00000036534	LOC102155992	ncRNA	NA	Intergenic	Intergenic	-	Non-repeat	Subtype	1.44e-08	0.438831
chr1_1856001	chr1	1856001	1856500	22	+	39486	ENSCAFG00000036534	ENSCAFG00000036534	LOC102155992	ncRNA	NA	Intergenic	SINEC_Cf|SINE|tRNA-Lys	Shore	Repeat	Subtype	7.17e-10	0.35723
chr1_1856501	chr1	1856501	1857000	34	+	39986	ENSCAFG00000036534	ENSCAFG00000036534	LOC102155992	ncRNA	NA	Intergenic	Intergenic	Shore	Non-repeat	Subtype	0	0.598006
chr1_1857001	chr1	1857001	1857500	6	+	40486	ENSCAFG00000036534	ENSCAFG00000036534	LOC102155992	ncRNA	NA	Intergenic	Intergenic	Shore	Non-repeat	Subtype	2.61e-06	0.472491
chr1_1885001	chr1	1885001	1885500	8	+	68486	ENSCAFG00000036534	ENSCAFG00000036534	LOC102155992	ncRNA	NA	Intergenic	Intergenic	Shore	Non-repeat	Subtype	0.119302	0.358146
chr1_1889001	chr1	1889001	1889500	8	+	72486	ENSCAFG00000036534	ENSCAFG00000036534	LOC102155992	ncRNA	NA	Intergenic	Intergenic	-	Non-repeat	Subtype	0	0.469365
chr1_1894001	chr1	1894001	1894500	9	+	77486	ENSCAFG00000036534	ENSCAFG00000036534	LOC102155992	ncRNA	NA	Intergenic	MIR3|SINE|MIR	-	Repeat	Subtype	0	0.340016
chr1_1912501	chr1	1912501	1913000	10	+	95986	ENSCAFG00000036534	ENSCAFG00000036534	LOC102155992	ncRNA	NA	Intergenic	L1MD|LINE|L1	-	Repeat	Subtype	0.0341174	0.482288
chr1_1920501	chr1	1920501	1921000	7	+	103986	ENSCAFG00000036534	ENSCAFG00000036534	LOC102155992	ncRNA	NA	Intergenic	Intergenic	-	Non-repeat	Subtype	7.93e-09	0.350768
chr1_1945501	chr1	1945501	1946000	11	+	128986	ENSCAFG00000036534	ENSCAFG00000036534	LOC102155992	ncRNA	NA	Intergenic	Intergenic	-	Non-repeat	Subtype	8.44e-10	0.339134
chr1_1969001	chr1	1969001	1969500	12	+	152486	ENSCAFG00000036534	ENSCAFG00000036534	LOC102155992	ncRNA	NA	Intergenic	L1_Carn7|LINE|L1	-	Repeat	Subtype	0.070391	0.347775
chr1_1969501	chr1	1969501	1970000	20	+	152986	ENSCAFG00000036534	ENSCAFG00000036534	LOC102155992	ncRNA	NA	Intergenic	Intergenic	-	Non-repeat	Subtype	0.164409	0.355587
chr1_2025001	chr1	2025001	2025500	8	+	148174	ENSCAFG00000036410	ENSCAFG00000036410	LOC111092037	ncRNA	NA	Intergenic	Intergenic	-	Non-repeat	Subtype	9.55e-08	0.348389
chr1_2061001	chr1	2061001	2061500	10	+	112174	ENSCAFG00000036410	ENSCAFG00000036410	LOC111092037	ncRNA	NA	Intergenic	Intergenic	-	Non-repeat	Subtype	3.63e-07	0.392106
chr1_2109001	chr1	2109001	2109500	5	+	64174	ENSCAFG00000036410	ENSCAFG00000036410	LOC111092037	ncRNA	NA	Intergenic	Intergenic	-	Non-repeat	Subtype	3.86e-08	0.345096
chr1_2118001	chr1	2118001	2118500	17	+	55174	ENSCAFG00000036410	ENSCAFG00000036410	LOC111092037	ncRNA	NA	Intergenic	Intergenic	Shore	Non-repeat	Subtype	0.00992715	0.338569
chr1_2121001	chr1	2121001	2121500	12	+	52174	ENSCAFG00000036410	ENSCAFG00000036410	LOC111092037	ncRNA	NA	Intergenic	Intergenic	CpG Island	Non-repeat	Subtype	4.03e-09	0.427591
chr1_2129001	chr1	2129001	2129500	10	+	44174	ENSCAFG00000036410	ENSCAFG00000036410	LOC111092037	ncRNA	NA	Intergenic	Intergenic	-	Non-repeat	Subtype	0.0112634	0.462871
chr1_2132501	chr1	2132501	2133000	2	+	40674	ENSCAFG00000036410	ENSCAFG00000036410	LOC111092037	ncRNA	NA	Intergenic	L1MEf|LINE|L1	-	Repeat	Subtype	6.24e-09	0.346962
chr1_2151001	chr1	2151001	2151500	4	+	22174	ENSCAFG00000036410	ENSCAFG00000036410	LOC111092037	ncRNA	NA	Intergenic	Intergenic	-	Non-repeat	Subtype	2.87e-08	0.337908
chr1_2156501	chr1	2156501	2157000	3	+	16674	ENSCAFG00000036410	ENSCAFG00000036410	LOC111092037	ncRNA	NA	Intergenic	C-rich|Low_complexity|Low_complexity	-	Repeat	Subtype	9.57e-07	0.351457
chr1_2187501	chr1	2187501	2188000	2	+	-14326	ENSCAFG00000036410	ENSCAFG00000036410	LOC111092037	ncRNA	NA	Intergenic	Intergenic	-	Non-repeat	Subtype	6.39e-09	0.486222
chr1_2190501	chr1	2190501	2191000	8	+	-17326	ENSCAFG00000036410	ENSCAFG00000036410	LOC111092037	ncRNA	NA	Intergenic	Intergenic	-	Non-repeat	Subtype	6.75e-10	0.420425
chr1_2209501	chr1	2209501	2210000	26	+	-36326	ENSCAFG00000036410	ENSCAFG00000036410	LOC111092037	ncRNA	NA	Intergenic	Intergenic	-	Non-repeat	Subtype	9.01e-08	0.357048
chr1_2308001	chr1	2308001	2308500	19	+	4749	ENSCAFG00000034839	NA	NA	NA	NA	Intergenic	Intergenic	-	Non-repeat	Subtype	4.55e-09	0.446787
chr1_2308501	chr1	2308501	2309000	4	+	5249	ENSCAFG00000034839	NA	NA	NA	NA	Intergenic	Intergenic	-	Non-repeat	Subtype	7.4e-09	0.401581
chr1_2390501	chr1	2390501	2391000	15	+	87249	ENSCAFG00000034839	NA	NA	NA	NA	Intergenic	Intergenic	-	Non-repeat	Subtype	1.18e-07	0.383395
chr1_2457001	chr1	2457001	2457500	11	+	-152830	ENSCAFG00000027476	NA	NA	NA	NA	Intergenic	Intergenic	Shore	Non-repeat	Subtype	5.84e-10	0.387588
chr1_2476501	chr1	2476501	2477000	8	+	-133330	ENSCAFG00000027476	NA	NA	NA	NA	Intergenic	SINEC_a2|SINE|tRNA-Lys	-	Repeat	Subtype	0	0.363076
chr1_2505501	chr1	2505501	2506000	3	+	-104330	ENSCAFG00000027476	NA	NA	NA	NA	Intergenic	Intergenic	-	Non-repeat	Subtype	1.26e-10	0.353518
chr1_2515001	chr1	2515001	2515500	12	+	-94830	ENSCAFG00000027476	NA	NA	NA	NA	Intergenic	Intergenic	-	Non-repeat	Subtype	0	0.606278
chr1_2515501	chr1	2515501	2516000	8	+	-94330	ENSCAFG00000027476	NA	NA	NA	NA	Intergenic	Intergenic	-	Non-repeat	Subtype	6.27e-09	0.601431
chr1_2518501	chr1	2518501	2519000	9	+	-91330	ENSCAFG00000027476	NA	NA	NA	NA	Intergenic	Intergenic	-	Non-repeat	Subtype	2.32e-09	0.389373
chr1_2523001	chr1	2523001	2523500	9	+	-86830	ENSCAFG00000027476	NA	NA	NA	NA	Intergenic	Intergenic	-	Non-repeat	Subtype	0.0635016	0.363894
chr1_2614001	chr1	2614001	2614500	8	+	4170	ENSCAFG00000027476	NA	NA	NA	NA	Intergenic	(CA)n|Simple_repeat|Simple_repeat	-	Repeat	Subtype	0.0807463	0.347668
chr1_2642001	chr1	2642001	2642500	6	+	32170	ENSCAFG00000027476	NA	NA	NA	NA	Intergenic	Intergenic	-	Non-repeat	Subtype	0.00842406	0.384135
chr1_2673501	chr1	2673501	2674000	22	+	63670	ENSCAFG00000027476	NA	NA	NA	NA	Intergenic	Intergenic	CpG Island	Non-repeat	Subtype	2.47e-08	0.389904
chr1_2765501	chr1	2765501	2766000	10	+	-24420	ENSCAFG00000000015	ENSCAFG00000000015	GALR1	protein-coding	NA	Intergenic	HERV16-int|LTR|ERVL	-	Repeat	Subtype	0	0.39671
chr1_2783501	chr1	2783501	2784000	3	+	-42420	ENSCAFG00000000015	ENSCAFG00000000015	GALR1	protein-coding	NA	Intergenic	Intergenic	-	Non-repeat	Subtype	0.0244442	0.368162
chr1_2789001	chr1	2789001	2789500	4	+	-47920	ENSCAFG00000000015	ENSCAFG00000000015	GALR1	protein-coding	NA	Intergenic	L1ME1|LINE|L1	-	Repeat	Subtype	0	0.478037
chr1_2799501	chr1	2799501	2800000	10	+	-58420	ENSCAFG00000000015	ENSCAFG00000000015	GALR1	protein-coding	NA	Intergenic	MIRc|SINE|MIR	-	Repeat	Subtype	2.25e-06	0.395626
chr1_2840501	chr1	2840501	2841000	19	+	-78472	ENSCAFG00000000016	ENSCAFG00000000016	MBP	protein-coding	NA	Intergenic	L1MD2|LINE|L1	Shelf	Repeat	Subtype	0	0.48356
chr1_2841001	chr1	2841001	2841500	10	+	-77972	ENSCAFG00000000016	ENSCAFG00000000016	MBP	protein-coding	NA	Intergenic	Intergenic	Shelf	Non-repeat	Subtype	0.00587358	0.354347
chr1_2900501	chr1	2900501	2901000	10	+	-18472	ENSCAFG00000000016	ENSCAFG00000000016	MBP	protein-coding	ENSCAFG00000000016	intron (ENSCAFG00000000016, intron 2 of 6)	Intergenic	-	Non-repeat	Subtype	2.61e-07	0.609742
chr1_2901001	chr1	2901001	2901500	10	+	-17972	ENSCAFG00000000016	ENSCAFG00000000016	MBP	protein-coding	ENSCAFG00000000016	intron (ENSCAFG00000000016, intron 2 of 6)	Intergenic	-	Non-repeat	Subtype	0	0.550081
chr1_2901501	chr1	2901501	2902000	6	+	-17472	ENSCAFG00000000016	ENSCAFG00000000016	MBP	protein-coding	ENSCAFG00000000016	intron (ENSCAFG00000000016, intron 2 of 6)	Intergenic	-	Non-repeat	Subtype	0.0801275	0.517123
chr1_2911001	chr1	2911001	2911500	21	+	-7972	ENSCAFG00000000016	ENSCAFG00000000016	MBP	protein-coding	ENSCAFG00000000016	intron (ENSCAFG00000000016, intron 2 of 6)	Intergenic	Shore	Non-repeat	Subtype	0.0376763	0.461928
chr1_2913501	chr1	2913501	2914000	4	+	-5472	ENSCAFG00000000016	ENSCAFG00000000016	MBP	protein-coding	ENSCAFG00000000016	intron (ENSCAFG00000000016, intron 2 of 6)	Intergenic	Shelf	Non-repeat	Subtype	0.0899075	0.450445
chr1_2931501	chr1	2931501	2932000	32	+	12528	ENSCAFG00000000016	ENSCAFG00000000016	MBP	protein-coding	ENSCAFG00000000016	intron (ENSCAFG00000000016, intron 3 of 6)	CpG	CpG Island	Non-repeat	Subtype	2.9e-08	0.442443
chr1_2960001	chr1	2960001	2960500	3	+	-267	ENSCAFG00000033268	NA	NA	NA	ENSCAFG00000033268	promoter-TSS (ENSCAFG00000033268)	Intergenic	-	Non-repeat	Subtype	3.29e-09	0.435065
chr1_2961001	chr1	2961001	2961500	9	+	733	ENSCAFG00000033268	NA	NA	NA	ENSCAFG00000033268	intron (ENSCAFG00000033268, intron 1 of 1)	Intergenic	-	Non-repeat	Subtype	0	0.526503
chr1_3001001	chr1	3001001	3001500	5	+	40733	ENSCAFG00000033268	NA	NA	NA	ENSCAFG00000000017	intron (ENSCAFG00000000017, intron 14 of 28)	Intergenic	-	Non-repeat	Subtype	0	0.554337
chr1_3090501	chr1	3090501	3091000	6	+	4717	ENSCAFG00000035531	NA	NA	NA	NA	Intergenic	HAL1|LINE|L1	-	Repeat	Subtype	3.37e-10	0.440185
chr1_3113501	chr1	3113501	3114000	5	+	27717	ENSCAFG00000035531	NA	NA	NA	NA	Intergenic	Intergenic	-	Non-repeat	Subtype	3.17e-06	0.375057
chr1_3128501	chr1	3128501	3129000	7	+	42717	ENSCAFG00000035531	NA	NA	NA	NA	Intergenic	Intergenic	-	Non-repeat	Subtype	0.10331	0.380611
chr1_3144001	chr1	3144001	3144500	11	+	58217	ENSCAFG00000035531	NA	NA	NA	NA	Intergenic	L1MB3|LINE|L1	Shore	Repeat	Subtype	5.62e-09	0.626582
chr1_3196501	chr1	3196501	3197000	4	+	25721	ENSCAFG00000040729	ENSCAFG00000040729	LOC111090565	ncRNA	NA	Intergenic	T-rich|Low_complexity|Low_complexity	-	Repeat	Subtype	0	0.485906
chr1_3207501	chr1	3207501	3208000	13	+	14721	ENSCAFG00000040729	ENSCAFG00000040729	LOC111090565	ncRNA	ENSCAFG00000040729	TTS (ENSCAFG00000040729)	Intergenic	-	Non-repeat	Subtype	0	0.348164
chr1_3249501	chr1	3249501	3250000	17	+	-27279	ENSCAFG00000040729	ENSCAFG00000040729	LOC111090565	ncRNA	NA	Intergenic	Intergenic	-	Non-repeat	Subtype	1.87e-07	0.384279
chr1_3294501	chr1	3294501	3295000	17	+	-13577	ENSCAFG00000000019	ENSCAFG00000000019	ZNF516	protein-coding	NA	Intergenic	Intergenic	-	Non-repeat	Subtype	2.93e-08	0.510536
chr1_3295001	chr1	3295001	3295500	3	+	-13077	ENSCAFG00000000019	ENSCAFG00000000019	ZNF516	protein-coding	NA	Intergenic	L1MC4|LINE|L1	-	Repeat	Subtype	0	0.513347
chr1_3301501	chr1	3301501	3302000	9	+	-6577	ENSCAFG00000000019	ENSCAFG00000000019	ZNF516	protein-coding	NA	Intergenic	Intergenic	Shore	Non-repeat	Subtype	0.00852251	0.423127
chr1_3306001	chr1	3306001	3306500	21	+	-2077	ENSCAFG00000000019	ENSCAFG00000000019	ZNF516	protein-coding	NA	Intergenic	Intergenic	-	Non-repeat	Subtype	0.068033	0.353962
chr1_3342001	chr1	3342001	3342500	5	+	33923	ENSCAFG00000000019	ENSCAFG00000000019	ZNF516	protein-coding	ENSCAFG00000000019	intron (ENSCAFG00000000019, intron 1 of 5)	SINEC_a1|SINE|tRNA-Lys	-	Repeat	Subtype	2.42e-08	0.607118
chr1_3352501	chr1	3352501	3353000	2	+	44423	ENSCAFG00000000019	ENSCAFG00000000019	ZNF516	protein-coding	ENSCAFG00000000019	intron (ENSCAFG00000000019, intron 1 of 5)	Intergenic	Shore	Non-repeat	Subtype	0.026232	0.507674
chr1_3359501	chr1	3359501	3360000	9	+	51423	ENSCAFG00000000019	ENSCAFG00000000019	ZNF516	protein-coding	ENSCAFG00000000019	intron (ENSCAFG00000000019, intron 1 of 5)	Intergenic	-	Non-repeat	Subtype	5.21e-08	0.417307
chr1_3362501	chr1	3362501	3363000	14	+	54423	ENSCAFG00000000019	ENSCAFG00000000019	ZNF516	protein-coding	ENSCAFG00000000019	intron (ENSCAFG00000000019, intron 1 of 5)	Intergenic	-	Non-repeat	Subtype	1.61e-09	0.641983
chr1_3363001	chr1	3363001	3363500	7	+	54923	ENSCAFG00000000019	ENSCAFG00000000019	ZNF516	protein-coding	ENSCAFG00000000019	intron (ENSCAFG00000000019, intron 1 of 5)	Intergenic	-	Non-repeat	Subtype	0	0.546265
chr1_3376501	chr1	3376501	3377000	9	+	68423	ENSCAFG00000000019	ENSCAFG00000000019	ZNF516	protein-coding	ENSCAFG00000000019	intron (ENSCAFG00000000019, intron 3 of 3)	Intergenic	Shelf	Non-repeat	Subtype	0.0223221	0.336804
chr1_3379001	chr1	3379001	3379500	31	+	70923	ENSCAFG00000000019	ENSCAFG00000000019	ZNF516	protein-coding	ENSCAFG00000000019	intron (ENSCAFG00000000019, intron 3 of 3)	Intergenic	CpG Island	Non-repeat	Subtype	0	0.338417
chr1_3405501	chr1	3405501	3406000	17	+	97423	ENSCAFG00000000019	ENSCAFG00000000019	ZNF516	protein-coding	NA	Intergenic	Intergenic	-	Non-repeat	Subtype	2.05e-06	0.368508
chr1_3417001	chr1	3417001	3417500	16	+	108923	ENSCAFG00000000019	ENSCAFG00000000019	ZNF516	protein-coding	NA	Intergenic	SINEC_Cf|SINE|tRNA-Lys	Shelf	Repeat	Subtype	5.93e-10	0.345377
chr1_3417501	chr1	3417501	3418000	8	+	109423	ENSCAFG00000000019	ENSCAFG00000000019	ZNF516	protein-coding	NA	Intergenic	Intergenic	Shelf	Non-repeat	Subtype	0.151447	0.450662
chr1_3487501	chr1	3487501	3488000	6	+	179423	ENSCAFG00000000019	ENSCAFG00000000019	ZNF516	protein-coding	NA	Intergenic	Intergenic	-	Non-repeat	Subtype	0	0.414783
chr1_3488001	chr1	3488001	3488500	9	+	179923	ENSCAFG00000000019	ENSCAFG00000000019	ZNF516	protein-coding	NA	Intergenic	CT-rich|Low_complexity|Low_complexity	-	Repeat	Subtype	6.58e-08	0.447503
chr1_3582001	chr1	3582001	3582500	4	+	273923	ENSCAFG00000000019	ENSCAFG00000000019	ZNF516	protein-coding	NA	Intergenic	Intergenic	-	Non-repeat	Subtype	0.10856	0.342762
chr1_3621501	chr1	3621501	3622000	25	+	313423	ENSCAFG00000000019	ENSCAFG00000000019	ZNF516	protein-coding	NA	Intergenic	Intergenic	-	Non-repeat	Subtype	5.8e-08	0.4238
chr1_3657001	chr1	3657001	3657500	5	+	348923	ENSCAFG00000000019	ENSCAFG00000000019	ZNF516	protein-coding	NA	Intergenic	MIRc|SINE|MIR	-	Repeat	Subtype	5.76e-08	0.337524
chr1_3805501	chr1	3805501	3806000	9	+	372600	ENSCAFG00000036842	NA	NA	NA	NA	Intergenic	Intergenic	Shelf	Non-repeat	Subtype	0	0.335752
chr1_3807501	chr1	3807501	3808000	10	+	370600	ENSCAFG00000036842	NA	NA	NA	NA	Intergenic	Intergenic	-	Non-repeat	Subtype	1.05e-09	0.385237
chr1_3903001	chr1	3903001	3903500	23	+	275100	ENSCAFG00000036842	NA	NA	NA	NA	Intergenic	Intergenic	CpG Island	Non-repeat	Subtype	1.09e-08	0.382547
chr1_3965501	chr1	3965501	3966000	9	+	212600	ENSCAFG00000036842	NA	NA	NA	NA	Intergenic	Intergenic	-	Non-repeat	Subtype	2.09e-08	0.352876
chr1_3969501	chr1	3969501	3970000	11	+	208600	ENSCAFG00000036842	NA	NA	NA	NA	Intergenic	L1_Cf|LINE|L1	-	Repeat	Subtype	1.61e-10	0.389259
chr1_4083001	chr1	4083001	4083500	9	+	95100	ENSCAFG00000036842	NA	NA	NA	NA	Intergenic	SINEC_Cf2|SINE|tRNA-Lys	Shelf	Repeat	Subtype	5.92e-08	0.343907
chr1_4151501	chr1	4151501	4152000	16	+	26600	ENSCAFG00000036842	NA	NA	NA	NA	Intergenic	Intergenic	-	Non-repeat	Subtype	0	0.366077
chr1_4159001	chr1	4159001	4159500	5	+	19100	ENSCAFG00000036842	NA	NA	NA	NA	Intergenic	Intergenic	Shore	Non-repeat	Subtype	0.0511936	0.433246
chr1_4173501	chr1	4173501	4174000	7	+	4600	ENSCAFG00000036842	NA	NA	NA	NA	Intergenic	Intergenic	-	Non-repeat	Subtype	4.18e-09	0.565999
chr1_4174001	chr1	4174001	4174500	8	+	4100	ENSCAFG00000036842	NA	NA	NA	NA	Intergenic	Intergenic	-	Non-repeat	Subtype	0	0.397669
chr1_4212501	chr1	4212501	4213000	6	+	18648	ENSCAFG00000000020	NA	NA	NA	NA	Intergenic	Intergenic	Shore	Non-repeat	Subtype	1.34e-08	0.335692
chr1_4274001	chr1	4274001	4274500	12	+	-16113	ENSCAFG00000040375	NA	NA	NA	NA	Intergenic	Intergenic	-	Non-repeat	Subtype	0.00705986	0.496843
chr1_4295001	chr1	4295001	4295500	1	+	4887	ENSCAFG00000040375	NA	NA	NA	ENSCAFG00000040375	exon (ENSCAFG00000040375, exon 2 of 2)	Intergenic	-	Non-repeat	Subtype	0.126268	0.357713
chr1_4381501	chr1	4381501	4382000	20	+	77894	ENSCAFG00000000021	ENSCAFG00000000021	ZADH2	protein-coding	NA	Intergenic	Intergenic	CpG Island	Non-repeat	Subtype	4.87e-06	0.368805
chr1_4386001	chr1	4386001	4386500	15	+	82394	ENSCAFG00000000021	ENSCAFG00000000021	ZADH2	protein-coding	NA	Intergenic	Intergenic	Shelf	Non-repeat	Subtype	0	0.366138
chr1_4398501	chr1	4398501	4399000	3	+	94894	ENSCAFG00000000021	ENSCAFG00000000021	ZADH2	protein-coding	NA	Intergenic	L1MC1|LINE|L1	Shelf	Repeat	Subtype	1.06e-05	0.424086
chr1_4414001	chr1	4414001	4414500	23	+	110394	ENSCAFG00000000021	ENSCAFG00000000021	ZADH2	protein-coding	NA	Intergenic	Intergenic	CpG Island	Non-repeat	Subtype	0.0859445	0.400138
chr1_4418501	chr1	4418501	4419000	18	+	114894	ENSCAFG00000000021	ENSCAFG00000000021	ZADH2	protein-coding	ENSCAFG00000000022	TTS (ENSCAFG00000000022)	Intergenic	CpG Island	Non-repeat	Subtype	0.118946	0.399417
chr1_4449001	chr1	4449001	4449500	4	+	-140689	ENSCAFG00000036000	NA	NA	NA	ENSCAFG00000000022	intron (ENSCAFG00000000022, intron 7 of 7)	Intergenic	-	Non-repeat	Subtype	0	0.408437
chr1_4483001	chr1	4483001	4483500	4	+	-106689	ENSCAFG00000036000	NA	NA	NA	ENSCAFG00000000022	intron (ENSCAFG00000000022, intron 7 of 7)	Intergenic	-	Non-repeat	Subtype	3.14e-08	0.512236
chr1_4536001	chr1	4536001	4536500	13	+	-53689	ENSCAFG00000036000	NA	NA	NA	ENSCAFG00000000022	intron (ENSCAFG00000000022, intron 7 of 7)	Intergenic	-	Non-repeat	Subtype	2.09e-09	0.364497
chr1_4559001	chr1	4559001	4559500	1	+	-30689	ENSCAFG00000036000	NA	NA	NA	ENSCAFG00000000022	intron (ENSCAFG00000000022, intron 7 of 7)	MIRb|SINE|MIR	-	Repeat	Subtype	8.08e-08	0.475565
chr1_4574501	chr1	4574501	4575000	8	+	-15189	ENSCAFG00000036000	NA	NA	NA	ENSCAFG00000000022	intron (ENSCAFG00000000022, intron 6 of 7)	Intergenic	-	Non-repeat	Subtype	0	0.440773
chr1_4657501	chr1	4657501	4658000	7	+	67811	ENSCAFG00000036000	NA	NA	NA	ENSCAFG00000000022	intron (ENSCAFG00000000022, intron 3 of 7)	Intergenic	-	Non-repeat	Subtype	0	0.343414
chr1_4685501	chr1	4685501	4686000	4	+	86181	ENSCAFG00000026962	NA	NA	NA	ENSCAFG00000000022	intron (ENSCAFG00000000022, intron 3 of 7)	L1_Cf|LINE|L1	-	Repeat	Subtype	2.83e-07	0.436785
chr1_4686001	chr1	4686001	4686500	10	+	85681	ENSCAFG00000026962	NA	NA	NA	ENSCAFG00000000022	intron (ENSCAFG00000000022, intron 3 of 7)	L1_Cf|LINE|L1	-	Repeat	Subtype	3.05e-08	0.399934
chr1_4743001	chr1	4743001	4743500	1	+	28681	ENSCAFG00000026962	NA	NA	NA	ENSCAFG00000000022	intron (ENSCAFG00000000022, intron 2 of 7)	Intergenic	-	Non-repeat	Subtype	6.82e-10	0.70032
chr1_4807001	chr1	4807001	4807500	6	+	32502	ENSCAFG00000000022	ENSCAFG00000000022	ZNF407	protein-coding	ENSCAFG00000000022	intron (ENSCAFG00000000022, intron 2 of 7)	Intergenic	-	Non-repeat	Subtype	2.05e-09	0.411727
chr1_4814001	chr1	4814001	4814500	4	+	25502	ENSCAFG00000000022	ENSCAFG00000000022	ZNF407	protein-coding	ENSCAFG00000000022	intron (ENSCAFG00000000022, intron 2 of 7)	Intergenic	-	Non-repeat	Subtype	0.306946	0.362443
chr1_4842501	chr1	4842501	4843000	2	+	-2998	ENSCAFG00000000022	ENSCAFG00000000022	ZNF407	protein-coding	NA	Intergenic	L1MEc|LINE|L1	-	Repeat	Subtype	0	0.426162
chr1_4852501	chr1	4852501	4853000	3	+	-12998	ENSCAFG00000000022	ENSCAFG00000000022	ZNF407	protein-coding	NA	Intergenic	MLT2B1|LTR|ERVL	-	Repeat	Subtype	0	0.553482
chr1_4902501	chr1	4902501	4903000	12	+	9225	ENSCAFG00000000024	ENSCAFG00000000024	CNDP1	protein-coding	ENSCAFG00000000024	intron (ENSCAFG00000000024, intron 1 of 11)	L1_Cf|LINE|L1	-	Repeat	Subtype	0	0.376476
chr1_4970501	chr1	4970501	4971000	10	+	9616	ENSCAFG00000000025	NA	NA	NA	ENSCAFG00000000025	intron (ENSCAFG00000000025, intron 2 of 3)	Intergenic	Shore	Non-repeat	Subtype	0	0.508757
chr1_4984501	chr1	4984501	4985000	36	+	1131	ENSCAFG00000030462	NA	NA	NA	ENSCAFG00000030462	intron (ENSCAFG00000030462, intron 1 of 1)	CpG	CpG Island	Non-repeat	Subtype	0	0.481002
chr1_4986501	chr1	4986501	4987000	8	+	-869	ENSCAFG00000030462	NA	NA	NA	ENSCAFG00000030462	promoter-TSS (ENSCAFG00000030462)	SINEC_Cf|SINE|tRNA-Lys	Shore	Repeat	Subtype	0	0.374321
chr1_5000501	chr1	5000501	5001000	9	+	-14869	ENSCAFG00000030462	NA	NA	NA	NA	Intergenic	L3|LINE|CR1	Shelf	Repeat	Subtype	0.159216	0.373877
chr1_5001501	chr1	5001501	5002000	13	+	-15869	ENSCAFG00000030462	NA	NA	NA	NA	Intergenic	Intergenic	Shelf	Non-repeat	Subtype	8.79e-08	0.35324
chr1_5011001	chr1	5011001	5011500	7	+	-24641	ENSCAFG00000036325	NA	NA	NA	NA	Intergenic	HAL1|LINE|L1	Shelf	Repeat	Subtype	0	0.428287
chr1_5022501	chr1	5022501	5023000	9	+	-13141	ENSCAFG00000036325	NA	NA	NA	NA	Intergenic	Intergenic	-	Non-repeat	Subtype	0.0191449	0.416825
chr1_5050001	chr1	5050001	5050500	6	+	14359	ENSCAFG00000036325	NA	NA	NA	ENSCAFG00000023159	intron (ENSCAFG00000023159, intron 7 of 13)	Intergenic	-	Non-repeat	Subtype	2.03e-09	0.434531
chr1_5122001	chr1	5122001	5122500	7	+	-20824	ENSCAFG00000039235	NA	NA	NA	NA	Intergenic	MLT1K|LTR|ERVL-MaLR	-	Repeat	Subtype	0	0.397994
chr1_5143501	chr1	5143501	5144000	7	+	676	ENSCAFG00000039235	NA	NA	NA	ENSCAFG00000039235	intron (ENSCAFG00000039235, intron 1 of 1)	Intergenic	-	Non-repeat	Subtype	3.06e-07	0.4722
chr1_5236501	chr1	5236501	5237000	9	+	4210	ENSCAFG00000028374	NA	NA	NA	NA	Intergenic	SINEC_c2|SINE|tRNA-Lys	-	Repeat	Subtype	6.28e-08	0.484912
chr1_5279501	chr1	5279501	5280000	7	+	-38790	ENSCAFG00000028374	NA	NA	NA	NA	Intergenic	Intergenic	-	Non-repeat	Subtype	0.0582675	0.342457
chr1_5284501	chr1	5284501	5285000	9	+	-43790	ENSCAFG00000028374	NA	NA	NA	NA	Intergenic	Intergenic	-	Non-repeat	Subtype	0.0623293	0.399686
chr1_5444001	chr1	5444001	5444500	11	+	27652	ENSCAFG00000035215	NA	NA	NA	NA	Intergenic	SINEC_Cf|SINE|tRNA-Lys	-	Repeat	Subtype	0	0.432921
chr1_5498501	chr1	5498501	5499000	32	+	82152	ENSCAFG00000035215	NA	NA	NA	NA	Intergenic	Intergenic	CpG Island	Non-repeat	Subtype	7.24e-08	0.355844
chr1_5502501	chr1	5502501	5503000	10	+	86152	ENSCAFG00000035215	NA	NA	NA	NA	Intergenic	SINEC_Cf2|SINE|tRNA-Lys	Shelf	Repeat	Subtype	0.0472158	0.447975
chr1_5512001	chr1	5512001	5512500	9	+	95652	ENSCAFG00000035215	NA	NA	NA	NA	Intergenic	SINEC_Cf|SINE|tRNA-Lys	-	Repeat	Subtype	5.45e-09	0.401191
chr1_5557001	chr1	5557001	5557500	61	+	140652	ENSCAFG00000035215	NA	NA	NA	NA	Intergenic	CpG	CpG Island	Non-repeat	Subtype	3.9e-08	0.35871
chr1_5557501	chr1	5557501	5558000	25	+	141152	ENSCAFG00000035215	NA	NA	NA	NA	Intergenic	Intergenic	Shore	Non-repeat	Subtype	0.0298712	0.393691
chr1_5583501	chr1	5583501	5584000	4	+	167152	ENSCAFG00000035215	NA	NA	NA	NA	Intergenic	Intergenic	-	Non-repeat	Subtype	0.00440317	0.419413
chr1_5610001	chr1	5610001	5610500	10	+	193652	ENSCAFG00000035215	NA	NA	NA	NA	Intergenic	L2a|LINE|L2	-	Repeat	Subtype	0	0.363662
chr1_5951001	chr1	5951001	5951500	1	+	161404	ENSCAFG00000038230	NA	NA	NA	NA	Intergenic	L2c|LINE|L2	-	Repeat	Subtype	1.87e-07	0.380249
chr1_5951501	chr1	5951501	5952000	12	+	160904	ENSCAFG00000038230	NA	NA	NA	NA	Intergenic	L2c|LINE|L2	-	Repeat	Subtype	0	0.47545
chr1_5964501	chr1	5964501	5965000	9	+	147904	ENSCAFG00000038230	NA	NA	NA	NA	Intergenic	Intergenic	-	Non-repeat	Subtype	8.05e-09	0.445576
chr1_5965001	chr1	5965001	5965500	1	+	147404	ENSCAFG00000038230	NA	NA	NA	NA	Intergenic	Intergenic	-	Non-repeat	Subtype	0	0.404196
chr1_6003001	chr1	6003001	6003500	4	+	109404	ENSCAFG00000038230	NA	NA	NA	NA	Intergenic	Intergenic	-	Non-repeat	Subtype	5.02e-09	0.556275
chr1_6136501	chr1	6136501	6137000	12	+	22631	ENSCAFG00000000031	ENSCAFG00000000031	NETO1	protein-coding	ENSCAFG00000000031	intron (ENSCAFG00000000031, intron 4 of 9)	SINEC_Cf|SINE|tRNA-Lys	-	Repeat	Subtype	0	0.37393
chr1_6208001	chr1	6208001	6208500	10	+	7834	ENSCAFG00000040076	NA	NA	NA	ENSCAFG00000000031	intron (ENSCAFG00000000031, intron 7 of 9)	SINEC_a1|SINE|tRNA-Lys	-	Repeat	Subtype	0	0.368637
chr1_6286501	chr1	6286501	6287000	11	+	-19653	ENSCAFG00000034084	ENSCAFG00000034084	LOC111093124	ncRNA	NA	Intergenic	L1MD3|LINE|L1	-	Repeat	Subtype	7.68e-09	0.505356
chr1_6292001	chr1	6292001	6292500	8	+	-25153	ENSCAFG00000034084	ENSCAFG00000034084	LOC111093124	ncRNA	NA	Intergenic	Intergenic	-	Non-repeat	Subtype	0	0.443794
chr1_6301501	chr1	6301501	6302000	6	+	-34653	ENSCAFG00000034084	ENSCAFG00000034084	LOC111093124	ncRNA	NA	Intergenic	Intergenic	-	Non-repeat	Subtype	0.118896	0.432445
chr1_6325501	chr1	6325501	6326000	7	+	-52497	ENSCAFG00000000032	ENSCAFG00000000032	CBLN2	protein-coding	NA	Intergenic	Intergenic	-	Non-repeat	Subtype	0	0.387919
chr1_6406501	chr1	6406501	6407000	9	+	28503	ENSCAFG00000000032	ENSCAFG00000000032	CBLN2	protein-coding	NA	Intergenic	Intergenic	-	Non-repeat	Subtype	1.35e-09	0.336648
chr1_6421001	chr1	6421001	6421500	8	+	43003	ENSCAFG00000000032	ENSCAFG00000000032	CBLN2	protein-coding	NA	Intergenic	SINEC_Cf|SINE|tRNA-Lys	-	Repeat	Subtype	6.17e-08	0.35042
chr1_6429501	chr1	6429501	6430000	8	+	51503	ENSCAFG00000000032	ENSCAFG00000000032	CBLN2	protein-coding	NA	Intergenic	L1MC1|LINE|L1	-	Repeat	Subtype	3.12e-05	0.491881
chr1_6430001	chr1	6430001	6430500	3	+	52003	ENSCAFG00000000032	ENSCAFG00000000032	CBLN2	protein-coding	NA	Intergenic	L1MC1|LINE|L1	-	Repeat	Subtype	0	0.605522
chr1_6493001	chr1	6493001	6493500	3	+	115003	ENSCAFG00000000032	ENSCAFG00000000032	CBLN2	protein-coding	NA	Intergenic	Intergenic	-	Non-repeat	Subtype	2.58e-10	0.379888
chr1_6519501	chr1	6519501	6520000	5	+	141503	ENSCAFG00000000032	ENSCAFG00000000032	CBLN2	protein-coding	NA	Intergenic	L1MC1|LINE|L1	-	Repeat	Subtype	0	0.582354
chr1_6606001	chr1	6606001	6606500	1	+	228003	ENSCAFG00000000032	ENSCAFG00000000032	CBLN2	protein-coding	NA	Intergenic	Intergenic	-	Non-repeat	Subtype	0	0.436159
chr1_6683001	chr1	6683001	6683500	11	+	161105	ENSCAFG00000008376	NA	NA	NA	NA	Intergenic	LTR16E1|LTR|ERVL	-	Repeat	Subtype	0	0.459628
chr1_6818501	chr1	6818501	6819000	12	+	25605	ENSCAFG00000008376	NA	NA	NA	NA	Intergenic	Intergenic	-	Non-repeat	Subtype	0.0248797	0.360409
chr1_6825001	chr1	6825001	6825500	3	+	19105	ENSCAFG00000008376	NA	NA	NA	NA	Intergenic	Intergenic	-	Non-repeat	Subtype	4.78e-10	0.562624
chr1_6833501	chr1	6833501	6834000	9	+	10605	ENSCAFG00000008376	NA	NA	NA	NA	Intergenic	L1_Canis1|LINE|L1	-	Repeat	Subtype	2.67e-07	0.601408
chr1_6839001	chr1	6839001	6839500	4	+	5105	ENSCAFG00000008376	NA	NA	NA	NA	Intergenic	L1_Canis1|LINE|L1	-	Repeat	Subtype	0.0537403	0.363414
chr1_6861501	chr1	6861501	6862000	5	+	11510	ENSCAFG00000000034	NA	NA	NA	NA	Intergenic	L1_Cf|LINE|L1	-	Repeat	Subtype	6.16e-06	0.434149
chr1_6935501	chr1	6935501	6936000	11	+	-62490	ENSCAFG00000000034	NA	NA	NA	NA	Intergenic	SINEC_Cf|SINE|tRNA-Lys	-	Repeat	Subtype	0	0.520424
chr1_6972501	chr1	6972501	6973000	3	+	-99490	ENSCAFG00000000034	NA	NA	NA	NA	Intergenic	L1MEc|LINE|L1	-	Repeat	Subtype	4.97e-08	0.410609
chr1_6973001	chr1	6973001	6973500	8	+	-99990	ENSCAFG00000000034	NA	NA	NA	NA	Intergenic	L1MEc|LINE|L1	-	Repeat	Subtype	1.07e-07	0.383622
chr1_6980001	chr1	6980001	6980500	7	+	-106990	ENSCAFG00000000034	NA	NA	NA	NA	Intergenic	Intergenic	-	Non-repeat	Subtype	0	0.564166
chr1_7063501	chr1	7063501	7064000	1	+	-169846	ENSCAFG00000033478	ENSCAFG00000033478	LOC111090579	ncRNA	NA	Intergenic	L1_Canid2|LINE|L1	-	Repeat	Subtype	0.0902174	0.348294
chr1_7095501	chr1	7095501	7096000	3	+	-137846	ENSCAFG00000033478	ENSCAFG00000033478	LOC111090579	ncRNA	NA	Intergenic	Intergenic	-	Non-repeat	Subtype	0.10869	0.421168
chr1_7163001	chr1	7163001	7163500	9	+	-70346	ENSCAFG00000033478	ENSCAFG00000033478	LOC111090579	ncRNA	NA	Intergenic	Intergenic	-	Non-repeat	Subtype	0.0303521	0.338476
chr1_7166001	chr1	7166001	7166500	4	+	-67346	ENSCAFG00000033478	ENSCAFG00000033478	LOC111090579	ncRNA	NA	Intergenic	(GAAA)n|Simple_repeat|Simple_repeat	-	Repeat	Subtype	1.24e-08	0.547273
chr1_7166501	chr1	7166501	7167000	11	+	-66846	ENSCAFG00000033478	ENSCAFG00000033478	LOC111090579	ncRNA	NA	Intergenic	Intergenic	-	Non-repeat	Subtype	0.0133182	0.482368
chr1_7199001	chr1	7199001	7199500	12	+	-34346	ENSCAFG00000033478	ENSCAFG00000033478	LOC111090579	ncRNA	NA	Intergenic	L1_Cf|LINE|L1	-	Repeat	Subtype	0.00626924	0.419787
chr1_7235501	chr1	7235501	7236000	2	+	2154	ENSCAFG00000033478	ENSCAFG00000033478	LOC111090579	ncRNA	ENSCAFG00000033478	intron (ENSCAFG00000033478, intron 1 of 1)	Intergenic	-	Non-repeat	Subtype	0	0.355292
chr1_7317001	chr1	7317001	7317500	8	+	83654	ENSCAFG00000033478	ENSCAFG00000033478	LOC111090579	ncRNA	NA	Intergenic	Intergenic	-	Non-repeat	Subtype	0.053422	0.374549
chr1_7317501	chr1	7317501	7318000	1	+	84154	ENSCAFG00000033478	ENSCAFG00000033478	LOC111090579	ncRNA	NA	Intergenic	Intergenic	-	Non-repeat	Subtype	0.101254	0.34751
chr1_7383001	chr1	7383001	7383500	2	+	149654	ENSCAFG00000033478	ENSCAFG00000033478	LOC111090579	ncRNA	NA	Intergenic	MIRb|SINE|MIR	-	Repeat	Subtype	3.59e-10	0.346766
chr1_7611501	chr1	7611501	7612000	22	+	-73499	ENSCAFG00000033132	ENSCAFG00000033132	LOC111090580	ncRNA	NA	Intergenic	L1_Cf|LINE|L1	-	Repeat	Subtype	0	0.356038
chr1_7707501	chr1	7707501	7708000	9	+	22501	ENSCAFG00000033132	ENSCAFG00000033132	LOC111090580	ncRNA	NA	Intergenic	Intergenic	-	Non-repeat	Subtype	0	0.393802
chr1_7720001	chr1	7720001	7720500	9	+	35001	ENSCAFG00000033132	ENSCAFG00000033132	LOC111090580	ncRNA	NA	Intergenic	SINEC_Cf|SINE|tRNA-Lys	-	Repeat	Subtype	1.15e-08	0.392937
chr1_7730501	chr1	7730501	7731000	6	+	45501	ENSCAFG00000033132	ENSCAFG00000033132	LOC111090580	ncRNA	NA	Intergenic	Intergenic	-	Non-repeat	Subtype	2.65e-10	0.3627
chr1_7856501	chr1	7856501	7857000	7	+	-32221	ENSCAFG00000034858	ENSCAFG00000034858	LOC100686010	ncRNA	NA	Intergenic	Intergenic	-	Non-repeat	Subtype	0	0.467521
chr1_7871501	chr1	7871501	7872000	16	+	-17221	ENSCAFG00000034858	ENSCAFG00000034858	LOC100686010	ncRNA	NA	Intergenic	Charlie17b|DNA|hAT-Charlie	-	Repeat	Subtype	0	0.497952
chr1_7872001	chr1	7872001	7872500	6	+	-16721	ENSCAFG00000034858	ENSCAFG00000034858	LOC100686010	ncRNA	NA	Intergenic	L1M5|LINE|L1	-	Repeat	Subtype	2.68e-10	0.445495
chr1_7974001	chr1	7974001	7974500	4	+	37561	ENSCAFG00000040248	NA	NA	NA	NA	Intergenic	Intergenic	-	Non-repeat	Subtype	2.69e-08	0.42252
chr1_7983001	chr1	7983001	7983500	6	+	28561	ENSCAFG00000040248	NA	NA	NA	NA	Intergenic	SINEC_a1|SINE|tRNA-Lys	Shore	Repeat	Subtype	0.0273628	0.34249
chr1_8042501	chr1	8042501	8043000	6	+	-2828	ENSCAFG00000040731	NA	NA	NA	ENSCAFG00000037348	intron (ENSCAFG00000037348, intron 1 of 1)	Intergenic	-	Non-repeat	Subtype	0	0.397434
chr1_8062501	chr1	8062501	8063000	1	+	-2206	ENSCAFG00000040690	NA	NA	NA	NA	Intergenic	Intergenic	-	Non-repeat	Subtype	0	0.420841
chr1_8082001	chr1	8082001	8082500	4	+	1745	ENSCAFG00000000036	ENSCAFG00000000036	SOCS6	protein-coding	ENSCAFG00000000036	TTS (ENSCAFG00000000036)	Intergenic	-	Non-repeat	Subtype	8.48e-11	0.497425
chr1_8089501	chr1	8089501	8090000	14	+	-5755	ENSCAFG00000000036	ENSCAFG00000000036	SOCS6	protein-coding	NA	Intergenic	Intergenic	-	Non-repeat	Subtype	1.71e-09	0.390271
chr1_8101501	chr1	8101501	8102000	10	+	-15706	ENSCAFG00000035830	NA	NA	NA	NA	Intergenic	Intergenic	-	Non-repeat	Subtype	0.0512608	0.36717
chr1_8112501	chr1	8112501	8113000	8	+	-4706	ENSCAFG00000035830	NA	NA	NA	NA	Intergenic	SINEC_old|SINE|tRNA-Lys	-	Repeat	Subtype	0.0879276	0.45705
chr1_8123501	chr1	8123501	8124000	4	+	6294	ENSCAFG00000035830	NA	NA	NA	NA	Intergenic	MLT1C|LTR|ERVL-MaLR	-	Repeat	Subtype	0.0119139	0.427493
chr1_8154501	chr1	8154501	8155000	8	+	-26137	ENSCAFG00000000037	ENSCAFG00000000037	RTTN	protein-coding	NA	Intergenic	L1_Cf|LINE|L1	-	Repeat	Subtype	2.81e-07	0.503267
chr1_8157501	chr1	8157501	8158000	8	+	-23137	ENSCAFG00000000037	ENSCAFG00000000037	RTTN	protein-coding	NA	Intergenic	L1_Cf|LINE|L1	-	Repeat	Subtype	0.0275868	0.367956
chr1_8159501	chr1	8159501	8160000	20	+	-21137	ENSCAFG00000000037	ENSCAFG00000000037	RTTN	protein-coding	NA	Intergenic	L1_Cf|LINE|L1	-	Repeat	Subtype	2.94e-09	0.443629
chr1_8354501	chr1	8354501	8355000	9	+	-10920	ENSCAFG00000000038	ENSCAFG00000000038	CD226	protein-coding	ENSCAFG00000000038	intron (ENSCAFG00000000038, intron 1 of 6)	Intergenic	-	Non-repeat	Subtype	0	0.616844
chr1_8355001	chr1	8355001	8355500	3	+	-10420	ENSCAFG00000000038	ENSCAFG00000000038	CD226	protein-coding	ENSCAFG00000000038	intron (ENSCAFG00000000038, intron 1 of 6)	(TTTA)n|Simple_repeat|Simple_repeat	-	Repeat	Subtype	3.93e-09	0.55154
chr1_8458001	chr1	8458001	8458500	8	+	3636	ENSCAFG00000032891	NA	NA	NA	ENSCAFG00000000039	intron (ENSCAFG00000000039, intron 7 of 7)	Intergenic	-	Non-repeat	Subtype	0	0.417469
chr1_8486001	chr1	8486001	8486500	2	+	31636	ENSCAFG00000032891	NA	NA	NA	ENSCAFG00000000039	intron (ENSCAFG00000000039, intron 7 of 7)	Intergenic	-	Non-repeat	Subtype	1.89e-08	0.445999
chr1_8524001	chr1	8524001	8524500	7	+	69636	ENSCAFG00000032891	NA	NA	NA	ENSCAFG00000000039	intron (ENSCAFG00000000039, intron 6 of 7)	Intergenic	-	Non-repeat	Subtype	0	0.346173
chr1_8625501	chr1	8625501	8626000	7	+	171136	ENSCAFG00000032891	NA	NA	NA	ENSCAFG00000000039	intron (ENSCAFG00000000039, intron 3 of 7)	SINEC_Cf|SINE|tRNA-Lys	-	Repeat	Subtype	1.72e-09	0.366147
chr1_8651001	chr1	8651001	8651500	9	+	165324	ENSCAFG00000000039	ENSCAFG00000000039	DOK6	protein-coding	ENSCAFG00000000039	intron (ENSCAFG00000000039, intron 3 of 7)	Intergenic	-	Non-repeat	Subtype	0.0283572	0.359476
chr1_8786001	chr1	8786001	8786500	1	+	30324	ENSCAFG00000000039	ENSCAFG00000000039	DOK6	protein-coding	ENSCAFG00000000039	intron (ENSCAFG00000000039, intron 1 of 7)	Intergenic	-	Non-repeat	Subtype	4e-09	0.356311
chr1_9049001	chr1	9049001	9049500	13	+	93714	ENSCAFG00000000041	NA	NA	NA	NA	Intergenic	L1_Cf|LINE|L1	-	Repeat	Subtype	6.55e-10	0.390475
chr1_9157001	chr1	9157001	9157500	3	+	-14286	ENSCAFG00000000041	NA	NA	NA	NA	Intergenic	Tigger2f|DNA|TcMar-Tigger	-	Repeat	Subtype	0.180944	0.336837
chr1_9168001	chr1	9168001	9168500	2	+	-25286	ENSCAFG00000000041	NA	NA	NA	NA	Intergenic	L1_Carn3|LINE|L1	-	Repeat	Subtype	2.76e-09	0.500179
chr1_9169501	chr1	9169501	9170000	12	+	-26786	ENSCAFG00000000041	NA	NA	NA	NA	Intergenic	L1_Carn3|LINE|L1	-	Repeat	Subtype	3.42e-08	0.340265
chr1_9242001	chr1	9242001	9242500	4	+	66815	ENSCAFG00000000042	NA	NA	NA	ENSCAFG00000000040	intron (ENSCAFG00000000040, intron 5 of 6)	L1_Canis1|LINE|L1	-	Repeat	Subtype	0.00375944	0.379505
chr1_9339001	chr1	9339001	9339500	9	+	2362	ENSCAFG00000000040	ENSCAFG00000000040	CCDC102B	protein-coding	ENSCAFG00000000040	intron (ENSCAFG00000000040, intron 1 of 6)	MIRb|SINE|MIR	-	Repeat	Subtype	0.00411272	0.354393
chr1_9596501	chr1	9596501	9597000	8	+	-125081	ENSCAFG00000022160	NA	NA	NA	NA	Intergenic	L1_Cf|LINE|L1	-	Repeat	Subtype	1.03e-09	0.392713
chr1_9741501	chr1	9741501	9742000	8	+	19919	ENSCAFG00000022160	NA	NA	NA	NA	Intergenic	L2c|LINE|L2	-	Repeat	Subtype	3.97e-08	0.426913
chr1_9742001	chr1	9742001	9742500	3	+	20419	ENSCAFG00000022160	NA	NA	NA	NA	Intergenic	Intergenic	-	Non-repeat	Subtype	4.02e-07	0.521275
chr1_9805501	chr1	9805501	9806000	12	+	83919	ENSCAFG00000022160	NA	NA	NA	NA	Intergenic	Intergenic	-	Non-repeat	Subtype	0	0.365311
chr1_9829501	chr1	9829501	9830000	5	+	107919	ENSCAFG00000022160	NA	NA	NA	NA	Intergenic	LTR52|LTR|ERVL	-	Repeat	Subtype	8.76e-09	0.345556
chr1_9917501	chr1	9917501	9918000	9	+	-128476	ENSCAFG00000000044	NA	NA	NA	NA	Intergenic	Intergenic	-	Non-repeat	Subtype	1.27e-17	0.50493
chr1_10044001	chr1	10044001	10044500	11	+	-1976	ENSCAFG00000000044	NA	NA	NA	NA	Intergenic	SINEC_Cf|SINE|tRNA-Lys	-	Repeat	Subtype	0	0.374811
chr1_10226001	chr1	10226001	10226500	1	+	-119128	ENSCAFG00000000047	ENSCAFG00000000047	DSEL	protein-coding	NA	Intergenic	(T)n|Simple_repeat|Simple_repeat	-	Repeat	Subtype	0	0.378625
chr1_10290501	chr1	10290501	10291000	8	+	-54628	ENSCAFG00000000047	ENSCAFG00000000047	DSEL	protein-coding	NA	Intergenic	Intergenic	-	Non-repeat	Subtype	0.0369866	0.371444
chr1_10336501	chr1	10336501	10337000	5	+	-8628	ENSCAFG00000000047	ENSCAFG00000000047	DSEL	protein-coding	NA	Intergenic	Intergenic	-	Non-repeat	Subtype	2.75e-10	0.381975
chr1_10371001	chr1	10371001	10371500	8	+	7450	ENSCAFG00000036920	NA	NA	NA	NA	Intergenic	SINEC_Cf|SINE|tRNA-Lys	-	Repeat	Subtype	2.68e-07	0.362612
chr1_10577501	chr1	10577501	10578000	10	+	20935	ENSCAFG00000000048	NA	NA	NA	NA	Intergenic	Intergenic	-	Non-repeat	Subtype	7.48e-09	0.42304
chr1_10597501	chr1	10597501	10598000	5	+	935	ENSCAFG00000000048	NA	NA	NA	ENSCAFG00000000048	TTS (ENSCAFG00000000048)	L1MA9|LINE|L1	-	Repeat	Subtype	5.57e-19	0.49359
chr1_10607501	chr1	10607501	10608000	4	+	-9065	ENSCAFG00000000048	NA	NA	NA	NA	Intergenic	Intergenic	-	Non-repeat	Subtype	0	0.666245
chr1_10608001	chr1	10608001	10608500	12	+	-9565	ENSCAFG00000000048	NA	NA	NA	NA	Intergenic	Intergenic	-	Non-repeat	Subtype	0	0.613414
chr1_10632001	chr1	10632001	10632500	7	+	-33565	ENSCAFG00000000048	NA	NA	NA	NA	Intergenic	SINEC_Cf2|SINE|tRNA-Lys	-	Repeat	Subtype	0.0214974	0.489435
chr1_10853001	chr1	10853001	10853500	3	+	-100392	ENSCAFG00000040770	NA	NA	NA	NA	Intergenic	SINEC_b2|SINE|tRNA-Lys	-	Repeat	Subtype	1.39e-10	0.382043
chr1_10892501	chr1	10892501	10893000	10	+	-139892	ENSCAFG00000040770	NA	NA	NA	NA	Intergenic	Intergenic	-	Non-repeat	Subtype	1.46e-09	0.507776
chr1_10893001	chr1	10893001	10893500	1	+	-140392	ENSCAFG00000040770	NA	NA	NA	NA	Intergenic	Intergenic	-	Non-repeat	Subtype	0	0.551451
chr1_10949501	chr1	10949501	10950000	7	+	-124453	ENSCAFG00000000052	ENSCAFG00000000052	CDH19	protein-coding	NA	Intergenic	SINEC_Cf3|SINE|tRNA-Lys	-	Repeat	Subtype	1.24e-09	0.498199
chr1_10996501	chr1	10996501	10997000	7	+	-77453	ENSCAFG00000000052	ENSCAFG00000000052	CDH19	protein-coding	NA	Intergenic	Intergenic	-	Non-repeat	Subtype	0.016099	0.538083
chr1_11023501	chr1	11023501	11024000	12	+	-50453	ENSCAFG00000000052	ENSCAFG00000000052	CDH19	protein-coding	NA	Intergenic	SINEC_Cf|SINE|tRNA-Lys	-	Repeat	Subtype	0.0763765	0.387269
chr1_11027001	chr1	11027001	11027500	10	+	-46953	ENSCAFG00000000052	ENSCAFG00000000052	CDH19	protein-coding	NA	Intergenic	SINEC_Cf|SINE|tRNA-Lys	-	Repeat	Subtype	2.94e-10	0.6265
chr1_11032501	chr1	11032501	11033000	3	+	-41453	ENSCAFG00000000052	ENSCAFG00000000052	CDH19	protein-coding	NA	Intergenic	Intergenic	-	Non-repeat	Subtype	0	0.455279
chr1_11058001	chr1	11058001	11058500	11	+	-15953	ENSCAFG00000000052	ENSCAFG00000000052	CDH19	protein-coding	NA	Intergenic	Intergenic	-	Non-repeat	Subtype	0.18572	0.357543
chr1_11203001	chr1	11203001	11203500	9	+	129047	ENSCAFG00000000052	ENSCAFG00000000052	CDH19	protein-coding	NA	Intergenic	Intergenic	-	Non-repeat	Subtype	2.81e-09	0.356646
chr1_11219001	chr1	11219001	11219500	45	+	-132964	ENSCAFG00000028080	NA	NA	NA	NA	Intergenic	L1_Canis1|LINE|L1	-	Repeat	Subtype	1.6e-08	0.43056
chr1_11219501	chr1	11219501	11220000	6	+	-132464	ENSCAFG00000028080	NA	NA	NA	NA	Intergenic	L1_Canis1|LINE|L1	-	Repeat	Subtype	0	0.344439
chr1_11337501	chr1	11337501	11338000	13	+	-14464	ENSCAFG00000028080	NA	NA	NA	NA	Intergenic	SINEC_Cf|SINE|tRNA-Lys	-	Repeat	Subtype	0.0234251	0.441068
chr1_11425001	chr1	11425001	11425500	27	+	73036	ENSCAFG00000028080	NA	NA	NA	NA	Intergenic	L1_Canis1|LINE|L1	-	Repeat	Subtype	6.86e-08	0.544302
chr1_11425501	chr1	11425501	11426000	9	+	73536	ENSCAFG00000028080	NA	NA	NA	NA	Intergenic	L1_Canis1|LINE|L1	-	Repeat	Subtype	0.00198138	0.423422
chr1_11459001	chr1	11459001	11459500	6	+	107036	ENSCAFG00000028080	NA	NA	NA	NA	Intergenic	SINEC_c2|SINE|tRNA-Lys	-	Repeat	Subtype	1.3e-09	0.381227
chr1_11620501	chr1	11620501	11621000	9	+	-54380	ENSCAFG00000021970	NA	NA	NA	NA	Intergenic	SINEC_Cf|SINE|tRNA-Lys	-	Repeat	Subtype	1.21e-08	0.420375
chr1_11707001	chr1	11707001	11707500	11	+	32120	ENSCAFG00000021970	NA	NA	NA	ENSCAFG00000000056	intron (ENSCAFG00000000056, intron 10 of 10)	Intergenic	-	Non-repeat	Subtype	0	0.375077
chr1_11712001	chr1	11712001	11712500	7	+	37120	ENSCAFG00000021970	NA	NA	NA	ENSCAFG00000000056	intron (ENSCAFG00000000056, intron 10 of 10)	SINEC_Cf3|SINE|tRNA-Lys	-	Repeat	Subtype	0.088559	0.467207
chr1_11796001	chr1	11796001	11796500	12	+	17658	ENSCAFG00000000056	ENSCAFG00000000056	CDH7	protein-coding	ENSCAFG00000000056	intron (ENSCAFG00000000056, intron 1 of 10)	Tigger17a|DNA|TcMar-Tigger	-	Repeat	Subtype	3.37e-10	0.590205
chr1_11796501	chr1	11796501	11797000	3	+	17158	ENSCAFG00000000056	ENSCAFG00000000056	CDH7	protein-coding	ENSCAFG00000000056	intron (ENSCAFG00000000056, intron 1 of 10)	Intergenic	-	Non-repeat	Subtype	0.0149066	0.495382
chr1_11948001	chr1	11948001	11948500	9	+	-30373	ENSCAFG00000038167	NA	NA	NA	NA	Intergenic	L1_Canis1|LINE|L1	-	Repeat	Subtype	3.92e-09	0.441515
chr1_11960501	chr1	11960501	11961000	8	+	-42873	ENSCAFG00000038167	NA	NA	NA	NA	Intergenic	SINEC_Cf3|SINE|tRNA-Lys	-	Repeat	Subtype	0.0146871	0.443605
chr1_12256001	chr1	12256001	12256500	7	+	112751	ENSCAFG00000026536	NA	NA	NA	NA	Intergenic	CfERV1z_LTR|LTR|ERV1	-	Repeat	Subtype	4.4e-07	0.398263
chr1_12297001	chr1	12297001	12297500	1	+	71751	ENSCAFG00000026536	NA	NA	NA	NA	Intergenic	Intergenic	-	Non-repeat	Subtype	0.000748026	0.446186
chr1_12336501	chr1	12336501	12337000	50	+	32251	ENSCAFG00000026536	NA	NA	NA	NA	Intergenic	L1_Carn7|LINE|L1	-	Repeat	Subtype	0.0199576	0.365048
chr1_12404001	chr1	12404001	12404500	5	+	-35249	ENSCAFG00000026536	NA	NA	NA	NA	Intergenic	Intergenic	-	Non-repeat	Subtype	0.116781	0.481453
chr1_12404501	chr1	12404501	12405000	8	+	-35749	ENSCAFG00000026536	NA	NA	NA	NA	Intergenic	Intergenic	-	Non-repeat	Subtype	0.108002	0.381948
chr1_12414001	chr1	12414001	12414500	9	+	-45249	ENSCAFG00000026536	NA	NA	NA	NA	Intergenic	L1_Canis1|LINE|L1	-	Repeat	Subtype	4.04e-09	0.347069
chr1_12600001	chr1	12600001	12600500	10	+	32228	ENSCAFG00000027610	NA	NA	NA	NA	Intergenic	SINEC_Cf|SINE|tRNA-Lys	-	Repeat	Subtype	1.28e-07	0.390352
chr1_12767501	chr1	12767501	12768000	3	+	991	ENSCAFG00000035428	NA	NA	NA	ENSCAFG00000035428	intron (ENSCAFG00000035428, intron 1 of 1)	L1ME1|LINE|L1	Shore	Repeat	Subtype	3.7e-09	0.381219
chr1_12876501	chr1	12876501	12877000	8	+	18580	ENSCAFG00000029206	NA	NA	NA	NA	Intergenic	Intergenic	-	Non-repeat	Subtype	0.0208998	0.37686
chr1_12927001	chr1	12927001	12927500	17	+	-31920	ENSCAFG00000029206	NA	NA	NA	NA	Intergenic	SINEC_Cf|SINE|tRNA-Lys	-	Repeat	Subtype	0	0.64787
chr1_12968001	chr1	12968001	12968500	10	+	-72920	ENSCAFG00000029206	NA	NA	NA	NA	Intergenic	Tigger19a|DNA|TcMar-Tigger	-	Repeat	Subtype	0	0.344679
chr1_13119501	chr1	13119501	13120000	5	+	104161	ENSCAFG00000000058	ENSCAFG00000000058	SERPINB8	protein-coding	NA	Intergenic	Intergenic	-	Non-repeat	Subtype	0	0.407704
chr1_13131001	chr1	13131001	13131500	6	+	92661	ENSCAFG00000000058	ENSCAFG00000000058	SERPINB8	protein-coding	NA	Intergenic	Intergenic	-	Non-repeat	Subtype	7.14e-09	0.490299
chr1_13131501	chr1	13131501	13132000	6	+	92161	ENSCAFG00000000058	ENSCAFG00000000058	SERPINB8	protein-coding	NA	Intergenic	Intergenic	-	Non-repeat	Subtype	1.45e-08	0.433659
chr1_13154501	chr1	13154501	13155000	3	+	69161	ENSCAFG00000000058	ENSCAFG00000000058	SERPINB8	protein-coding	NA	Intergenic	Intergenic	-	Non-repeat	Subtype	0.276259	0.343393
chr1_13161001	chr1	13161001	13161500	10	+	62661	ENSCAFG00000000058	ENSCAFG00000000058	SERPINB8	protein-coding	NA	Intergenic	Intergenic	-	Non-repeat	Subtype	0.104034	0.421203
chr1_13174501	chr1	13174501	13175000	8	+	49161	ENSCAFG00000000058	ENSCAFG00000000058	SERPINB8	protein-coding	NA	Intergenic	Intergenic	-	Non-repeat	Subtype	0	0.423134
chr1_13195501	chr1	13195501	13196000	6	+	28161	ENSCAFG00000000058	ENSCAFG00000000058	SERPINB8	protein-coding	NA	Intergenic	Intergenic	-	Non-repeat	Subtype	0.0516003	0.479033
chr1_13226501	chr1	13226501	13227000	29	+	-2839	ENSCAFG00000000058	ENSCAFG00000000058	SERPINB8	protein-coding	NA	Intergenic	Intergenic	-	Non-repeat	Subtype	0.0811311	0.544831
chr1_13228001	chr1	13228001	13228500	10	+	-4339	ENSCAFG00000000058	ENSCAFG00000000058	SERPINB8	protein-coding	NA	Intergenic	L1_Canis1|LINE|L1	-	Repeat	Subtype	0	0.338558
chr1_13316501	chr1	13316501	13317000	9	+	-1659	ENSCAFG00000033153	NA	NA	NA	NA	Intergenic	Intergenic	-	Non-repeat	Subtype	0.0255114	0.547241
chr1_13324001	chr1	13324001	13324500	9	+	5841	ENSCAFG00000033153	NA	NA	NA	ENSCAFG00000033153	intron (ENSCAFG00000033153, intron 1 of 1)	Intergenic	-	Non-repeat	Subtype	1.68e-09	0.483575
chr1_13324501	chr1	13324501	13325000	3	+	6341	ENSCAFG00000033153	NA	NA	NA	ENSCAFG00000033153	intron (ENSCAFG00000033153, intron 1 of 1)	Intergenic	-	Non-repeat	Subtype	7.15e-10	0.537209
chr1_13351501	chr1	13351501	13352000	10	+	6356	ENSCAFG00000023436	ENSCAFG00000023436	SERPINB7	protein-coding	ENSCAFG00000023436	intron (ENSCAFG00000023436, intron 3 of 6)	Intergenic	-	Non-repeat	Subtype	5.25e-09	0.359892
chr1_13393501	chr1	13393501	13394000	3	+	-3749	ENSCAFG00000030129	NA	NA	NA	NA	Intergenic	Intergenic	Shore	Non-repeat	Subtype	1.11e-06	0.511181
chr1_13412501	chr1	13412501	13413000	12	+	-14502	ENSCAFG00000031329	NA	NA	NA	ENSCAFG00000023362	intron (ENSCAFG00000023362, intron 8 of 8)	Intergenic	-	Non-repeat	Subtype	2.36e-10	0.507398
chr1_13413001	chr1	13413001	13413500	3	+	-15002	ENSCAFG00000031329	NA	NA	NA	ENSCAFG00000023362	exon (ENSCAFG00000023362, exon 8 of 9)	Intergenic	-	Non-repeat	Subtype	0	0.357607
chr1_13427501	chr1	13427501	13428000	8	+	-29502	ENSCAFG00000031329	NA	NA	NA	ENSCAFG00000023362	intron (ENSCAFG00000023362, intron 3 of 8)	Intergenic	-	Non-repeat	Subtype	0.0259125	0.400079
chr1_13463501	chr1	13463501	13464000	6	+	-1698	ENSCAFG00000000062	NA	NA	NA	ENSCAFG00000023362	intron (ENSCAFG00000023362, intron 2 of 8)	MIR|SINE|MIR	-	Repeat	Subtype	1.99e-08	0.344022
chr1_13485501	chr1	13485501	13486000	11	+	-3998	ENSCAFG00000023362	ENSCAFG00000023362	SERPINB11	protein-coding	NA	Intergenic	L1MCc|LINE|L1	Shore	Repeat	Subtype	0	0.393008
chr1_13575001	chr1	13575001	13575500	18	+	-46897	ENSCAFG00000023015	ENSCAFG00000023015	SERPINB12	protein-coding	ENSCAFG00000024647	intron (ENSCAFG00000024647, intron 6 of 7)	SINEC_Cf|SINE|tRNA-Lys	-	Repeat	Subtype	0.00714926	0.383995
chr1_13579501	chr1	13579501	13580000	7	+	-51397	ENSCAFG00000023015	ENSCAFG00000023015	SERPINB12	protein-coding	ENSCAFG00000024647	intron (ENSCAFG00000024647, intron 4 of 7)	Intergenic	-	Non-repeat	Subtype	0.20479	0.431124
chr1_13698501	chr1	13698501	13699000	18	+	5590	ENSCAFG00000000067	NA	NA	NA	ENSCAFG00000000067	intron (ENSCAFG00000000067, intron 3 of 10)	Intergenic	-	Non-repeat	Subtype	8.13e-11	0.408587
chr1_13708501	chr1	13708501	13709000	5	+	15590	ENSCAFG00000000067	NA	NA	NA	ENSCAFG00000000067	intron (ENSCAFG00000000067, intron 6 of 10)	Intergenic	-	Non-repeat	Subtype	3.39e-08	0.49208
chr1_13715001	chr1	13715001	13715500	3	+	-18971	ENSCAFG00000000068	NA	NA	NA	ENSCAFG00000000067	exon (ENSCAFG00000000067, exon 9 of 11)	Intergenic	-	Non-repeat	Subtype	0.161139	0.42537
chr1_13722501	chr1	13722501	13723000	4	+	-11471	ENSCAFG00000000068	NA	NA	NA	ENSCAFG00000000067	intron (ENSCAFG00000000067, intron 10 of 10)	SINEC_b2|SINE|tRNA-Lys	-	Repeat	Subtype	6.8e-08	0.477234
chr1_13753501	chr1	13753501	13754000	3	+	19529	ENSCAFG00000000068	NA	NA	NA	ENSCAFG00000000068	intron (ENSCAFG00000000068, intron 2 of 2)	MER33|DNA|hAT-Charlie	-	Repeat	Subtype	8.89e-09	0.526414
chr1_13759501	chr1	13759501	13760000	6	+	25529	ENSCAFG00000000068	NA	NA	NA	ENSCAFG00000000068	intron (ENSCAFG00000000068, intron 2 of 2)	intron (NM_001002949, intron 4 of 4)	-	Non-repeat	Subtype	0.00125847	0.343526
chr1_13760001	chr1	13760001	13760500	7	+	26029	ENSCAFG00000000068	NA	NA	NA	ENSCAFG00000000068	intron (ENSCAFG00000000068, intron 2 of 2)	intron (NM_001002949, intron 4 of 4)	-	Non-repeat	Subtype	2.73e-09	0.350684
chr1_13765501	chr1	13765501	13766000	8	+	31529	ENSCAFG00000000068	NA	NA	NA	ENSCAFG00000000068	intron (ENSCAFG00000000068, intron 2 of 2)	MLT1A0|LTR|ERVL-MaLR	-	Repeat	Subtype	0.144672	0.421607
chr1_13766001	chr1	13766001	13766500	1	+	32029	ENSCAFG00000000068	NA	NA	NA	ENSCAFG00000000068	intron (ENSCAFG00000000068, intron 2 of 2)	intron (NM_001002949, intron 4 of 4)	-	Non-repeat	Subtype	0.00913409	0.428323
chr1_13786501	chr1	13786501	13787000	17	+	52529	ENSCAFG00000000068	NA	NA	NA	ENSCAFG00000000068	intron (ENSCAFG00000000068, intron 2 of 2)	intron (NM_001002949, intron 4 of 4)	-	Non-repeat	Subtype	0	0.362767
chr1_13903501	chr1	13903501	13904000	5	+	-39909	ENSCAFG00000040853	NA	NA	NA	ENSCAFG00000000068	exon (ENSCAFG00000000068, exon 3 of 3)	Intergenic	Shore	Non-repeat	Subtype	0.0174032	0.485373
chr1_13904501	chr1	13904501	13905000	2	+	-38909	ENSCAFG00000040853	NA	NA	NA	ENSCAFG00000000068	TTS (ENSCAFG00000000068)	SINEC_c1|SINE|tRNA-Lys	Shelf	Repeat	Subtype	0	0.37258
chr1_13907501	chr1	13907501	13908000	6	+	-35909	ENSCAFG00000040853	NA	NA	NA	NA	Intergenic	Intergenic	-	Non-repeat	Subtype	0.228061	0.411576
chr1_13923001	chr1	13923001	13923500	13	+	-20409	ENSCAFG00000040853	NA	NA	NA	NA	Intergenic	Intergenic	Shelf	Non-repeat	Subtype	9.55e-08	0.358549
chr1_13923501	chr1	13923501	13924000	25	+	-19909	ENSCAFG00000040853	NA	NA	NA	NA	Intergenic	Intergenic	Shelf	Non-repeat	Subtype	0	0.435411
chr1_13926001	chr1	13926001	13926500	6	+	-17409	ENSCAFG00000040853	NA	NA	NA	NA	Intergenic	Intergenic	-	Non-repeat	Subtype	1.06e-06	0.413311
chr1_13929501	chr1	13929501	13930000	9	+	-13909	ENSCAFG00000040853	NA	NA	NA	NA	Intergenic	Intergenic	-	Non-repeat	Subtype	0	0.427276
chr1_13961001	chr1	13961001	13961500	3	+	3511	ENSCAFG00000037993	NA	NA	NA	ENSCAFG00000037993	intron (ENSCAFG00000037993, intron 1 of 2)	Intergenic	-	Non-repeat	Subtype	1.01e-06	0.356375
chr1_13969001	chr1	13969001	13969500	3	+	-4489	ENSCAFG00000037993	NA	NA	NA	NA	Intergenic	Intergenic	-	Non-repeat	Subtype	2.53e-08	0.447597
chr1_13969501	chr1	13969501	13970000	8	+	-4989	ENSCAFG00000037993	NA	NA	NA	NA	Intergenic	Intergenic	-	Non-repeat	Subtype	1.17e-07	0.438101
chr1_13981501	chr1	13981501	13982000	10	+	-4105	ENSCAFG00000040014	NA	NA	NA	NA	Intergenic	MIR|SINE|MIR	-	Repeat	Subtype	3.17e-06	0.478649
chr1_14000501	chr1	14000501	14001000	22	+	14895	ENSCAFG00000040014	NA	NA	NA	NA	Intergenic	Intergenic	Shore	Non-repeat	Subtype	1.16e-07	0.608463
chr1_14001001	chr1	14001001	14001500	21	+	15395	ENSCAFG00000040014	NA	NA	NA	NA	Intergenic	SINEC_Cf2|SINE|tRNA-Lys	Shore	Repeat	Subtype	3.41e-09	0.400531
chr1_14001501	chr1	14001501	14002000	21	+	15895	ENSCAFG00000040014	NA	NA	NA	NA	Intergenic	SINEC_a1|SINE|tRNA-Lys	Shore	Repeat	Subtype	3.59e-07	0.455638
chr1_14002001	chr1	14002001	14002500	30	+	16395	ENSCAFG00000040014	NA	NA	NA	NA	Intergenic	CpG	CpG Island	Non-repeat	Subtype	4.36e-06	0.46448
chr1_14002501	chr1	14002501	14003000	52	+	16895	ENSCAFG00000040014	NA	NA	NA	NA	Intergenic	CpG	CpG Island	Non-repeat	Subtype	1.44e-09	0.490988
chr1_14003001	chr1	14003001	14003500	28	+	17395	ENSCAFG00000040014	NA	NA	NA	NA	Intergenic	CpG	CpG Island	Non-repeat	Subtype	0	0.471377
chr1_14003501	chr1	14003501	14004000	26	+	17895	ENSCAFG00000040014	NA	NA	NA	NA	Intergenic	SINEC_Cf3|SINE|tRNA-Lys	CpG Island	Repeat	Subtype	7.07e-09	0.488555
chr1_14026501	chr1	14026501	14027000	11	+	40895	ENSCAFG00000040014	NA	NA	NA	ENSCAFG00000000070	TTS (ENSCAFG00000000070)	Intergenic	Shore	Non-repeat	Subtype	0	0.41716
chr1_14030001	chr1	14030001	14030500	13	+	44395	ENSCAFG00000040014	NA	NA	NA	ENSCAFG00000000070	intron (ENSCAFG00000000070, intron 16 of 16)	MER20|DNA|hAT-Charlie	CpG Island	Repeat	Subtype	2.52e-07	0.407035
chr1_14132501	chr1	14132501	14133000	11	+	-3302	ENSCAFG00000023652	NA	NA	NA	ENSCAFG00000000070	intron (ENSCAFG00000000070, intron 1 of 16)	SINEC_Cf|SINE|tRNA-Lys	-	Repeat	Subtype	0	0.389291
chr1_14152501	chr1	14152501	14153000	5	+	16698	ENSCAFG00000023652	NA	NA	NA	ENSCAFG00000000070	intron (ENSCAFG00000000070, intron 1 of 16)	(CAAAA)n|Simple_repeat|Simple_repeat	-	Repeat	Subtype	5.34e-06	0.410688
chr1_14165001	chr1	14165001	14165500	4	+	29198	ENSCAFG00000023652	NA	NA	NA	ENSCAFG00000000070	intron (ENSCAFG00000000070, intron 1 of 16)	Tigger15a|DNA|TcMar-Tigger	-	Repeat	Subtype	1.7e-05	0.538863
chr1_14256001	chr1	14256001	14256500	5	+	-22862	ENSCAFG00000000070	ENSCAFG00000000070	PHLPP1	protein-coding	NA	Intergenic	L2a|LINE|L2	-	Repeat	Subtype	8.19e-10	0.466926
chr1_14272001	chr1	14272001	14272500	3	+	-38862	ENSCAFG00000000070	ENSCAFG00000000070	PHLPP1	protein-coding	NA	Intergenic	BLACKJACK|DNA|hAT-Blackjack	-	Repeat	Subtype	0.0598007	0.348637
chr1_14290501	chr1	14290501	14291000	7	+	-57362	ENSCAFG00000000070	ENSCAFG00000000070	PHLPP1	protein-coding	NA	Intergenic	Intergenic	-	Non-repeat	Subtype	8.37e-09	0.374566
chr1_14313001	chr1	14313001	14313500	12	+	-79862	ENSCAFG00000000070	ENSCAFG00000000070	PHLPP1	protein-coding	NA	Intergenic	SINEC_Cf3|SINE|tRNA-Lys	-	Repeat	Subtype	2.6e-08	0.354382
chr1_14314001	chr1	14314001	14314500	10	+	78909	ENSCAFG00000000073	ENSCAFG00000000073	ZCCHC2	protein-coding	NA	Intergenic	Intergenic	-	Non-repeat	Subtype	0	0.45815
chr1_14319001	chr1	14319001	14319500	3	+	73909	ENSCAFG00000000073	ENSCAFG00000000073	ZCCHC2	protein-coding	NA	Intergenic	SINEC_b1|SINE|tRNA-Lys	-	Repeat	Subtype	1.98e-10	0.405886
chr1_14325001	chr1	14325001	14325500	3	+	67909	ENSCAFG00000000073	ENSCAFG00000000073	ZCCHC2	protein-coding	NA	Intergenic	L1ME1|LINE|L1	Shelf	Repeat	Subtype	1.53e-09	0.359338
chr1_14377001	chr1	14377001	14377500	6	+	15909	ENSCAFG00000000073	ENSCAFG00000000073	ZCCHC2	protein-coding	ENSCAFG00000000073	intron (ENSCAFG00000000073, intron 2 of 13)	Intergenic	-	Non-repeat	Subtype	0.0332832	0.432015
chr1_14417001	chr1	14417001	14417500	10	+	23082	ENSCAFG00000038998	NA	NA	NA	ENSCAFG00000038998	intron (ENSCAFG00000038998, intron 1 of 1)	SINEC_Cf|SINE|tRNA-Lys	-	Repeat	Subtype	0	0.466983
chr1_14424501	chr1	14424501	14425000	5	+	30582	ENSCAFG00000038998	NA	NA	NA	NA	Intergenic	L1_Canis1|LINE|L1	-	Repeat	Subtype	0.0309749	0.349315
chr1_14449501	chr1	14449501	14450000	3	+	-13678	ENSCAFG00000037703	NA	NA	NA	NA	Intergenic	L1ME3C|LINE|L1	-	Repeat	Subtype	0.0560022	0.524626
chr1_14560501	chr1	14560501	14561000	6	+	-227	ENSCAFG00000031367	NA	NA	NA	ENSCAFG00000031367	promoter-TSS (ENSCAFG00000031367)	Intergenic	-	Non-repeat	Subtype	0	0.350705
chr1_14601001	chr1	14601001	14601500	8	+	-40727	ENSCAFG00000031367	NA	NA	NA	ENSCAFG00000000079	intron (ENSCAFG00000000079, intron 22 of 28)	SINEC_a2|SINE|tRNA-Lys	-	Repeat	Subtype	7.18e-09	0.525224
chr1_14666501	chr1	14666501	14667000	2	+	908	ENSCAFG00000000081	NA	NA	NA	ENSCAFG00000000081	TTS (ENSCAFG00000000081)	TTS (NR_036669)	-	Non-repeat	Subtype	2.58e-07	0.391361
chr1_14671001	chr1	14671001	14671500	11	+	-78	ENSCAFG00000027095	NA	NA	NA	ENSCAFG00000027095	promoter-TSS (ENSCAFG00000027095)	SINEC_Cf|SINE|tRNA-Lys	-	Repeat	Subtype	6.8e-08	0.341884
chr1_14698001	chr1	14698001	14698500	9	+	-3907	ENSCAFG00000000083	ENSCAFG00000000083	PIGN	protein-coding	NA	Intergenic	SINEC_Cf|SINE|tRNA-Lys	-	Repeat	Subtype	0	0.556687
chr1_14710001	chr1	14710001	14710500	13	+	8093	ENSCAFG00000000083	ENSCAFG00000000083	PIGN	protein-coding	ENSCAFG00000000083	intron (ENSCAFG00000000083, intron 4 of 28)	Intergenic	-	Non-repeat	Subtype	4.88e-10	0.336907
chr1_14711001	chr1	14711001	14711500	5	+	9093	ENSCAFG00000000083	ENSCAFG00000000083	PIGN	protein-coding	ENSCAFG00000000083	intron (ENSCAFG00000000083, intron 4 of 28)	SINEC_a2|SINE|tRNA-Lys	-	Repeat	Subtype	9.82e-09	0.380055
chr1_14753001	chr1	14753001	14753500	10	+	51093	ENSCAFG00000000083	ENSCAFG00000000083	PIGN	protein-coding	ENSCAFG00000000083	intron (ENSCAFG00000000083, intron 19 of 28)	L1MC4a|LINE|L1	-	Repeat	Subtype	2.5e-08	0.581955
chr1_14753501	chr1	14753501	14754000	3	+	51593	ENSCAFG00000000083	ENSCAFG00000000083	PIGN	protein-coding	ENSCAFG00000000083	intron (ENSCAFG00000000083, intron 19 of 28)	L1MC4a|LINE|L1	-	Repeat	Subtype	1.76e-10	0.487558
chr1_14771501	chr1	14771501	14772000	10	+	69593	ENSCAFG00000000083	ENSCAFG00000000083	PIGN	protein-coding	ENSCAFG00000000083	intron (ENSCAFG00000000083, intron 23 of 28)	Intergenic	-	Non-repeat	Subtype	1.43e-09	0.338542
chr1_14777501	chr1	14777501	14778000	8	+	75593	ENSCAFG00000000083	ENSCAFG00000000083	PIGN	protein-coding	ENSCAFG00000000083	intron (ENSCAFG00000000083, intron 26 of 28)	Intergenic	-	Non-repeat	Subtype	0.133838	0.40189
chr1_14788001	chr1	14788001	14788500	4	+	86093	ENSCAFG00000000083	ENSCAFG00000000083	PIGN	protein-coding	ENSCAFG00000000083	intron (ENSCAFG00000000083, intron 28 of 28)	SINEC_b1|SINE|tRNA-Lys	-	Repeat	Subtype	0.124274	0.595062
chr1_14791501	chr1	14791501	14792000	15	+	89593	ENSCAFG00000000083	ENSCAFG00000000083	PIGN	protein-coding	ENSCAFG00000000083	exon (ENSCAFG00000000083, exon 29 of 29)	Intergenic	-	Non-repeat	Subtype	4.8e-08	0.449328
chr1_14797501	chr1	14797501	14798000	6	+	-90586	ENSCAFG00000026643	NA	NA	NA	NA	Intergenic	Intergenic	-	Non-repeat	Subtype	0.0107503	0.503443
chr1_14806501	chr1	14806501	14807000	5	+	-81586	ENSCAFG00000026643	NA	NA	NA	NA	Intergenic	Intergenic	-	Non-repeat	Subtype	9.23e-09	0.471963
chr1_14850001	chr1	14850001	14850500	4	+	-38086	ENSCAFG00000026643	NA	NA	NA	NA	Intergenic	Intergenic	-	Non-repeat	Subtype	4.11e-08	0.374275
chr1_14925501	chr1	14925501	14926000	10	+	-21469	ENSCAFG00000034324	ENSCAFG00000034324	LOC111090609	ncRNA	NA	Intergenic	Intergenic	-	Non-repeat	Subtype	0.0677569	0.345176
chr1_14934501	chr1	14934501	14935000	7	+	-30469	ENSCAFG00000034324	ENSCAFG00000034324	LOC111090609	ncRNA	NA	Intergenic	Intergenic	-	Non-repeat	Subtype	0	0.409793
chr1_14939501	chr1	14939501	14940000	15	+	-35469	ENSCAFG00000034324	ENSCAFG00000034324	LOC111090609	ncRNA	NA	Intergenic	Intergenic	-	Non-repeat	Subtype	0.20566	0.464378
chr1_14972501	chr1	14972501	14973000	11	+	-13018	ENSCAFG00000032187	ENSCAFG00000032187	RNF152	protein-coding	NA	Intergenic	MIR|SINE|MIR	-	Repeat	Subtype	0.00792466	0.39116
chr1_14982501	chr1	14982501	14983000	9	+	-3018	ENSCAFG00000032187	ENSCAFG00000032187	RNF152	protein-coding	NA	Intergenic	Intergenic	Shelf	Non-repeat	Subtype	4.15e-07	0.355952
chr1_14983001	chr1	14983001	14983500	5	+	-2518	ENSCAFG00000032187	ENSCAFG00000032187	RNF152	protein-coding	NA	Intergenic	L2c|LINE|L2	Shelf	Repeat	Subtype	0	0.363238
chr1_14994001	chr1	14994001	14994500	5	+	8482	ENSCAFG00000032187	ENSCAFG00000032187	RNF152	protein-coding	NA	Intergenic	Intergenic	-	Non-repeat	Subtype	0.00172427	0.346676
chr1_15004501	chr1	15004501	15005000	7	+	18982	ENSCAFG00000032187	ENSCAFG00000032187	RNF152	protein-coding	NA	Intergenic	Intergenic	-	Non-repeat	Subtype	1.45e-08	0.561638
chr1_15028001	chr1	15028001	15028500	5	+	42482	ENSCAFG00000032187	ENSCAFG00000032187	RNF152	protein-coding	NA	Intergenic	L1ME3E|LINE|L1	-	Repeat	Subtype	0.0324904	0.414819
chr1_15100501	chr1	15100501	15101000	8	+	114982	ENSCAFG00000032187	ENSCAFG00000032187	RNF152	protein-coding	NA	Intergenic	Intergenic	-	Non-repeat	Subtype	0.332787	0.337734
chr1_15154501	chr1	15154501	15155000	8	+	80129	ENSCAFG00000000086	ENSCAFG00000000086	CDH20	protein-coding	NA	Intergenic	L1MB4|LINE|L1	-	Repeat	Subtype	0.251785	0.404675
chr1_15164501	chr1	15164501	15165000	13	+	70129	ENSCAFG00000000086	ENSCAFG00000000086	CDH20	protein-coding	NA	Intergenic	SINEC_Cf|SINE|tRNA-Lys	-	Repeat	Subtype	3.47e-08	0.523337
chr1_15215001	chr1	15215001	15215500	9	+	19629	ENSCAFG00000000086	ENSCAFG00000000086	CDH20	protein-coding	ENSCAFG00000000086	intron (ENSCAFG00000000086, intron 5 of 10)	L2a|LINE|L2	-	Repeat	Subtype	8.37e-11	0.521967
chr1_15248001	chr1	15248001	15248500	5	+	-13371	ENSCAFG00000000086	ENSCAFG00000000086	CDH20	protein-coding	NA	Intergenic	L2b|LINE|L2	-	Repeat	Subtype	4.88e-08	0.344575
chr1_15409501	chr1	15409501	15410000	8	+	169390	ENSCAFG00000022274	NA	NA	NA	NA	Intergenic	Intergenic	-	Non-repeat	Subtype	1.25e-08	0.42862
chr1_15617001	chr1	15617001	15617500	13	+	-35402	ENSCAFG00000028257	NA	NA	NA	NA	Intergenic	L1ME3A|LINE|L1	-	Repeat	Subtype	2.19e-08	0.416902
chr1_15617501	chr1	15617501	15618000	6	+	-34902	ENSCAFG00000028257	NA	NA	NA	NA	Intergenic	Intergenic	-	Non-repeat	Subtype	3.35e-08	0.415914
chr1_15731501	chr1	15731501	15732000	6	+	79098	ENSCAFG00000028257	NA	NA	NA	NA	Intergenic	ERVL-B4-int|LTR|ERVL	-	Repeat	Subtype	0.01887	0.465873
chr1_15827001	chr1	15827001	15827500	2	+	174598	ENSCAFG00000028257	NA	NA	NA	NA	Intergenic	Intergenic	-	Non-repeat	Subtype	0.0736374	0.469797
chr1_16029001	chr1	16029001	16029500	9	+	-19316	ENSCAFG00000000089	NA	NA	NA	NA	Intergenic	Intergenic	-	Non-repeat	Subtype	0	0.57167
chr1_16048501	chr1	16048501	16049000	4	+	-38816	ENSCAFG00000000089	NA	NA	NA	NA	Intergenic	SINEC_a1|SINE|tRNA-Lys	-	Repeat	Subtype	0	0.649458
chr1_16060501	chr1	16060501	16061000	5	+	-50816	ENSCAFG00000000089	NA	NA	NA	NA	Intergenic	L2a|LINE|L2	-	Repeat	Subtype	0.00456159	0.432461
chr1_16090001	chr1	16090001	16090500	2	+	-41578	ENSCAFG00000000090	ENSCAFG00000000090	MC4R	protein-coding	NA	Intergenic	L1MB5|LINE|L1	-	Repeat	Subtype	0.0321586	0.519673
chr1_16090501	chr1	16090501	16091000	7	+	-41078	ENSCAFG00000000090	ENSCAFG00000000090	MC4R	protein-coding	NA	Intergenic	L1MB5|LINE|L1	-	Repeat	Subtype	0.197291	0.373201
chr1_16217501	chr1	16217501	16218000	5	+	-26719	ENSCAFG00000028239	NA	NA	NA	NA	Intergenic	SINEC_c2|SINE|tRNA-Lys	-	Repeat	Subtype	9.98e-09	0.723781
chr1_16252001	chr1	16252001	16252500	5	+	7781	ENSCAFG00000028239	NA	NA	NA	NA	Intergenic	CarLTR6c|LTR|ERV1	-	Repeat	Subtype	0.157144	0.439792
chr1_16308501	chr1	16308501	16309000	8	+	64281	ENSCAFG00000028239	NA	NA	NA	NA	Intergenic	Intergenic	-	Non-repeat	Subtype	8.14e-10	0.359923
chr1_16310001	chr1	16310001	16310500	4	+	65781	ENSCAFG00000028239	NA	NA	NA	NA	Intergenic	Intergenic	-	Non-repeat	Subtype	0.0260408	0.379191
chr1_16384001	chr1	16384001	16384500	7	+	-29622	ENSCAFG00000030666	NA	NA	NA	NA	Intergenic	Intergenic	-	Non-repeat	Subtype	0.122204	0.349988
chr1_16424501	chr1	16424501	16425000	7	+	10878	ENSCAFG00000030666	NA	NA	NA	NA	Intergenic	MER45R|DNA|hAT-Tip100	-	Repeat	Subtype	2.43e-09	0.404029
chr1_16523001	chr1	16523001	16523500	6	+	24409	ENSCAFG00000026487	NA	NA	NA	NA	Intergenic	Intergenic	-	Non-repeat	Subtype	5.28e-06	0.410704
chr1_16526501	chr1	16526501	16527000	8	+	27909	ENSCAFG00000026487	NA	NA	NA	NA	Intergenic	Intergenic	-	Non-repeat	Subtype	1.44e-08	0.359271
chr1_16528501	chr1	16528501	16529000	8	+	29909	ENSCAFG00000026487	NA	NA	NA	NA	Intergenic	Intergenic	-	Non-repeat	Subtype	1.41e-08	0.379456
chr1_16600501	chr1	16600501	16601000	10	+	3405	ENSCAFG00000000093	ENSCAFG00000000093	CCBE1	protein-coding	ENSCAFG00000000093	intron (ENSCAFG00000000093, intron 1 of 9)	SINEC_Cf2|SINE|tRNA-Lys	Shelf	Repeat	Subtype	0.0421423	0.366855
chr1_16638001	chr1	16638001	16638500	9	+	40905	ENSCAFG00000000093	ENSCAFG00000000093	CCBE1	protein-coding	ENSCAFG00000000093	intron (ENSCAFG00000000093, intron 1 of 9)	Intergenic	-	Non-repeat	Subtype	1.17e-07	0.536945
chr1_16690501	chr1	16690501	16691000	6	+	18439	ENSCAFG00000033674	NA	NA	NA	ENSCAFG00000000093	intron (ENSCAFG00000000093, intron 1 of 9)	L1MC4a|LINE|L1	-	Repeat	Subtype	3.94e-08	0.383264
chr1_16712001	chr1	16712001	16712500	12	+	-3061	ENSCAFG00000033674	NA	NA	NA	ENSCAFG00000000093	intron (ENSCAFG00000000093, intron 1 of 9)	SINEC_b2|SINE|tRNA-Lys	-	Repeat	Subtype	0.0186356	0.642675
chr1_16759501	chr1	16759501	16760000	14	+	-50561	ENSCAFG00000033674	NA	NA	NA	ENSCAFG00000000093	intron (ENSCAFG00000000093, intron 1 of 9)	Intergenic	-	Non-repeat	Subtype	0.0735278	0.4326
chr1_16761001	chr1	16761001	16761500	5	+	-52061	ENSCAFG00000033674	NA	NA	NA	ENSCAFG00000000093	intron (ENSCAFG00000000093, intron 1 of 9)	Intergenic	-	Non-repeat	Subtype	0	0.452327
chr1_16809001	chr1	16809001	16809500	2	+	-59446	ENSCAFG00000000094	ENSCAFG00000000094	LMAN1	protein-coding	ENSCAFG00000000093	intron (ENSCAFG00000000093, intron 5 of 9)	Intergenic	-	Non-repeat	Subtype	5.81e-09	0.357339
chr1_16836001	chr1	16836001	16836500	12	+	-32446	ENSCAFG00000000094	ENSCAFG00000000094	LMAN1	protein-coding	NA	Intergenic	Intergenic	-	Non-repeat	Subtype	0	0.451033
chr1_16919001	chr1	16919001	16919500	11	+	18497	ENSCAFG00000000096	NA	NA	NA	NA	Intergenic	MER5A|DNA|hAT-Charlie	-	Repeat	Subtype	0.186107	0.382459
chr1_16922501	chr1	16922501	16923000	10	+	-17920	ENSCAFG00000000098	NA	NA	NA	NA	Intergenic	Intergenic	-	Non-repeat	Subtype	0	0.637231
chr1_16931001	chr1	16931001	16931500	10	+	-9420	ENSCAFG00000000098	NA	NA	NA	NA	Intergenic	L1MB3|LINE|L1	-	Repeat	Subtype	1.79e-07	0.417262
chr1_16967501	chr1	16967501	16968000	8	+	14531	ENSCAFG00000026151	NA	NA	NA	NA	Intergenic	Intergenic	-	Non-repeat	Subtype	0.0215438	0.368122
chr1_16982501	chr1	16982501	16983000	7	+	4780	ENSCAFG00000000099	NA	NA	NA	ENSCAFG00000000099	intron (ENSCAFG00000000099, intron 2 of 3)	Intergenic	Shelf	Non-repeat	Subtype	0.107789	0.358704
chr1_16989501	chr1	16989501	16990000	10	+	-2220	ENSCAFG00000000099	NA	NA	NA	NA	Intergenic	Intergenic	Shore	Non-repeat	Subtype	0.129253	0.447352
chr1_17029001	chr1	17029001	17029500	10	+	6828	ENSCAFG00000000100	ENSCAFG00000000100	SEC11C	protein-coding	ENSCAFG00000000100	intron (ENSCAFG00000000100, intron 2 of 5)	intron (NM_001003312, intron 2 of 5)	-	Non-repeat	Subtype	2.19e-09	0.426707
chr1_17071501	chr1	17071501	17072000	14	+	-35672	ENSCAFG00000000100	ENSCAFG00000000100	SEC11C	protein-coding	NA	Intergenic	SINEC_Cf|SINE|tRNA-Lys	-	Repeat	Subtype	9.06e-08	0.352255
chr1_17072001	chr1	17072001	17072500	8	+	-36172	ENSCAFG00000000100	ENSCAFG00000000100	SEC11C	protein-coding	NA	Intergenic	L1MC5|LINE|L1	-	Repeat	Subtype	0	0.44931
chr1_17073001	chr1	17073001	17073500	9	+	-37172	ENSCAFG00000000100	ENSCAFG00000000100	SEC11C	protein-coding	NA	Intergenic	SINEC_a2|SINE|tRNA-Lys	-	Repeat	Subtype	2.57e-09	0.433167
chr1_17096001	chr1	17096001	17096500	12	+	47493	ENSCAFG00000000101	ENSCAFG00000000101	LOC610160	protein-coding	ENSCAFG00000000101	intron (ENSCAFG00000000101, intron 8 of 15)	SINEC_Cf2|SINE|tRNA-Lys	-	Repeat	Subtype	1.87e-10	0.387656
chr1_17106501	chr1	17106501	17107000	8	+	36993	ENSCAFG00000000101	ENSCAFG00000000101	LOC610160	protein-coding	ENSCAFG00000000101	intron (ENSCAFG00000000101, intron 7 of 15)	Charlie18a|DNA|hAT-Charlie	Shore	Repeat	Subtype	6.59e-11	0.360483
chr1_17121501	chr1	17121501	17122000	12	+	21993	ENSCAFG00000000101	ENSCAFG00000000101	LOC610160	protein-coding	ENSCAFG00000000101	intron (ENSCAFG00000000101, intron 3 of 15)	Intergenic	-	Non-repeat	Subtype	0	0.470502
chr1_17127001	chr1	17127001	17127500	2	+	16493	ENSCAFG00000000101	ENSCAFG00000000101	LOC610160	protein-coding	ENSCAFG00000000101	intron (ENSCAFG00000000101, intron 1 of 15)	SINEC_b1|SINE|tRNA-Lys	-	Repeat	Subtype	0.00116321	0.37594
chr1_17175501	chr1	17175501	17176000	12	+	-32007	ENSCAFG00000000101	ENSCAFG00000000101	LOC610160	protein-coding	ENSCAFG00000000103	intron (ENSCAFG00000000103, intron 6 of 8)	SINEC_Cf|SINE|tRNA-Lys	-	Repeat	Subtype	1.56e-06	0.537435
chr1_17289501	chr1	17289501	17290000	9	+	-78790	ENSCAFG00000000103	ENSCAFG00000000103	ZNF532	protein-coding	NA	Intergenic	L1ME3G|LINE|L1	Shelf	Repeat	Subtype	5.1e-08	0.469352
chr1_17309501	chr1	17309501	17310000	4	+	93977	ENSCAFG00000000105	NA	NA	NA	NA	Intergenic	L1MB3|LINE|L1	-	Repeat	Subtype	0.116734	0.335908
chr1_17314501	chr1	17314501	17315000	10	+	88977	ENSCAFG00000000105	NA	NA	NA	NA	Intergenic	SINEC_Cf|SINE|tRNA-Lys	-	Repeat	Subtype	0.000308778	0.535682
chr1_17317501	chr1	17317501	17318000	10	+	85977	ENSCAFG00000000105	NA	NA	NA	NA	Intergenic	Intergenic	-	Non-repeat	Subtype	2.7e-09	0.350175
chr1_17336501	chr1	17336501	17337000	18	+	66977	ENSCAFG00000000105	NA	NA	NA	NA	Intergenic	Intergenic	-	Non-repeat	Subtype	8.03e-10	0.383354
chr1_17345001	chr1	17345001	17345500	6	+	58477	ENSCAFG00000000105	NA	NA	NA	NA	Intergenic	Intergenic	Shore	Non-repeat	Subtype	0.0775468	0.389007
chr1_17401501	chr1	17401501	17402000	12	+	1977	ENSCAFG00000000105	NA	NA	NA	ENSCAFG00000000105	intron (ENSCAFG00000000105, intron 1 of 15)	Intergenic	-	Non-repeat	Subtype	3.21e-10	0.372169
chr1_17402001	chr1	17402001	17402500	3	+	1477	ENSCAFG00000000105	NA	NA	NA	ENSCAFG00000000105	intron (ENSCAFG00000000105, intron 1 of 15)	Intergenic	-	Non-repeat	Subtype	3.91e-08	0.363226
chr1_17410501	chr1	17410501	17411000	18	+	-5821	ENSCAFG00000027634	NA	NA	NA	NA	Intergenic	Intergenic	Shore	Non-repeat	Subtype	0	0.512385
chr1_17411001	chr1	17411001	17411500	41	+	-5321	ENSCAFG00000027634	NA	NA	NA	NA	Intergenic	CpG	CpG Island	Non-repeat	Subtype	0.0587977	0.378569
chr1_17494001	chr1	17494001	17494500	7	+	48708	ENSCAFG00000000107	ENSCAFG00000000107	ALPK2	protein-coding	ENSCAFG00000000107	intron (ENSCAFG00000000107, intron 5 of 13)	Intergenic	-	Non-repeat	Subtype	3.37e-09	0.409442
chr1_17497001	chr1	17497001	17497500	14	+	51708	ENSCAFG00000000107	ENSCAFG00000000107	ALPK2	protein-coding	ENSCAFG00000000107	intron (ENSCAFG00000000107, intron 5 of 13)	Intergenic	-	Non-repeat	Subtype	0.0933729	0.393745
chr1_17512001	chr1	17512001	17512500	12	+	66708	ENSCAFG00000000107	ENSCAFG00000000107	ALPK2	protein-coding	ENSCAFG00000000107	intron (ENSCAFG00000000107, intron 5 of 13)	Intergenic	-	Non-repeat	Subtype	0	0.394566
chr1_17528001	chr1	17528001	17528500	5	+	65678	ENSCAFG00000020640	ENSCAFG00000020640	MIR122	ncRNA	ENSCAFG00000000107	intron (ENSCAFG00000000107, intron 6 of 13)	Intergenic	Shore	Non-repeat	Subtype	0.0557885	0.473683
chr1_17614501	chr1	17614501	17615000	2	+	-10843	ENSCAFG00000040564	NA	NA	NA	NA	Intergenic	Intergenic	-	Non-repeat	Subtype	0	0.531438
chr1_17639501	chr1	17639501	17640000	34	+	14157	ENSCAFG00000040564	NA	NA	NA	ENSCAFG00000000116	intron (ENSCAFG00000000116, intron 27 of 29)	CpG	CpG Island	Non-repeat	Subtype	0.206394	0.358676
chr1_17658501	chr1	17658501	17659000	8	+	33157	ENSCAFG00000040564	NA	NA	NA	ENSCAFG00000000116	intron (ENSCAFG00000000116, intron 20 of 29)	Intergenic	-	Non-repeat	Subtype	0	0.465298
chr1_17814001	chr1	17814001	17814500	13	+	44226	ENSCAFG00000000116	ENSCAFG00000000116	NEDD4L	protein-coding	ENSCAFG00000000116	intron (ENSCAFG00000000116, intron 1 of 29)	L1_Cf|LINE|L1	-	Repeat	Subtype	8e-09	0.540536
chr1_17848001	chr1	17848001	17848500	5	+	10226	ENSCAFG00000000116	ENSCAFG00000000116	NEDD4L	protein-coding	ENSCAFG00000000116	intron (ENSCAFG00000000116, intron 1 of 29)	Intergenic	-	Non-repeat	Subtype	0.0752834	0.34181
chr1_17877501	chr1	17877501	17878000	8	+	-19274	ENSCAFG00000000116	ENSCAFG00000000116	NEDD4L	protein-coding	NA	Intergenic	Intergenic	-	Non-repeat	Subtype	4.93e-10	0.350421
chr1_17894001	chr1	17894001	17894500	13	+	-35774	ENSCAFG00000000116	ENSCAFG00000000116	NEDD4L	protein-coding	NA	Intergenic	Intergenic	Shelf	Non-repeat	Subtype	0.20743	0.37122
chr1_17951501	chr1	17951501	17952000	5	+	-93274	ENSCAFG00000000116	ENSCAFG00000000116	NEDD4L	protein-coding	NA	Intergenic	Intergenic	-	Non-repeat	Subtype	6.89e-08	0.386903
chr1_17960501	chr1	17960501	17961000	16	+	-102274	ENSCAFG00000000116	ENSCAFG00000000116	NEDD4L	protein-coding	NA	Intergenic	Intergenic	-	Non-repeat	Subtype	0	0.369759
chr1_17965001	chr1	17965001	17965500	6	+	-106774	ENSCAFG00000000116	ENSCAFG00000000116	NEDD4L	protein-coding	NA	Intergenic	Intergenic	Shelf	Non-repeat	Subtype	0.13168	0.340741
chr1_18083001	chr1	18083001	18083500	12	+	71154	ENSCAFG00000033232	NA	NA	NA	NA	Intergenic	LTR16B2|LTR|ERVL	-	Repeat	Subtype	1.36e-07	0.413512
chr1_18086001	chr1	18086001	18086500	9	+	68154	ENSCAFG00000033232	NA	NA	NA	NA	Intergenic	Intergenic	-	Non-repeat	Subtype	0	0.359311
chr1_18094001	chr1	18094001	18094500	10	+	60154	ENSCAFG00000033232	NA	NA	NA	NA	Intergenic	Intergenic	-	Non-repeat	Subtype	1.31e-09	0.350694
chr1_18144501	chr1	18144501	18145000	8	+	9654	ENSCAFG00000033232	NA	NA	NA	NA	Intergenic	CarLTR9|LTR|ERV1	-	Repeat	Subtype	0	0.425461
chr1_18238001	chr1	18238001	18238500	8	+	81831	ENSCAFG00000000123	ENSCAFG00000000123	ATP8B1	protein-coding	ENSCAFG00000000123	intron (ENSCAFG00000000123, intron 6 of 27)	SINEC_a1|SINE|tRNA-Lys	-	Repeat	Subtype	1.64e-05	0.338753
chr1_18269001	chr1	18269001	18269500	3	+	-50897	ENSCAFG00000000125	ENSCAFG00000000125	NARS	protein-coding	ENSCAFG00000000123	intron (ENSCAFG00000000123, intron 22 of 27)	SINEC_b1|SINE|tRNA-Lys	-	Repeat	Subtype	2.43e-09	0.339033
chr1_18272501	chr1	18272501	18273000	11	+	-47397	ENSCAFG00000000125	ENSCAFG00000000125	NARS	protein-coding	ENSCAFG00000000123	intron (ENSCAFG00000000123, intron 24 of 27)	Intergenic	-	Non-repeat	Subtype	4.24e-10	0.364146
chr1_18385001	chr1	18385001	18385500	14	+	33046	ENSCAFG00000000126	ENSCAFG00000000126	FECH	protein-coding	NA	Intergenic	SINEC_a2|SINE|tRNA-Lys	Shelf	Repeat	Subtype	4.14e-10	0.337517
chr1_18392001	chr1	18392001	18392500	18	+	40046	ENSCAFG00000000126	ENSCAFG00000000126	FECH	protein-coding	NA	Intergenic	Intergenic	CpG Island	Non-repeat	Subtype	6.59e-08	0.569934
chr1_18398001	chr1	18398001	18398500	12	+	46046	ENSCAFG00000000126	ENSCAFG00000000126	FECH	protein-coding	NA	Intergenic	Intergenic	Shore	Non-repeat	Subtype	3.77e-07	0.422465
chr1_18445501	chr1	18445501	18446000	7	+	40359	ENSCAFG00000000127	ENSCAFG00000000127	ONECUT2	protein-coding	ENSCAFG00000000127	intron (ENSCAFG00000000127, intron 1 of 1)	MIRc|SINE|MIR	-	Repeat	Subtype	1.54e-08	0.341046
chr1_18448001	chr1	18448001	18448500	29	+	37859	ENSCAFG00000000127	ENSCAFG00000000127	ONECUT2	protein-coding	ENSCAFG00000000127	intron (ENSCAFG00000000127, intron 1 of 1)	MLT1H|LTR|ERVL-MaLR	-	Repeat	Subtype	0.246003	0.350558
chr1_18448501	chr1	18448501	18449000	8	+	37359	ENSCAFG00000000127	ENSCAFG00000000127	ONECUT2	protein-coding	ENSCAFG00000000127	intron (ENSCAFG00000000127, intron 1 of 1)	Intergenic	-	Non-repeat	Subtype	1.4e-07	0.360531
chr1_18449001	chr1	18449001	18449500	3	+	36859	ENSCAFG00000000127	ENSCAFG00000000127	ONECUT2	protein-coding	ENSCAFG00000000127	intron (ENSCAFG00000000127, intron 1 of 1)	Intergenic	-	Non-repeat	Subtype	0	0.371333
chr1_18515501	chr1	18515501	18516000	10	+	-29641	ENSCAFG00000000127	ENSCAFG00000000127	ONECUT2	protein-coding	NA	Intergenic	LTR16A|LTR|ERVL	-	Repeat	Subtype	0.0986842	0.371003
chr1_18594501	chr1	18594501	18595000	8	+	-36128	ENSCAFG00000000129	NA	NA	NA	NA	Intergenic	Intergenic	-	Non-repeat	Subtype	1.03e-07	0.479704
chr1_18595001	chr1	18595001	18595500	13	+	-36628	ENSCAFG00000000129	NA	NA	NA	NA	Intergenic	Intergenic	-	Non-repeat	Subtype	0	0.459244
chr1_18676501	chr1	18676501	18677000	1	+	-118128	ENSCAFG00000000129	NA	NA	NA	NA	Intergenic	HAL1|LINE|L1	-	Repeat	Subtype	0	0.497954
chr1_18677001	chr1	18677001	18677500	6	+	-118628	ENSCAFG00000000129	NA	NA	NA	NA	Intergenic	HAL1|LINE|L1	-	Repeat	Subtype	0	0.440343
chr1_18702501	chr1	18702501	18703000	8	+	-144128	ENSCAFG00000000129	NA	NA	NA	NA	Intergenic	Intergenic	-	Non-repeat	Subtype	0.0520427	0.413491
chr1_18723501	chr1	18723501	18724000	5	+	-165128	ENSCAFG00000000129	NA	NA	NA	NA	Intergenic	Intergenic	-	Non-repeat	Subtype	0.0275671	0.340488
chr1_18759501	chr1	18759501	18760000	19	+	-201128	ENSCAFG00000000129	NA	NA	NA	NA	Intergenic	Intergenic	Shelf	Non-repeat	Subtype	0	0.352182
chr1_18760001	chr1	18760001	18760500	6	+	-201628	ENSCAFG00000000129	NA	NA	NA	NA	Intergenic	Intergenic	Shore	Non-repeat	Subtype	0.0219328	0.4067
chr1_18785001	chr1	18785001	18785500	21	+	-226628	ENSCAFG00000000129	NA	NA	NA	NA	Intergenic	Intergenic	Shore	Non-repeat	Subtype	2.26e-09	0.354733
chr1_18785501	chr1	18785501	18786000	25	+	-227128	ENSCAFG00000000129	NA	NA	NA	NA	Intergenic	Intergenic	Shore	Non-repeat	Subtype	2.78e-08	0.344256
chr1_18787001	chr1	18787001	18787500	23	+	-228628	ENSCAFG00000000129	NA	NA	NA	NA	Intergenic	CpG	CpG Island	Non-repeat	Subtype	0.12921	0.382682
chr1_18794501	chr1	18794501	18795000	14	+	-236128	ENSCAFG00000000129	NA	NA	NA	NA	Intergenic	Intergenic	Shore	Non-repeat	Subtype	1.64e-08	0.446692
chr1_18830501	chr1	18830501	18831000	11	+	-232430	ENSCAFG00000036907	NA	NA	NA	ENSCAFG00000000133	intron (ENSCAFG00000000133, intron 25 of 26)	SINEC_Cf|SINE|tRNA-Lys	-	Repeat	Subtype	5.23e-06	0.550485
chr1_18832001	chr1	18832001	18832500	5	+	-230930	ENSCAFG00000036907	NA	NA	NA	ENSCAFG00000000133	intron (ENSCAFG00000000133, intron 25 of 26)	Intergenic	-	Non-repeat	Subtype	0	0.660631
chr1_18884501	chr1	18884501	18885000	10	+	-178430	ENSCAFG00000036907	NA	NA	NA	ENSCAFG00000000133	intron (ENSCAFG00000000133, intron 24 of 26)	SINEC_Cf|SINE|tRNA-Lys	-	Repeat	Subtype	8.94e-06	0.399848
chr1_18938501	chr1	18938501	18939000	3	+	-124430	ENSCAFG00000036907	NA	NA	NA	ENSCAFG00000000133	intron (ENSCAFG00000000133, intron 20 of 26)	Intergenic	-	Non-repeat	Subtype	0	0.454188
chr1_18987001	chr1	18987001	18987500	3	+	-75930	ENSCAFG00000036907	NA	NA	NA	ENSCAFG00000000133	intron (ENSCAFG00000000133, intron 19 of 26)	Intergenic	-	Non-repeat	Subtype	0.172343	0.342541
chr1_19044501	chr1	19044501	19045000	7	+	-18430	ENSCAFG00000036907	NA	NA	NA	ENSCAFG00000000133	intron (ENSCAFG00000000133, intron 15 of 26)	Intergenic	-	Non-repeat	Subtype	0.00726974	0.39352
chr1_19045001	chr1	19045001	19045500	7	+	-17930	ENSCAFG00000036907	NA	NA	NA	ENSCAFG00000000133	intron (ENSCAFG00000000133, intron 15 of 26)	Intergenic	-	Non-repeat	Subtype	0.0120412	0.394864
chr1_19131501	chr1	19131501	19132000	1	+	3980	ENSCAFG00000011517	ENSCAFG00000011517	LOC612779	protein-coding	ENSCAFG00000000133	intron (ENSCAFG00000000133, intron 1 of 26)	L1ME3E|LINE|L1	-	Repeat	Subtype	3.72e-10	0.379731
chr1_19162501	chr1	19162501	19163000	5	+	-7798	ENSCAFG00000000137	ENSCAFG00000000137	TXNL1	protein-coding	NA	Intergenic	SINEC_b2|SINE|tRNA-Lys	-	Repeat	Subtype	0.20428	0.448766
chr1_19172501	chr1	19172501	19173000	17	+	1395	ENSCAFG00000022106	NA	NA	NA	ENSCAFG00000000137	intron (ENSCAFG00000000137, intron 2 of 8)	SINEC_a1|SINE|tRNA-Lys	Shore	Repeat	Subtype	9.13e-07	0.500988
chr1_19177501	chr1	19177501	19178000	15	+	-3605	ENSCAFG00000022106	NA	NA	NA	ENSCAFG00000000137	intron (ENSCAFG00000000137, intron 2 of 8)	MIRc|SINE|MIR	-	Repeat	Subtype	0.168408	0.426361
chr1_19225501	chr1	19225501	19226000	7	+	-51605	ENSCAFG00000022106	NA	NA	NA	NA	Intergenic	Intergenic	Shelf	Non-repeat	Subtype	0.0668294	0.338115
chr1_19234501	chr1	19234501	19235000	10	+	-60605	ENSCAFG00000022106	NA	NA	NA	NA	Intergenic	Intergenic	Shore	Non-repeat	Subtype	5.8e-10	0.348835
chr1_19235501	chr1	19235501	19236000	13	+	-61605	ENSCAFG00000022106	NA	NA	NA	NA	Intergenic	Intergenic	Shore	Non-repeat	Subtype	7.48e-08	0.50616
chr1_19240501	chr1	19240501	19241000	5	+	-66605	ENSCAFG00000022106	NA	NA	NA	NA	Intergenic	Intergenic	-	Non-repeat	Subtype	1.85e-09	0.384531
chr1_19277501	chr1	19277501	19278000	9	+	-103605	ENSCAFG00000022106	NA	NA	NA	NA	Intergenic	Intergenic	-	Non-repeat	Subtype	8.12e-10	0.571071
chr1_19278001	chr1	19278001	19278500	8	+	-104105	ENSCAFG00000022106	NA	NA	NA	NA	Intergenic	L1MEc|LINE|L1	-	Repeat	Subtype	0	0.394345
chr1_19290501	chr1	19290501	19291000	4	+	-116605	ENSCAFG00000022106	NA	NA	NA	NA	Intergenic	L1MB3|LINE|L1	-	Repeat	Subtype	0	0.434747
chr1_19301501	chr1	19301501	19302000	8	+	-115809	ENSCAFG00000033038	NA	NA	NA	NA	Intergenic	Intergenic	-	Non-repeat	Subtype	6.94e-10	0.368609
chr1_19308501	chr1	19308501	19309000	7	+	-108809	ENSCAFG00000033038	NA	NA	NA	NA	Intergenic	Intergenic	-	Non-repeat	Subtype	1.83e-10	0.386348
chr1_19506001	chr1	19506001	19506500	9	+	-60315	ENSCAFG00000036434	NA	NA	NA	NA	Intergenic	(TAAA)n|Simple_repeat|Simple_repeat	-	Repeat	Subtype	0	0.362864
chr1_19702001	chr1	19702001	19702500	6	+	135685	ENSCAFG00000036434	NA	NA	NA	NA	Intergenic	Intergenic	-	Non-repeat	Subtype	0.0541003	0.361518
chr1_19771501	chr1	19771501	19772000	9	+	102518	ENSCAFG00000038204	ENSCAFG00000038204	LOC102153337	ncRNA	NA	Intergenic	Intergenic	-	Non-repeat	Subtype	1.68e-07	0.426373
chr1_19784501	chr1	19784501	19785000	8	+	89518	ENSCAFG00000038204	ENSCAFG00000038204	LOC102153337	ncRNA	ENSCAFG00000038204	TTS (ENSCAFG00000038204)	Intergenic	-	Non-repeat	Subtype	1.76e-09	0.410812
chr1_19839001	chr1	19839001	19839500	7	+	35018	ENSCAFG00000038204	ENSCAFG00000038204	LOC102153337	ncRNA	ENSCAFG00000038204	intron (ENSCAFG00000038204, intron 3 of 5)	Intergenic	-	Non-repeat	Subtype	0	0.401897
chr1_19842501	chr1	19842501	19843000	7	+	31518	ENSCAFG00000038204	ENSCAFG00000038204	LOC102153337	ncRNA	ENSCAFG00000038204	intron (ENSCAFG00000038204, intron 3 of 5)	Intergenic	-	Non-repeat	Subtype	1.37e-08	0.401554
chr1_19888001	chr1	19888001	19888500	1	+	-13982	ENSCAFG00000038204	ENSCAFG00000038204	LOC102153337	ncRNA	NA	Intergenic	L1MEc|LINE|L1	-	Repeat	Subtype	7.59e-07	0.370488
chr1_19894001	chr1	19894001	19894500	12	+	-19982	ENSCAFG00000038204	ENSCAFG00000038204	LOC102153337	ncRNA	NA	Intergenic	L2b|LINE|L2	-	Repeat	Subtype	7.96e-07	0.452979
chr1_19924001	chr1	19924001	19924500	11	+	-49982	ENSCAFG00000038204	ENSCAFG00000038204	LOC102153337	ncRNA	NA	Intergenic	Intergenic	-	Non-repeat	Subtype	4.38e-08	0.357146
chr1_19937001	chr1	19937001	19937500	8	+	-62982	ENSCAFG00000038204	ENSCAFG00000038204	LOC102153337	ncRNA	NA	Intergenic	Intergenic	-	Non-repeat	Subtype	3.7e-08	0.389058
chr1_19970001	chr1	19970001	19970500	3	+	-93397	ENSCAFG00000000140	ENSCAFG00000000140	TCF4	protein-coding	NA	Intergenic	Intergenic	-	Non-repeat	Subtype	0	0.392678
chr1_20011001	chr1	20011001	20011500	9	+	-52397	ENSCAFG00000000140	ENSCAFG00000000140	TCF4	protein-coding	NA	Intergenic	L1MDa|LINE|L1	-	Repeat	Subtype	5.25e-08	0.471017
chr1_20011501	chr1	20011501	20012000	3	+	-51897	ENSCAFG00000000140	ENSCAFG00000000140	TCF4	protein-coding	NA	Intergenic	L1MDa|LINE|L1	-	Repeat	Subtype	9.32e-08	0.4861
chr1_20046001	chr1	20046001	20046500	16	+	-17397	ENSCAFG00000000140	ENSCAFG00000000140	TCF4	protein-coding	NA	Intergenic	Intergenic	-	Non-repeat	Subtype	0	0.414337
chr1_20046501	chr1	20046501	20047000	5	+	-16897	ENSCAFG00000000140	ENSCAFG00000000140	TCF4	protein-coding	NA	Intergenic	SINEC_c2|SINE|tRNA-Lys	-	Repeat	Subtype	4.3e-06	0.401155
chr1_20298001	chr1	20298001	20298500	6	+	234603	ENSCAFG00000000140	ENSCAFG00000000140	TCF4	protein-coding	ENSCAFG00000000140	intron (ENSCAFG00000000140, intron 7 of 19)	intron (NM_001003268, intron 7 of 19)	-	Non-repeat	Subtype	1.6e-09	0.360388
chr1_20344501	chr1	20344501	20345000	9	+	281103	ENSCAFG00000000140	ENSCAFG00000000140	TCF4	protein-coding	ENSCAFG00000000140	intron (ENSCAFG00000000140, intron 7 of 19)	intron (NM_001003268, intron 7 of 19)	Shore	Non-repeat	Subtype	0.098816	0.371013
chr1_20350001	chr1	20350001	20350500	11	+	286603	ENSCAFG00000000140	ENSCAFG00000000140	TCF4	protein-coding	ENSCAFG00000000140	intron (ENSCAFG00000000140, intron 7 of 19)	intron (NM_001003268, intron 7 of 19)	-	Non-repeat	Subtype	5.4e-10	0.346444
chr1_20388501	chr1	20388501	20389000	11	+	-267439	ENSCAFG00000000144	ENSCAFG00000000144	CCDC68	protein-coding	ENSCAFG00000000140	intron (ENSCAFG00000000140, intron 14 of 19)	MIRb|SINE|MIR	-	Repeat	Subtype	2e-05	0.525744
chr1_20422001	chr1	20422001	20422500	8	+	-233939	ENSCAFG00000000144	ENSCAFG00000000144	CCDC68	protein-coding	NA	Intergenic	Intergenic	-	Non-repeat	Subtype	8.57e-07	0.411418
chr1_20588001	chr1	20588001	20588500	6	+	-67939	ENSCAFG00000000144	ENSCAFG00000000144	CCDC68	protein-coding	NA	Intergenic	Intergenic	-	Non-repeat	Subtype	2.34e-07	0.444423
chr1_20620001	chr1	20620001	20620500	2	+	-35939	ENSCAFG00000000144	ENSCAFG00000000144	CCDC68	protein-coding	NA	Intergenic	Intergenic	-	Non-repeat	Subtype	0.235524	0.418821
chr1_20625501	chr1	20625501	20626000	8	+	-30439	ENSCAFG00000000144	ENSCAFG00000000144	CCDC68	protein-coding	NA	Intergenic	Intergenic	-	Non-repeat	Subtype	1.43e-07	0.339422
chr1_20707001	chr1	20707001	20707500	3	+	-11938	ENSCAFG00000035479	NA	NA	NA	ENSCAFG00000000145	intron (ENSCAFG00000000145, intron 3 of 5)	Intergenic	-	Non-repeat	Subtype	0.0146706	0.359144
chr1_20815501	chr1	20815501	20816000	4	+	17056	ENSCAFG00000000145	ENSCAFG00000000145	RAB27B	protein-coding	ENSCAFG00000000145	intron (ENSCAFG00000000145, intron 1 of 5)	L2a|LINE|L2	-	Repeat	Subtype	3.3e-10	0.397531
chr1_20819501	chr1	20819501	20820000	6	+	13056	ENSCAFG00000000145	ENSCAFG00000000145	RAB27B	protein-coding	ENSCAFG00000000145	intron (ENSCAFG00000000145, intron 1 of 5)	L1MC|LINE|L1	-	Repeat	Subtype	6.84e-08	0.397864
chr1_20835001	chr1	20835001	20835500	3	+	-2444	ENSCAFG00000000145	ENSCAFG00000000145	RAB27B	protein-coding	NA	Intergenic	L1ME3F|LINE|L1	Shelf	Repeat	Subtype	4.11e-08	0.462239
chr1_20842501	chr1	20842501	20843000	7	+	-9944	ENSCAFG00000000145	ENSCAFG00000000145	RAB27B	protein-coding	NA	Intergenic	SINEC_Cf|SINE|tRNA-Lys	-	Repeat	Subtype	0.0825022	0.338208
chr1_20874501	chr1	20874501	20875000	11	+	-17127	ENSCAFG00000037322	NA	NA	NA	NA	Intergenic	SINEC_Cf|SINE|tRNA-Lys	-	Repeat	Subtype	2.52e-09	0.430896
chr1_20944501	chr1	20944501	20945000	9	+	-37449	ENSCAFG00000028993	ENSCAFG00000028993	LOC610632	protein-coding	NA	Intergenic	Intergenic	-	Non-repeat	Subtype	0	0.388987
chr1_21048501	chr1	21048501	21049000	8	+	7127	ENSCAFG00000039422	NA	NA	NA	NA	Intergenic	Intergenic	Shelf	Non-repeat	Subtype	0.0302002	0.415904
chr1_21086501	chr1	21086501	21087000	3	+	-22981	ENSCAFG00000036285	NA	NA	NA	NA	Intergenic	Cheshire|DNA|hAT-Charlie	-	Repeat	Subtype	1.26e-07	0.366778
chr1_21128501	chr1	21128501	21129000	3	+	-501	ENSCAFG00000030508	ENSCAFG00000030508	LOC100683370	protein-coding	ENSCAFG00000030508	promoter-TSS (ENSCAFG00000030508)	MLT1F2|LTR|ERVL-MaLR	Shore	Repeat	Subtype	1.48e-09	0.354352
chr1_21171501	chr1	21171501	21172000	9	+	16187	ENSCAFG00000000150	ENSCAFG00000000150	POLI	protein-coding	ENSCAFG00000000150	intron (ENSCAFG00000000150, intron 7 of 8)	L1_Cf|LINE|L1	-	Repeat	Subtype	8.28e-09	0.399022
chr1_21201501	chr1	21201501	21202000	4	+	-808	ENSCAFG00000033857	NA	NA	NA	ENSCAFG00000033857	promoter-TSS (ENSCAFG00000033857)	Intergenic	-	Non-repeat	Subtype	3.12e-09	0.344686
chr1_21288001	chr1	21288001	21288500	13	+	52036	ENSCAFG00000032711	NA	NA	NA	NA	Intergenic	Intergenic	-	Non-repeat	Subtype	6.19e-10	0.360191
chr1_21316501	chr1	21316501	21317000	8	+	80536	ENSCAFG00000032711	NA	NA	NA	NA	Intergenic	L1_Canis1|LINE|L1	-	Repeat	Subtype	0.164707	0.439339
chr1_21321001	chr1	21321001	21321500	4	+	85036	ENSCAFG00000032711	NA	NA	NA	NA	Intergenic	(TTTC)n|Simple_repeat|Simple_repeat	-	Repeat	Subtype	0	0.416544
chr1_21355001	chr1	21355001	21355500	11	+	-107550	ENSCAFG00000030620	NA	NA	NA	NA	Intergenic	L1MD3|LINE|L1	-	Repeat	Subtype	1.57e-09	0.502914
chr1_21424001	chr1	21424001	21424500	10	+	-38550	ENSCAFG00000030620	NA	NA	NA	NA	Intergenic	SINEC_Cf|SINE|tRNA-Lys	-	Repeat	Subtype	0	0.421071
chr1_21488501	chr1	21488501	21489000	8	+	-2331	ENSCAFG00000037743	NA	NA	NA	NA	Intergenic	MER5C|DNA|hAT-Charlie	-	Repeat	Subtype	0	0.455363
chr1_21492001	chr1	21492001	21492500	8	+	1169	ENSCAFG00000037743	NA	NA	NA	ENSCAFG00000037743	intron (ENSCAFG00000037743, intron 1 of 1)	Intergenic	-	Non-repeat	Subtype	3.17e-08	0.342515
chr1_22081001	chr1	22081001	22081500	2	+	-46106	ENSCAFG00000022081	NA	NA	NA	ENSCAFG00000000157	intron (ENSCAFG00000000157, intron 8 of 27)	Intergenic	-	Non-repeat	Subtype	1.62e-05	0.417202
chr1_22114501	chr1	22114501	22115000	10	+	-12606	ENSCAFG00000022081	NA	NA	NA	ENSCAFG00000000157	intron (ENSCAFG00000000157, intron 7 of 27)	L2a|LINE|L2	-	Repeat	Subtype	9.99e-09	0.535587
chr1_22115001	chr1	22115001	22115500	1	+	-12106	ENSCAFG00000022081	NA	NA	NA	ENSCAFG00000000157	intron (ENSCAFG00000000157, intron 7 of 27)	L1MC5|LINE|L1	-	Repeat	Subtype	0	0.605688
chr1_22256501	chr1	22256501	22257000	11	+	129394	ENSCAFG00000022081	NA	NA	NA	ENSCAFG00000000157	intron (ENSCAFG00000000157, intron 4 of 27)	SINEC_Cf|SINE|tRNA-Lys	-	Repeat	Subtype	1.06e-08	0.547555
chr1_22349001	chr1	22349001	22349500	5	+	134536	ENSCAFG00000000157	ENSCAFG00000000157	DCC	protein-coding	ENSCAFG00000000157	intron (ENSCAFG00000000157, intron 4 of 27)	Intergenic	-	Non-repeat	Subtype	2.77e-06	0.416647
chr1_22350001	chr1	22350001	22350500	10	+	133536	ENSCAFG00000000157	ENSCAFG00000000157	DCC	protein-coding	ENSCAFG00000000157	intron (ENSCAFG00000000157, intron 4 of 27)	AT_rich|Low_complexity|Low_complexity	-	Repeat	Subtype	1.15e-05	0.364035
chr1_22350501	chr1	22350501	22351000	2	+	133036	ENSCAFG00000000157	ENSCAFG00000000157	DCC	protein-coding	ENSCAFG00000000157	intron (ENSCAFG00000000157, intron 4 of 27)	L1MB8|LINE|L1	-	Repeat	Subtype	1.37e-09	0.34111
chr1_22442501	chr1	22442501	22443000	7	+	41036	ENSCAFG00000000157	ENSCAFG00000000157	DCC	protein-coding	ENSCAFG00000000157	intron (ENSCAFG00000000157, intron 1 of 27)	SINEC_a1|SINE|tRNA-Lys	-	Repeat	Subtype	0.0661795	0.358816
chr1_22656501	chr1	22656501	22657000	8	+	-172964	ENSCAFG00000000157	ENSCAFG00000000157	DCC	protein-coding	NA	Intergenic	Intergenic	-	Non-repeat	Subtype	9.98e-09	0.392358
chr1_22658501	chr1	22658501	22659000	12	+	-174964	ENSCAFG00000000157	ENSCAFG00000000157	DCC	protein-coding	NA	Intergenic	Intergenic	-	Non-repeat	Subtype	0	0.396706
chr1_22659001	chr1	22659001	22659500	10	+	-175464	ENSCAFG00000000157	ENSCAFG00000000157	DCC	protein-coding	NA	Intergenic	Intergenic	-	Non-repeat	Subtype	0	0.488959
chr1_22659501	chr1	22659501	22660000	3	+	-175964	ENSCAFG00000000157	ENSCAFG00000000157	DCC	protein-coding	NA	Intergenic	Intergenic	-	Non-repeat	Subtype	6.12e-09	0.496126
chr1_22666501	chr1	22666501	22667000	6	+	-182964	ENSCAFG00000000157	ENSCAFG00000000157	DCC	protein-coding	NA	Intergenic	Intergenic	-	Non-repeat	Subtype	4.74e-08	0.338094
chr1_22683501	chr1	22683501	22684000	15	+	-199964	ENSCAFG00000000157	ENSCAFG00000000157	DCC	protein-coding	NA	Intergenic	SINEC_Cf|SINE|tRNA-Lys	-	Repeat	Subtype	3.74e-06	0.339227
chr1_22710501	chr1	22710501	22711000	7	+	-226964	ENSCAFG00000000157	ENSCAFG00000000157	DCC	protein-coding	NA	Intergenic	Intergenic	-	Non-repeat	Subtype	0.240184	0.38261
chr1_22729001	chr1	22729001	22729500	9	+	-245464	ENSCAFG00000000157	ENSCAFG00000000157	DCC	protein-coding	NA	Intergenic	L1MEg1|LINE|L1	-	Repeat	Subtype	4.73e-09	0.48343
chr1_22752501	chr1	22752501	22753000	11	+	-268964	ENSCAFG00000000157	ENSCAFG00000000157	DCC	protein-coding	NA	Intergenic	Intergenic	-	Non-repeat	Subtype	0	0.402049
chr1_22793001	chr1	22793001	22793500	19	+	-309464	ENSCAFG00000000157	ENSCAFG00000000157	DCC	protein-coding	NA	Intergenic	Intergenic	Shelf	Non-repeat	Subtype	0	0.55552
chr1_22834501	chr1	22834501	22835000	9	+	-350964	ENSCAFG00000000157	ENSCAFG00000000157	DCC	protein-coding	NA	Intergenic	Intergenic	-	Non-repeat	Subtype	0.0184659	0.336413
chr1_22878501	chr1	22878501	22879000	8	+	-394964	ENSCAFG00000000157	ENSCAFG00000000157	DCC	protein-coding	NA	Intergenic	Intergenic	Shelf	Non-repeat	Subtype	0	0.520339
chr1_22879001	chr1	22879001	22879500	8	+	-395464	ENSCAFG00000000157	ENSCAFG00000000157	DCC	protein-coding	NA	Intergenic	Intergenic	Shelf	Non-repeat	Subtype	1.08e-09	0.531323
chr1_22999001	chr1	22999001	22999500	10	+	471373	ENSCAFG00000030017	NA	NA	NA	NA	Intergenic	SINEC_Cf|SINE|tRNA-Lys	-	Repeat	Subtype	0.00638122	0.363627
chr1_23050501	chr1	23050501	23051000	2	+	419873	ENSCAFG00000030017	NA	NA	NA	NA	Intergenic	Intergenic	-	Non-repeat	Subtype	6.23e-08	0.390244
chr1_23078001	chr1	23078001	23078500	6	+	392373	ENSCAFG00000030017	NA	NA	NA	NA	Intergenic	L1_Carn7|LINE|L1	-	Repeat	Subtype	0	0.516438
chr1_23193001	chr1	23193001	23193500	2	+	277373	ENSCAFG00000030017	NA	NA	NA	NA	Intergenic	Intergenic	-	Non-repeat	Subtype	7.74e-09	0.508366
chr1_23208001	chr1	23208001	23208500	7	+	262373	ENSCAFG00000030017	NA	NA	NA	NA	Intergenic	L1_Canis1|LINE|L1	-	Repeat	Subtype	2.53e-06	0.404087
chr1_23274001	chr1	23274001	23274500	9	+	196373	ENSCAFG00000030017	NA	NA	NA	NA	Intergenic	L1_Canis1|LINE|L1	-	Repeat	Subtype	1.51e-08	0.350358
chr1_23299501	chr1	23299501	23300000	7	+	170873	ENSCAFG00000030017	NA	NA	NA	NA	Intergenic	SINEC_Cf|SINE|tRNA-Lys	-	Repeat	Subtype	0.179876	0.38627
chr1_23331501	chr1	23331501	23332000	19	+	138873	ENSCAFG00000030017	NA	NA	NA	NA	Intergenic	Intergenic	-	Non-repeat	Subtype	1.18e-06	0.454269
chr1_23344001	chr1	23344001	23344500	8	+	126373	ENSCAFG00000030017	NA	NA	NA	NA	Intergenic	Intergenic	-	Non-repeat	Subtype	0	0.384496
chr1_23444501	chr1	23444501	23445000	6	+	25873	ENSCAFG00000030017	NA	NA	NA	NA	Intergenic	MLT1G1|LTR|ERVL-MaLR	Shelf	Repeat	Subtype	0.110373	0.369958
chr1_23446001	chr1	23446001	23446500	6	+	24373	ENSCAFG00000030017	NA	NA	NA	NA	Intergenic	Intergenic	Shore	Non-repeat	Subtype	0	0.388404
chr1_23447501	chr1	23447501	23448000	20	+	22873	ENSCAFG00000030017	NA	NA	NA	NA	Intergenic	Intergenic	CpG Island	Non-repeat	Subtype	0.0481107	0.388236
chr1_23449001	chr1	23449001	23449500	5	+	21373	ENSCAFG00000030017	NA	NA	NA	NA	Intergenic	Intergenic	Shore	Non-repeat	Subtype	1.13e-08	0.354602
chr1_23453001	chr1	23453001	23453500	4	+	17373	ENSCAFG00000030017	NA	NA	NA	NA	Intergenic	Intergenic	-	Non-repeat	Subtype	1.51e-09	0.492368
chr1_23479001	chr1	23479001	23479500	23	+	-8627	ENSCAFG00000030017	NA	NA	NA	NA	Intergenic	Intergenic	Shelf	Non-repeat	Subtype	0.0201025	0.444003
chr1_23503501	chr1	23503501	23504000	43	+	-33127	ENSCAFG00000030017	NA	NA	NA	NA	Intergenic	Intergenic	Shore	Non-repeat	Subtype	8.18e-07	0.335945
chr1_23505501	chr1	23505501	23506000	20	+	-35127	ENSCAFG00000030017	NA	NA	NA	NA	Intergenic	Intergenic	Shore	Non-repeat	Subtype	1.02e-08	0.354922
chr1_23506001	chr1	23506001	23506500	22	+	-35627	ENSCAFG00000030017	NA	NA	NA	NA	Intergenic	Intergenic	Shore	Non-repeat	Subtype	0.168235	0.347972
chr1_23544501	chr1	23544501	23545000	19	+	-57679	ENSCAFG00000034505	NA	NA	NA	NA	Intergenic	Intergenic	Shelf	Non-repeat	Subtype	0	0.386559
chr1_23548001	chr1	23548001	23548500	22	+	-54179	ENSCAFG00000034505	NA	NA	NA	NA	Intergenic	Intergenic	Shore	Non-repeat	Subtype	0.00322165	0.45167
chr1_23558501	chr1	23558501	23559000	3	+	-43679	ENSCAFG00000034505	NA	NA	NA	NA	Intergenic	MIRb|SINE|MIR	-	Repeat	Subtype	0	0.364119
chr1_23563001	chr1	23563001	23563500	14	+	-39179	ENSCAFG00000034505	NA	NA	NA	NA	Intergenic	Intergenic	-	Non-repeat	Subtype	2.15e-10	0.361434
chr1_23572501	chr1	23572501	23573000	4	+	-29679	ENSCAFG00000034505	NA	NA	NA	NA	Intergenic	Intergenic	Shore	Non-repeat	Subtype	0.126157	0.516973
chr1_23610501	chr1	23610501	23611000	5	+	8321	ENSCAFG00000034505	NA	NA	NA	NA	Intergenic	SINEC_c2|SINE|tRNA-Lys	Shelf	Repeat	Subtype	8.33e-09	0.436739
chr1_23641001	chr1	23641001	23641500	7	+	116	ENSCAFG00000037843	NA	NA	NA	ENSCAFG00000026106	promoter-TSS (ENSCAFG00000026106)	Intergenic	Shelf	Non-repeat	Subtype	0.138944	0.436351
chr1_23643001	chr1	23643001	23643500	13	+	2116	ENSCAFG00000037843	NA	NA	NA	ENSCAFG00000037843	intron (ENSCAFG00000037843, intron 2 of 3)	Intergenic	Shore	Non-repeat	Subtype	7.2e-07	0.396961
chr1_23652501	chr1	23652501	23653000	4	+	11616	ENSCAFG00000037843	NA	NA	NA	NA	Intergenic	Intergenic	-	Non-repeat	Subtype	2.82e-08	0.461107
chr1_23679501	chr1	23679501	23680000	7	+	33513	ENSCAFG00000033827	NA	NA	NA	NA	Intergenic	L1MC5a|LINE|L1	-	Repeat	Subtype	2.09e-08	0.347001
chr1_23729501	chr1	23729501	23730000	24	+	-16487	ENSCAFG00000033827	NA	NA	NA	NA	Intergenic	MIRc|SINE|MIR	-	Repeat	Subtype	9.57e-08	0.352223
chr1_23755001	chr1	23755001	23755500	32	+	-41987	ENSCAFG00000033827	NA	NA	NA	NA	Intergenic	CpG	CpG Island	Non-repeat	Subtype	0	0.430564
chr1_23766501	chr1	23766501	23767000	4	+	-51522	ENSCAFG00000000162	NA	NA	NA	NA	Intergenic	(TAAA)n|Simple_repeat|Simple_repeat	-	Repeat	Subtype	6.62e-10	0.336138
chr1_23770501	chr1	23770501	23771000	7	+	-47522	ENSCAFG00000000162	NA	NA	NA	NA	Intergenic	Intergenic	Shelf	Non-repeat	Subtype	3.6e-07	0.392692
chr1_23774501	chr1	23774501	23775000	23	+	-43522	ENSCAFG00000000162	NA	NA	NA	NA	Intergenic	Intergenic	CpG Island	Non-repeat	Subtype	2.33e-08	0.435754
chr1_23775001	chr1	23775001	23775500	14	+	-43022	ENSCAFG00000000162	NA	NA	NA	NA	Intergenic	Intergenic	CpG Island	Non-repeat	Subtype	2.17e-10	0.453483
chr1_23784001	chr1	23784001	23784500	8	+	-34022	ENSCAFG00000000162	NA	NA	NA	NA	Intergenic	Intergenic	-	Non-repeat	Subtype	0.000328639	0.538057
chr1_23805001	chr1	23805001	23805500	10	+	-13022	ENSCAFG00000000162	NA	NA	NA	ENSCAFG00000000162	intron (ENSCAFG00000000162, intron 1 of 2)	Intergenic	-	Non-repeat	Subtype	0	0.47714
chr1_23844001	chr1	23844001	23844500	42	+	25978	ENSCAFG00000000162	NA	NA	NA	NA	Intergenic	Intergenic	CpG Island	Non-repeat	Subtype	6.71e-11	0.373638
chr1_23846001	chr1	23846001	23846500	29	+	27978	ENSCAFG00000000162	NA	NA	NA	NA	Intergenic	Intergenic	CpG Island	Non-repeat	Subtype	0	0.337965
chr1_23856501	chr1	23856501	23857000	20	+	38478	ENSCAFG00000000162	NA	NA	NA	NA	Intergenic	Intergenic	Shore	Non-repeat	Subtype	1.05e-09	0.362493
chr1_23872501	chr1	23872501	23873000	1	+	41567	ENSCAFG00000000164	ENSCAFG00000000164	SMAD4	protein-coding	NA	Intergenic	L1MDa|LINE|L1	Shore	Repeat	Subtype	3.25e-06	0.420382
chr1_24056501	chr1	24056501	24057000	3	+	-24672	ENSCAFG00000000168	ENSCAFG00000000168	ME2	protein-coding	NA	Intergenic	Charlie18a|DNA|hAT-Charlie	-	Repeat	Subtype	4.78e-08	0.483161
chr1_24102501	chr1	24102501	24103000	15	+	21160	ENSCAFG00000000169	ENSCAFG00000000169	MRO	protein-coding	NA	Intergenic	SINEC_a2|SINE|tRNA-Lys	Shore	Repeat	Subtype	0	0.433284
chr1_24108501	chr1	24108501	24109000	8	+	27160	ENSCAFG00000000169	ENSCAFG00000000169	MRO	protein-coding	NA	Intergenic	Intergenic	Shelf	Non-repeat	Subtype	4.07e-09	0.502945
chr1_24144501	chr1	24144501	24145000	9	+	63160	ENSCAFG00000000169	ENSCAFG00000000169	MRO	protein-coding	NA	Intergenic	L1_Carn3|LINE|L1	-	Repeat	Subtype	4.64e-10	0.477044
chr1_24204001	chr1	24204001	24204500	2	+	-51533	ENSCAFG00000020845	NA	NA	NA	NA	Intergenic	L1_Canid_|LINE|L1	-	Repeat	Subtype	7.71e-08	0.347626
chr1_24261001	chr1	24261001	24261500	6	+	5467	ENSCAFG00000020845	NA	NA	NA	ENSCAFG00000032822	intron (ENSCAFG00000032822, intron 2 of 2)	L1_Carn2|LINE|L1	-	Repeat	Subtype	2.48e-09	0.52281
chr1_24307001	chr1	24307001	24307500	5	+	-26894	ENSCAFG00000032822	NA	NA	NA	NA	Intergenic	L1_Carn3|LINE|L1	-	Repeat	Subtype	9.09e-10	0.489917
chr1_24307501	chr1	24307501	24308000	49	+	-27394	ENSCAFG00000032822	NA	NA	NA	NA	Intergenic	L1_Cf|LINE|L1	-	Repeat	Subtype	2.94e-07	0.644827
chr1_24308001	chr1	24308001	24308500	17	+	-27894	ENSCAFG00000032822	NA	NA	NA	NA	Intergenic	L1_Cf|LINE|L1	-	Repeat	Subtype	0	0.399383
chr1_24313501	chr1	24313501	24314000	4	+	-33394	ENSCAFG00000032822	NA	NA	NA	NA	Intergenic	L1_Carn3|LINE|L1	-	Repeat	Subtype	6.6e-09	0.413544
chr1_24420001	chr1	24420001	24420500	11	+	11205	ENSCAFG00000000171	ENSCAFG00000000171	MC5R	protein-coding	NA	Intergenic	SINEC_Cf|SINE|tRNA-Lys	-	Repeat	Subtype	4.26e-07	0.357842
chr1_24429001	chr1	24429001	24429500	2	+	2205	ENSCAFG00000000171	ENSCAFG00000000171	MC5R	protein-coding	NA	Intergenic	SINEC_b1|SINE|tRNA-Lys	-	Repeat	Subtype	0	0.42815
chr1_24453001	chr1	24453001	24453500	18	+	-21795	ENSCAFG00000000171	ENSCAFG00000000171	MC5R	protein-coding	NA	Intergenic	Intergenic	-	Non-repeat	Subtype	4.27e-07	0.341171
chr1_24453501	chr1	24453501	24454000	18	+	-22295	ENSCAFG00000000171	ENSCAFG00000000171	MC5R	protein-coding	NA	Intergenic	Intergenic	-	Non-repeat	Subtype	1.13e-08	0.497581
chr1_24488501	chr1	24488501	24489000	11	+	8455	ENSCAFG00000000172	ENSCAFG00000000172	RNMT	protein-coding	ENSCAFG00000000172	intron (ENSCAFG00000000172, intron 4 of 9)	SINEC_b2|SINE|tRNA-Lys	-	Repeat	Subtype	0	0.441484
chr1_24516501	chr1	24516501	24517000	4	+	-1488	ENSCAFG00000000173	ENSCAFG00000000173	FAM210A	protein-coding	NA	Intergenic	MER5B|DNA|hAT-Charlie	-	Repeat	Subtype	0.0177393	0.347218
chr1_24543501	chr1	24543501	24544000	14	+	15943	ENSCAFG00000023012	NA	NA	NA	ENSCAFG00000031536	intron (ENSCAFG00000031536, intron 5 of 5)	CpG	CpG Island	Non-repeat	Subtype	2.25e-10	0.400108
chr1_24544001	chr1	24544001	24544500	20	+	15443	ENSCAFG00000023012	NA	NA	NA	ENSCAFG00000031536	intron (ENSCAFG00000031536, intron 4 of 5)	CpG	CpG Island	Non-repeat	Subtype	1.88e-08	0.358491
chr1_24569001	chr1	24569001	24569500	32	+	-9557	ENSCAFG00000023012	NA	NA	NA	ENSCAFG00000031536	intron (ENSCAFG00000031536, intron 3 of 5)	CpG	CpG Island	Non-repeat	Subtype	0	0.433784
chr1_24578501	chr1	24578501	24579000	7	+	-19057	ENSCAFG00000023012	NA	NA	NA	ENSCAFG00000031536	intron (ENSCAFG00000031536, intron 3 of 5)	L1MB7|LINE|L1	Shore	Repeat	Subtype	5.18e-09	0.516836
chr1_24586001	chr1	24586001	24586500	10	+	-26557	ENSCAFG00000023012	NA	NA	NA	ENSCAFG00000031536	intron (ENSCAFG00000031536, intron 3 of 5)	MER5A|DNA|hAT-Charlie	Shore	Repeat	Subtype	6.29e-07	0.452813
chr1_24591001	chr1	24591001	24591500	24	+	-31557	ENSCAFG00000023012	NA	NA	NA	ENSCAFG00000031536	intron (ENSCAFG00000031536, intron 3 of 5)	CpG	CpG Island	Non-repeat	Subtype	0	0.369491
chr1_24624001	chr1	24624001	24624500	42	+	49789	ENSCAFG00000035338	NA	NA	NA	ENSCAFG00000031536	intron (ENSCAFG00000031536, intron 3 of 5)	CpG	CpG Island	Non-repeat	Subtype	0	0.477801
chr1_24625501	chr1	24625501	24626000	34	+	48289	ENSCAFG00000035338	NA	NA	NA	ENSCAFG00000031536	intron (ENSCAFG00000031536, intron 3 of 5)	CpG	CpG Island	Non-repeat	Subtype	0	0.521213
chr1_24628001	chr1	24628001	24628500	7	+	45789	ENSCAFG00000035338	NA	NA	NA	ENSCAFG00000031536	intron (ENSCAFG00000031536, intron 3 of 5)	Intergenic	Shore	Non-repeat	Subtype	0	0.40996
chr1_24632501	chr1	24632501	24633000	8	+	41289	ENSCAFG00000035338	NA	NA	NA	ENSCAFG00000031536	intron (ENSCAFG00000031536, intron 3 of 5)	L1ME1|LINE|L1	-	Repeat	Subtype	2.08e-08	0.605566
chr1_24633001	chr1	24633001	24633500	5	+	40789	ENSCAFG00000035338	NA	NA	NA	ENSCAFG00000031536	intron (ENSCAFG00000031536, intron 3 of 5)	L1ME1|LINE|L1	-	Repeat	Subtype	1.07e-08	0.54767
chr1_24633501	chr1	24633501	24634000	6	+	40289	ENSCAFG00000035338	NA	NA	NA	ENSCAFG00000031536	intron (ENSCAFG00000031536, intron 3 of 5)	SINEC_b2|SINE|tRNA-Lys	-	Repeat	Subtype	0.00213069	0.52899
chr1_24642001	chr1	24642001	24642500	13	+	31789	ENSCAFG00000035338	NA	NA	NA	ENSCAFG00000031536	intron (ENSCAFG00000031536, intron 3 of 5)	Intergenic	CpG Island	Non-repeat	Subtype	2.7e-10	0.469148
chr1_24649501	chr1	24649501	24650000	11	+	24289	ENSCAFG00000035338	NA	NA	NA	ENSCAFG00000031536	intron (ENSCAFG00000031536, intron 3 of 5)	Intergenic	-	Non-repeat	Subtype	6.7e-05	0.37727
chr1_24660001	chr1	24660001	24660500	13	+	13789	ENSCAFG00000035338	NA	NA	NA	ENSCAFG00000031536	intron (ENSCAFG00000031536, intron 3 of 5)	Intergenic	Shore	Non-repeat	Subtype	0.184464	0.525275
chr1_24677501	chr1	24677501	24678000	14	+	-3711	ENSCAFG00000035338	NA	NA	NA	ENSCAFG00000031536	intron (ENSCAFG00000031536, intron 3 of 5)	Intergenic	Shelf	Non-repeat	Subtype	0	0.349537
chr1_24708501	chr1	24708501	24709000	7	+	-34711	ENSCAFG00000035338	NA	NA	NA	ENSCAFG00000031536	intron (ENSCAFG00000031536, intron 3 of 5)	Intergenic	Shore	Non-repeat	Subtype	3.31e-09	0.423098
chr1_24743001	chr1	24743001	24743500	6	+	-69211	ENSCAFG00000035338	NA	NA	NA	ENSCAFG00000031536	intron (ENSCAFG00000031536, intron 2 of 5)	Intergenic	-	Non-repeat	Subtype	4.13e-09	0.387081
chr1_24789501	chr1	24789501	24790000	11	+	91914	ENSCAFG00000031536	ENSCAFG00000031536	LDLRAD4	protein-coding	ENSCAFG00000031536	intron (ENSCAFG00000031536, intron 1 of 5)	Intergenic	Shelf	Non-repeat	Subtype	0	0.489637
chr1_24845501	chr1	24845501	24846000	6	+	35914	ENSCAFG00000031536	ENSCAFG00000031536	LDLRAD4	protein-coding	ENSCAFG00000031536	intron (ENSCAFG00000031536, intron 1 of 5)	Intergenic	Shore	Non-repeat	Subtype	1.59e-06	0.394048
chr1_24880501	chr1	24880501	24881000	10	+	914	ENSCAFG00000031536	ENSCAFG00000031536	LDLRAD4	protein-coding	ENSCAFG00000031536	intron (ENSCAFG00000031536, intron 1 of 5)	Intergenic	Shelf	Non-repeat	Subtype	0	0.365587
chr1_24914501	chr1	24914501	24915000	20	+	-33086	ENSCAFG00000031536	ENSCAFG00000031536	LDLRAD4	protein-coding	NA	Intergenic	Intergenic	Shore	Non-repeat	Subtype	8.17e-08	0.455724
chr1_24919001	chr1	24919001	24919500	23	+	-37586	ENSCAFG00000031536	ENSCAFG00000031536	LDLRAD4	protein-coding	NA	Intergenic	Intergenic	CpG Island	Non-repeat	Subtype	9.11e-08	0.444722
chr1_24920501	chr1	24920501	24921000	27	+	-39086	ENSCAFG00000031536	ENSCAFG00000031536	LDLRAD4	protein-coding	NA	Intergenic	Intergenic	Shore	Non-repeat	Subtype	0.0227765	0.402198
chr1_24930001	chr1	24930001	24930500	6	+	-48586	ENSCAFG00000031536	ENSCAFG00000031536	LDLRAD4	protein-coding	NA	Intergenic	Intergenic	Shelf	Non-repeat	Subtype	0	0.552585
chr1_24945001	chr1	24945001	24945500	7	+	42590	ENSCAFG00000038281	NA	NA	NA	NA	Intergenic	Intergenic	Shelf	Non-repeat	Subtype	1.22e-07	0.36622
chr1_24964501	chr1	24964501	24965000	12	+	23090	ENSCAFG00000038281	NA	NA	NA	NA	Intergenic	Intergenic	-	Non-repeat	Subtype	5.07e-07	0.491861
chr1_24984001	chr1	24984001	24984500	4	+	3590	ENSCAFG00000038281	NA	NA	NA	ENSCAFG00000038281	exon (ENSCAFG00000038281, exon 3 of 3)	LTR37-int|LTR|ERV1	Shore	Repeat	Subtype	0.0953259	0.40511
chr1_25004501	chr1	25004501	25005000	7	+	-13692	ENSCAFG00000000184	ENSCAFG00000000184	MOXD1	protein-coding	NA	Intergenic	Intergenic	-	Non-repeat	Subtype	3.48e-10	0.354344
chr1_25005001	chr1	25005001	25005500	4	+	-13192	ENSCAFG00000000184	ENSCAFG00000000184	MOXD1	protein-coding	NA	Intergenic	GA-rich|Low_complexity|Low_complexity	-	Repeat	Subtype	0	0.342952
chr1_25017501	chr1	25017501	25018000	26	+	-692	ENSCAFG00000000184	ENSCAFG00000000184	MOXD1	protein-coding	ENSCAFG00000000184	promoter-TSS (ENSCAFG00000000184)	CpG	CpG Island	Non-repeat	Subtype	0	0.611271
chr1_25020001	chr1	25020001	25020500	5	+	1808	ENSCAFG00000000184	ENSCAFG00000000184	MOXD1	protein-coding	ENSCAFG00000000184	intron (ENSCAFG00000000184, intron 1 of 11)	Intergenic	Shore	Non-repeat	Subtype	1.58e-08	0.48823
chr1_25037001	chr1	25037001	25037500	2	+	18808	ENSCAFG00000000184	ENSCAFG00000000184	MOXD1	protein-coding	ENSCAFG00000000184	intron (ENSCAFG00000000184, intron 2 of 11)	Intergenic	-	Non-repeat	Subtype	5.22e-08	0.471766
chr1_25037501	chr1	25037501	25038000	1	+	19308	ENSCAFG00000000184	ENSCAFG00000000184	MOXD1	protein-coding	ENSCAFG00000000184	intron (ENSCAFG00000000184, intron 2 of 11)	Intergenic	-	Non-repeat	Subtype	0	0.522646
chr1_25109501	chr1	25109501	25110000	2	+	34525	ENSCAFG00000027968	NA	NA	NA	ENSCAFG00000000184	intron (ENSCAFG00000000184, intron 10 of 11)	L1_Canis1|LINE|L1	-	Repeat	Subtype	7.49e-10	0.449364
chr1_25128001	chr1	25128001	25128500	9	+	53025	ENSCAFG00000027968	NA	NA	NA	NA	Intergenic	SINEC_Cf|SINE|tRNA-Lys	-	Repeat	Subtype	0	0.520749
chr1_25128501	chr1	25128501	25129000	1	+	53525	ENSCAFG00000027968	NA	NA	NA	NA	Intergenic	Intergenic	-	Non-repeat	Subtype	6.13e-08	0.34242
chr1_25143501	chr1	25143501	25144000	13	+	68525	ENSCAFG00000027968	NA	NA	NA	NA	Intergenic	CfERV1-int|LTR|ERV1	Shore	Repeat	Subtype	4.9e-09	0.587068
chr1_25159001	chr1	25159001	25159500	6	+	66224	ENSCAFG00000000183	NA	NA	NA	NA	Intergenic	L1_Canis1|LINE|L1	-	Repeat	Subtype	0	0.382758
chr1_25161001	chr1	25161001	25161500	6	+	64224	ENSCAFG00000000183	NA	NA	NA	NA	Intergenic	L1_Canis2|LINE|L1	-	Repeat	Subtype	0.10628	0.494289
chr1_25166501	chr1	25166501	25167000	10	+	58724	ENSCAFG00000000183	NA	NA	NA	NA	Intergenic	Intergenic	-	Non-repeat	Subtype	0	0.411832
chr1_25225001	chr1	25225001	25225500	13	+	224	ENSCAFG00000000183	NA	NA	NA	ENSCAFG00000000183	exon (ENSCAFG00000000183, exon 1 of 1)	Intergenic	-	Non-repeat	Subtype	1.64e-09	0.362286
chr1_25225501	chr1	25225501	25226000	4	+	-276	ENSCAFG00000000183	NA	NA	NA	ENSCAFG00000000183	promoter-TSS (ENSCAFG00000000183)	L1_Canis1|LINE|L1	-	Repeat	Subtype	1.08e-10	0.517335
chr1_25232501	chr1	25232501	25233000	5	+	-7276	ENSCAFG00000000183	NA	NA	NA	NA	Intergenic	L1_Canis1|LINE|L1	-	Repeat	Subtype	0.0240999	0.518843
chr1_25233001	chr1	25233001	25233500	25	+	-7776	ENSCAFG00000000183	NA	NA	NA	NA	Intergenic	L1_Canis1|LINE|L1	-	Repeat	Subtype	0.0116224	0.49984
chr1_25300001	chr1	25300001	25300500	9	+	6188	ENSCAFG00000028551	NA	NA	NA	NA	Intergenic	Charlie1a|DNA|hAT-Charlie	-	Repeat	Subtype	6.54e-10	0.387676
chr1_25318501	chr1	25318501	25319000	5	+	-18165	ENSCAFG00000033671	NA	NA	NA	NA	Intergenic	L1_Canis1|LINE|L1	-	Repeat	Subtype	2.56e-15	0.33891
chr1_25339001	chr1	25339001	25339500	10	+	2335	ENSCAFG00000033671	NA	NA	NA	ENSCAFG00000033671	intron (ENSCAFG00000033671, intron 1 of 1)	Intergenic	-	Non-repeat	Subtype	2.28e-07	0.336494
chr1_25358001	chr1	25358001	25358500	6	+	-16077	ENSCAFG00000031561	NA	NA	NA	NA	Intergenic	SINEC_Cf2|SINE|tRNA-Lys	-	Repeat	Subtype	4.09e-09	0.371915
chr1_25659001	chr1	25659001	25659500	3	+	35279	ENSCAFG00000031695	NA	NA	NA	NA	Intergenic	Intergenic	-	Non-repeat	Subtype	0.0488303	0.459995
chr1_25659501	chr1	25659501	25660000	7	+	34779	ENSCAFG00000031695	NA	NA	NA	NA	Intergenic	CfERV1z_LTR|LTR|ERV1	-	Repeat	Subtype	5.19e-08	0.389979
chr1_25793001	chr1	25793001	25793500	11	+	27434	ENSCAFG00000000189	ENSCAFG00000000189	SLC18B1	protein-coding	NA	Intergenic	Intergenic	-	Non-repeat	Subtype	7.29e-09	0.491737
chr1_25849501	chr1	25849501	25850000	7	+	-290	ENSCAFG00000035442	NA	NA	NA	ENSCAFG00000035442	promoter-TSS (ENSCAFG00000035442)	Intergenic	-	Non-repeat	Subtype	1.85e-09	0.424454
chr1_25879501	chr1	25879501	25880000	10	+	330	ENSCAFG00000000191	NA	NA	NA	ENSCAFG00000000191	exon (ENSCAFG00000000191, exon 2 of 2)	Intergenic	-	Non-repeat	Subtype	0	0.436929
chr1_25894501	chr1	25894501	25895000	6	+	-14670	ENSCAFG00000000191	NA	NA	NA	NA	Intergenic	MIRb|SINE|MIR	-	Repeat	Subtype	5.86e-10	0.446438
chr1_25895001	chr1	25895001	25895500	1	+	-15170	ENSCAFG00000000191	NA	NA	NA	NA	Intergenic	L1MC5|LINE|L1	-	Repeat	Subtype	0	0.381042
chr1_25937501	chr1	25937501	25938000	8	+	-57670	ENSCAFG00000000191	NA	NA	NA	NA	Intergenic	Intergenic	-	Non-repeat	Subtype	0.0184464	0.388165
chr1_26010501	chr1	26010501	26011000	10	+	20163	ENSCAFG00000000193	NA	NA	NA	NA	Intergenic	SINEC_Cf|SINE|tRNA-Lys	-	Repeat	Subtype	9.06e-08	0.368281
chr1_26099501	chr1	26099501	26100000	6	+	-68837	ENSCAFG00000000193	NA	NA	NA	NA	Intergenic	CfERV1z_LTR|LTR|ERV1	-	Repeat	Subtype	0.0375594	0.372794
chr1_26204001	chr1	26204001	26204500	12	+	-68197	ENSCAFG00000000196	ENSCAFG00000000196	EYA4	protein-coding	NA	Intergenic	SINEC_Cf|SINE|tRNA-Lys	-	Repeat	Subtype	0	0.442966
chr1_26222001	chr1	26222001	26222500	11	+	-50197	ENSCAFG00000000196	ENSCAFG00000000196	EYA4	protein-coding	NA	Intergenic	Tigger17a|DNA|TcMar-Tigger	-	Repeat	Subtype	2.58e-09	0.339833
chr1_26255001	chr1	26255001	26255500	3	+	-17197	ENSCAFG00000000196	ENSCAFG00000000196	EYA4	protein-coding	NA	Intergenic	Intergenic	-	Non-repeat	Subtype	8.83e-10	0.370816
chr1_26258001	chr1	26258001	26258500	3	+	-14197	ENSCAFG00000000196	ENSCAFG00000000196	EYA4	protein-coding	NA	Intergenic	L1ME3A|LINE|L1	-	Repeat	Subtype	0.0789122	0.337429
chr1_26278001	chr1	26278001	26278500	9	+	5803	ENSCAFG00000000196	ENSCAFG00000000196	EYA4	protein-coding	ENSCAFG00000000196	intron (ENSCAFG00000000196, intron 1 of 16)	Intergenic	-	Non-repeat	Subtype	6.42e-09	0.344994
chr1_26282001	chr1	26282001	26282500	6	+	9803	ENSCAFG00000000196	ENSCAFG00000000196	EYA4	protein-coding	ENSCAFG00000000196	intron (ENSCAFG00000000196, intron 1 of 16)	L2a|LINE|L2	-	Repeat	Subtype	2.71e-10	0.34384
chr1_26287501	chr1	26287501	26288000	7	+	15303	ENSCAFG00000000196	ENSCAFG00000000196	EYA4	protein-coding	ENSCAFG00000000196	intron (ENSCAFG00000000196, intron 1 of 16)	SINEC_Cf3|SINE|tRNA-Lys	-	Repeat	Subtype	4.01e-08	0.359761
chr1_26382001	chr1	26382001	26382500	7	+	109803	ENSCAFG00000000196	ENSCAFG00000000196	EYA4	protein-coding	ENSCAFG00000000196	intron (ENSCAFG00000000196, intron 2 of 16)	Intergenic	-	Non-repeat	Subtype	0.129427	0.467793
chr1_26382501	chr1	26382501	26383000	4	+	110303	ENSCAFG00000000196	ENSCAFG00000000196	EYA4	protein-coding	ENSCAFG00000000196	intron (ENSCAFG00000000196, intron 2 of 16)	Intergenic	-	Non-repeat	Subtype	0.0880891	0.428942
chr1_26484001	chr1	26484001	26484500	3	+	48873	ENSCAFG00000029855	NA	NA	NA	ENSCAFG00000000196	intron (ENSCAFG00000000196, intron 8 of 14)	Intergenic	-	Non-repeat	Subtype	1.31e-08	0.488253
chr1_26501001	chr1	26501001	26501500	5	+	31873	ENSCAFG00000029855	NA	NA	NA	ENSCAFG00000000196	intron (ENSCAFG00000000196, intron 11 of 14)	MER5B|DNA|hAT-Charlie	-	Repeat	Subtype	7.6e-09	0.445971
chr1_26558001	chr1	26558001	26558500	8	+	-25127	ENSCAFG00000029855	NA	NA	NA	NA	Intergenic	L1_Canis1|LINE|L1	-	Repeat	Subtype	1.45e-08	0.337821
chr1_26607001	chr1	26607001	26607500	16	+	-74127	ENSCAFG00000029855	NA	NA	NA	NA	Intergenic	Intergenic	-	Non-repeat	Subtype	1.24e-07	0.362686
chr1_26709001	chr1	26709001	26709500	11	+	80400	ENSCAFG00000000202	NA	NA	NA	NA	Intergenic	SINEC_Cf|SINE|tRNA-Lys	-	Repeat	Subtype	6.43e-10	0.481544
chr1_26716001	chr1	26716001	26716500	3	+	73400	ENSCAFG00000000202	NA	NA	NA	NA	Intergenic	L1_Canis1|LINE|L1	-	Repeat	Subtype	1.14e-07	0.381745
chr1_26767501	chr1	26767501	26768000	8	+	21900	ENSCAFG00000000202	NA	NA	NA	NA	Intergenic	L1_Canis2|LINE|L1	-	Repeat	Subtype	0.0607316	0.356978
chr1_26824001	chr1	26824001	26824500	7	+	-32625	ENSCAFG00000000205	ENSCAFG00000000205	TCF21	protein-coding	NA	Intergenic	Intergenic	Shore	Non-repeat	Subtype	0	0.408476
chr1_26905001	chr1	26905001	26905500	3	+	5392	ENSCAFG00000000207	ENSCAFG00000000207	TBPL1	protein-coding	ENSCAFG00000000207	intron (ENSCAFG00000000207, intron 1 of 6)	intron (NM_001252259, intron 1 of 6)	-	Non-repeat	Subtype	4.38e-10	0.425924
chr1_26919501	chr1	26919501	26920000	4	+	19892	ENSCAFG00000000207	ENSCAFG00000000207	TBPL1	protein-coding	ENSCAFG00000000207	intron (ENSCAFG00000000207, intron 1 of 6)	Tigger1|DNA|TcMar-Tigger	-	Repeat	Subtype	8.34e-08	0.343679
chr1_26979501	chr1	26979501	26980000	21	+	14319	ENSCAFG00000000212	ENSCAFG00000000212	SLC2A12	protein-coding	ENSCAFG00000000212	intron (ENSCAFG00000000212, intron 1 of 4)	L2c|LINE|L2	Shore	Repeat	Subtype	2.53e-07	0.367342
chr1_27007501	chr1	27007501	27008000	9	+	-13681	ENSCAFG00000000212	ENSCAFG00000000212	SLC2A12	protein-coding	NA	Intergenic	MLT1C|LTR|ERVL-MaLR	-	Repeat	Subtype	6.11e-11	0.561485
chr1_27137501	chr1	27137501	27138000	4	+	58770	ENSCAFG00000000217	ENSCAFG00000000217	SGK1	protein-coding	ENSCAFG00000000217	intron (ENSCAFG00000000217, intron 2 of 13)	MIR3|SINE|MIR	-	Repeat	Subtype	0	0.350995
chr1_27194501	chr1	27194501	27195000	11	+	1770	ENSCAFG00000000217	ENSCAFG00000000217	SGK1	protein-coding	ENSCAFG00000000217	intron (ENSCAFG00000000217, intron 1 of 13)	SINEC_Cf2|SINE|tRNA-Lys	Shore	Repeat	Subtype	0	0.383449
chr1_27283501	chr1	27283501	27284000	3	+	35196	ENSCAFG00000022423	NA	NA	NA	NA	Intergenic	MIRb|SINE|MIR	-	Repeat	Subtype	1.53e-09	0.392475
chr1_27305501	chr1	27305501	27306000	6	+	57196	ENSCAFG00000022423	NA	NA	NA	NA	Intergenic	Intergenic	-	Non-repeat	Subtype	0.0514647	0.380423
chr1_27372501	chr1	27372501	27373000	6	+	-45468	ENSCAFG00000026990	NA	NA	NA	NA	Intergenic	L1_Cf|LINE|L1	-	Repeat	Subtype	0.0122036	0.498893
chr1_27463501	chr1	27463501	27464000	2	+	21036	ENSCAFG00000038761	NA	NA	NA	NA	Intergenic	Intergenic	-	Non-repeat	Subtype	0.0792111	0.4
chr1_27529001	chr1	27529001	27529500	7	+	-44464	ENSCAFG00000038761	NA	NA	NA	NA	Intergenic	L1_Canis1|LINE|L1	-	Repeat	Subtype	4.2e-09	0.368553
chr1_27531001	chr1	27531001	27531500	2	+	-46464	ENSCAFG00000038761	NA	NA	NA	NA	Intergenic	L1ME3F|LINE|L1	-	Repeat	Subtype	2.06e-10	0.573124
chr1_27531501	chr1	27531501	27532000	7	+	-46964	ENSCAFG00000038761	NA	NA	NA	NA	Intergenic	Intergenic	-	Non-repeat	Subtype	0.00960454	0.444072
chr1_27575001	chr1	27575001	27575500	5	+	15143	ENSCAFG00000032786	NA	NA	NA	ENSCAFG00000032786	intron (ENSCAFG00000032786, intron 2 of 2)	L1MA9|LINE|L1	-	Repeat	Subtype	5.97e-08	0.354426
chr1_27575501	chr1	27575501	27576000	3	+	14643	ENSCAFG00000032786	NA	NA	NA	ENSCAFG00000032786	intron (ENSCAFG00000032786, intron 2 of 2)	L1MA9|LINE|L1	-	Repeat	Subtype	9.71e-10	0.357685
chr1_27638501	chr1	27638501	27639000	11	+	11472	ENSCAFG00000039097	NA	NA	NA	NA	Intergenic	SINEC_Cf|SINE|tRNA-Lys	-	Repeat	Subtype	0	0.36383
chr1_27643001	chr1	27643001	27643500	11	+	6972	ENSCAFG00000039097	NA	NA	NA	NA	Intergenic	Intergenic	-	Non-repeat	Subtype	0	0.435327
chr1_27648501	chr1	27648501	27649000	2	+	1472	ENSCAFG00000039097	NA	NA	NA	ENSCAFG00000039097	intron (ENSCAFG00000039097, intron 1 of 1)	Intergenic	-	Non-repeat	Subtype	1.36e-10	0.643703
chr1_27670501	chr1	27670501	27671000	17	+	-8919	ENSCAFG00000033217	NA	NA	NA	ENSCAFG00000000221	exon (ENSCAFG00000000221, exon 6 of 6)	Intergenic	CpG Island	Non-repeat	Subtype	9.84e-08	0.376699
chr1_27689001	chr1	27689001	27689500	38	+	1982	ENSCAFG00000000221	ENSCAFG00000000221	ALDH8A1	protein-coding	ENSCAFG00000000221	intron (ENSCAFG00000000221, intron 3 of 6)	Intergenic	CpG Island	Non-repeat	Subtype	0.0621929	0.362162
chr1_27689501	chr1	27689501	27690000	34	+	1482	ENSCAFG00000000221	ENSCAFG00000000221	ALDH8A1	protein-coding	ENSCAFG00000000221	intron (ENSCAFG00000000221, intron 2 of 6)	CpG	CpG Island	Non-repeat	Subtype	1.28e-10	0.444152
chr1_27690501	chr1	27690501	27691000	7	+	482	ENSCAFG00000000221	ENSCAFG00000000221	ALDH8A1	protein-coding	ENSCAFG00000000221	intron (ENSCAFG00000000221, intron 2 of 6)	Intergenic	Shore	Non-repeat	Subtype	0.136767	0.336513
chr1_27927501	chr1	27927501	27928000	2	+	19504	ENSCAFG00000000230	ENSCAFG00000000230	MYB	protein-coding	ENSCAFG00000000230	intron (ENSCAFG00000000230, intron 13 of 16)	Intergenic	-	Non-repeat	Subtype	0	0.417606
chr1_27940501	chr1	27940501	27941000	10	+	32504	ENSCAFG00000000230	ENSCAFG00000000230	MYB	protein-coding	ENSCAFG00000000230	intron (ENSCAFG00000000230, intron 15 of 16)	Intergenic	-	Non-repeat	Subtype	1.26e-10	0.373431
chr1_27972001	chr1	27972001	27972500	4	+	64004	ENSCAFG00000000230	ENSCAFG00000000230	MYB	protein-coding	ENSCAFG00000000230	intron (ENSCAFG00000000230, intron 16 of 16)	Intergenic	-	Non-repeat	Subtype	4.13e-09	0.445543
chr1_27985001	chr1	27985001	27985500	17	+	77004	ENSCAFG00000000230	ENSCAFG00000000230	MYB	protein-coding	ENSCAFG00000000230	intron (ENSCAFG00000000230, intron 16 of 16)	Intergenic	CpG Island	Non-repeat	Subtype	0	0.479379
chr1_27993001	chr1	27993001	27993500	3	+	85004	ENSCAFG00000000230	ENSCAFG00000000230	MYB	protein-coding	NA	Intergenic	Intergenic	-	Non-repeat	Subtype	0.177929	0.40351
chr1_28100001	chr1	28100001	28100500	7	+	97866	ENSCAFG00000000234	ENSCAFG00000000234	AHI1	protein-coding	ENSCAFG00000000234	intron (ENSCAFG00000000234, intron 20 of 24)	SINEC_Cf|SINE|tRNA-Lys	-	Repeat	Subtype	0.0169341	0.377693
chr1_28159001	chr1	28159001	28159500	10	+	38866	ENSCAFG00000000234	ENSCAFG00000000234	AHI1	protein-coding	ENSCAFG00000000234	intron (ENSCAFG00000000234, intron 10 of 24)	Intergenic	-	Non-repeat	Subtype	9.11e-08	0.570407
chr1_28165501	chr1	28165501	28166000	1	+	32366	ENSCAFG00000000234	ENSCAFG00000000234	AHI1	protein-coding	ENSCAFG00000000234	intron (ENSCAFG00000000234, intron 8 of 24)	L2a|LINE|L2	-	Repeat	Subtype	0.0808159	0.440421
chr1_28166001	chr1	28166001	28166500	10	+	31866	ENSCAFG00000000234	ENSCAFG00000000234	AHI1	protein-coding	ENSCAFG00000000234	intron (ENSCAFG00000000234, intron 8 of 24)	Intergenic	-	Non-repeat	Subtype	0	0.366362
chr1_28183501	chr1	28183501	28184000	2	+	14366	ENSCAFG00000000234	ENSCAFG00000000234	AHI1	protein-coding	ENSCAFG00000000234	intron (ENSCAFG00000000234, intron 3 of 24)	Intergenic	-	Non-repeat	Subtype	7.93e-07	0.472442
chr1_28184001	chr1	28184001	28184500	12	+	13866	ENSCAFG00000000234	ENSCAFG00000000234	AHI1	protein-coding	ENSCAFG00000000234	intron (ENSCAFG00000000234, intron 3 of 24)	HAL1ME|LINE|L1	-	Repeat	Subtype	2.16e-06	0.372237
chr1_28217501	chr1	28217501	28218000	9	+	-19634	ENSCAFG00000000234	ENSCAFG00000000234	AHI1	protein-coding	NA	Intergenic	ERVL-B4-int|LTR|ERVL	-	Repeat	Subtype	0	0.412868
chr1_28245001	chr1	28245001	28245500	8	+	-3052	ENSCAFG00000039971	NA	NA	NA	NA	Intergenic	SINEC_Cf|SINE|tRNA-Lys	-	Repeat	Subtype	0.0205808	0.483085
chr1_28262001	chr1	28262001	28262500	9	+	-147	ENSCAFG00000000237	NA	NA	NA	ENSCAFG00000000237	promoter-TSS (ENSCAFG00000000237)	Intergenic	-	Non-repeat	Subtype	1.84e-08	0.62654
chr1_28262501	chr1	28262501	28263000	4	+	353	ENSCAFG00000000237	NA	NA	NA	ENSCAFG00000000237	exon (ENSCAFG00000000237, exon 1 of 1)	Intergenic	-	Non-repeat	Subtype	0.000774625	0.43483
chr1_28312001	chr1	28312001	28312500	10	+	49853	ENSCAFG00000000237	NA	NA	NA	NA	Intergenic	L1_Canis1|LINE|L1	-	Repeat	Subtype	4.63e-09	0.370146
chr1_28405001	chr1	28405001	28405500	3	+	-74384	ENSCAFG00000000239	ENSCAFG00000000239	PDE7B	protein-coding	NA	Intergenic	L1ME2|LINE|L1	-	Repeat	Subtype	3.64e-10	0.428022
chr1_28416501	chr1	28416501	28417000	2	+	-62884	ENSCAFG00000000239	ENSCAFG00000000239	PDE7B	protein-coding	NA	Intergenic	Intergenic	-	Non-repeat	Subtype	0.157244	0.344911
chr1_28417001	chr1	28417001	28417500	9	+	-62384	ENSCAFG00000000239	ENSCAFG00000000239	PDE7B	protein-coding	NA	Intergenic	Intergenic	-	Non-repeat	Subtype	2.97e-07	0.450923
chr1_28418001	chr1	28418001	28418500	12	+	-61384	ENSCAFG00000000239	ENSCAFG00000000239	PDE7B	protein-coding	NA	Intergenic	L1_Canis1|LINE|L1	-	Repeat	Subtype	0.0472137	0.468616
chr1_28542501	chr1	28542501	28543000	9	+	63116	ENSCAFG00000000239	ENSCAFG00000000239	PDE7B	protein-coding	ENSCAFG00000000239	intron (ENSCAFG00000000239, intron 1 of 12)	L1MA9|LINE|L1	-	Repeat	Subtype	0.00289928	0.378254
chr1_28543001	chr1	28543001	28543500	1	+	63616	ENSCAFG00000000239	ENSCAFG00000000239	PDE7B	protein-coding	ENSCAFG00000000239	intron (ENSCAFG00000000239, intron 1 of 12)	L1MA9|LINE|L1	-	Repeat	Subtype	1.04e-09	0.561241
chr1_28559501	chr1	28559501	28560000	2	+	80116	ENSCAFG00000000239	ENSCAFG00000000239	PDE7B	protein-coding	ENSCAFG00000000239	intron (ENSCAFG00000000239, intron 1 of 12)	Intergenic	-	Non-repeat	Subtype	0	0.428159
chr1_28560001	chr1	28560001	28560500	8	+	80616	ENSCAFG00000000239	ENSCAFG00000000239	PDE7B	protein-coding	ENSCAFG00000000239	intron (ENSCAFG00000000239, intron 1 of 12)	Intergenic	-	Non-repeat	Subtype	7.66e-08	0.394115
chr1_28604001	chr1	28604001	28604500	5	+	115866	ENSCAFG00000037127	NA	NA	NA	ENSCAFG00000000239	intron (ENSCAFG00000000239, intron 2 of 12)	Intergenic	-	Non-repeat	Subtype	6.18e-10	0.349821
chr1_28624501	chr1	28624501	28625000	8	+	95366	ENSCAFG00000037127	NA	NA	NA	ENSCAFG00000000239	intron (ENSCAFG00000000239, intron 2 of 12)	L1_Cf|LINE|L1	-	Repeat	Subtype	0.0400695	0.415139
chr1_28742501	chr1	28742501	28743000	8	+	-22634	ENSCAFG00000037127	NA	NA	NA	ENSCAFG00000000239	intron (ENSCAFG00000000239, intron 3 of 12)	Intergenic	-	Non-repeat	Subtype	1.7e-09	0.450493
chr1_28792001	chr1	28792001	28792500	19	+	51542	ENSCAFG00000000244	ENSCAFG00000000244	MTFR2	protein-coding	ENSCAFG00000000239	TTS (ENSCAFG00000000239)	Intergenic	CpG Island	Non-repeat	Subtype	0.0524998	0.357112
chr1_28896501	chr1	28896501	28897000	2	+	13917	ENSCAFG00000035095	NA	NA	NA	ENSCAFG00000035095	TTS (ENSCAFG00000035095)	(TAA)n|Simple_repeat|Simple_repeat	-	Repeat	Subtype	2.15e-09	0.478493
chr1_28897001	chr1	28897001	28897500	10	+	14417	ENSCAFG00000035095	NA	NA	NA	ENSCAFG00000035095	TTS (ENSCAFG00000035095)	L1_Canid_|LINE|L1	-	Repeat	Subtype	3.68e-06	0.348268
chr1_28906501	chr1	28906501	28907000	4	+	20334	ENSCAFG00000026399	NA	NA	NA	ENSCAFG00000035095	intron (ENSCAFG00000035095, intron 2 of 2)	L1_Canis1|LINE|L1	-	Repeat	Subtype	1.07e-09	0.640878
chr1_28914001	chr1	28914001	28914500	1	+	12834	ENSCAFG00000026399	NA	NA	NA	NA	Intergenic	L1ME3B|LINE|L1	-	Repeat	Subtype	0	0.484855
chr1_28984501	chr1	28984501	28985000	11	+	-57666	ENSCAFG00000026399	NA	NA	NA	ENSCAFG00000000247	intron (ENSCAFG00000000247, intron 3 of 17)	Intergenic	-	Non-repeat	Subtype	5.22e-08	0.345362
chr1_29094001	chr1	29094001	29094500	5	+	7645	ENSCAFG00000000247	ENSCAFG00000000247	MAP7	protein-coding	ENSCAFG00000000247	intron (ENSCAFG00000000247, intron 1 of 17)	SINEC_a2|SINE|tRNA-Lys	-	Repeat	Subtype	2.07e-08	0.360993
chr1_29094501	chr1	29094501	29095000	10	+	7145	ENSCAFG00000000247	ENSCAFG00000000247	MAP7	protein-coding	ENSCAFG00000000247	intron (ENSCAFG00000000247, intron 1 of 17)	SINEC_Cf|SINE|tRNA-Lys	-	Repeat	Subtype	1.36e-07	0.396614
chr1_29107001	chr1	29107001	29107500	4	+	-5355	ENSCAFG00000000247	ENSCAFG00000000247	MAP7	protein-coding	ENSCAFG00000000251	exon (ENSCAFG00000000251, exon 30 of 30)	Intergenic	-	Non-repeat	Subtype	3.25e-08	0.423058
chr1_29115501	chr1	29115501	29116000	9	+	-13855	ENSCAFG00000000247	ENSCAFG00000000247	MAP7	protein-coding	ENSCAFG00000000251	intron (ENSCAFG00000000251, intron 26 of 29)	Intergenic	-	Non-repeat	Subtype	2.77e-09	0.342383
chr1_29119001	chr1	29119001	29119500	13	+	-17355	ENSCAFG00000000247	ENSCAFG00000000247	MAP7	protein-coding	ENSCAFG00000000251	intron (ENSCAFG00000000251, intron 25 of 29)	Charlie4z|DNA|hAT-Charlie	-	Repeat	Subtype	9.24e-09	0.443406
chr1_29156501	chr1	29156501	29157000	16	+	-54855	ENSCAFG00000000247	ENSCAFG00000000247	MAP7	protein-coding	ENSCAFG00000000251	intron (ENSCAFG00000000251, intron 15 of 29)	SINEC_Cf|SINE|tRNA-Lys	-	Repeat	Subtype	1.65e-07	0.37252
chr1_29157001	chr1	29157001	29157500	1	+	-55355	ENSCAFG00000000247	ENSCAFG00000000247	MAP7	protein-coding	ENSCAFG00000000251	intron (ENSCAFG00000000251, intron 14 of 29)	Intergenic	-	Non-repeat	Subtype	1.28e-06	0.352429
chr1_29193501	chr1	29193501	29194000	4	+	-91855	ENSCAFG00000000247	ENSCAFG00000000247	MAP7	protein-coding	ENSCAFG00000000251	intron (ENSCAFG00000000251, intron 9 of 29)	Intergenic	-	Non-repeat	Subtype	0.00601036	0.482169
chr1_29202001	chr1	29202001	29202500	2	+	-100355	ENSCAFG00000000247	ENSCAFG00000000247	MAP7	protein-coding	ENSCAFG00000000251	intron (ENSCAFG00000000251, intron 7 of 29)	Intergenic	-	Non-repeat	Subtype	0.036239	0.445814
chr1_29225501	chr1	29225501	29226000	3	+	80310	ENSCAFG00000000251	ENSCAFG00000000251	MAP3K5	protein-coding	ENSCAFG00000000251	intron (ENSCAFG00000000251, intron 5 of 29)	Intergenic	-	Non-repeat	Subtype	2.44e-09	0.373858
chr1_29250501	chr1	29250501	29251000	8	+	55310	ENSCAFG00000000251	ENSCAFG00000000251	MAP3K5	protein-coding	ENSCAFG00000000251	intron (ENSCAFG00000000251, intron 1 of 29)	SINEC_Cf|SINE|tRNA-Lys	-	Repeat	Subtype	0.0175143	0.447945
chr1_29298001	chr1	29298001	29298500	9	+	7810	ENSCAFG00000000251	ENSCAFG00000000251	MAP3K5	protein-coding	ENSCAFG00000000251	intron (ENSCAFG00000000251, intron 1 of 29)	SINEC_Cf2|SINE|tRNA-Lys	-	Repeat	Subtype	3.6e-07	0.530496
chr1_29316001	chr1	29316001	29316500	5	+	-10190	ENSCAFG00000000251	ENSCAFG00000000251	MAP3K5	protein-coding	NA	Intergenic	L1_Canis1|LINE|L1	-	Repeat	Subtype	0.0278744	0.337442
chr1_29356001	chr1	29356001	29356500	7	+	18913	ENSCAFG00000000253	ENSCAFG00000000253	PEX7	protein-coding	ENSCAFG00000000253	intron (ENSCAFG00000000253, intron 5 of 9)	L2c|LINE|L2	-	Repeat	Subtype	6.65e-09	0.406795
chr1_29374501	chr1	29374501	29375000	2	+	37413	ENSCAFG00000000253	ENSCAFG00000000253	PEX7	protein-coding	ENSCAFG00000000253	intron (ENSCAFG00000000253, intron 8 of 9)	L1MC4|LINE|L1	-	Repeat	Subtype	1.25e-15	0.484124
chr1_29375001	chr1	29375001	29375500	12	+	37913	ENSCAFG00000000253	ENSCAFG00000000253	PEX7	protein-coding	ENSCAFG00000000253	intron (ENSCAFG00000000253, intron 8 of 9)	SINEC_c1|SINE|tRNA-Lys	-	Repeat	Subtype	6.57e-08	0.463942
chr1_29394501	chr1	29394501	29395000	3	+	-31328	ENSCAFG00000000256	ENSCAFG00000000256	SLC35D3	protein-coding	ENSCAFG00000000253	intron (ENSCAFG00000000253, intron 9 of 9)	Intergenic	-	Non-repeat	Subtype	0	0.430183
chr1_29395001	chr1	29395001	29395500	8	+	-30828	ENSCAFG00000000256	ENSCAFG00000000256	SLC35D3	protein-coding	ENSCAFG00000000253	intron (ENSCAFG00000000253, intron 9 of 9)	SINEC_c2|SINE|tRNA-Lys	-	Repeat	Subtype	0.0174436	0.384001
chr1_29413001	chr1	29413001	29413500	9	+	-12828	ENSCAFG00000000256	ENSCAFG00000000256	SLC35D3	protein-coding	ENSCAFG00000000253	intron (ENSCAFG00000000253, intron 9 of 9)	AT_rich|Low_complexity|Low_complexity	-	Repeat	Subtype	0.0059242	0.359673
chr1_29539001	chr1	29539001	29539500	7	+	6629	ENSCAFG00000000257	ENSCAFG00000000257	IL20RA	protein-coding	ENSCAFG00000000257	intron (ENSCAFG00000000257, intron 1 of 6)	Intergenic	-	Non-repeat	Subtype	0.117688	0.341491
chr1_29550001	chr1	29550001	29550500	10	+	-4371	ENSCAFG00000000257	ENSCAFG00000000257	IL20RA	protein-coding	NA	Intergenic	(GA)n|Simple_repeat|Simple_repeat	-	Repeat	Subtype	3.65e-08	0.474404
chr1_29614001	chr1	29614001	29614500	5	+	609	ENSCAFG00000021795	NA	NA	NA	ENSCAFG00000021795	TTS (ENSCAFG00000021795)	SINEC_Cf|SINE|tRNA-Lys	-	Repeat	Subtype	0.0389477	0.464933
chr1_29631501	chr1	29631501	29632000	9	+	-278	ENSCAFG00000000258	ENSCAFG00000000258	IL22RA2	protein-coding	ENSCAFG00000000258	promoter-TSS (ENSCAFG00000000258)	SINEC_a2|SINE|tRNA-Lys	-	Repeat	Subtype	1.46e-06	0.439637
chr1_29792501	chr1	29792501	29793000	4	+	-37700	ENSCAFG00000000263	NA	NA	NA	NA	Intergenic	Intergenic	Shore	Non-repeat	Subtype	1.63e-08	0.42875
chr1_29869001	chr1	29869001	29869500	7	+	51757	ENSCAFG00000000265	ENSCAFG00000000265	OLIG3	protein-coding	NA	Intergenic	Intergenic	-	Non-repeat	Subtype	3.14e-06	0.42499
chr1_29869501	chr1	29869501	29870000	6	+	51257	ENSCAFG00000000265	ENSCAFG00000000265	OLIG3	protein-coding	NA	Intergenic	Intergenic	-	Non-repeat	Subtype	0	0.469919
chr1_29872001	chr1	29872001	29872500	3	+	48757	ENSCAFG00000000265	ENSCAFG00000000265	OLIG3	protein-coding	NA	Intergenic	MIRb|SINE|MIR	-	Repeat	Subtype	0	0.348118
chr1_29978501	chr1	29978501	29979000	5	+	-18540	ENSCAFG00000037338	NA	NA	NA	NA	Intergenic	Intergenic	-	Non-repeat	Subtype	5.35e-08	0.395479
chr1_30017501	chr1	30017501	30018000	9	+	-57540	ENSCAFG00000037338	NA	NA	NA	NA	Intergenic	L1MEc|LINE|L1	-	Repeat	Subtype	0	0.454331
chr1_30137001	chr1	30137001	30137500	11	+	-109844	ENSCAFG00000000267	ENSCAFG00000000267	TNFAIP3	protein-coding	NA	Intergenic	Tigger9b|DNA|TcMar-Tigger	-	Repeat	Subtype	1.82e-10	0.368237
chr1_30160501	chr1	30160501	30161000	9	+	-86344	ENSCAFG00000000267	ENSCAFG00000000267	TNFAIP3	protein-coding	NA	Intergenic	MIRb|SINE|MIR	-	Repeat	Subtype	1.15e-08	0.337745
chr1_30166501	chr1	30166501	30167000	4	+	-80344	ENSCAFG00000000267	ENSCAFG00000000267	TNFAIP3	protein-coding	NA	Intergenic	Intergenic	-	Non-repeat	Subtype	0	0.393148
chr1_30196501	chr1	30196501	30197000	1	+	-50344	ENSCAFG00000000267	ENSCAFG00000000267	TNFAIP3	protein-coding	NA	Intergenic	Intergenic	-	Non-repeat	Subtype	0.14319	0.363465
chr1_30382501	chr1	30382501	30383000	8	+	22342	ENSCAFG00000034184	NA	NA	NA	NA	Intergenic	Intergenic	-	Non-repeat	Subtype	0	0.367901
chr1_30435501	chr1	30435501	30436000	51	+	244	ENSCAFG00000030892	ENSCAFG00000030892	PERP	protein-coding	ENSCAFG00000030892	exon (ENSCAFG00000030892, exon 1 of 3)	CpG	CpG Island	Non-repeat	Subtype	5.92e-09	0.492795
chr1_30582001	chr1	30582001	30582500	33	+	99794	ENSCAFG00000000272	ENSCAFG00000000272	ARFGEF3	protein-coding	ENSCAFG00000000272	intron (ENSCAFG00000000272, intron 10 of 34)	L1_Canis1|LINE|L1	-	Repeat	Subtype	0	0.516241
chr1_30647001	chr1	30647001	30647500	34	+	-68970	ENSCAFG00000000274	ENSCAFG00000000274	HEBP2	protein-coding	ENSCAFG00000000272	exon (ENSCAFG00000000272, exon 33 of 34)	Intergenic	CpG Island	Non-repeat	Subtype	4.76e-08	0.467539
chr1_30703001	chr1	30703001	30703500	23	+	-12970	ENSCAFG00000000274	ENSCAFG00000000274	HEBP2	protein-coding	NA	Intergenic	SINEC_Cf3|SINE|tRNA-Lys	-	Repeat	Subtype	6.46e-08	0.359069
chr1_30718001	chr1	30718001	30718500	13	+	2030	ENSCAFG00000000274	ENSCAFG00000000274	HEBP2	protein-coding	ENSCAFG00000000274	intron (ENSCAFG00000000274, intron 3 of 3)	Intergenic	Shore	Non-repeat	Subtype	0.0180001	0.479011
chr1_30718501	chr1	30718501	30719000	13	+	2530	ENSCAFG00000000274	ENSCAFG00000000274	HEBP2	protein-coding	ENSCAFG00000000274	intron (ENSCAFG00000000274, intron 3 of 3)	Intergenic	Shore	Non-repeat	Subtype	0.0183015	0.436032
chr1_30787001	chr1	30787001	30787500	13	+	5353	ENSCAFG00000029326	ENSCAFG00000029326	LOC100856224	pseudo	ENSCAFG00000000275	intron (ENSCAFG00000000275, intron 2 of 6)	SINEC_Cf|SINE|tRNA-Lys	-	Repeat	Subtype	1.44e-06	0.409694
chr1_30797501	chr1	30797501	30798000	7	+	8576	ENSCAFG00000000275	ENSCAFG00000000275	NHSL1	protein-coding	ENSCAFG00000000275	intron (ENSCAFG00000000275, intron 2 of 6)	L2|LINE|L2	-	Repeat	Subtype	8.6e-10	0.36464
chr1_30829501	chr1	30829501	30830000	8	+	-23424	ENSCAFG00000000275	ENSCAFG00000000275	NHSL1	protein-coding	ENSCAFG00000000275	intron (ENSCAFG00000000275, intron 1 of 4)	SINEC_Cf2|SINE|tRNA-Lys	-	Repeat	Subtype	1.03e-10	0.387337
chr1_30830001	chr1	30830001	30830500	7	+	-23924	ENSCAFG00000000275	ENSCAFG00000000275	NHSL1	protein-coding	ENSCAFG00000000275	intron (ENSCAFG00000000275, intron 1 of 4)	Intergenic	-	Non-repeat	Subtype	0	0.425358
chr1_30935001	chr1	30935001	30935500	6	+	-40027	ENSCAFG00000039311	NA	NA	NA	NA	Intergenic	L2c|LINE|L2	-	Repeat	Subtype	0	0.381679
chr1_30955001	chr1	30955001	30955500	2	+	-20027	ENSCAFG00000039311	NA	NA	NA	NA	Intergenic	HAL1|LINE|L1	-	Repeat	Subtype	7.57e-10	0.385346
chr1_30955501	chr1	30955501	30956000	12	+	-19527	ENSCAFG00000039311	NA	NA	NA	NA	Intergenic	HAL1|LINE|L1	-	Repeat	Subtype	0	0.360569
chr1_31097501	chr1	31097501	31098000	9	+	913	ENSCAFG00000023074	NA	NA	NA	ENSCAFG00000023074	intron (ENSCAFG00000023074, intron 4 of 5)	Intergenic	-	Non-repeat	Subtype	3.6e-07	0.374331
chr1_31125001	chr1	31125001	31125500	9	+	-26587	ENSCAFG00000023074	NA	NA	NA	NA	Intergenic	Intergenic	Shore	Non-repeat	Subtype	0.0980639	0.340775
chr1_31294501	chr1	31294501	31295000	7	+	33919	ENSCAFG00000000281	ENSCAFG00000000281	ABRACL	protein-coding	NA	Intergenic	Intergenic	-	Non-repeat	Subtype	0.0157546	0.373452
chr1_31372501	chr1	31372501	31373000	3	+	9581	ENSCAFG00000000282	ENSCAFG00000000282	HECA	protein-coding	ENSCAFG00000000282	intron (ENSCAFG00000000282, intron 2 of 2)	Charlie16a|DNA|hAT-Charlie	-	Repeat	Subtype	0	0.346372
chr1_31499001	chr1	31499001	31499500	8	+	25369	ENSCAFG00000000285	ENSCAFG00000000285	CITED2	protein-coding	NA	Intergenic	L1ME1|LINE|L1	-	Repeat	Subtype	0.0214251	0.338871
chr1_31506501	chr1	31506501	31507000	3	+	17869	ENSCAFG00000000285	ENSCAFG00000000285	CITED2	protein-coding	NA	Intergenic	Intergenic	-	Non-repeat	Subtype	2.17e-07	0.375865
chr1_31507001	chr1	31507001	31507500	7	+	17369	ENSCAFG00000000285	ENSCAFG00000000285	CITED2	protein-coding	NA	Intergenic	Intergenic	-	Non-repeat	Subtype	0.0196884	0.434904
chr1_31565001	chr1	31565001	31565500	2	+	-2369	ENSCAFG00000034203	NA	NA	NA	NA	Intergenic	SINEC_a2|SINE|tRNA-Lys	-	Repeat	Subtype	1.15e-09	0.372253
chr1_31613001	chr1	31613001	31613500	12	+	2296	ENSCAFG00000036998	ENSCAFG00000036998	LOC106558610	ncRNA	ENSCAFG00000036998	intron (ENSCAFG00000036998, intron 1 of 2)	Intergenic	-	Non-repeat	Subtype	9.31e-09	0.344158
chr1_31655501	chr1	31655501	31656000	56	+	11327	ENSCAFG00000032820	NA	NA	NA	ENSCAFG00000032820	intron (ENSCAFG00000032820, intron 1 of 4)	Intergenic	-	Non-repeat	Subtype	0.0298813	0.42115
chr1_31668001	chr1	31668001	31668500	7	+	-11163	ENSCAFG00000035645	NA	NA	NA	ENSCAFG00000032820	intron (ENSCAFG00000032820, intron 1 of 4)	Intergenic	-	Non-repeat	Subtype	0.0560127	0.350403
chr1_31749501	chr1	31749501	31750000	4	+	-2857	ENSCAFG00000038607	NA	NA	NA	NA	Intergenic	MamRep605|LTR?|LTR?	-	Repeat	Subtype	0	0.336068
chr1_31826501	chr1	31826501	31827000	10	+	74143	ENSCAFG00000038607	NA	NA	NA	ENSCAFG00000038607	intron (ENSCAFG00000038607, intron 3 of 3)	Intergenic	-	Non-repeat	Subtype	5.68e-06	0.515282
chr1_31862001	chr1	31862001	31862500	9	+	109643	ENSCAFG00000038607	NA	NA	NA	ENSCAFG00000038607	intron (ENSCAFG00000038607, intron 3 of 3)	SINEC_Cf|SINE|tRNA-Lys	-	Repeat	Subtype	0	0.465289
chr1_31883501	chr1	31883501	31884000	3	+	131143	ENSCAFG00000038607	NA	NA	NA	NA	Intergenic	Intergenic	-	Non-repeat	Subtype	0	0.349425
chr1_31910501	chr1	31910501	31911000	6	+	158143	ENSCAFG00000038607	NA	NA	NA	NA	Intergenic	Intergenic	-	Non-repeat	Subtype	1.52e-06	0.5031
chr1_31925001	chr1	31925001	31925500	1	+	172643	ENSCAFG00000038607	NA	NA	NA	NA	Intergenic	MIRc|SINE|MIR	-	Repeat	Subtype	0	0.361625
chr1_31925501	chr1	31925501	31926000	9	+	173143	ENSCAFG00000038607	NA	NA	NA	NA	Intergenic	Intergenic	-	Non-repeat	Subtype	2.99e-10	0.356365
chr1_31977001	chr1	31977001	31977500	5	+	224643	ENSCAFG00000038607	NA	NA	NA	NA	Intergenic	L1MC1|LINE|L1	-	Repeat	Subtype	0.0549776	0.486268
chr1_31977501	chr1	31977501	31978000	9	+	225143	ENSCAFG00000038607	NA	NA	NA	NA	Intergenic	SINEC_Cf|SINE|tRNA-Lys	-	Repeat	Subtype	0	0.417964
chr1_32093001	chr1	32093001	32093500	10	+	340643	ENSCAFG00000038607	NA	NA	NA	NA	Intergenic	Intergenic	-	Non-repeat	Subtype	0	0.468044
chr1_32130001	chr1	32130001	32130500	10	+	377643	ENSCAFG00000038607	NA	NA	NA	NA	Intergenic	Intergenic	-	Non-repeat	Subtype	5.41e-10	0.350057
chr1_32211001	chr1	32211001	32211500	3	+	-303434	ENSCAFG00000000289	NA	NA	NA	NA	Intergenic	L1_Carn2|LINE|L1	-	Repeat	Subtype	0.109635	0.390729
chr1_32232501	chr1	32232501	32233000	9	+	-281934	ENSCAFG00000000289	NA	NA	NA	NA	Intergenic	L1_Canis1|LINE|L1	-	Repeat	Subtype	0.00757525	0.45648
chr1_32311501	chr1	32311501	32312000	3	+	-202934	ENSCAFG00000000289	NA	NA	NA	NA	Intergenic	L1_Canis1|LINE|L1	-	Repeat	Subtype	0.128252	0.360352
chr1_32473001	chr1	32473001	32473500	4	+	-41434	ENSCAFG00000000289	NA	NA	NA	NA	Intergenic	Intergenic	-	Non-repeat	Subtype	4.96e-09	0.434891
chr1_32498001	chr1	32498001	32498500	12	+	-16434	ENSCAFG00000000289	NA	NA	NA	NA	Intergenic	L1MC1|LINE|L1	-	Repeat	Subtype	1.78e-06	0.349196
chr1_32498501	chr1	32498501	32499000	3	+	-15934	ENSCAFG00000000289	NA	NA	NA	NA	Intergenic	L1M5|LINE|L1	-	Repeat	Subtype	3.86e-08	0.345194
chr1_32577001	chr1	32577001	32577500	7	+	-17654	ENSCAFG00000034442	NA	NA	NA	NA	Intergenic	L1MD1|LINE|L1	-	Repeat	Subtype	1.98e-08	0.446734
chr1_32577501	chr1	32577501	32578000	3	+	-17154	ENSCAFG00000034442	NA	NA	NA	NA	Intergenic	L1MD1|LINE|L1	-	Repeat	Subtype	3.23e-10	0.613596
chr1_32611001	chr1	32611001	32611500	1	+	7568	ENSCAFG00000039300	NA	NA	NA	NA	Intergenic	Intergenic	-	Non-repeat	Subtype	1.21e-07	0.360071
chr1_32624501	chr1	32624501	32625000	3	+	-5932	ENSCAFG00000039300	NA	NA	NA	NA	Intergenic	Intergenic	-	Non-repeat	Subtype	4.78e-09	0.336603
chr1_32656001	chr1	32656001	32656500	7	+	-37432	ENSCAFG00000039300	NA	NA	NA	NA	Intergenic	Intergenic	-	Non-repeat	Subtype	0.00732982	0.393393
chr1_32727001	chr1	32727001	32727500	25	+	-108432	ENSCAFG00000039300	NA	NA	NA	NA	Intergenic	L1_Cf|LINE|L1	-	Repeat	Subtype	0	0.396161
chr1_32754501	chr1	32754501	32755000	11	+	-135932	ENSCAFG00000039300	NA	NA	NA	NA	Intergenic	L2b|LINE|L2	-	Repeat	Subtype	2.17e-08	0.398705
chr1_32794001	chr1	32794001	32794500	6	+	-175432	ENSCAFG00000039300	NA	NA	NA	NA	Intergenic	L1_Canis1|LINE|L1	-	Repeat	Subtype	0.0434446	0.337967
chr1_32795001	chr1	32795001	32795500	9	+	-176432	ENSCAFG00000039300	NA	NA	NA	NA	Intergenic	L1_Canis1|LINE|L1	-	Repeat	Subtype	0.0613116	0.455218
chr1_32831501	chr1	32831501	32832000	6	+	-212932	ENSCAFG00000039300	NA	NA	NA	NA	Intergenic	L1_Canis1|LINE|L1	-	Repeat	Subtype	0	0.591965
chr1_32847501	chr1	32847501	32848000	31	+	-228932	ENSCAFG00000039300	NA	NA	NA	NA	Intergenic	L1_Canis1|LINE|L1	-	Repeat	Subtype	1.45e-09	0.376679
chr1_32848001	chr1	32848001	32848500	16	+	-229432	ENSCAFG00000039300	NA	NA	NA	NA	Intergenic	L1_Canis1|LINE|L1	-	Repeat	Subtype	1.14e-07	0.488782
chr1_32953501	chr1	32953501	32954000	1	+	302464	ENSCAFG00000037340	ENSCAFG00000037340	LOC102157053	ncRNA	NA	Intergenic	L1M4|LINE|L1	-	Repeat	Subtype	0.0345932	0.342163
chr1_32993001	chr1	32993001	32993500	9	+	262964	ENSCAFG00000037340	ENSCAFG00000037340	LOC102157053	ncRNA	NA	Intergenic	Intergenic	-	Non-repeat	Subtype	0.0393322	0.368485
chr1_32993501	chr1	32993501	32994000	1	+	262464	ENSCAFG00000037340	ENSCAFG00000037340	LOC102157053	ncRNA	NA	Intergenic	L1MCa|LINE|L1	-	Repeat	Subtype	0.0225043	0.370934
chr1_33149001	chr1	33149001	33149500	3	+	106964	ENSCAFG00000037340	ENSCAFG00000037340	LOC102157053	ncRNA	NA	Intergenic	L1MB8|LINE|L1	-	Repeat	Subtype	0	0.370861
chr1_33335001	chr1	33335001	33335500	4	+	-79036	ENSCAFG00000037340	ENSCAFG00000037340	LOC102157053	ncRNA	NA	Intergenic	SINEC_a2|SINE|tRNA-Lys	-	Repeat	Subtype	5.9e-10	0.433574
chr1_33425001	chr1	33425001	33425500	2	+	-169036	ENSCAFG00000037340	ENSCAFG00000037340	LOC102157053	ncRNA	NA	Intergenic	MLT1C|LTR|ERVL-MaLR	-	Repeat	Subtype	0	0.580361
chr1_33520001	chr1	33520001	33520500	10	+	-264036	ENSCAFG00000037340	ENSCAFG00000037340	LOC102157053	ncRNA	NA	Intergenic	L1_Cf|LINE|L1	-	Repeat	Subtype	6.19e-08	0.777291
chr1_33611501	chr1	33611501	33612000	13	+	193596	ENSCAFG00000000294	ENSCAFG00000000294	NMBR	protein-coding	NA	Intergenic	L1_Cf|LINE|L1	-	Repeat	Subtype	5.85e-09	0.499559
chr1_33612001	chr1	33612001	33612500	46	+	193096	ENSCAFG00000000294	ENSCAFG00000000294	NMBR	protein-coding	NA	Intergenic	L1_Cf|LINE|L1	-	Repeat	Subtype	0	0.549248
chr1_33746501	chr1	33746501	33747000	1	+	58596	ENSCAFG00000000294	ENSCAFG00000000294	NMBR	protein-coding	NA	Intergenic	Intergenic	-	Non-repeat	Subtype	2.63e-08	0.462279
chr1_33753501	chr1	33753501	33754000	10	+	51596	ENSCAFG00000000294	ENSCAFG00000000294	NMBR	protein-coding	NA	Intergenic	SINEC_Cf3|SINE|tRNA-Lys	-	Repeat	Subtype	1.73e-08	0.533785
chr1_33857501	chr1	33857501	33858000	4	+	27615	ENSCAFG00000000295	ENSCAFG00000000295	VTA1	protein-coding	ENSCAFG00000000295	intron (ENSCAFG00000000295, intron 4 of 7)	Intergenic	-	Non-repeat	Subtype	0.0615931	0.440315
chr1_33919001	chr1	33919001	33919500	9	+	-50015	ENSCAFG00000000296	ENSCAFG00000000296	ADGRG6	protein-coding	NA	Intergenic	Intergenic	-	Non-repeat	Subtype	0	0.401442
chr1_33935501	chr1	33935501	33936000	1	+	-33515	ENSCAFG00000000296	ENSCAFG00000000296	ADGRG6	protein-coding	NA	Intergenic	L1MC5|LINE|L1	-	Repeat	Subtype	5.61e-08	0.443246
chr1_33936001	chr1	33936001	33936500	9	+	-33015	ENSCAFG00000000296	ENSCAFG00000000296	ADGRG6	protein-coding	NA	Intergenic	L1MC5|LINE|L1	-	Repeat	Subtype	0	0.440043
chr1_33980001	chr1	33980001	33980500	2	+	10985	ENSCAFG00000000296	ENSCAFG00000000296	ADGRG6	protein-coding	ENSCAFG00000000296	intron (ENSCAFG00000000296, intron 2 of 25)	Intergenic	-	Non-repeat	Subtype	4.5e-08	0.48509
chr1_34045001	chr1	34045001	34045500	9	+	75985	ENSCAFG00000000296	ENSCAFG00000000296	ADGRG6	protein-coding	ENSCAFG00000000296	intron (ENSCAFG00000000296, intron 4 of 25)	SINEC_Cf|SINE|tRNA-Lys	-	Repeat	Subtype	0.0105987	0.506343
chr1_34059001	chr1	34059001	34059500	8	+	84955	ENSCAFG00000026776	NA	NA	NA	ENSCAFG00000000296	intron (ENSCAFG00000000296, intron 8 of 25)	SINEC_Cf|SINE|tRNA-Lys	-	Repeat	Subtype	1.01e-06	0.581445
chr1_34156501	chr1	34156501	34157000	1	+	-12545	ENSCAFG00000026776	NA	NA	NA	NA	Intergenic	L1MEd|LINE|L1	-	Repeat	Subtype	6.2e-08	0.433374
chr1_34180501	chr1	34180501	34181000	11	+	-36545	ENSCAFG00000026776	NA	NA	NA	NA	Intergenic	SINEC_Cf3|SINE|tRNA-Lys	-	Repeat	Subtype	0.0580636	0.432561
chr1_34231001	chr1	34231001	34231500	9	+	-87045	ENSCAFG00000026776	NA	NA	NA	NA	Intergenic	Intergenic	-	Non-repeat	Subtype	0.206113	0.354468
chr1_34525001	chr1	34525001	34525500	7	+	70034	ENSCAFG00000036850	ENSCAFG00000036850	LOC106559598	ncRNA	NA	Intergenic	Intergenic	-	Non-repeat	Subtype	6.65e-09	0.414083
chr1_34547001	chr1	34547001	34547500	5	+	48034	ENSCAFG00000036850	ENSCAFG00000036850	LOC106559598	ncRNA	NA	Intergenic	Intergenic	-	Non-repeat	Subtype	0.0222068	0.42996
chr1_34593001	chr1	34593001	34593500	10	+	2034	ENSCAFG00000036850	ENSCAFG00000036850	LOC106559598	ncRNA	NA	Intergenic	Intergenic	-	Non-repeat	Subtype	0.0351478	0.458637
chr1_34658001	chr1	34658001	34658500	1	+	15545	ENSCAFG00000000303	ENSCAFG00000000303	AIG1	protein-coding	ENSCAFG00000000303	intron (ENSCAFG00000000303, intron 2 of 6)	L2|LINE|L2	-	Repeat	Subtype	2.97e-08	0.37016
chr1_34658501	chr1	34658501	34659000	10	+	16045	ENSCAFG00000000303	ENSCAFG00000000303	AIG1	protein-coding	ENSCAFG00000000303	intron (ENSCAFG00000000303, intron 2 of 6)	L2|LINE|L2	-	Repeat	Subtype	7.02e-08	0.47987
chr1_34660001	chr1	34660001	34660500	2	+	17545	ENSCAFG00000000303	ENSCAFG00000000303	AIG1	protein-coding	ENSCAFG00000000303	intron (ENSCAFG00000000303, intron 2 of 6)	Intergenic	-	Non-repeat	Subtype	4.95e-08	0.46189
chr1_34747001	chr1	34747001	34747500	2	+	53082	ENSCAFG00000038380	ENSCAFG00000038380	LOC111095529	ncRNA	ENSCAFG00000036033	intron (ENSCAFG00000036033, intron 1 of 1)	Intergenic	-	Non-repeat	Subtype	0	0.559198
chr1_34747501	chr1	34747501	34748000	9	+	52582	ENSCAFG00000038380	ENSCAFG00000038380	LOC111095529	ncRNA	ENSCAFG00000036033	intron (ENSCAFG00000036033, intron 1 of 1)	Intergenic	-	Non-repeat	Subtype	0	0.616929
chr1_34894001	chr1	34894001	34894500	11	+	-30290	ENSCAFG00000036033	NA	NA	NA	NA	Intergenic	SINEC_Cf|SINE|tRNA-Lys	-	Repeat	Subtype	5.75e-07	0.397669
chr1_34935001	chr1	34935001	34935500	15	+	-11437	ENSCAFG00000000304	NA	NA	NA	NA	Intergenic	SINEC_Cf|SINE|tRNA-Lys	-	Repeat	Subtype	5.65e-09	0.371425
chr1_34971001	chr1	34971001	34971500	11	+	-22613	ENSCAFG00000000307	ENSCAFG00000000307	PEX3	protein-coding	ENSCAFG00000000305	intron (ENSCAFG00000000305, intron 4 of 5)	L1_Cf|LINE|L1	-	Repeat	Subtype	0.00464756	0.476485
chr1_35035001	chr1	35035001	35035500	1	+	8042	ENSCAFG00000000309	NA	NA	NA	ENSCAFG00000000309	intron (ENSCAFG00000000309, intron 5 of 6)	Intergenic	-	Non-repeat	Subtype	6.55e-08	0.521887
chr1_35095501	chr1	35095501	35096000	5	+	7952	ENSCAFG00000032743	NA	NA	NA	ENSCAFG00000032743	intron (ENSCAFG00000032743, intron 2 of 2)	L2b|LINE|L2	-	Repeat	Subtype	0.0533187	0.449494
chr1_35180501	chr1	35180501	35181000	10	+	-6869	ENSCAFG00000040278	NA	NA	NA	ENSCAFG00000032743	intron (ENSCAFG00000032743, intron 2 of 2)	L2c|LINE|L2	-	Repeat	Subtype	0.219501	0.451311
chr1_35265501	chr1	35265501	35266000	3	+	44792	ENSCAFG00000000312	ENSCAFG00000000312	PHACTR2	protein-coding	ENSCAFG00000000312	intron (ENSCAFG00000000312, intron 2 of 11)	L3|LINE|CR1	-	Repeat	Subtype	0.110196	0.356271
chr1_35303001	chr1	35303001	35303500	9	+	-57184	ENSCAFG00000000314	ENSCAFG00000000314	LTV1	protein-coding	ENSCAFG00000000312	intron (ENSCAFG00000000312, intron 5 of 11)	L1MB3|LINE|L1	-	Repeat	Subtype	0	0.380658
chr1_35356501	chr1	35356501	35357000	4	+	-3684	ENSCAFG00000000314	ENSCAFG00000000314	LTV1	protein-coding	NA	Intergenic	MIR|SINE|MIR	Shelf	Repeat	Subtype	0	0.622093
chr1_35377501	chr1	35377501	35378000	10	+	3157	ENSCAFG00000000317	ENSCAFG00000000317	ZC2HC1B	protein-coding	ENSCAFG00000000317	intron (ENSCAFG00000000317, intron 1 of 6)	SINEC_Cf3|SINE|tRNA-Lys	-	Repeat	Subtype	1.07e-05	0.525856
chr1_35570501	chr1	35570501	35571000	22	+	-11892	ENSCAFG00000032495	ENSCAFG00000032495	SF3B5	protein-coding	NA	Intergenic	L1_Cf|LINE|L1	-	Repeat	Subtype	4.31e-06	0.43869
chr1_35577501	chr1	35577501	35578000	9	+	-18892	ENSCAFG00000032495	ENSCAFG00000032495	SF3B5	protein-coding	NA	Intergenic	L1_Cf|LINE|L1	-	Repeat	Subtype	2.21e-07	0.511289
chr1_35578001	chr1	35578001	35578500	2	+	-19392	ENSCAFG00000032495	ENSCAFG00000032495	SF3B5	protein-coding	NA	Intergenic	L1_Cf|LINE|L1	-	Repeat	Subtype	2.53e-08	0.393773
chr1_35618001	chr1	35618001	35618500	3	+	8386	ENSCAFG00000037955	NA	NA	NA	ENSCAFG00000037955	intron (ENSCAFG00000037955, intron 1 of 1)	Intergenic	-	Non-repeat	Subtype	0.000771225	0.350767
chr1_35671001	chr1	35671001	35671500	32	+	-14638	ENSCAFG00000034153	NA	NA	NA	NA	Intergenic	L1_Cf|LINE|L1	-	Repeat	Subtype	1.04e-05	0.416858
chr1_35671501	chr1	35671501	35672000	39	+	-15138	ENSCAFG00000034153	NA	NA	NA	NA	Intergenic	L1_Cf|LINE|L1	-	Repeat	Subtype	3.36e-07	0.347209
chr1_35683001	chr1	35683001	35683500	9	+	-26638	ENSCAFG00000034153	NA	NA	NA	NA	Intergenic	SINEC_Cf|SINE|tRNA-Lys	-	Repeat	Subtype	0.0195361	0.467698
chr1_35742001	chr1	35742001	35742500	6	+	14789	ENSCAFG00000000326	ENSCAFG00000000326	UTRN	protein-coding	ENSCAFG00000000326	intron (ENSCAFG00000000326, intron 1 of 71)	intron (NM_001012395, intron 1 of 72)	-	Non-repeat	Subtype	0	0.362478
chr1_35770001	chr1	35770001	35770500	10	+	42789	ENSCAFG00000000326	ENSCAFG00000000326	UTRN	protein-coding	ENSCAFG00000000326	intron (ENSCAFG00000000326, intron 1 of 71)	SINEC_Cf|SINE|tRNA-Lys	-	Repeat	Subtype	0	0.495624
chr1_35843001	chr1	35843001	35843500	10	+	-5579	ENSCAFG00000020774	NA	NA	NA	ENSCAFG00000000326	intron (ENSCAFG00000000326, intron 2 of 71)	intron (NM_001012395, intron 2 of 72)	-	Non-repeat	Subtype	0.0980835	0.443944
chr1_35843501	chr1	35843501	35844000	4	+	-6079	ENSCAFG00000020774	NA	NA	NA	ENSCAFG00000000326	intron (ENSCAFG00000000326, intron 2 of 71)	intron (NM_001012395, intron 2 of 72)	-	Non-repeat	Subtype	0.032962	0.38837
chr1_35924001	chr1	35924001	35924500	7	+	-86579	ENSCAFG00000020774	NA	NA	NA	ENSCAFG00000000326	intron (ENSCAFG00000000326, intron 33 of 71)	L1_Canis1|LINE|L1	-	Repeat	Subtype	2.3e-09	0.37248
chr1_35924501	chr1	35924501	35925000	4	+	-87079	ENSCAFG00000020774	NA	NA	NA	ENSCAFG00000000326	intron (ENSCAFG00000000326, intron 33 of 71)	L1_Canis1|LINE|L1	-	Repeat	Subtype	0	0.391449
chr1_35930001	chr1	35930001	35930500	6	+	-92579	ENSCAFG00000020774	NA	NA	NA	ENSCAFG00000000326	intron (ENSCAFG00000000326, intron 34 of 71)	MIR|SINE|MIR	-	Repeat	Subtype	0.13276	0.519385
chr1_35959001	chr1	35959001	35959500	4	+	-121579	ENSCAFG00000020774	NA	NA	NA	ENSCAFG00000000326	intron (ENSCAFG00000000326, intron 42 of 71)	intron (NM_001012395, intron 42 of 72)	-	Non-repeat	Subtype	1.59e-08	0.405911
chr1_35973501	chr1	35973501	35974000	4	+	-128897	ENSCAFG00000032616	NA	NA	NA	ENSCAFG00000000326	intron (ENSCAFG00000000326, intron 46 of 71)	intron (NM_001012395, intron 46 of 72)	-	Non-repeat	Subtype	1.5e-07	0.542108
chr1_36133501	chr1	36133501	36134000	1	+	31103	ENSCAFG00000032616	NA	NA	NA	ENSCAFG00000000326	intron (ENSCAFG00000000326, intron 54 of 71)	intron (NM_001012395, intron 54 of 72)	-	Non-repeat	Subtype	2.62e-08	0.466874
chr1_36148501	chr1	36148501	36149000	4	+	46103	ENSCAFG00000032616	NA	NA	NA	ENSCAFG00000000326	intron (ENSCAFG00000000326, intron 57 of 71)	intron (NM_001012395, intron 57 of 72)	-	Non-repeat	Subtype	0	0.558077
chr1_36264501	chr1	36264501	36265000	4	+	162103	ENSCAFG00000032616	NA	NA	NA	NA	Intergenic	Intergenic	-	Non-repeat	Subtype	2.15e-08	0.336625
chr1_36265501	chr1	36265501	36266000	2	+	163103	ENSCAFG00000032616	NA	NA	NA	NA	Intergenic	(TA)n|Simple_repeat|Simple_repeat	-	Repeat	Subtype	3.6e-06	0.342106
chr1_36314501	chr1	36314501	36315000	1	+	212103	ENSCAFG00000032616	NA	NA	NA	NA	Intergenic	Intergenic	-	Non-repeat	Subtype	1.33e-09	0.381664
chr1_36315001	chr1	36315001	36315500	6	+	212603	ENSCAFG00000032616	NA	NA	NA	NA	Intergenic	Intergenic	-	Non-repeat	Subtype	0	0.461457
chr1_36376501	chr1	36376501	36377000	8	+	-211952	ENSCAFG00000000327	NA	NA	NA	NA	Intergenic	MER89-int|LTR|ERV1	-	Repeat	Subtype	1.95e-10	0.396145
chr1_36436001	chr1	36436001	36436500	4	+	-152452	ENSCAFG00000000327	NA	NA	NA	NA	Intergenic	SINEC_a1|SINE|tRNA-Lys	-	Repeat	Subtype	5.56e-10	0.443693
chr1_36559001	chr1	36559001	36559500	13	+	-29452	ENSCAFG00000000327	NA	NA	NA	NA	Intergenic	MER5B|DNA|hAT-Charlie	-	Repeat	Subtype	1.03e-20	0.336852
chr1_36591001	chr1	36591001	36591500	9	+	229	ENSCAFG00000035509	NA	NA	NA	ENSCAFG00000035509	exon (ENSCAFG00000035509, exon 1 of 2)	L1_Carn7|LINE|L1	-	Repeat	Subtype	0.000604544	0.433324
chr1_36708001	chr1	36708001	36708500	1	+	72549	ENSCAFG00000036807	NA	NA	NA	ENSCAFG00000035509	intron (ENSCAFG00000035509, intron 1 of 1)	Intergenic	-	Non-repeat	Subtype	0.00842835	0.405095
chr1_36742001	chr1	36742001	36742500	4	+	38549	ENSCAFG00000036807	NA	NA	NA	ENSCAFG00000036807	intron (ENSCAFG00000036807, intron 1 of 1)	L1MEd|LINE|L1	-	Repeat	Subtype	0.0366383	0.357912
chr1_36768501	chr1	36768501	36769000	4	+	12049	ENSCAFG00000036807	NA	NA	NA	ENSCAFG00000036807	intron (ENSCAFG00000036807, intron 1 of 1)	ERVL-E-int|LTR|ERVL	-	Repeat	Subtype	0	0.505272
chr1_36769001	chr1	36769001	36769500	13	+	11549	ENSCAFG00000036807	NA	NA	NA	ENSCAFG00000036807	intron (ENSCAFG00000036807, intron 1 of 1)	MER20|DNA|hAT-Charlie	-	Repeat	Subtype	3.44e-09	0.421894
chr1_36823001	chr1	36823001	36823500	10	+	-42451	ENSCAFG00000036807	NA	NA	NA	NA	Intergenic	SINEC_Cf|SINE|tRNA-Lys	-	Repeat	Subtype	0.11557	0.48531
chr1_36836001	chr1	36836001	36836500	9	+	-55451	ENSCAFG00000036807	NA	NA	NA	NA	Intergenic	SINEC_Cf|SINE|tRNA-Lys	-	Repeat	Subtype	1.91e-09	0.364598
chr1_36944501	chr1	36944501	36945000	6	+	32718	ENSCAFG00000000329	ENSCAFG00000000329	EPM2A	protein-coding	ENSCAFG00000000329	intron (ENSCAFG00000000329, intron 2 of 6)	Intergenic	-	Non-repeat	Subtype	1.51e-08	0.402786
chr1_36992501	chr1	36992501	36993000	10	+	-15282	ENSCAFG00000000329	ENSCAFG00000000329	EPM2A	protein-coding	NA	Intergenic	L1MB7|LINE|L1	-	Repeat	Subtype	5.61e-08	0.411134
chr1_37027501	chr1	37027501	37028000	12	+	-10765	ENSCAFG00000000330	ENSCAFG00000000330	FBXO30	protein-coding	NA	Intergenic	SINEC_Cf|SINE|tRNA-Lys	Shore	Repeat	Subtype	0	0.394306
chr1_37070501	chr1	37070501	37071000	7	+	-4136	ENSCAFG00000000331	NA	NA	NA	NA	Intergenic	CarLTR7|LTR|ERV1	-	Repeat	Subtype	3e-08	0.418287
chr1_37133001	chr1	37133001	37133500	6	+	37469	ENSCAFG00000000335	ENSCAFG00000000335	SHPRH	protein-coding	ENSCAFG00000000335	intron (ENSCAFG00000000335, intron 14 of 29)	SINEC_a2|SINE|tRNA-Lys	-	Repeat	Subtype	3.81e-10	0.355115
chr1_37147501	chr1	37147501	37148000	6	+	22969	ENSCAFG00000000335	ENSCAFG00000000335	SHPRH	protein-coding	ENSCAFG00000000335	intron (ENSCAFG00000000335, intron 9 of 29)	L1_Carn5|LINE|L1	-	Repeat	Subtype	0.00628697	0.356462
chr1_37282001	chr1	37282001	37282500	6	+	934	ENSCAFG00000033286	NA	NA	NA	ENSCAFG00000033286	intron (ENSCAFG00000033286, intron 1 of 1)	Intergenic	Shore	Non-repeat	Subtype	6.98e-07	0.365355
chr1_37351001	chr1	37351001	37351500	10	+	-68066	ENSCAFG00000033286	NA	NA	NA	ENSCAFG00000000338	intron (ENSCAFG00000000338, intron 2 of 7)	SINEC_Cf|SINE|tRNA-Lys	-	Repeat	Subtype	1.45e-09	0.364041
chr1_37352001	chr1	37352001	37352500	2	+	-69066	ENSCAFG00000033286	NA	NA	NA	ENSCAFG00000000338	intron (ENSCAFG00000000338, intron 2 of 7)	CarLTR8b|LTR|ERV1	-	Repeat	Subtype	3.12e-08	0.415947
chr1_37419501	chr1	37419501	37420000	7	+	-136566	ENSCAFG00000033286	NA	NA	NA	ENSCAFG00000000338	intron (ENSCAFG00000000338, intron 2 of 7)	MLT1A0|LTR|ERVL-MaLR	-	Repeat	Subtype	3.26e-10	0.588708
chr1_37486001	chr1	37486001	37486500	5	+	-84436	ENSCAFG00000040422	NA	NA	NA	ENSCAFG00000000338	intron (ENSCAFG00000000338, intron 2 of 7)	SINEC_a1|SINE|tRNA-Lys	-	Repeat	Subtype	2.35e-07	0.392294
chr1_37542001	chr1	37542001	37542500	8	+	-28436	ENSCAFG00000040422	NA	NA	NA	ENSCAFG00000000338	intron (ENSCAFG00000000338, intron 5 of 7)	Intergenic	-	Non-repeat	Subtype	0	0.383912
chr1_37596501	chr1	37596501	37597000	8	+	26064	ENSCAFG00000040422	NA	NA	NA	ENSCAFG00000000338	intron (ENSCAFG00000000338, intron 7 of 7)	Intergenic	Shore	Non-repeat	Subtype	0.00181216	0.336193
chr1_37598001	chr1	37598001	37598500	23	+	27564	ENSCAFG00000040422	NA	NA	NA	ENSCAFG00000000338	exon (ENSCAFG00000000338, exon 8 of 8)	(GGA)n|Simple_repeat|Simple_repeat	CpG Island	Repeat	Subtype	0	0.413157
chr1_37627001	chr1	37627001	37627500	3	+	56564	ENSCAFG00000040422	NA	NA	NA	NA	Intergenic	Intergenic	-	Non-repeat	Subtype	0	0.43258
chr1_37648501	chr1	37648501	37649000	6	+	46922	ENSCAFG00000036514	NA	NA	NA	NA	Intergenic	SINEC_Cf|SINE|tRNA-Lys	-	Repeat	Subtype	1.69e-08	0.615469
chr1_37691001	chr1	37691001	37691500	10	+	4422	ENSCAFG00000036514	NA	NA	NA	ENSCAFG00000036514	TTS (ENSCAFG00000036514)	L1MC|LINE|L1	-	Repeat	Subtype	4.28e-08	0.400512
chr1_37701501	chr1	37701501	37702000	3	+	-4672	ENSCAFG00000030384	NA	NA	NA	NA	Intergenic	Intergenic	-	Non-repeat	Subtype	1.85e-05	0.530166
chr1_37794501	chr1	37794501	37795000	2	+	41928	ENSCAFG00000023693	ENSCAFG00000023693	ADGB	protein-coding	ENSCAFG00000023693	intron (ENSCAFG00000023693, intron 5 of 30)	Intergenic	-	Non-repeat	Subtype	8.71e-09	0.61698
chr1_37795001	chr1	37795001	37795500	10	+	42428	ENSCAFG00000023693	ENSCAFG00000023693	ADGB	protein-coding	ENSCAFG00000023693	intron (ENSCAFG00000023693, intron 5 of 30)	Intergenic	-	Non-repeat	Subtype	4.79e-06	0.37751
chr1_37872501	chr1	37872501	37873000	5	+	54849	ENSCAFG00000032929	NA	NA	NA	ENSCAFG00000023693	intron (ENSCAFG00000023693, intron 27 of 30)	SINEC_a1|SINE|tRNA-Lys	-	Repeat	Subtype	0.0017182	0.502082
chr1_37876001	chr1	37876001	37876500	1	+	51349	ENSCAFG00000032929	NA	NA	NA	ENSCAFG00000023693	intron (ENSCAFG00000023693, intron 27 of 30)	Intergenic	-	Non-repeat	Subtype	0.0714578	0.343571
chr1_37907501	chr1	37907501	37908000	12	+	19849	ENSCAFG00000032929	NA	NA	NA	ENSCAFG00000023693	intron (ENSCAFG00000023693, intron 33 of 35)	SINEC_Cf|SINE|tRNA-Lys	-	Repeat	Subtype	1.8e-05	0.473053
chr1_37915501	chr1	37915501	37916000	7	+	11849	ENSCAFG00000032929	NA	NA	NA	ENSCAFG00000023693	TTS (ENSCAFG00000023693)	SINEC_a2|SINE|tRNA-Lys	-	Repeat	Subtype	1.05e-08	0.534064
chr1_37916001	chr1	37916001	37916500	6	+	11349	ENSCAFG00000032929	NA	NA	NA	ENSCAFG00000023693	TTS (ENSCAFG00000023693)	MER20B|DNA|hAT-Charlie	-	Repeat	Subtype	5.55e-08	0.342693
chr1_37949001	chr1	37949001	37949500	4	+	12708	ENSCAFG00000039644	NA	NA	NA	ENSCAFG00000039644	intron (ENSCAFG00000039644, intron 1 of 1)	MIRb|SINE|MIR	-	Repeat	Subtype	0	0.611689
chr1_37949501	chr1	37949501	37950000	9	+	13208	ENSCAFG00000039644	NA	NA	NA	ENSCAFG00000039644	intron (ENSCAFG00000039644, intron 1 of 1)	MamGypLTR2b|LTR|Gypsy	-	Repeat	Subtype	0.0230404	0.4956
chr1_37954001	chr1	37954001	37954500	5	+	17708	ENSCAFG00000039644	NA	NA	NA	ENSCAFG00000039644	intron (ENSCAFG00000039644, intron 1 of 1)	Intergenic	-	Non-repeat	Subtype	0.018971	0.498181
chr1_38005001	chr1	38005001	38005500	8	+	68708	ENSCAFG00000039644	NA	NA	NA	NA	Intergenic	Intergenic	-	Non-repeat	Subtype	3.2e-08	0.504901
chr1_38078501	chr1	38078501	38079000	4	+	1210	ENSCAFG00000029107	NA	NA	NA	ENSCAFG00000029107	TTS (ENSCAFG00000029107)	Intergenic	-	Non-repeat	Subtype	0	0.413378
chr1_38090001	chr1	38090001	38090500	2	+	-10290	ENSCAFG00000029107	NA	NA	NA	NA	Intergenic	Intergenic	-	Non-repeat	Subtype	1.46e-08	0.355213
chr1_38103501	chr1	38103501	38104000	10	+	-23790	ENSCAFG00000029107	NA	NA	NA	NA	Intergenic	L3|LINE|CR1	-	Repeat	Subtype	0	0.540852
chr1_38177501	chr1	38177501	38178000	15	+	25186	ENSCAFG00000037564	NA	NA	NA	NA	Intergenic	Intergenic	-	Non-repeat	Subtype	1.95e-09	0.424237
chr1_38208001	chr1	38208001	38208500	2	+	-5314	ENSCAFG00000037564	NA	NA	NA	NA	Intergenic	Intergenic	-	Non-repeat	Subtype	1.25e-09	0.392619
chr1_38214001	chr1	38214001	38214500	10	+	-11314	ENSCAFG00000037564	NA	NA	NA	NA	Intergenic	SINEC_Cf2|SINE|tRNA-Lys	-	Repeat	Subtype	3.63e-06	0.37438
chr1_38293001	chr1	38293001	38293500	5	+	21865	ENSCAFG00000000353	ENSCAFG00000000353	STXBP5	protein-coding	ENSCAFG00000000353	intron (ENSCAFG00000000353, intron 2 of 25)	Intergenic	-	Non-repeat	Subtype	9.19e-09	0.460546
chr1_38293501	chr1	38293501	38294000	2	+	22365	ENSCAFG00000000353	ENSCAFG00000000353	STXBP5	protein-coding	ENSCAFG00000000353	intron (ENSCAFG00000000353, intron 2 of 25)	Intergenic	-	Non-repeat	Subtype	0	0.528241
chr1_38329001	chr1	38329001	38329500	9	+	39349	ENSCAFG00000030768	NA	NA	NA	ENSCAFG00000000353	intron (ENSCAFG00000000353, intron 7 of 25)	L1MEc|LINE|L1	-	Repeat	Subtype	0	0.338775
chr1_38421501	chr1	38421501	38422000	20	+	25493	ENSCAFG00000028825	NA	NA	NA	ENSCAFG00000000353	intron (ENSCAFG00000000353, intron 23 of 25)	Intergenic	-	Non-repeat	Subtype	1.38e-09	0.442495
chr1_38422001	chr1	38422001	38422500	2	+	25993	ENSCAFG00000028825	NA	NA	NA	ENSCAFG00000000353	intron (ENSCAFG00000000353, intron 23 of 25)	Intergenic	-	Non-repeat	Subtype	1.98e-05	0.429711
chr1_38430501	chr1	38430501	38431000	10	+	34493	ENSCAFG00000028825	NA	NA	NA	ENSCAFG00000000353	intron (ENSCAFG00000000353, intron 24 of 25)	SINEC_Cf|SINE|tRNA-Lys	-	Repeat	Subtype	2.8e-09	0.660744
chr1_38431001	chr1	38431001	38431500	3	+	34993	ENSCAFG00000028825	NA	NA	NA	ENSCAFG00000000353	exon (ENSCAFG00000000353, exon 27 of 28)	Intergenic	-	Non-repeat	Subtype	5.87e-08	0.346203
chr1_38456001	chr1	38456001	38456500	8	+	-42096	ENSCAFG00000038339	NA	NA	NA	NA	Intergenic	Intergenic	-	Non-repeat	Subtype	0.00538146	0.351408
chr1_38464501	chr1	38464501	38465000	6	+	-33596	ENSCAFG00000038339	NA	NA	NA	NA	Intergenic	Intergenic	-	Non-repeat	Subtype	0	0.52685
chr1_38473001	chr1	38473001	38473500	8	+	-25096	ENSCAFG00000038339	NA	NA	NA	NA	Intergenic	SINEC_Cf2|SINE|tRNA-Lys	-	Repeat	Subtype	0	0.380099
chr1_38496001	chr1	38496001	38496500	13	+	-2096	ENSCAFG00000038339	NA	NA	NA	NA	Intergenic	SINEC_Cf2|SINE|tRNA-Lys	-	Repeat	Subtype	2.65e-10	0.447458
chr1_38528001	chr1	38528001	38528500	4	+	7350	ENSCAFG00000026394	NA	NA	NA	NA	Intergenic	Intergenic	-	Non-repeat	Subtype	0.0485071	0.438742
chr1_38553001	chr1	38553001	38553500	12	+	32350	ENSCAFG00000026394	NA	NA	NA	NA	Intergenic	Intergenic	-	Non-repeat	Subtype	5.18e-09	0.365813
chr1_38553501	chr1	38553501	38554000	2	+	32850	ENSCAFG00000026394	NA	NA	NA	NA	Intergenic	Intergenic	-	Non-repeat	Subtype	0	0.474113
chr1_38590001	chr1	38590001	38590500	8	+	69350	ENSCAFG00000026394	NA	NA	NA	NA	Intergenic	Intergenic	-	Non-repeat	Subtype	0	0.474664
chr1_38590501	chr1	38590501	38591000	4	+	69850	ENSCAFG00000026394	NA	NA	NA	NA	Intergenic	MER94|DNA|hAT-Blackjack	-	Repeat	Subtype	8.01e-08	0.460716
chr1_38667501	chr1	38667501	38668000	7	+	-6590	ENSCAFG00000033947	NA	NA	NA	NA	Intergenic	Intergenic	-	Non-repeat	Subtype	0	0.385018
chr1_38833501	chr1	38833501	38834000	3	+	-172590	ENSCAFG00000033947	NA	NA	NA	NA	Intergenic	Intergenic	-	Non-repeat	Subtype	0	0.418125
chr1_38859501	chr1	38859501	38860000	12	+	173101	ENSCAFG00000037170	NA	NA	NA	NA	Intergenic	L1ME1|LINE|L1	-	Repeat	Subtype	8.2e-09	0.478195
chr1_38873001	chr1	38873001	38873500	12	+	159601	ENSCAFG00000037170	NA	NA	NA	NA	Intergenic	SINEC_Cf|SINE|tRNA-Lys	-	Repeat	Subtype	0	0.579331
chr1_38932001	chr1	38932001	38932500	11	+	100601	ENSCAFG00000037170	NA	NA	NA	NA	Intergenic	L1_Cf|LINE|L1	-	Repeat	Subtype	0.027491	0.340801
chr1_39066501	chr1	39066501	39067000	2	+	4194	ENSCAFG00000033271	NA	NA	NA	NA	Intergenic	Intergenic	-	Non-repeat	Subtype	1.23e-07	0.451128
chr1_39095001	chr1	39095001	39095500	3	+	19691	ENSCAFG00000040831	NA	NA	NA	NA	Intergenic	Intergenic	-	Non-repeat	Subtype	0.00130459	0.400693
chr1_39095501	chr1	39095501	39096000	10	+	20191	ENSCAFG00000040831	NA	NA	NA	NA	Intergenic	Intergenic	-	Non-repeat	Subtype	1.98e-08	0.453994
chr1_39131001	chr1	39131001	39131500	1	+	55691	ENSCAFG00000040831	NA	NA	NA	NA	Intergenic	Intergenic	-	Non-repeat	Subtype	0	0.351643
chr1_39238501	chr1	39238501	39239000	7	+	-30139	ENSCAFG00000027873	NA	NA	NA	NA	Intergenic	Intergenic	-	Non-repeat	Subtype	0.158251	0.365394
chr1_39296001	chr1	39296001	39296500	6	+	14825	ENSCAFG00000000366	ENSCAFG00000000366	SASH1	protein-coding	ENSCAFG00000000366	intron (ENSCAFG00000000366, intron 1 of 19)	L1_Carn5|LINE|L1	-	Repeat	Subtype	1.87e-08	0.421397
chr1_39423001	chr1	39423001	39423500	7	+	-88127	ENSCAFG00000035165	ENSCAFG00000035165	LOC102155455	ncRNA	ENSCAFG00000000366	intron (ENSCAFG00000000366, intron 8 of 19)	Intergenic	-	Non-repeat	Subtype	1.93e-09	0.387412
chr1_39423501	chr1	39423501	39424000	9	+	-87627	ENSCAFG00000035165	ENSCAFG00000035165	LOC102155455	ncRNA	ENSCAFG00000000366	intron (ENSCAFG00000000366, intron 8 of 19)	Intergenic	-	Non-repeat	Subtype	9.7e-09	0.518479
chr1_39450501	chr1	39450501	39451000	15	+	-60627	ENSCAFG00000035165	ENSCAFG00000035165	LOC102155455	ncRNA	ENSCAFG00000000366	intron (ENSCAFG00000000366, intron 12 of 19)	SINEC_Cf|SINE|tRNA-Lys	-	Repeat	Subtype	0	0.659386
chr1_39459501	chr1	39459501	39460000	10	+	-51627	ENSCAFG00000035165	ENSCAFG00000035165	LOC102155455	ncRNA	ENSCAFG00000000366	intron (ENSCAFG00000000366, intron 16 of 19)	SINEC_Cf|SINE|tRNA-Lys	-	Repeat	Subtype	4.38e-07	0.336879
chr1_39501001	chr1	39501001	39501500	1	+	-10127	ENSCAFG00000035165	ENSCAFG00000035165	LOC102155455	ncRNA	NA	Intergenic	Intergenic	-	Non-repeat	Subtype	5.34e-09	0.663708
chr1_39501501	chr1	39501501	39502000	5	+	-9627	ENSCAFG00000035165	ENSCAFG00000035165	LOC102155455	ncRNA	NA	Intergenic	MLT1C|LTR|ERVL-MaLR	-	Repeat	Subtype	0	0.686284
chr1_39502501	chr1	39502501	39503000	6	+	-8627	ENSCAFG00000035165	ENSCAFG00000035165	LOC102155455	ncRNA	NA	Intergenic	SINEC_a1|SINE|tRNA-Lys	-	Repeat	Subtype	3.03e-10	0.669792
chr1_39536001	chr1	39536001	39536500	6	+	24873	ENSCAFG00000035165	ENSCAFG00000035165	LOC102155455	ncRNA	ENSCAFG00000035165	intron (ENSCAFG00000035165, intron 1 of 2)	Intergenic	-	Non-repeat	Subtype	0.0991421	0.352637
chr1_39560501	chr1	39560501	39561000	7	+	49373	ENSCAFG00000035165	ENSCAFG00000035165	LOC102155455	ncRNA	ENSCAFG00000035165	intron (ENSCAFG00000035165, intron 2 of 2)	SINEC_Cf2|SINE|tRNA-Lys	-	Repeat	Subtype	6.44e-08	0.444131
chr1_39631501	chr1	39631501	39632000	5	+	-1298	ENSCAFG00000000372	ENSCAFG00000000372	UST	protein-coding	NA	Intergenic	Intergenic	Shore	Non-repeat	Subtype	0.07869	0.390836
chr1_39632001	chr1	39632001	39632500	6	+	-798	ENSCAFG00000000372	ENSCAFG00000000372	UST	protein-coding	ENSCAFG00000000372	promoter-TSS (ENSCAFG00000000372)	Intergenic	Shore	Non-repeat	Subtype	0.0383118	0.383245
chr1_39828001	chr1	39828001	39828500	13	+	121589	ENSCAFG00000038160	NA	NA	NA	ENSCAFG00000000372	intron (ENSCAFG00000000372, intron 5 of 8)	Intergenic	-	Non-repeat	Subtype	9.83e-08	0.590572
chr1_39867001	chr1	39867001	39867500	6	+	82589	ENSCAFG00000038160	NA	NA	NA	ENSCAFG00000000372	intron (ENSCAFG00000000372, intron 5 of 8)	Intergenic	-	Non-repeat	Subtype	0.00812387	0.455977
chr1_39874001	chr1	39874001	39874500	8	+	75589	ENSCAFG00000038160	NA	NA	NA	ENSCAFG00000000372	intron (ENSCAFG00000000372, intron 7 of 8)	(TG)n|Simple_repeat|Simple_repeat	-	Repeat	Subtype	0.0195751	0.435441
chr1_39900501	chr1	39900501	39901000	5	+	49089	ENSCAFG00000038160	NA	NA	NA	ENSCAFG00000000372	intron (ENSCAFG00000000372, intron 7 of 8)	Intergenic	-	Non-repeat	Subtype	0.0141444	0.410027
chr1_39901501	chr1	39901501	39902000	1	+	48089	ENSCAFG00000038160	NA	NA	NA	ENSCAFG00000000372	intron (ENSCAFG00000000372, intron 7 of 8)	MIR|SINE|MIR	-	Repeat	Subtype	0.0456608	0.436327
chr1_39919501	chr1	39919501	39920000	8	+	30089	ENSCAFG00000038160	NA	NA	NA	ENSCAFG00000000372	intron (ENSCAFG00000000372, intron 8 of 8)	Intergenic	-	Non-repeat	Subtype	1.13e-10	0.40967
chr1_39979501	chr1	39979501	39980000	8	+	-29911	ENSCAFG00000038160	NA	NA	NA	NA	Intergenic	Intergenic	-	Non-repeat	Subtype	0	0.436545
chr1_39980001	chr1	39980001	39980500	4	+	-30411	ENSCAFG00000038160	NA	NA	NA	NA	Intergenic	L1MEd|LINE|L1	-	Repeat	Subtype	5.71e-10	0.393877
chr1_40031501	chr1	40031501	40032000	11	+	15894	ENSCAFG00000036108	ENSCAFG00000036108	LOC111095723	ncRNA	ENSCAFG00000036108	intron (ENSCAFG00000036108, intron 1 of 1)	Intergenic	-	Non-repeat	Subtype	0.0348559	0.387204
chr1_40032001	chr1	40032001	40032500	3	+	15394	ENSCAFG00000036108	ENSCAFG00000036108	LOC111095723	ncRNA	ENSCAFG00000036108	intron (ENSCAFG00000036108, intron 1 of 1)	Intergenic	-	Non-repeat	Subtype	3.45e-08	0.337678
chr1_40051501	chr1	40051501	40052000	7	+	-4106	ENSCAFG00000036108	ENSCAFG00000036108	LOC111095723	ncRNA	NA	Intergenic	Intergenic	Shore	Non-repeat	Subtype	0.170787	0.400828
chr1_40069501	chr1	40069501	40070000	9	+	-22106	ENSCAFG00000036108	ENSCAFG00000036108	LOC111095723	ncRNA	NA	Intergenic	SINEC_Cf3|SINE|tRNA-Lys	-	Repeat	Subtype	0	0.359535
chr1_40179001	chr1	40179001	40179500	5	+	29682	ENSCAFG00000000373	ENSCAFG00000000373	TAB2	protein-coding	ENSCAFG00000000373	exon (ENSCAFG00000000373, exon 3 of 7)	Intergenic	-	Non-repeat	Subtype	8.16e-08	0.43761
chr1_40210001	chr1	40210001	40210500	9	+	60682	ENSCAFG00000000373	ENSCAFG00000000373	TAB2	protein-coding	ENSCAFG00000000373	intron (ENSCAFG00000000373, intron 6 of 6)	SINEC_Cf|SINE|tRNA-Lys	-	Repeat	Subtype	0.131594	0.582458
chr1_40253001	chr1	40253001	40253500	24	+	26100	ENSCAFG00000000375	NA	NA	NA	ENSCAFG00000000375	intron (ENSCAFG00000000375, intron 5 of 7)	SINEC_a2|SINE|tRNA-Lys	Shore	Repeat	Subtype	0.0821788	0.447206
chr1_40255501	chr1	40255501	40256000	6	+	23600	ENSCAFG00000000375	NA	NA	NA	ENSCAFG00000000375	intron (ENSCAFG00000000375, intron 4 of 7)	Intergenic	Shore	Non-repeat	Subtype	6.53e-07	0.537458
chr1_40258001	chr1	40258001	40258500	11	+	21100	ENSCAFG00000000375	NA	NA	NA	ENSCAFG00000000375	intron (ENSCAFG00000000375, intron 3 of 7)	SINEC_b1|SINE|tRNA-Lys	Shore	Repeat	Subtype	2.11e-06	0.346411
chr1_40268001	chr1	40268001	40268500	4	+	11100	ENSCAFG00000000375	NA	NA	NA	ENSCAFG00000000375	intron (ENSCAFG00000000375, intron 2 of 7)	L1_Canid_|LINE|L1	-	Repeat	Subtype	3.26e-10	0.341763
chr1_40286501	chr1	40286501	40287000	5	+	-7400	ENSCAFG00000000375	NA	NA	NA	ENSCAFG00000000387	intron (ENSCAFG00000000387, intron 4 of 4)	Intergenic	-	Non-repeat	Subtype	0.0516478	0.371019
chr1_40334001	chr1	40334001	40334500	8	+	6489	ENSCAFG00000000382	NA	NA	NA	ENSCAFG00000000379	intron (ENSCAFG00000000379, intron 4 of 12)	SINEC_Cf3|SINE|tRNA-Lys	-	Repeat	Subtype	2.07e-09	0.367057
chr1_40345501	chr1	40345501	40346000	2	+	-3585	ENSCAFG00000000379	ENSCAFG00000000379	PPIL4	protein-coding	ENSCAFG00000000387	intron (ENSCAFG00000000387, intron 4 of 4)	MER74A|LTR|ERVL	Shelf	Repeat	Subtype	1.4e-08	0.353325
chr1_40366501	chr1	40366501	40367000	5	+	17369	ENSCAFG00000032487	NA	NA	NA	ENSCAFG00000032487	intron (ENSCAFG00000032487, intron 9 of 10)	Intergenic	-	Non-repeat	Subtype	1.36e-07	0.48438
chr1_40367001	chr1	40367001	40367500	5	+	17869	ENSCAFG00000032487	NA	NA	NA	ENSCAFG00000032487	intron (ENSCAFG00000032487, intron 9 of 10)	Intergenic	-	Non-repeat	Subtype	4.95e-08	0.57781
chr1_40367501	chr1	40367501	40368000	7	+	18369	ENSCAFG00000032487	NA	NA	NA	ENSCAFG00000032487	intron (ENSCAFG00000032487, intron 9 of 10)	Intergenic	-	Non-repeat	Subtype	3.11e-10	0.477341
chr1_40385501	chr1	40385501	40386000	10	+	36369	ENSCAFG00000032487	NA	NA	NA	ENSCAFG00000000385	intron (ENSCAFG00000000385, intron 6 of 10)	L1_Canis1|LINE|L1	-	Repeat	Subtype	8.33e-09	0.45509
chr1_40394001	chr1	40394001	40394500	2	+	29100	ENSCAFG00000000385	ENSCAFG00000000385	KATNA1	protein-coding	ENSCAFG00000000385	intron (ENSCAFG00000000385, intron 4 of 10)	L1MDa|LINE|L1	-	Repeat	Subtype	2.58e-07	0.40385
chr1_40411001	chr1	40411001	40411500	8	+	12100	ENSCAFG00000000385	ENSCAFG00000000385	KATNA1	protein-coding	ENSCAFG00000000385	intron (ENSCAFG00000000385, intron 2 of 10)	Intergenic	-	Non-repeat	Subtype	6.41e-11	0.364183
chr1_40411501	chr1	40411501	40412000	3	+	11600	ENSCAFG00000000385	ENSCAFG00000000385	KATNA1	protein-coding	ENSCAFG00000000385	intron (ENSCAFG00000000385, intron 2 of 10)	Intergenic	-	Non-repeat	Subtype	0.0144643	0.376411
chr1_40415501	chr1	40415501	40416000	9	+	7600	ENSCAFG00000000385	ENSCAFG00000000385	KATNA1	protein-coding	ENSCAFG00000000385	intron (ENSCAFG00000000385, intron 1 of 10)	SINEC_Cf|SINE|tRNA-Lys	-	Repeat	Subtype	1.43e-06	0.463176
chr1_40418501	chr1	40418501	40419000	1	+	4600	ENSCAFG00000000385	ENSCAFG00000000385	KATNA1	protein-coding	ENSCAFG00000000385	intron (ENSCAFG00000000385, intron 1 of 10)	Intergenic	Shelf	Non-repeat	Subtype	8.86e-09	0.476145
chr1_40448001	chr1	40448001	40448500	1	+	9358	ENSCAFG00000000387	ENSCAFG00000000387	LATS1	protein-coding	ENSCAFG00000000387	intron (ENSCAFG00000000387, intron 3 of 7)	intron (NM_001024635, intron 3 of 4)	-	Non-repeat	Subtype	0	0.356414
chr1_40605501	chr1	40605501	40606000	7	+	-1153	ENSCAFG00000024105	NA	NA	NA	NA	Intergenic	Intergenic	-	Non-repeat	Subtype	0.118243	0.338513
chr1_40674001	chr1	40674001	40674500	10	+	-12299	ENSCAFG00000035856	ENSCAFG00000035856	LOC106559630	ncRNA	NA	Intergenic	Intergenic	-	Non-repeat	Subtype	8.18e-09	0.348808
chr1_40692001	chr1	40692001	40692500	19	+	5701	ENSCAFG00000035856	ENSCAFG00000035856	LOC106559630	ncRNA	NA	Intergenic	Intergenic	-	Non-repeat	Subtype	0.132924	0.53592
chr1_40718501	chr1	40718501	40719000	12	+	7759	ENSCAFG00000000402	ENSCAFG00000000402	PPP1R14C	protein-coding	ENSCAFG00000000402	intron (ENSCAFG00000000402, intron 1 of 3)	L2|LINE|L2	-	Repeat	Subtype	2.64e-07	0.429926
chr1_40719001	chr1	40719001	40719500	8	+	8259	ENSCAFG00000000402	ENSCAFG00000000402	PPP1R14C	protein-coding	ENSCAFG00000000402	intron (ENSCAFG00000000402, intron 1 of 3)	Intergenic	-	Non-repeat	Subtype	0.0398448	0.608422
chr1_40774501	chr1	40774501	40775000	9	+	-21399	ENSCAFG00000027597	NA	NA	NA	ENSCAFG00000000402	intron (ENSCAFG00000000402, intron 3 of 3)	Intergenic	-	Non-repeat	Subtype	0	0.364658
chr1_40800001	chr1	40800001	40800500	4	+	-46899	ENSCAFG00000027597	NA	NA	NA	NA	Intergenic	Intergenic	-	Non-repeat	Subtype	0	0.371395
chr1_40800501	chr1	40800501	40801000	6	+	-47399	ENSCAFG00000027597	NA	NA	NA	NA	Intergenic	Intergenic	-	Non-repeat	Subtype	8.88e-06	0.444946
chr1_40810001	chr1	40810001	40810500	6	+	-56899	ENSCAFG00000027597	NA	NA	NA	NA	Intergenic	SINEC_c1|SINE|tRNA-Lys	-	Repeat	Subtype	5.52e-09	0.370924
chr1_40854501	chr1	40854501	40855000	2	+	-35658	ENSCAFG00000000404	ENSCAFG00000000404	IYD	protein-coding	NA	Intergenic	MIR3|SINE|MIR	-	Repeat	Subtype	0.111704	0.454103
chr1_40952501	chr1	40952501	40953000	5	+	44541	ENSCAFG00000038226	ENSCAFG00000038226	LOC111095760	ncRNA	NA	Intergenic	Intergenic	-	Non-repeat	Subtype	5.3e-09	0.559727
chr1_40953001	chr1	40953001	40953500	3	+	44041	ENSCAFG00000038226	ENSCAFG00000038226	LOC111095760	ncRNA	NA	Intergenic	Intergenic	-	Non-repeat	Subtype	0	0.43058
chr1_40965001	chr1	40965001	40965500	7	+	32041	ENSCAFG00000038226	ENSCAFG00000038226	LOC111095760	ncRNA	NA	Intergenic	Intergenic	-	Non-repeat	Subtype	0.142279	0.344715
chr1_40984501	chr1	40984501	40985000	6	+	12541	ENSCAFG00000038226	ENSCAFG00000038226	LOC111095760	ncRNA	NA	Intergenic	L1_Canis1|LINE|L1	-	Repeat	Subtype	9.84e-10	0.480311
chr1_40996501	chr1	40996501	40997000	6	+	541	ENSCAFG00000038226	ENSCAFG00000038226	LOC111095760	ncRNA	ENSCAFG00000038226	intron (ENSCAFG00000038226, intron 1 of 2)	Intergenic	-	Non-repeat	Subtype	0.0144153	0.359689
chr1_41040501	chr1	41040501	41041000	8	+	-43459	ENSCAFG00000038226	ENSCAFG00000038226	LOC111095760	ncRNA	NA	Intergenic	SINEC_Cf|SINE|tRNA-Lys	-	Repeat	Subtype	1.05e-07	0.348105
chr1_41050501	chr1	41050501	41051000	50	+	-53459	ENSCAFG00000038226	ENSCAFG00000038226	LOC111095760	ncRNA	NA	Intergenic	CpG	CpG Island	Non-repeat	Subtype	7.25e-09	0.340624
chr1_41124001	chr1	41124001	41124500	8	+	-5007	ENSCAFG00000000405	ENSCAFG00000000405	PLEKHG1	protein-coding	NA	Intergenic	Intergenic	-	Non-repeat	Subtype	1.3e-09	0.380958
chr1_41236501	chr1	41236501	41237000	6	+	-79523	ENSCAFG00000000413	ENSCAFG00000000413	MTHFD1L	protein-coding	ENSCAFG00000000405	intron (ENSCAFG00000000405, intron 2 of 15)	Intergenic	-	Non-repeat	Subtype	0	0.385922
chr1_41279501	chr1	41279501	41280000	8	+	-36523	ENSCAFG00000000413	ENSCAFG00000000413	MTHFD1L	protein-coding	ENSCAFG00000000405	intron (ENSCAFG00000000405, intron 12 of 15)	Intergenic	-	Non-repeat	Subtype	1.33e-07	0.37284
chr1_41348001	chr1	41348001	41348500	10	+	31977	ENSCAFG00000000413	ENSCAFG00000000413	MTHFD1L	protein-coding	ENSCAFG00000000413	intron (ENSCAFG00000000413, intron 9 of 26)	SINEC_Cf|SINE|tRNA-Lys	-	Repeat	Subtype	1.36e-08	0.362474
chr1_41365001	chr1	41365001	41365500	7	+	48977	ENSCAFG00000000413	ENSCAFG00000000413	MTHFD1L	protein-coding	ENSCAFG00000000413	intron (ENSCAFG00000000413, intron 14 of 26)	Intergenic	-	Non-repeat	Subtype	2.06e-09	0.431528
chr1_41365501	chr1	41365501	41366000	10	+	49477	ENSCAFG00000000413	ENSCAFG00000000413	MTHFD1L	protein-coding	ENSCAFG00000000413	intron (ENSCAFG00000000413, intron 14 of 26)	Intergenic	-	Non-repeat	Subtype	1.8e-07	0.389725
chr1_41366501	chr1	41366501	41367000	4	+	50477	ENSCAFG00000000413	ENSCAFG00000000413	MTHFD1L	protein-coding	ENSCAFG00000000413	intron (ENSCAFG00000000413, intron 15 of 26)	Intergenic	-	Non-repeat	Subtype	7.03e-09	0.384605
chr1_41376001	chr1	41376001	41376500	2	+	59977	ENSCAFG00000000413	ENSCAFG00000000413	MTHFD1L	protein-coding	ENSCAFG00000000413	intron (ENSCAFG00000000413, intron 16 of 26)	Intergenic	-	Non-repeat	Subtype	0.124467	0.370835
chr1_41420001	chr1	41420001	41420500	9	+	-89449	ENSCAFG00000039710	NA	NA	NA	ENSCAFG00000000413	intron (ENSCAFG00000000413, intron 19 of 26)	Intergenic	-	Non-repeat	Subtype	5.51e-08	0.396684
chr1_41492501	chr1	41492501	41493000	8	+	-16949	ENSCAFG00000039710	NA	NA	NA	ENSCAFG00000000413	intron (ENSCAFG00000000413, intron 26 of 26)	Intergenic	-	Non-repeat	Subtype	1.2e-08	0.435932
chr1_41503001	chr1	41503001	41503500	4	+	-6449	ENSCAFG00000039710	NA	NA	NA	NA	Intergenic	SINEC_old|SINE|tRNA-Lys	Shore	Repeat	Subtype	0	0.415886
chr1_41552001	chr1	41552001	41552500	11	+	-40222	ENSCAFG00000029168	NA	NA	NA	NA	Intergenic	Intergenic	-	Non-repeat	Subtype	1.32e-08	0.338749
chr1_41561001	chr1	41561001	41561500	5	+	-31222	ENSCAFG00000029168	NA	NA	NA	NA	Intergenic	Intergenic	-	Non-repeat	Subtype	0.0370415	0.342776
chr1_41574501	chr1	41574501	41575000	6	+	-17722	ENSCAFG00000029168	NA	NA	NA	NA	Intergenic	Intergenic	-	Non-repeat	Subtype	3.08e-08	0.339899
chr1_41575001	chr1	41575001	41575500	7	+	-17222	ENSCAFG00000029168	NA	NA	NA	NA	Intergenic	Intergenic	-	Non-repeat	Subtype	0.0166929	0.341817
chr1_41618001	chr1	41618001	41618500	6	+	3343	ENSCAFG00000000419	ENSCAFG00000000419	AKAP12	protein-coding	ENSCAFG00000000419	intron (ENSCAFG00000000419, intron 1 of 3)	(TTTA)n|Simple_repeat|Simple_repeat	Shelf	Repeat	Subtype	0.104701	0.376453
chr1_41634001	chr1	41634001	41634500	2	+	19343	ENSCAFG00000000419	ENSCAFG00000000419	AKAP12	protein-coding	ENSCAFG00000000419	intron (ENSCAFG00000000419, intron 1 of 3)	Intergenic	-	Non-repeat	Subtype	3.28e-08	0.488934
chr1_41651001	chr1	41651001	41651500	12	+	36343	ENSCAFG00000000419	ENSCAFG00000000419	AKAP12	protein-coding	ENSCAFG00000000419	intron (ENSCAFG00000000419, intron 1 of 3)	SINEC_Cf|SINE|tRNA-Lys	-	Repeat	Subtype	0.0469665	0.338547
chr1_41694001	chr1	41694001	41694500	2	+	-566	ENSCAFG00000000421	NA	NA	NA	ENSCAFG00000000421	promoter-TSS (ENSCAFG00000000421)	Intergenic	Shelf	Non-repeat	Subtype	8.52e-09	0.58879
chr1_41731501	chr1	41731501	41732000	4	+	11641	ENSCAFG00000000422	NA	NA	NA	ENSCAFG00000000422	intron (ENSCAFG00000000422, intron 1 of 2)	Intergenic	-	Non-repeat	Subtype	1.25e-08	0.344845
chr1_41759001	chr1	41759001	41759500	6	+	-15859	ENSCAFG00000000422	NA	NA	NA	ENSCAFG00000000423	intron (ENSCAFG00000000423, intron 10 of 11)	Intergenic	-	Non-repeat	Subtype	0	0.341792
chr1_41814501	chr1	41814501	41815000	2	+	14803	ENSCAFG00000000425	ENSCAFG00000000425	ARMT1	protein-coding	ENSCAFG00000000425	exon (ENSCAFG00000000425, exon 5 of 5)	Intergenic	-	Non-repeat	Subtype	1.07e-09	0.357635
chr1_41815001	chr1	41815001	41815500	10	+	15303	ENSCAFG00000000425	ENSCAFG00000000425	ARMT1	protein-coding	ENSCAFG00000000425	TTS (ENSCAFG00000000425)	CfERV1z_LTR|LTR|ERV1	-	Repeat	Subtype	0.0328247	0.371337
chr1_41899001	chr1	41899001	41899500	4	+	41740	ENSCAFG00000000429	ENSCAFG00000000429	CCDC170	protein-coding	ENSCAFG00000000429	intron (ENSCAFG00000000429, intron 6 of 10)	Intergenic	-	Non-repeat	Subtype	0	0.419935
chr1_41972001	chr1	41972001	41972500	4	+	-109065	ENSCAFG00000000430	ENSCAFG00000000430	ESR1	protein-coding	NA	Intergenic	Intergenic	-	Non-repeat	Subtype	0	0.413938
chr1_42005001	chr1	42005001	42005500	11	+	-76065	ENSCAFG00000000430	ENSCAFG00000000430	ESR1	protein-coding	NA	Intergenic	SINEC_Cf|SINE|tRNA-Lys	-	Repeat	Subtype	0	0.428586
chr1_42148001	chr1	42148001	42148500	9	+	66935	ENSCAFG00000000430	ENSCAFG00000000430	ESR1	protein-coding	ENSCAFG00000000430	intron (ENSCAFG00000000430, intron 3 of 8)	intron (NM_001286958, intron 3 of 8)	-	Non-repeat	Subtype	0.0445735	0.359102
chr1_42320501	chr1	42320501	42321000	3	+	239435	ENSCAFG00000000430	ENSCAFG00000000430	ESR1	protein-coding	ENSCAFG00000000430	intron (ENSCAFG00000000430, intron 6 of 8)	(CA)n|Simple_repeat|Simple_repeat	-	Repeat	Subtype	7.63e-09	0.447412
chr1_42321001	chr1	42321001	42321500	11	+	239935	ENSCAFG00000000430	ENSCAFG00000000430	ESR1	protein-coding	ENSCAFG00000000430	intron (ENSCAFG00000000430, intron 6 of 8)	intron (NM_001286958, intron 6 of 8)	-	Non-repeat	Subtype	1.32e-08	0.378412
chr1_42323001	chr1	42323001	42323500	3	+	241935	ENSCAFG00000000430	ENSCAFG00000000430	ESR1	protein-coding	ENSCAFG00000000430	intron (ENSCAFG00000000430, intron 6 of 8)	L1ME4b|LINE|L1	-	Repeat	Subtype	6.49e-09	0.336059
chr1_42364001	chr1	42364001	42364500	11	+	282935	ENSCAFG00000000430	ENSCAFG00000000430	ESR1	protein-coding	ENSCAFG00000000430	exon (ENSCAFG00000000430, exon 9 of 9)	exon (NM_001286958, exon 9 of 9)	-	Non-repeat	Subtype	0.0458115	0.375461
chr1_42375501	chr1	42375501	42376000	4	+	294435	ENSCAFG00000000430	ENSCAFG00000000430	ESR1	protein-coding	NA	Intergenic	CfERV1z_LTR|LTR|ERV1	-	Repeat	Subtype	0	0.538142
chr1_42463001	chr1	42463001	42463500	7	+	-367429	ENSCAFG00000034204	NA	NA	NA	ENSCAFG00000000445	intron (ENSCAFG00000000445, intron 122 of 144)	L1_Cf|LINE|L1	-	Repeat	Subtype	0.176781	0.479044
chr1_42469501	chr1	42469501	42470000	2	+	-360929	ENSCAFG00000034204	NA	NA	NA	ENSCAFG00000000445	intron (ENSCAFG00000000445, intron 121 of 144)	L1MB8|LINE|L1	-	Repeat	Subtype	6.16e-08	0.345302
chr1_42530001	chr1	42530001	42530500	2	+	-300429	ENSCAFG00000034204	NA	NA	NA	ENSCAFG00000000445	intron (ENSCAFG00000000445, intron 94 of 144)	Intergenic	-	Non-repeat	Subtype	5.47e-08	0.471244
chr1_42530501	chr1	42530501	42531000	10	+	-299929	ENSCAFG00000034204	NA	NA	NA	ENSCAFG00000000445	exon (ENSCAFG00000000445, exon 93 of 144)	Intergenic	-	Non-repeat	Subtype	0	0.43143
chr1_42587001	chr1	42587001	42587500	2	+	-243429	ENSCAFG00000034204	NA	NA	NA	ENSCAFG00000000445	intron (ENSCAFG00000000445, intron 66 of 144)	A-rich|Low_complexity|Low_complexity	-	Repeat	Subtype	4.28e-07	0.357151
chr1_42593001	chr1	42593001	42593500	5	+	-237429	ENSCAFG00000034204	NA	NA	NA	ENSCAFG00000000445	intron (ENSCAFG00000000445, intron 63 of 144)	Intergenic	-	Non-repeat	Subtype	0	0.361726
chr1_42768501	chr1	42768501	42769000	1	+	-61929	ENSCAFG00000034204	NA	NA	NA	ENSCAFG00000000445	intron (ENSCAFG00000000445, intron 2 of 23)	SINEC_c2|SINE|tRNA-Lys	-	Repeat	Subtype	0	0.609819
chr1_42784001	chr1	42784001	42784500	10	+	-46429	ENSCAFG00000034204	NA	NA	NA	ENSCAFG00000000445	intron (ENSCAFG00000000445, intron 2 of 23)	SINEC_Cf|SINE|tRNA-Lys	Shelf	Repeat	Subtype	0.00054987	0.375352
chr1_42788001	chr1	42788001	42788500	9	+	-42429	ENSCAFG00000034204	NA	NA	NA	ENSCAFG00000000445	intron (ENSCAFG00000000445, intron 2 of 23)	Intergenic	Shore	Non-repeat	Subtype	4.83e-09	0.365937
chr1_42791501	chr1	42791501	42792000	2	+	-38929	ENSCAFG00000034204	NA	NA	NA	ENSCAFG00000000445	intron (ENSCAFG00000000445, intron 2 of 23)	L2c|LINE|L2	Shelf	Repeat	Subtype	2.89e-09	0.348489
chr1_42885501	chr1	42885501	42886000	4	+	-16915	ENSCAFG00000000535	ENSCAFG00000000535	MYCT1	protein-coding	NA	Intergenic	Intergenic	-	Non-repeat	Subtype	3.12e-08	0.433276
chr1_42913001	chr1	42913001	42913500	10	+	10585	ENSCAFG00000000535	ENSCAFG00000000535	MYCT1	protein-coding	NA	Intergenic	Intergenic	CpG Island	Non-repeat	Subtype	1.4e-07	0.361853
chr1_43003001	chr1	43003001	43003500	3	+	-33353	ENSCAFG00000000540	NA	NA	NA	NA	Intergenic	L1MC|LINE|L1	-	Repeat	Subtype	1.22e-10	0.685015
chr1_43003501	chr1	43003501	43004000	5	+	-33853	ENSCAFG00000000540	NA	NA	NA	NA	Intergenic	Intergenic	-	Non-repeat	Subtype	0	0.680004
chr1_43102501	chr1	43102501	43103000	11	+	-45578	ENSCAFG00000033068	NA	NA	NA	NA	Intergenic	L1M5|LINE|L1	-	Repeat	Subtype	0	0.428114
chr1_43165001	chr1	43165001	43165500	13	+	-2362	ENSCAFG00000000549	NA	NA	NA	ENSCAFG00000033068	intron (ENSCAFG00000033068, intron 1 of 1)	Intergenic	Shore	Non-repeat	Subtype	1.08e-08	0.526036
chr1_43165501	chr1	43165501	43166000	14	+	-2862	ENSCAFG00000000549	NA	NA	NA	ENSCAFG00000033068	intron (ENSCAFG00000033068, intron 1 of 1)	MIR|SINE|MIR	Shore	Repeat	Subtype	0.022073	0.475083
chr1_43223001	chr1	43223001	43223500	1	+	34129	ENSCAFG00000040550	NA	NA	NA	ENSCAFG00000000550	intron (ENSCAFG00000000550, intron 1 of 4)	Intergenic	-	Non-repeat	Subtype	6.85e-10	0.413959
chr1_43229501	chr1	43229501	43230000	9	+	34534	ENSCAFG00000000550	ENSCAFG00000000550	RGS17	protein-coding	ENSCAFG00000000550	intron (ENSCAFG00000000550, intron 1 of 4)	SINEC_Cf2|SINE|tRNA-Lys	-	Repeat	Subtype	0.00403025	0.668832
chr1_43245001	chr1	43245001	43245500	1	+	19034	ENSCAFG00000000550	ENSCAFG00000000550	RGS17	protein-coding	ENSCAFG00000000550	intron (ENSCAFG00000000550, intron 1 of 4)	(TTCA)n|Simple_repeat|Simple_repeat	-	Repeat	Subtype	0.00455117	0.492273
chr1_43251001	chr1	43251001	43251500	12	+	13034	ENSCAFG00000000550	ENSCAFG00000000550	RGS17	protein-coding	ENSCAFG00000000550	intron (ENSCAFG00000000550, intron 1 of 4)	Intergenic	-	Non-repeat	Subtype	4.63e-08	0.340378
chr1_43316001	chr1	43316001	43316500	4	+	-51966	ENSCAFG00000000550	ENSCAFG00000000550	RGS17	protein-coding	NA	Intergenic	Intergenic	-	Non-repeat	Subtype	2.24e-09	0.468563
chr1_43316501	chr1	43316501	43317000	8	+	-52466	ENSCAFG00000000550	ENSCAFG00000000550	RGS17	protein-coding	NA	Intergenic	Intergenic	-	Non-repeat	Subtype	0	0.440928
chr1_43488001	chr1	43488001	43488500	7	+	-223966	ENSCAFG00000000550	ENSCAFG00000000550	RGS17	protein-coding	NA	Intergenic	SINEC_Cf3|SINE|tRNA-Lys	-	Repeat	Subtype	0.0236871	0.39319
chr1_43505001	chr1	43505001	43505500	8	+	-240966	ENSCAFG00000000550	ENSCAFG00000000550	RGS17	protein-coding	NA	Intergenic	Intergenic	-	Non-repeat	Subtype	2.24e-07	0.3518
chr1_43505501	chr1	43505501	43506000	5	+	-241466	ENSCAFG00000000550	ENSCAFG00000000550	RGS17	protein-coding	NA	Intergenic	SINEC_a2|SINE|tRNA-Lys	-	Repeat	Subtype	0	0.341609
chr1_43592001	chr1	43592001	43592500	7	+	-327966	ENSCAFG00000000550	ENSCAFG00000000550	RGS17	protein-coding	NA	Intergenic	Intergenic	-	Non-repeat	Subtype	0	0.38163
chr1_43688501	chr1	43688501	43689000	7	+	404749	ENSCAFG00000027747	NA	NA	NA	NA	Intergenic	Intergenic	-	Non-repeat	Subtype	0	0.479448
chr1_43689001	chr1	43689001	43689500	1	+	404249	ENSCAFG00000027747	NA	NA	NA	NA	Intergenic	Intergenic	-	Non-repeat	Subtype	6.9e-09	0.467861
chr1_43693501	chr1	43693501	43694000	1	+	399749	ENSCAFG00000027747	NA	NA	NA	NA	Intergenic	Intergenic	-	Non-repeat	Subtype	0	0.358115
chr1_43694001	chr1	43694001	43694500	9	+	399249	ENSCAFG00000027747	NA	NA	NA	NA	Intergenic	Intergenic	-	Non-repeat	Subtype	0	0.497467
chr1_43697001	chr1	43697001	43697500	1	+	396249	ENSCAFG00000027747	NA	NA	NA	NA	Intergenic	L1MEc|LINE|L1	-	Repeat	Subtype	0.0332261	0.406577
chr1_43718501	chr1	43718501	43719000	3	+	374749	ENSCAFG00000027747	NA	NA	NA	NA	Intergenic	L1_Canis1|LINE|L1	-	Repeat	Subtype	0.00696013	0.448678
chr1_43785001	chr1	43785001	43785500	7	+	308249	ENSCAFG00000027747	NA	NA	NA	NA	Intergenic	L1_Cf|LINE|L1	-	Repeat	Subtype	1.27e-07	0.34225
chr1_43797501	chr1	43797501	43798000	1	+	295749	ENSCAFG00000027747	NA	NA	NA	NA	Intergenic	Intergenic	-	Non-repeat	Subtype	0.0468754	0.447707
chr1_43798001	chr1	43798001	43798500	5	+	295249	ENSCAFG00000027747	NA	NA	NA	NA	Intergenic	Intergenic	-	Non-repeat	Subtype	0.0568528	0.421629
chr1_43803501	chr1	43803501	43804000	10	+	289749	ENSCAFG00000027747	NA	NA	NA	NA	Intergenic	SINEC_Cf|SINE|tRNA-Lys	-	Repeat	Subtype	0	0.530483
chr1_43912501	chr1	43912501	43913000	6	+	180749	ENSCAFG00000027747	NA	NA	NA	NA	Intergenic	L1MC5|LINE|L1	-	Repeat	Subtype	7.76e-10	0.348845
chr1_43913001	chr1	43913001	43913500	8	+	180249	ENSCAFG00000027747	NA	NA	NA	NA	Intergenic	SINEC_Cf|SINE|tRNA-Lys	-	Repeat	Subtype	1.81e-07	0.435852
chr1_44152001	chr1	44152001	44152500	11	+	-48621	ENSCAFG00000028230	NA	NA	NA	ENSCAFG00000000562	intron (ENSCAFG00000000562, intron 2 of 10)	SINEC_Cf|SINE|tRNA-Lys	-	Repeat	Subtype	0.0215663	0.433854
chr1_44196001	chr1	44196001	44196500	6	+	-21299	ENSCAFG00000035710	NA	NA	NA	ENSCAFG00000000562	intron (ENSCAFG00000000562, intron 13 of 22)	CT-rich|Low_complexity|Low_complexity	-	Repeat	Subtype	2.79e-07	0.405688
chr1_44285501	chr1	44285501	44286000	11	+	28681	ENSCAFG00000027144	NA	NA	NA	ENSCAFG00000000562	intron (ENSCAFG00000000562, intron 14 of 14)	Intergenic	-	Non-repeat	Subtype	6.63e-09	0.491032
chr1_44353501	chr1	44353501	44354000	11	+	96681	ENSCAFG00000027144	NA	NA	NA	ENSCAFG00000000562	intron (ENSCAFG00000000562, intron 1 of 12)	SINEC_a2|SINE|tRNA-Lys	-	Repeat	Subtype	0.0813045	0.364971
chr1_44354001	chr1	44354001	44354500	3	+	97181	ENSCAFG00000027144	NA	NA	NA	ENSCAFG00000000562	intron (ENSCAFG00000000562, intron 1 of 12)	Intergenic	-	Non-repeat	Subtype	0	0.477582
chr1_44365501	chr1	44365501	44366000	3	+	93070	ENSCAFG00000035367	NA	NA	NA	NA	Intergenic	Intergenic	Shelf	Non-repeat	Subtype	9.69e-08	0.360769
chr1_44445501	chr1	44445501	44446000	4	+	13070	ENSCAFG00000035367	NA	NA	NA	NA	Intergenic	promoter-TSS (NR_128853)	-	Non-repeat	Subtype	0	0.459845
chr1_44468501	chr1	44468501	44469000	1	+	-9930	ENSCAFG00000035367	NA	NA	NA	NA	Intergenic	Intergenic	-	Non-repeat	Subtype	0.0263407	0.416971
chr1_44469001	chr1	44469001	44469500	10	+	-10430	ENSCAFG00000035367	NA	NA	NA	NA	Intergenic	Intergenic	-	Non-repeat	Subtype	0	0.422954
chr1_44475501	chr1	44475501	44476000	7	+	-8380	ENSCAFG00000037100	NA	NA	NA	NA	Intergenic	MIR3|SINE|MIR	-	Repeat	Subtype	0.0744899	0.465145
chr1_44476001	chr1	44476001	44476500	2	+	-7880	ENSCAFG00000037100	NA	NA	NA	NA	Intergenic	Intergenic	-	Non-repeat	Subtype	4.92e-08	0.558235
chr1_44486001	chr1	44486001	44486500	11	+	2120	ENSCAFG00000037100	NA	NA	NA	NA	Intergenic	L1MB8|LINE|L1	-	Repeat	Subtype	0	0.459607
chr1_44491501	chr1	44491501	44492000	11	+	7620	ENSCAFG00000037100	NA	NA	NA	NA	Intergenic	Intergenic	CpG Island	Non-repeat	Subtype	1.12e-08	0.358702
chr1_44498001	chr1	44498001	44498500	9	+	-3051	ENSCAFG00000000565	NA	NA	NA	NA	Intergenic	SINEC_a1|SINE|tRNA-Lys	-	Repeat	Subtype	0.0623704	0.445194
chr1_44501501	chr1	44501501	44502000	9	+	449	ENSCAFG00000000565	NA	NA	NA	ENSCAFG00000000565	exon (ENSCAFG00000000565, exon 1 of 2)	Intergenic	-	Non-repeat	Subtype	0.0322693	0.438676
chr1_44502001	chr1	44502001	44502500	9	+	949	ENSCAFG00000000565	NA	NA	NA	ENSCAFG00000000565	exon (ENSCAFG00000000565, exon 2 of 2)	Intergenic	-	Non-repeat	Subtype	0.0463476	0.636279
chr1_44504501	chr1	44504501	44505000	5	+	3449	ENSCAFG00000000565	NA	NA	NA	NA	Intergenic	L1_Canis1|LINE|L1	-	Repeat	Subtype	1.18e-08	0.427595
chr1_44617001	chr1	44617001	44617500	10	+	54684	ENSCAFG00000000570	ENSCAFG00000000570	SCAF8	protein-coding	ENSCAFG00000000570	exon (ENSCAFG00000000570, exon 12 of 20)	Intergenic	-	Non-repeat	Subtype	3.92e-08	0.399114
chr1_44631001	chr1	44631001	44631500	13	+	51515	ENSCAFG00000026517	NA	NA	NA	ENSCAFG00000000570	intron (ENSCAFG00000000570, intron 17 of 19)	SINEC_Cf|SINE|tRNA-Lys	-	Repeat	Subtype	1.75e-09	0.339063
chr1_44679501	chr1	44679501	44680000	13	+	3015	ENSCAFG00000026517	NA	NA	NA	NA	Intergenic	SINEC_Cf|SINE|tRNA-Lys	-	Repeat	Subtype	1.73e-08	0.469946
chr1_44752501	chr1	44752501	44753000	10	+	67114	ENSCAFG00000000571	NA	NA	NA	NA	Intergenic	SINEC_Cf|SINE|tRNA-Lys	-	Repeat	Subtype	0	0.462153
chr1_44759001	chr1	44759001	44759500	10	+	60614	ENSCAFG00000000571	NA	NA	NA	NA	Intergenic	Intergenic	-	Non-repeat	Subtype	0	0.357474
chr1_44762001	chr1	44762001	44762500	8	+	57614	ENSCAFG00000000571	NA	NA	NA	NA	Intergenic	MLT1C|LTR|ERVL-MaLR	-	Repeat	Subtype	1.77e-08	0.547002
chr1_44791001	chr1	44791001	44791500	8	+	28614	ENSCAFG00000000571	NA	NA	NA	NA	Intergenic	SINEC_c1|SINE|tRNA-Lys	-	Repeat	Subtype	0	0.382059
chr1_44841001	chr1	44841001	44841500	7	+	-21386	ENSCAFG00000000571	NA	NA	NA	NA	Intergenic	Intergenic	-	Non-repeat	Subtype	1.97e-05	0.577155
chr1_44880001	chr1	44880001	44880500	4	+	-16586	ENSCAFG00000000577	ENSCAFG00000000577	TIAM2	protein-coding	NA	Intergenic	Intergenic	-	Non-repeat	Subtype	0	0.447238
chr1_44880501	chr1	44880501	44881000	8	+	-16086	ENSCAFG00000000577	ENSCAFG00000000577	TIAM2	protein-coding	NA	Intergenic	Intergenic	-	Non-repeat	Subtype	0	0.453073
chr1_44897501	chr1	44897501	44898000	44	+	914	ENSCAFG00000000577	ENSCAFG00000000577	TIAM2	protein-coding	ENSCAFG00000000577	intron (ENSCAFG00000000577, intron 1 of 23)	Intergenic	CpG Island	Non-repeat	Subtype	1.76e-09	0.429669
chr1_44948001	chr1	44948001	44948500	7	+	51414	ENSCAFG00000000577	ENSCAFG00000000577	TIAM2	protein-coding	ENSCAFG00000000577	intron (ENSCAFG00000000577, intron 11 of 23)	Charlie1a|DNA|hAT-Charlie	-	Repeat	Subtype	0	0.36155
chr1_44954501	chr1	44954501	44955000	4	+	57914	ENSCAFG00000000577	ENSCAFG00000000577	TIAM2	protein-coding	ENSCAFG00000000577	intron (ENSCAFG00000000577, intron 11 of 23)	Intergenic	Shelf	Non-repeat	Subtype	1.73e-08	0.359554
chr1_44980001	chr1	44980001	44980500	11	+	-37844	ENSCAFG00000000583	ENSCAFG00000000583	CLDN20	protein-coding	ENSCAFG00000000577	intron (ENSCAFG00000000577, intron 12 of 23)	L3|LINE|CR1	Shore	Repeat	Subtype	0	0.466005
chr1_45074001	chr1	45074001	45074500	1	+	-2880	ENSCAFG00000000581	ENSCAFG00000000581	TFB1M	protein-coding	NA	Intergenic	Intergenic	Shelf	Non-repeat	Subtype	9.49e-11	0.508455
chr1_45083501	chr1	45083501	45084000	9	+	-12380	ENSCAFG00000000581	ENSCAFG00000000581	TFB1M	protein-coding	NA	Intergenic	SINEC_Cf|SINE|tRNA-Lys	-	Repeat	Subtype	0.120019	0.544606
chr1_45084001	chr1	45084001	45084500	1	+	-12880	ENSCAFG00000000581	ENSCAFG00000000581	TFB1M	protein-coding	NA	Intergenic	Arthur1|DNA|hAT-Tip100	-	Repeat	Subtype	0.0656177	0.611895
chr1_45103501	chr1	45103501	45104000	6	+	-32380	ENSCAFG00000000581	ENSCAFG00000000581	TFB1M	protein-coding	NA	Intergenic	Intergenic	-	Non-repeat	Subtype	2.06e-07	0.389487
chr1_45118001	chr1	45118001	45118500	8	+	-46880	ENSCAFG00000000581	ENSCAFG00000000581	TFB1M	protein-coding	NA	Intergenic	Intergenic	-	Non-repeat	Subtype	1.93e-07	0.543456
chr1_45174001	chr1	45174001	45174500	5	+	12259	ENSCAFG00000000589	ENSCAFG00000000589	NOX3	protein-coding	ENSCAFG00000000589	intron (ENSCAFG00000000589, intron 5 of 12)	intron (NM_001101833, intron 5 of 12)	-	Non-repeat	Subtype	3.27e-09	0.402472
chr1_45200501	chr1	45200501	45201000	2	+	-14241	ENSCAFG00000000589	ENSCAFG00000000589	NOX3	protein-coding	NA	Intergenic	Intergenic	-	Non-repeat	Subtype	0.030735	0.374893
chr1_45201001	chr1	45201001	45201500	2	+	-14741	ENSCAFG00000000589	ENSCAFG00000000589	NOX3	protein-coding	NA	Intergenic	L1MC5|LINE|L1	-	Repeat	Subtype	0.0458546	0.436567
chr1_45215001	chr1	45215001	45215500	6	+	-28741	ENSCAFG00000000589	ENSCAFG00000000589	NOX3	protein-coding	NA	Intergenic	Intergenic	-	Non-repeat	Subtype	0.00735368	0.420212
chr1_45235001	chr1	45235001	45235500	1	+	-16240	ENSCAFG00000040090	NA	NA	NA	NA	Intergenic	L1ME1|LINE|L1	-	Repeat	Subtype	5.99e-08	0.380574
chr1_45303501	chr1	45303501	45304000	6	+	52260	ENSCAFG00000040090	NA	NA	NA	NA	Intergenic	LTR16C|LTR|ERVL	-	Repeat	Subtype	0	0.349767
chr1_45327001	chr1	45327001	45327500	6	+	75760	ENSCAFG00000040090	NA	NA	NA	NA	Intergenic	Intergenic	-	Non-repeat	Subtype	0	0.357918
chr1_45366501	chr1	45366501	45367000	9	+	45596	ENSCAFG00000020680	NA	NA	NA	NA	Intergenic	L1ME3|LINE|L1	-	Repeat	Subtype	2.59e-10	0.404664
chr1_45400001	chr1	45400001	45400500	55	+	12096	ENSCAFG00000020680	NA	NA	NA	NA	Intergenic	L1_Cf|LINE|L1	-	Repeat	Subtype	1.46e-08	0.414024
chr1_45483501	chr1	45483501	45484000	1	+	-71404	ENSCAFG00000020680	NA	NA	NA	NA	Intergenic	Intergenic	-	Non-repeat	Subtype	1.36e-09	0.44474
chr1_46103501	chr1	46103501	46104000	6	+	79686	ENSCAFG00000027284	NA	NA	NA	NA	Intergenic	MLT1A|LTR|ERVL-MaLR	-	Repeat	Subtype	0	0.37213
chr1_46177001	chr1	46177001	46177500	12	+	153186	ENSCAFG00000027284	NA	NA	NA	NA	Intergenic	L1MEc|LINE|L1	-	Repeat	Subtype	0	0.367032
chr1_46211501	chr1	46211501	46212000	8	+	-128905	ENSCAFG00000036160	NA	NA	NA	NA	Intergenic	SINEC_Cf|SINE|tRNA-Lys	-	Repeat	Subtype	0.041751	0.362306
chr1_46220501	chr1	46220501	46221000	7	+	-119905	ENSCAFG00000036160	NA	NA	NA	NA	Intergenic	SINEC_Cf|SINE|tRNA-Lys	-	Repeat	Subtype	2.81e-10	0.486078
chr1_46225001	chr1	46225001	46225500	9	+	-115405	ENSCAFG00000036160	NA	NA	NA	NA	Intergenic	SINEC_Cf|SINE|tRNA-Lys	-	Repeat	Subtype	0.0872573	0.56564
chr1_46240501	chr1	46240501	46241000	4	+	-99905	ENSCAFG00000036160	NA	NA	NA	NA	Intergenic	Intergenic	-	Non-repeat	Subtype	2.05e-10	0.594866
chr1_46241001	chr1	46241001	46241500	11	+	-99405	ENSCAFG00000036160	NA	NA	NA	NA	Intergenic	Intergenic	-	Non-repeat	Subtype	1.01e-08	0.606753
chr1_46246001	chr1	46246001	46246500	9	+	-94405	ENSCAFG00000036160	NA	NA	NA	NA	Intergenic	SINEC_Cf|SINE|tRNA-Lys	-	Repeat	Subtype	0	0.463496
chr1_46276001	chr1	46276001	46276500	6	+	-64405	ENSCAFG00000036160	NA	NA	NA	NA	Intergenic	MLT1H|LTR|ERVL-MaLR	-	Repeat	Subtype	0	0.363576
chr1_46289501	chr1	46289501	46290000	3	+	-50905	ENSCAFG00000036160	NA	NA	NA	NA	Intergenic	tRNA-Lys-AAG|tRNA|tRNA	-	Non-repeat	Subtype	8.23e-08	0.505274
chr1_46290001	chr1	46290001	46290500	8	+	-50405	ENSCAFG00000036160	NA	NA	NA	NA	Intergenic	Intergenic	-	Non-repeat	Subtype	0.00409365	0.416061
chr1_46344501	chr1	46344501	46345000	8	+	4095	ENSCAFG00000036160	NA	NA	NA	ENSCAFG00000036160	intron (ENSCAFG00000036160, intron 1 of 1)	L1MEd|LINE|L1	-	Repeat	Subtype	0	0.400094
chr1_46587501	chr1	46587501	46588000	2	+	194562	ENSCAFG00000040432	NA	NA	NA	ENSCAFG00000000608	intron (ENSCAFG00000000608, intron 22 of 37)	Intergenic	-	Non-repeat	Subtype	1.05e-09	0.536615
chr1_46588001	chr1	46588001	46588500	8	+	194062	ENSCAFG00000040432	NA	NA	NA	ENSCAFG00000000608	intron (ENSCAFG00000000608, intron 22 of 37)	Intergenic	-	Non-repeat	Subtype	3.93e-08	0.383989
chr1_46621501	chr1	46621501	46622000	3	+	160562	ENSCAFG00000040432	NA	NA	NA	ENSCAFG00000000608	intron (ENSCAFG00000000608, intron 22 of 37)	L1MC4a|LINE|L1	-	Repeat	Subtype	0.00395134	0.440976
chr1_46741501	chr1	46741501	46742000	2	+	40562	ENSCAFG00000040432	NA	NA	NA	ENSCAFG00000000608	intron (ENSCAFG00000000608, intron 26 of 37)	Intergenic	-	Non-repeat	Subtype	1.15e-08	0.351306
chr1_46836001	chr1	46836001	46836500	15	+	-12310	ENSCAFG00000039335	NA	NA	NA	ENSCAFG00000033408	intron (ENSCAFG00000033408, intron 1 of 1)	Intergenic	-	Non-repeat	Subtype	0.00960901	0.402632
chr1_46841001	chr1	46841001	46841500	15	+	-17310	ENSCAFG00000039335	NA	NA	NA	ENSCAFG00000033408	intron (ENSCAFG00000033408, intron 1 of 1)	Intergenic	-	Non-repeat	Subtype	0	0.426053
chr1_46845001	chr1	46845001	46845500	7	+	14676	ENSCAFG00000033408	NA	NA	NA	ENSCAFG00000033408	intron (ENSCAFG00000033408, intron 1 of 1)	Intergenic	-	Non-repeat	Subtype	9.06e-08	0.645277
chr1_46856501	chr1	46856501	46857000	2	+	3176	ENSCAFG00000033408	NA	NA	NA	ENSCAFG00000033408	intron (ENSCAFG00000033408, intron 1 of 1)	Intergenic	Shelf	Non-repeat	Subtype	0.0744388	0.389689
chr1_46865501	chr1	46865501	46866000	25	+	-5824	ENSCAFG00000033408	NA	NA	NA	NA	Intergenic	Intergenic	CpG Island	Non-repeat	Subtype	0.0505677	0.393732
chr1_47046001	chr1	47046001	47046500	9	+	-66831	ENSCAFG00000037514	NA	NA	NA	ENSCAFG00000000618	intron (ENSCAFG00000000618, intron 2 of 9)	Intergenic	-	Non-repeat	Subtype	9.78e-07	0.421397
chr1_47141501	chr1	47141501	47142000	7	+	28669	ENSCAFG00000037514	NA	NA	NA	ENSCAFG00000000618	intron (ENSCAFG00000000618, intron 3 of 9)	Intergenic	-	Non-repeat	Subtype	0.0404792	0.366762
chr1_47158001	chr1	47158001	47158500	2	+	45169	ENSCAFG00000037514	NA	NA	NA	ENSCAFG00000000618	intron (ENSCAFG00000000618, intron 4 of 9)	Charlie4a|DNA|hAT-Charlie	-	Repeat	Subtype	0.0217283	0.417012
chr1_47158501	chr1	47158501	47159000	8	+	45669	ENSCAFG00000037514	NA	NA	NA	ENSCAFG00000000618	intron (ENSCAFG00000000618, intron 4 of 9)	Intergenic	-	Non-repeat	Subtype	0.032448	0.354842
chr1_47186001	chr1	47186001	47186500	11	+	-57786	ENSCAFG00000028358	NA	NA	NA	ENSCAFG00000000618	intron (ENSCAFG00000000618, intron 6 of 9)	Intergenic	-	Non-repeat	Subtype	1.2e-08	0.411276
chr1_47216001	chr1	47216001	47216500	35	+	-27786	ENSCAFG00000028358	NA	NA	NA	ENSCAFG00000000618	TTS (ENSCAFG00000000618)	CpG	CpG Island	Non-repeat	Subtype	0	0.390241
chr1_47342001	chr1	47342001	47342500	3	+	-1417	ENSCAFG00000000627	ENSCAFG00000000627	SNX9	protein-coding	NA	Intergenic	Intergenic	Shore	Non-repeat	Subtype	0	0.478431
chr1_47414501	chr1	47414501	47415000	11	+	71083	ENSCAFG00000000627	ENSCAFG00000000627	SNX9	protein-coding	ENSCAFG00000000627	intron (ENSCAFG00000000627, intron 4 of 17)	SINEC_Cf|SINE|tRNA-Lys	-	Repeat	Subtype	0	0.356541
chr1_47666501	chr1	47666501	47667000	4	+	-3429	ENSCAFG00000032740	ENSCAFG00000032740	GTF2H5	protein-coding	NA	Intergenic	SINEC_a1|SINE|tRNA-Lys	Shore	Repeat	Subtype	5.69e-08	0.407505
chr1_47745501	chr1	47745501	47746000	7	+	-46242	ENSCAFG00000000652	ENSCAFG00000000652	TULP4	protein-coding	NA	Intergenic	Intergenic	-	Non-repeat	Subtype	0.0281058	0.432863
chr1_47781001	chr1	47781001	47781500	9	+	-10742	ENSCAFG00000000652	ENSCAFG00000000652	TULP4	protein-coding	NA	Intergenic	Intergenic	-	Non-repeat	Subtype	0.00479961	0.363512
chr1_47849001	chr1	47849001	47849500	6	+	-44162	ENSCAFG00000028188	NA	NA	NA	ENSCAFG00000000652	intron (ENSCAFG00000000652, intron 1 of 13)	Intergenic	-	Non-repeat	Subtype	0	0.400941
chr1_47898501	chr1	47898501	47899000	14	+	5338	ENSCAFG00000028188	NA	NA	NA	ENSCAFG00000000652	intron (ENSCAFG00000000652, intron 3 of 13)	SINEC_Cf3|SINE|tRNA-Lys	-	Repeat	Subtype	1.18e-08	0.348411
chr1_47930001	chr1	47930001	47930500	18	+	36838	ENSCAFG00000028188	NA	NA	NA	ENSCAFG00000000652	exon (ENSCAFG00000000652, exon 7 of 15)	Intergenic	-	Non-repeat	Subtype	0	0.369741
chr1_47933001	chr1	47933001	47933500	12	+	39838	ENSCAFG00000028188	NA	NA	NA	ENSCAFG00000000652	intron (ENSCAFG00000000652, intron 8 of 13)	Intergenic	-	Non-repeat	Subtype	0.0144079	0.366038
chr1_47951501	chr1	47951501	47952000	7	+	-31438	ENSCAFG00000000655	ENSCAFG00000000655	TMEM181	protein-coding	ENSCAFG00000000652	TTS (ENSCAFG00000000652)	Intergenic	Shelf	Non-repeat	Subtype	3.09e-09	0.353271
chr1_47994501	chr1	47994501	47995000	9	+	11562	ENSCAFG00000000655	ENSCAFG00000000655	TMEM181	protein-coding	ENSCAFG00000000655	intron (ENSCAFG00000000655, intron 1 of 16)	Intergenic	-	Non-repeat	Subtype	0.0176348	0.48649
chr1_48014501	chr1	48014501	48015000	19	+	31562	ENSCAFG00000000655	ENSCAFG00000000655	TMEM181	protein-coding	ENSCAFG00000000655	intron (ENSCAFG00000000655, intron 1 of 16)	Intergenic	Shore	Non-repeat	Subtype	1.52e-07	0.418544
chr1_48015001	chr1	48015001	48015500	31	+	32062	ENSCAFG00000000655	ENSCAFG00000000655	TMEM181	protein-coding	ENSCAFG00000000655	intron (ENSCAFG00000000655, intron 1 of 16)	CpG	CpG Island	Non-repeat	Subtype	0.131185	0.403194
chr1_48220501	chr1	48220501	48221000	13	+	9018	ENSCAFG00000040711	ENSCAFG00000040711	LOC102155395	ncRNA	ENSCAFG00000040711	intron (ENSCAFG00000040711, intron 2 of 2)	Intergenic	-	Non-repeat	Subtype	1.38e-09	0.448895
chr1_48244501	chr1	48244501	48245000	7	+	33018	ENSCAFG00000040711	ENSCAFG00000040711	LOC102155395	ncRNA	NA	Intergenic	MLT1A0|LTR|ERVL-MaLR	-	Repeat	Subtype	0	0.382907
chr1_48258001	chr1	48258001	48258500	6	+	46518	ENSCAFG00000040711	ENSCAFG00000040711	LOC102155395	ncRNA	NA	Intergenic	L1ME3|LINE|L1	Shore	Repeat	Subtype	0.168884	0.404001
chr1_48261001	chr1	48261001	48261500	9	+	49518	ENSCAFG00000040711	ENSCAFG00000040711	LOC102155395	ncRNA	NA	Intergenic	L1ME3|LINE|L1	Shelf	Repeat	Subtype	3.3e-10	0.418596
chr1_48293001	chr1	48293001	48293500	5	+	45561	ENSCAFG00000027615	NA	NA	NA	NA	Intergenic	L1MC4|LINE|L1	-	Repeat	Subtype	4e-10	0.340186
chr1_48300001	chr1	48300001	48300500	11	+	38561	ENSCAFG00000027615	NA	NA	NA	NA	Intergenic	Intergenic	-	Non-repeat	Subtype	0.0386184	0.356468
chr1_48300501	chr1	48300501	48301000	8	+	38061	ENSCAFG00000027615	NA	NA	NA	NA	Intergenic	SINEC_b1|SINE|tRNA-Lys	-	Repeat	Subtype	1.86e-09	0.417271
chr1_48307001	chr1	48307001	48307500	9	+	31561	ENSCAFG00000027615	NA	NA	NA	NA	Intergenic	L2c|LINE|L2	-	Repeat	Subtype	0.0720415	0.368477
chr1_48314501	chr1	48314501	48315000	6	+	24061	ENSCAFG00000027615	NA	NA	NA	NA	Intergenic	SINEC_Cf|SINE|tRNA-Lys	-	Repeat	Subtype	0.0625098	0.34207
chr1_48317501	chr1	48317501	48318000	12	+	21061	ENSCAFG00000027615	NA	NA	NA	NA	Intergenic	L1_Carn5|LINE|L1	-	Repeat	Subtype	2.52e-08	0.370287
chr1_48393001	chr1	48393001	48393500	8	+	-1017	ENSCAFG00000000665	ENSCAFG00000000665	TAGAP	protein-coding	NA	Intergenic	SINEC_Cf|SINE|tRNA-Lys	-	Repeat	Subtype	0.100732	0.345792
chr1_48406001	chr1	48406001	48406500	12	+	-14017	ENSCAFG00000000665	ENSCAFG00000000665	TAGAP	protein-coding	NA	Intergenic	SINEC_Cf|SINE|tRNA-Lys	-	Repeat	Subtype	4.29e-07	0.556788
chr1_48474501	chr1	48474501	48475000	8	+	-53048	ENSCAFG00000000667	ENSCAFG00000000667	FNDC1	protein-coding	NA	Intergenic	Intergenic	-	Non-repeat	Subtype	0	0.388578
chr1_48538001	chr1	48538001	48538500	6	+	10452	ENSCAFG00000000667	ENSCAFG00000000667	FNDC1	protein-coding	ENSCAFG00000000667	intron (ENSCAFG00000000667, intron 4 of 22)	SINEC_a1|SINE|tRNA-Lys	-	Repeat	Subtype	0	0.404054
chr1_48570501	chr1	48570501	48571000	9	+	42952	ENSCAFG00000000667	ENSCAFG00000000667	FNDC1	protein-coding	ENSCAFG00000000667	intron (ENSCAFG00000000667, intron 14 of 22)	Intergenic	-	Non-repeat	Subtype	2.29e-09	0.420459
chr1_48587501	chr1	48587501	48588000	4	+	59952	ENSCAFG00000000667	ENSCAFG00000000667	FNDC1	protein-coding	ENSCAFG00000000667	intron (ENSCAFG00000000667, intron 17 of 22)	MIRb|SINE|MIR	-	Repeat	Subtype	0	0.444429
chr1_48597501	chr1	48597501	48598000	9	+	-67100	ENSCAFG00000030075	NA	NA	NA	ENSCAFG00000000667	intron (ENSCAFG00000000667, intron 21 of 22)	Intergenic	-	Non-repeat	Subtype	1.12e-06	0.459378
chr1_48682501	chr1	48682501	48683000	10	+	17900	ENSCAFG00000030075	NA	NA	NA	NA	Intergenic	Intergenic	-	Non-repeat	Subtype	0	0.465606
chr1_48683001	chr1	48683001	48683500	5	+	18400	ENSCAFG00000030075	NA	NA	NA	NA	Intergenic	Intergenic	-	Non-repeat	Subtype	0.0164152	0.458479
chr1_48704001	chr1	48704001	48704500	16	+	39400	ENSCAFG00000030075	NA	NA	NA	NA	Intergenic	CfERVF1-int|LTR|ERV1	-	Repeat	Subtype	0.0531519	0.355465
chr1_48887501	chr1	48887501	48888000	3	+	-20847	ENSCAFG00000033085	NA	NA	NA	NA	Intergenic	Intergenic	Shore	Non-repeat	Subtype	3.49e-10	0.365164
chr1_48901501	chr1	48901501	48902000	5	+	-34847	ENSCAFG00000033085	NA	NA	NA	NA	Intergenic	Intergenic	-	Non-repeat	Subtype	0	0.428353
chr1_48915001	chr1	48915001	48915500	8	+	40402	ENSCAFG00000000671	ENSCAFG00000000671	SOD2	protein-coding	NA	Intergenic	SINEC_Cf|SINE|tRNA-Lys	-	Repeat	Subtype	8.02e-09	0.610731
chr1_48936501	chr1	48936501	48937000	14	+	18902	ENSCAFG00000000671	ENSCAFG00000000671	SOD2	protein-coding	NA	Intergenic	SINEC_Cf|SINE|tRNA-Lys	-	Repeat	Subtype	5.49e-08	0.468813
chr1_48980001	chr1	48980001	48980500	2	+	2496	ENSCAFG00000023207	ENSCAFG00000023207	WTAP	protein-coding	ENSCAFG00000023207	intron (ENSCAFG00000023207, intron 2 of 8)	SINEC_a2|SINE|tRNA-Lys	Shelf	Repeat	Subtype	1.2e-09	0.360446
chr1_49004501	chr1	49004501	49005000	4	+	-6991	ENSCAFG00000000720	ENSCAFG00000000720	ACAT2	protein-coding	ENSCAFG00000023207	TTS (ENSCAFG00000023207)	SINEC_old|SINE|tRNA-Lys	-	Repeat	Subtype	0.0252008	0.392106
chr1_49006001	chr1	49006001	49006500	4	+	-5491	ENSCAFG00000000720	ENSCAFG00000000720	ACAT2	protein-coding	ENSCAFG00000023207	intron (ENSCAFG00000023207, intron 10 of 10)	SINEC_a2|SINE|tRNA-Lys	-	Repeat	Subtype	0.0949722	0.387084
chr1_49018001	chr1	49018001	49018500	5	+	6509	ENSCAFG00000000720	ENSCAFG00000000720	ACAT2	protein-coding	ENSCAFG00000000720	intron (ENSCAFG00000000720, intron 4 of 8)	MLT1B|LTR|ERVL-MaLR	-	Repeat	Subtype	3.33e-08	0.401308
chr1_49031001	chr1	49031001	49031500	10	+	-489	ENSCAFG00000028099	NA	NA	NA	ENSCAFG00000028099	promoter-TSS (ENSCAFG00000028099)	promoter-TSS (NR_049245)	-	Non-repeat	Subtype	5.12e-10	0.344176
chr1_49040001	chr1	49040001	49040500	5	+	1296	ENSCAFG00000031434	ENSCAFG00000031434	MRPL18	protein-coding	ENSCAFG00000031434	intron (ENSCAFG00000031434, intron 2 of 3)	Intergenic	Shore	Non-repeat	Subtype	3.21e-06	0.411625
chr1_49062501	chr1	49062501	49063000	13	+	17773	ENSCAFG00000000740	ENSCAFG00000000740	PNLDC1	protein-coding	ENSCAFG00000000740	exon (ENSCAFG00000000740, exon 19 of 19)	Intergenic	-	Non-repeat	Subtype	0.00563596	0.410104
chr1_49065001	chr1	49065001	49065500	9	+	20273	ENSCAFG00000000740	ENSCAFG00000000740	PNLDC1	protein-coding	NA	Intergenic	SINEC_Cf3|SINE|tRNA-Lys	-	Repeat	Subtype	0.021061	0.529106
chr1_49086501	chr1	49086501	49087000	5	+	-17514	ENSCAFG00000000742	NA	NA	NA	NA	Intergenic	Intergenic	-	Non-repeat	Subtype	2.87e-06	0.348517
chr1_49098501	chr1	49098501	49099000	12	+	-5514	ENSCAFG00000000742	NA	NA	NA	NA	Intergenic	L2c|LINE|L2	-	Repeat	Subtype	0	0.38545
chr1_49155501	chr1	49155501	49156000	8	+	-5708	ENSCAFG00000000691	ENSCAFG00000000691	IGF2R	protein-coding	NA	Intergenic	LTR41B|LTR|ERVL	-	Repeat	Subtype	9.87e-09	0.667085
chr1_49156001	chr1	49156001	49156500	3	+	-5208	ENSCAFG00000000691	ENSCAFG00000000691	IGF2R	protein-coding	NA	Intergenic	LTR41B|LTR|ERVL	-	Repeat	Subtype	2.18e-08	0.40677
chr1_49218001	chr1	49218001	49218500	5	+	-50990	ENSCAFG00000000750	ENSCAFG00000000750	SLC22A1	protein-coding	ENSCAFG00000000691	intron (ENSCAFG00000000691, intron 13 of 47)	intron (NM_001122602, intron 13 of 47)	-	Non-repeat	Subtype	0	0.565941
chr1_49241501	chr1	49241501	49242000	3	+	-27490	ENSCAFG00000000750	ENSCAFG00000000750	SLC22A1	protein-coding	ENSCAFG00000000691	intron (ENSCAFG00000000691, intron 35 of 47)	intron (NM_001122602, intron 35 of 47)	-	Non-repeat	Subtype	1.67e-08	0.336581
chr1_49302001	chr1	49302001	49302500	1	+	33010	ENSCAFG00000000750	ENSCAFG00000000750	SLC22A1	protein-coding	NA	Intergenic	Intergenic	-	Non-repeat	Subtype	3.29e-09	0.350103
chr1_49331001	chr1	49331001	49331500	2	+	17020	ENSCAFG00000000757	ENSCAFG00000000757	SLC22A2	protein-coding	ENSCAFG00000000757	intron (ENSCAFG00000000757, intron 8 of 9)	SINEC_b1|SINE|tRNA-Lys	-	Repeat	Subtype	0	0.386723
chr1_49371501	chr1	49371501	49372000	10	+	-23480	ENSCAFG00000000757	ENSCAFG00000000757	SLC22A2	protein-coding	NA	Intergenic	Intergenic	-	Non-repeat	Subtype	1.02e-08	0.354318
chr1_49379001	chr1	49379001	49379500	5	+	-28666	ENSCAFG00000023358	ENSCAFG00000023358	SLC22A3	protein-coding	NA	Intergenic	Intergenic	-	Non-repeat	Subtype	3.02e-10	0.366061
chr1_49458001	chr1	49458001	49458500	9	+	-15353	ENSCAFG00000036678	NA	NA	NA	ENSCAFG00000023358	intron (ENSCAFG00000023358, intron 5 of 10)	L1_Canis1|LINE|L1	-	Repeat	Subtype	0	0.405606
chr1_49466001	chr1	49466001	49466500	5	+	-23353	ENSCAFG00000036678	NA	NA	NA	ENSCAFG00000023358	intron (ENSCAFG00000023358, intron 5 of 10)	MER81|DNA|hAT-Blackjack	-	Repeat	Subtype	0.0336135	0.390133
chr1_49519501	chr1	49519501	49520000	4	+	15533	ENSCAFG00000000758	ENSCAFG00000000758	PLG	protein-coding	ENSCAFG00000000758	intron (ENSCAFG00000000758, intron 7 of 18)	intron (NM_001286960, intron 7 of 18)	-	Non-repeat	Subtype	0.0286623	0.341768
chr1_49520001	chr1	49520001	49520500	6	+	15033	ENSCAFG00000000758	ENSCAFG00000000758	PLG	protein-coding	ENSCAFG00000000758	intron (ENSCAFG00000000758, intron 6 of 18)	SINEC_a2|SINE|tRNA-Lys	-	Repeat	Subtype	0.0465265	0.592586
chr1_49526001	chr1	49526001	49526500	4	+	9033	ENSCAFG00000000758	ENSCAFG00000000758	PLG	protein-coding	ENSCAFG00000000758	intron (ENSCAFG00000000758, intron 3 of 18)	intron (NM_001286960, intron 3 of 18)	-	Non-repeat	Subtype	0.130933	0.389491
chr1_49534501	chr1	49534501	49535000	9	+	533	ENSCAFG00000000758	ENSCAFG00000000758	PLG	protein-coding	ENSCAFG00000000758	intron (ENSCAFG00000000758, intron 1 of 18)	intron (NM_001286960, intron 1 of 18)	-	Non-repeat	Subtype	5.41e-09	0.340733
chr1_49574501	chr1	49574501	49575000	7	+	-39467	ENSCAFG00000000758	ENSCAFG00000000758	PLG	protein-coding	NA	Intergenic	Intergenic	-	Non-repeat	Subtype	0	0.404228
chr1_49577501	chr1	49577501	49578000	9	+	-42467	ENSCAFG00000000758	ENSCAFG00000000758	PLG	protein-coding	NA	Intergenic	SINEC_Cf|SINE|tRNA-Lys	-	Repeat	Subtype	4.47e-09	0.349772
chr1_49581501	chr1	49581501	49582000	10	+	-46467	ENSCAFG00000000758	ENSCAFG00000000758	PLG	protein-coding	NA	Intergenic	Intergenic	-	Non-repeat	Subtype	0.0515632	0.364729
chr1_49594501	chr1	49594501	49595000	4	+	-33709	ENSCAFG00000000760	ENSCAFG00000000760	MAP3K4	protein-coding	ENSCAFG00000000760	intron (ENSCAFG00000000760, intron 1 of 25)	Intergenic	-	Non-repeat	Subtype	8.23e-07	0.347449
chr1_49603001	chr1	49603001	49603500	1	+	-25209	ENSCAFG00000000760	ENSCAFG00000000760	MAP3K4	protein-coding	ENSCAFG00000000760	intron (ENSCAFG00000000760, intron 1 of 25)	SINEC_c2|SINE|tRNA-Lys	-	Repeat	Subtype	0	0.393913
chr1_49603501	chr1	49603501	49604000	13	+	-24709	ENSCAFG00000000760	ENSCAFG00000000760	MAP3K4	protein-coding	ENSCAFG00000000760	intron (ENSCAFG00000000760, intron 1 of 25)	Intergenic	-	Non-repeat	Subtype	0	0.371385
chr1_49606001	chr1	49606001	49606500	1	+	-22209	ENSCAFG00000000760	ENSCAFG00000000760	MAP3K4	protein-coding	ENSCAFG00000000760	intron (ENSCAFG00000000760, intron 1 of 25)	SINEC_c1|SINE|tRNA-Lys	-	Repeat	Subtype	2.47e-10	0.376419
chr1_49607501	chr1	49607501	49608000	8	+	-20709	ENSCAFG00000000760	ENSCAFG00000000760	MAP3K4	protein-coding	ENSCAFG00000000760	intron (ENSCAFG00000000760, intron 1 of 25)	Intergenic	-	Non-repeat	Subtype	0	0.412766
chr1_49608001	chr1	49608001	49608500	4	+	-20209	ENSCAFG00000000760	ENSCAFG00000000760	MAP3K4	protein-coding	ENSCAFG00000000760	intron (ENSCAFG00000000760, intron 1 of 25)	Intergenic	-	Non-repeat	Subtype	0	0.482063
chr1_49686501	chr1	49686501	49687000	3	+	58291	ENSCAFG00000000760	ENSCAFG00000000760	MAP3K4	protein-coding	ENSCAFG00000000760	intron (ENSCAFG00000000760, intron 17 of 26)	Intergenic	-	Non-repeat	Subtype	0.0544668	0.363545
chr1_49728501	chr1	49728501	49729000	10	+	71208	ENSCAFG00000000765	ENSCAFG00000000765	AGPAT4	protein-coding	ENSCAFG00000000765	intron (ENSCAFG00000000765, intron 2 of 7)	Intergenic	-	Non-repeat	Subtype	4.32e-09	0.375579
chr1_49754001	chr1	49754001	49754500	14	+	45708	ENSCAFG00000000765	ENSCAFG00000000765	AGPAT4	protein-coding	ENSCAFG00000000765	intron (ENSCAFG00000000765, intron 1 of 7)	Intergenic	-	Non-repeat	Subtype	0.0633444	0.483569
chr1_49756001	chr1	49756001	49756500	5	+	43708	ENSCAFG00000000765	ENSCAFG00000000765	AGPAT4	protein-coding	ENSCAFG00000000765	intron (ENSCAFG00000000765, intron 1 of 7)	Intergenic	-	Non-repeat	Subtype	0	0.403306
chr1_49770501	chr1	49770501	49771000	7	+	29208	ENSCAFG00000000765	ENSCAFG00000000765	AGPAT4	protein-coding	ENSCAFG00000000765	intron (ENSCAFG00000000765, intron 1 of 7)	Intergenic	-	Non-repeat	Subtype	0	0.418821
chr1_49792001	chr1	49792001	49792500	12	+	7708	ENSCAFG00000000765	ENSCAFG00000000765	AGPAT4	protein-coding	ENSCAFG00000000765	intron (ENSCAFG00000000765, intron 1 of 7)	Intergenic	-	Non-repeat	Subtype	0	0.346518
chr1_49797501	chr1	49797501	49798000	1	+	2208	ENSCAFG00000000765	ENSCAFG00000000765	AGPAT4	protein-coding	ENSCAFG00000000765	intron (ENSCAFG00000000765, intron 1 of 7)	Intergenic	-	Non-repeat	Subtype	0	0.341577
chr1_49824001	chr1	49824001	49824500	10	+	-24292	ENSCAFG00000000765	ENSCAFG00000000765	AGPAT4	protein-coding	NA	Intergenic	Intergenic	-	Non-repeat	Subtype	0.0425089	0.419376
chr1_49875001	chr1	49875001	49875500	9	+	-75292	ENSCAFG00000000765	ENSCAFG00000000765	AGPAT4	protein-coding	NA	Intergenic	Intergenic	-	Non-repeat	Subtype	0.110115	0.455406
chr1_49895001	chr1	49895001	49895500	14	+	-95292	ENSCAFG00000000765	ENSCAFG00000000765	AGPAT4	protein-coding	ENSCAFG00000032456	intron (ENSCAFG00000032456, intron 3 of 4)	SINEC_Cf|SINE|tRNA-Lys	-	Repeat	Subtype	0.024997	0.415181
chr1_49925001	chr1	49925001	49925500	6	+	-78057	ENSCAFG00000038560	NA	NA	NA	ENSCAFG00000032456	intron (ENSCAFG00000032456, intron 3 of 4)	L2a|LINE|L2	-	Repeat	Subtype	7.18e-10	0.381046
chr1_49947501	chr1	49947501	49948000	10	+	-55557	ENSCAFG00000038560	NA	NA	NA	ENSCAFG00000032456	intron (ENSCAFG00000032456, intron 2 of 4)	Intergenic	-	Non-repeat	Subtype	0.00710437	0.382499
chr1_49984501	chr1	49984501	49985000	4	+	-18557	ENSCAFG00000038560	NA	NA	NA	ENSCAFG00000032456	intron (ENSCAFG00000032456, intron 2 of 4)	Intergenic	-	Non-repeat	Subtype	0.149865	0.389116
chr1_50119501	chr1	50119501	50120000	6	+	-26629	ENSCAFG00000032456	NA	NA	NA	NA	Intergenic	Intergenic	-	Non-repeat	Subtype	2.74e-10	0.420857
chr1_50192501	chr1	50192501	50193000	11	+	-99629	ENSCAFG00000032456	NA	NA	NA	NA	Intergenic	SINEC_Cf|SINE|tRNA-Lys	-	Repeat	Subtype	1.28e-09	0.382139
chr1_50205001	chr1	50205001	50205500	8	+	-112129	ENSCAFG00000032456	NA	NA	NA	NA	Intergenic	Intergenic	-	Non-repeat	Subtype	0.0218003	0.409126
chr1_50214501	chr1	50214501	50215000	2	+	-121629	ENSCAFG00000032456	NA	NA	NA	NA	Intergenic	Intergenic	-	Non-repeat	Subtype	1.95e-09	0.499903
chr1_50227501	chr1	50227501	50228000	5	+	-134629	ENSCAFG00000032456	NA	NA	NA	NA	Intergenic	L1ME1|LINE|L1	-	Repeat	Subtype	5.29e-09	0.470829
chr1_50228001	chr1	50228001	50228500	3	+	-135129	ENSCAFG00000032456	NA	NA	NA	NA	Intergenic	L1ME1|LINE|L1	-	Repeat	Subtype	4.89e-08	0.541024
chr1_50270501	chr1	50270501	50271000	11	+	-177629	ENSCAFG00000032456	NA	NA	NA	NA	Intergenic	Intergenic	-	Non-repeat	Subtype	0	0.382734
chr1_50309501	chr1	50309501	50310000	12	+	-216629	ENSCAFG00000032456	NA	NA	NA	ENSCAFG00000000769	intron (ENSCAFG00000000769, intron 5 of 5)	Intergenic	-	Non-repeat	Subtype	2.8e-10	0.511027
chr1_50319001	chr1	50319001	50319500	8	+	-226129	ENSCAFG00000032456	NA	NA	NA	ENSCAFG00000000769	intron (ENSCAFG00000000769, intron 5 of 5)	Intergenic	-	Non-repeat	Subtype	0	0.471808
chr1_50326001	chr1	50326001	50326500	6	+	-233129	ENSCAFG00000032456	NA	NA	NA	ENSCAFG00000000769	intron (ENSCAFG00000000769, intron 5 of 5)	Intergenic	-	Non-repeat	Subtype	2.08e-08	0.415927
chr1_50339501	chr1	50339501	50340000	9	+	-246629	ENSCAFG00000032456	NA	NA	NA	ENSCAFG00000000769	intron (ENSCAFG00000000769, intron 5 of 5)	Intergenic	-	Non-repeat	Subtype	0	0.41053
chr1_50340501	chr1	50340501	50341000	8	+	-247629	ENSCAFG00000032456	NA	NA	NA	ENSCAFG00000000769	intron (ENSCAFG00000000769, intron 5 of 5)	Intergenic	-	Non-repeat	Subtype	0.16536	0.348275
chr1_50343001	chr1	50343001	50343500	4	+	-250129	ENSCAFG00000032456	NA	NA	NA	ENSCAFG00000000769	intron (ENSCAFG00000000769, intron 5 of 5)	MER20|DNA|hAT-Charlie	-	Repeat	Subtype	4.27e-10	0.502585
chr1_50343501	chr1	50343501	50344000	8	+	-250629	ENSCAFG00000032456	NA	NA	NA	ENSCAFG00000000769	intron (ENSCAFG00000000769, intron 5 of 5)	Intergenic	-	Non-repeat	Subtype	5.37e-10	0.492456
chr1_50368001	chr1	50368001	50368500	56	+	-275129	ENSCAFG00000032456	NA	NA	NA	ENSCAFG00000000769	intron (ENSCAFG00000000769, intron 5 of 5)	L1_Cf|LINE|L1	-	Repeat	Subtype	0	0.347624
chr1_50373501	chr1	50373501	50374000	13	+	-280629	ENSCAFG00000032456	NA	NA	NA	ENSCAFG00000000769	intron (ENSCAFG00000000769, intron 5 of 5)	L1_Cf|LINE|L1	-	Repeat	Subtype	0.017257	0.650757
chr1_50409501	chr1	50409501	50410000	7	+	-316629	ENSCAFG00000032456	NA	NA	NA	ENSCAFG00000000769	intron (ENSCAFG00000000769, intron 5 of 5)	L1_Cf|LINE|L1	-	Repeat	Subtype	0	0.342624
chr1_50468501	chr1	50468501	50469000	12	+	-370897	ENSCAFG00000030734	NA	NA	NA	ENSCAFG00000000769	intron (ENSCAFG00000000769, intron 4 of 5)	Intergenic	-	Non-repeat	Subtype	7.01e-08	0.351876
chr1_50490001	chr1	50490001	50490500	7	+	-349397	ENSCAFG00000030734	NA	NA	NA	ENSCAFG00000000769	intron (ENSCAFG00000000769, intron 4 of 5)	SINEC_a1|SINE|tRNA-Lys	-	Repeat	Subtype	3.46e-09	0.336036
chr1_50541001	chr1	50541001	50541500	8	+	-298397	ENSCAFG00000030734	NA	NA	NA	ENSCAFG00000000769	intron (ENSCAFG00000000769, intron 4 of 5)	Intergenic	-	Non-repeat	Subtype	2.55e-08	0.416689
chr1_50624001	chr1	50624001	50624500	6	+	-215397	ENSCAFG00000030734	NA	NA	NA	ENSCAFG00000000769	intron (ENSCAFG00000000769, intron 3 of 5)	Intergenic	-	Non-repeat	Subtype	8.02e-10	0.365404
chr1_50624501	chr1	50624501	50625000	2	+	-214897	ENSCAFG00000030734	NA	NA	NA	ENSCAFG00000000769	intron (ENSCAFG00000000769, intron 3 of 5)	Intergenic	-	Non-repeat	Subtype	0	0.457713
chr1_50705501	chr1	50705501	50706000	4	+	-133897	ENSCAFG00000030734	NA	NA	NA	ENSCAFG00000000769	intron (ENSCAFG00000000769, intron 3 of 5)	Intergenic	-	Non-repeat	Subtype	0	0.515479
chr1_50787001	chr1	50787001	50787500	6	+	-52397	ENSCAFG00000030734	NA	NA	NA	ENSCAFG00000000769	intron (ENSCAFG00000000769, intron 1 of 5)	Intergenic	-	Non-repeat	Subtype	1.98e-09	0.35661
chr1_50801001	chr1	50801001	50801500	6	+	-38397	ENSCAFG00000030734	NA	NA	NA	ENSCAFG00000000769	intron (ENSCAFG00000000769, intron 1 of 5)	SINEC_a1|SINE|tRNA-Lys	-	Repeat	Subtype	0.0879175	0.467095
chr1_50856501	chr1	50856501	50857000	5	+	17103	ENSCAFG00000030734	NA	NA	NA	ENSCAFG00000000769	intron (ENSCAFG00000000769, intron 1 of 5)	Intergenic	-	Non-repeat	Subtype	2.26e-06	0.439668
chr1_50978501	chr1	50978501	50979000	9	+	-41836	ENSCAFG00000000769	NA	NA	NA	NA	Intergenic	SINEC_Cf3|SINE|tRNA-Lys	-	Repeat	Subtype	0.0515481	0.395847
chr1_51055501	chr1	51055501	51056000	11	+	-36414	ENSCAFG00000040507	NA	NA	NA	NA	Intergenic	L1_Cf|LINE|L1	-	Repeat	Subtype	1.52e-09	0.406069
chr1_51078501	chr1	51078501	51079000	1	+	-13414	ENSCAFG00000040507	NA	NA	NA	NA	Intergenic	Intergenic	-	Non-repeat	Subtype	1.57e-07	0.362014
chr1_51082501	chr1	51082501	51083000	8	+	-9414	ENSCAFG00000040507	NA	NA	NA	NA	Intergenic	Intergenic	-	Non-repeat	Subtype	0.0387383	0.375008
chr1_51127501	chr1	51127501	51128000	13	+	17708	ENSCAFG00000038002	NA	NA	NA	ENSCAFG00000038002	intron (ENSCAFG00000038002, intron 1 of 1)	Intergenic	-	Non-repeat	Subtype	1e-08	0.438063
chr1_51273001	chr1	51273001	51273500	52	+	70858	ENSCAFG00000023031	NA	NA	NA	ENSCAFG00000023031	intron (ENSCAFG00000023031, intron 1 of 2)	L1_Canis1|LINE|L1	-	Repeat	Subtype	0.077955	0.346784
chr1_51345001	chr1	51345001	51345500	1	+	-142273	ENSCAFG00000000770	NA	NA	NA	ENSCAFG00000023031	intron (ENSCAFG00000023031, intron 2 of 2)	L1_Cf|LINE|L1	-	Repeat	Subtype	0.0796775	0.411997
chr1_51365001	chr1	51365001	51365500	1	+	-122273	ENSCAFG00000000770	NA	NA	NA	ENSCAFG00000023031	intron (ENSCAFG00000023031, intron 2 of 2)	Intergenic	-	Non-repeat	Subtype	0	0.518486
chr1_51365501	chr1	51365501	51366000	11	+	-121773	ENSCAFG00000000770	NA	NA	NA	ENSCAFG00000023031	intron (ENSCAFG00000023031, intron 2 of 2)	LTR33|LTR|ERVL	-	Repeat	Subtype	0.0276281	0.387842
chr1_51534501	chr1	51534501	51535000	3	+	-22335	ENSCAFG00000040433	ENSCAFG00000040433	LOC111095932	ncRNA	ENSCAFG00000000770	intron (ENSCAFG00000000770, intron 2 of 2)	L1_Canis1|LINE|L1	-	Repeat	Subtype	3.22e-05	0.349128
chr1_51569001	chr1	51569001	51569500	8	+	-56835	ENSCAFG00000040433	ENSCAFG00000040433	LOC111095932	ncRNA	ENSCAFG00000000770	intron (ENSCAFG00000000770, intron 2 of 2)	Intergenic	-	Non-repeat	Subtype	9.16e-09	0.413659
chr1_51613501	chr1	51613501	51614000	9	+	-101335	ENSCAFG00000040433	ENSCAFG00000040433	LOC111095932	ncRNA	ENSCAFG00000000770	intron (ENSCAFG00000000770, intron 2 of 2)	SINEC_b1|SINE|tRNA-Lys	-	Repeat	Subtype	0.0866971	0.573635
chr1_51696001	chr1	51696001	51696500	9	+	-143150	ENSCAFG00000000772	ENSCAFG00000000772	QKI	protein-coding	ENSCAFG00000000770	intron (ENSCAFG00000000770, intron 2 of 2)	Intergenic	-	Non-repeat	Subtype	7.68e-09	0.422184
chr1_51727501	chr1	51727501	51728000	15	+	-111650	ENSCAFG00000000772	ENSCAFG00000000772	QKI	protein-coding	NA	Intergenic	Intergenic	-	Non-repeat	Subtype	4.52e-08	0.353246
chr1_51753501	chr1	51753501	51754000	9	+	-85650	ENSCAFG00000000772	ENSCAFG00000000772	QKI	protein-coding	NA	Intergenic	Intergenic	Shelf	Non-repeat	Subtype	0	0.358024
chr1_51762001	chr1	51762001	51762500	25	+	-77150	ENSCAFG00000000772	ENSCAFG00000000772	QKI	protein-coding	NA	Intergenic	Intergenic	Shelf	Non-repeat	Subtype	4.41e-07	0.488225
chr1_51764501	chr1	51764501	51765000	3	+	-74650	ENSCAFG00000000772	ENSCAFG00000000772	QKI	protein-coding	NA	Intergenic	Intergenic	-	Non-repeat	Subtype	2.32e-05	0.482195
chr1_51767501	chr1	51767501	51768000	7	+	-71650	ENSCAFG00000000772	ENSCAFG00000000772	QKI	protein-coding	NA	Intergenic	Intergenic	-	Non-repeat	Subtype	1.21e-09	0.543696
chr1_51789501	chr1	51789501	51790000	9	+	-49650	ENSCAFG00000000772	ENSCAFG00000000772	QKI	protein-coding	NA	Intergenic	Intergenic	-	Non-repeat	Subtype	0.035867	0.524017
chr1_51790001	chr1	51790001	51790500	17	+	-49150	ENSCAFG00000000772	ENSCAFG00000000772	QKI	protein-coding	NA	Intergenic	Intergenic	-	Non-repeat	Subtype	0.016757	0.367312
chr1_51823001	chr1	51823001	51823500	1	+	-16150	ENSCAFG00000000772	ENSCAFG00000000772	QKI	protein-coding	ENSCAFG00000000772	intron (ENSCAFG00000000772, intron 1 of 6)	intron (NM_001003021, intron 3 of 9)	-	Non-repeat	Subtype	2.19e-09	0.394873
chr1_51823501	chr1	51823501	51824000	11	+	-15650	ENSCAFG00000000772	ENSCAFG00000000772	QKI	protein-coding	ENSCAFG00000000772	promoter-TSS (ENSCAFG00000000772)	intron (NM_001003021, intron 3 of 9)	-	Non-repeat	Subtype	3.38e-08	0.377954
chr1_51830001	chr1	51830001	51830500	12	+	-9150	ENSCAFG00000000772	ENSCAFG00000000772	QKI	protein-coding	ENSCAFG00000000772	intron (ENSCAFG00000000772, intron 1 of 7)	SINEC_Cf|SINE|tRNA-Lys	-	Repeat	Subtype	0	0.374044
chr1_51961001	chr1	51961001	51961500	4	+	121850	ENSCAFG00000000772	ENSCAFG00000000772	QKI	protein-coding	NA	Intergenic	Intergenic	-	Non-repeat	Subtype	0.0125365	0.360214
chr1_51992001	chr1	51992001	51992500	11	+	152850	ENSCAFG00000000772	ENSCAFG00000000772	QKI	protein-coding	NA	Intergenic	L2a|LINE|L2	-	Repeat	Subtype	6.78e-09	0.377794
chr1_52009001	chr1	52009001	52009500	3	+	148554	ENSCAFG00000034140	NA	NA	NA	NA	Intergenic	L1_Canis1|LINE|L1	-	Repeat	Subtype	2.52e-09	0.335785
chr1_52044001	chr1	52044001	52044500	6	+	113554	ENSCAFG00000034140	NA	NA	NA	NA	Intergenic	Intergenic	-	Non-repeat	Subtype	7.68e-09	0.396945
chr1_52044501	chr1	52044501	52045000	5	+	113054	ENSCAFG00000034140	NA	NA	NA	NA	Intergenic	Intergenic	-	Non-repeat	Subtype	6.79e-10	0.465723
chr1_52127501	chr1	52127501	52128000	10	+	30054	ENSCAFG00000034140	NA	NA	NA	NA	Intergenic	Intergenic	-	Non-repeat	Subtype	1.66e-06	0.371244
chr1_52129501	chr1	52129501	52130000	4	+	28054	ENSCAFG00000034140	NA	NA	NA	NA	Intergenic	MamRep434|DNA|TcMar-Tigger	-	Repeat	Subtype	3.71e-09	0.436817
chr1_52201001	chr1	52201001	52201500	2	+	-43446	ENSCAFG00000034140	NA	NA	NA	NA	Intergenic	MER20|DNA|hAT-Charlie	-	Repeat	Subtype	0	0.374204
chr1_52213001	chr1	52213001	52213500	10	+	-55446	ENSCAFG00000034140	NA	NA	NA	NA	Intergenic	Intergenic	Shelf	Non-repeat	Subtype	1.19e-08	0.408478
chr1_52241001	chr1	52241001	52241500	5	+	-83446	ENSCAFG00000034140	NA	NA	NA	NA	Intergenic	L1M5|LINE|L1	-	Repeat	Subtype	0.057965	0.650979
chr1_52241501	chr1	52241501	52242000	12	+	-83946	ENSCAFG00000034140	NA	NA	NA	NA	Intergenic	Intergenic	-	Non-repeat	Subtype	0	0.583173
chr1_52253501	chr1	52253501	52254000	6	+	-95946	ENSCAFG00000034140	NA	NA	NA	NA	Intergenic	L1_Cf|LINE|L1	-	Repeat	Subtype	2.45e-07	0.361655
chr1_52266501	chr1	52266501	52267000	5	+	88533	ENSCAFG00000036893	NA	NA	NA	NA	Intergenic	Intergenic	-	Non-repeat	Subtype	1.11e-07	0.530639
chr1_52320501	chr1	52320501	52321000	12	+	34533	ENSCAFG00000036893	NA	NA	NA	NA	Intergenic	Intergenic	-	Non-repeat	Subtype	3.84e-07	0.3376
chr1_52323001	chr1	52323001	52323500	8	+	32033	ENSCAFG00000036893	NA	NA	NA	NA	Intergenic	Intergenic	-	Non-repeat	Subtype	3.28e-10	0.702266
chr1_52324001	chr1	52324001	52324500	13	+	31033	ENSCAFG00000036893	NA	NA	NA	NA	Intergenic	Intergenic	-	Non-repeat	Subtype	3.39e-06	0.435698
chr1_52325501	chr1	52325501	52326000	7	+	29533	ENSCAFG00000036893	NA	NA	NA	NA	Intergenic	SINEC_b2|SINE|tRNA-Lys	-	Repeat	Subtype	2.24e-07	0.393242
chr1_52415501	chr1	52415501	52416000	12	+	-21070	ENSCAFG00000036353	NA	NA	NA	NA	Intergenic	L1MEd|LINE|L1	-	Repeat	Subtype	0	0.522217
chr1_52416001	chr1	52416001	52416500	5	+	-20570	ENSCAFG00000036353	NA	NA	NA	NA	Intergenic	SINEC_a1|SINE|tRNA-Lys	-	Repeat	Subtype	5.07e-10	0.380201
chr1_52431501	chr1	52431501	52432000	15	+	-5070	ENSCAFG00000036353	NA	NA	NA	NA	Intergenic	Intergenic	-	Non-repeat	Subtype	2.92e-08	0.376321
chr1_52476001	chr1	52476001	52476500	6	+	39430	ENSCAFG00000036353	NA	NA	NA	NA	Intergenic	Intergenic	-	Non-repeat	Subtype	0	0.509965
chr1_52502501	chr1	52502501	52503000	8	+	65930	ENSCAFG00000036353	NA	NA	NA	NA	Intergenic	Intergenic	-	Non-repeat	Subtype	1.66e-08	0.45016
chr1_52514001	chr1	52514001	52514500	9	+	77430	ENSCAFG00000036353	NA	NA	NA	NA	Intergenic	Intergenic	-	Non-repeat	Subtype	1.77e-09	0.345778
chr1_52541501	chr1	52541501	52542000	13	+	-61180	ENSCAFG00000040714	NA	NA	NA	NA	Intergenic	(CTGGGG)n|Simple_repeat|Simple_repeat	-	Repeat	Subtype	1.92e-08	0.518129
chr1_52542001	chr1	52542001	52542500	21	+	-60680	ENSCAFG00000040714	NA	NA	NA	NA	Intergenic	Intergenic	-	Non-repeat	Subtype	6.5e-09	0.465748
chr1_52572501	chr1	52572501	52573000	16	+	-30180	ENSCAFG00000040714	NA	NA	NA	NA	Intergenic	SINEC_Cf|SINE|tRNA-Lys	-	Repeat	Subtype	0	0.363161
chr1_52594501	chr1	52594501	52595000	3	+	-8180	ENSCAFG00000040714	NA	NA	NA	NA	Intergenic	LTR86A2|LTR|ERVL	-	Repeat	Subtype	1.8e-07	0.382043
chr1_52729501	chr1	52729501	52730000	3	+	126820	ENSCAFG00000040714	NA	NA	NA	NA	Intergenic	Intergenic	-	Non-repeat	Subtype	0	0.375926
chr1_52736001	chr1	52736001	52736500	32	+	133320	ENSCAFG00000040714	NA	NA	NA	NA	Intergenic	CpG	CpG Island	Non-repeat	Subtype	0.0406669	0.343231
chr1_52840001	chr1	52840001	52840500	7	+	167553	ENSCAFG00000000776	NA	NA	NA	NA	Intergenic	L1_Cf|LINE|L1	-	Repeat	Subtype	0	0.510636
chr1_53023001	chr1	53023001	53023500	3	+	-15447	ENSCAFG00000000776	NA	NA	NA	NA	Intergenic	L1M4a1|LINE|L1	-	Repeat	Subtype	2.21e-06	0.360273
chr1_53023501	chr1	53023501	53024000	6	+	-15947	ENSCAFG00000000776	NA	NA	NA	NA	Intergenic	L1M4a1|LINE|L1	-	Repeat	Subtype	1.07e-18	0.349684
chr1_53130001	chr1	53130001	53130500	7	+	-122447	ENSCAFG00000000776	NA	NA	NA	NA	Intergenic	SINEC_Cf|SINE|tRNA-Lys	-	Repeat	Subtype	0.119413	0.491517
chr1_53178501	chr1	53178501	53179000	5	+	-170947	ENSCAFG00000000776	NA	NA	NA	NA	Intergenic	AT_rich|Low_complexity|Low_complexity	-	Repeat	Subtype	1e-06	0.357747
chr1_53270001	chr1	53270001	53270500	4	+	166472	ENSCAFG00000000781	ENSCAFG00000000781	C1H6orf118	protein-coding	NA	Intergenic	MER58A|DNA|hAT-Charlie	-	Repeat	Subtype	0.070511	0.39902
chr1_53397501	chr1	53397501	53398000	7	+	38972	ENSCAFG00000000781	ENSCAFG00000000781	C1H6orf118	protein-coding	NA	Intergenic	MLT1C|LTR|ERVL-MaLR	-	Repeat	Subtype	0.01887	0.416199
chr1_53449501	chr1	53449501	53450000	16	+	-395	ENSCAFG00000037386	NA	NA	NA	ENSCAFG00000037386	promoter-TSS (ENSCAFG00000037386)	Intergenic	-	Non-repeat	Subtype	4.42e-06	0.399914
chr1_53506501	chr1	53506501	53507000	6	+	-57395	ENSCAFG00000037386	NA	NA	NA	ENSCAFG00000000795	intron (ENSCAFG00000000795, intron 16 of 21)	Intergenic	-	Non-repeat	Subtype	0	0.374063
chr1_53537001	chr1	53537001	53537500	2	+	-87895	ENSCAFG00000037386	NA	NA	NA	ENSCAFG00000000795	intron (ENSCAFG00000000795, intron 6 of 21)	Intergenic	-	Non-repeat	Subtype	6.57e-09	0.474008
chr1_53542001	chr1	53542001	53542500	3	+	-92895	ENSCAFG00000037386	NA	NA	NA	ENSCAFG00000000795	intron (ENSCAFG00000000795, intron 5 of 21)	Intergenic	-	Non-repeat	Subtype	0	0.350621
chr1_53692001	chr1	53692001	53692500	4	+	63245	ENSCAFG00000000795	ENSCAFG00000000795	PDE10A	protein-coding	ENSCAFG00000000795	intron (ENSCAFG00000000795, intron 1 of 21)	Intergenic	-	Non-repeat	Subtype	4.22e-08	0.412767
chr1_53692501	chr1	53692501	53693000	8	+	62745	ENSCAFG00000000795	ENSCAFG00000000795	PDE10A	protein-coding	ENSCAFG00000000795	intron (ENSCAFG00000000795, intron 1 of 21)	Intergenic	-	Non-repeat	Subtype	1.8e-08	0.544317
chr1_53731001	chr1	53731001	53731500	6	+	24245	ENSCAFG00000000795	ENSCAFG00000000795	PDE10A	protein-coding	ENSCAFG00000000795	intron (ENSCAFG00000000795, intron 1 of 21)	Intergenic	-	Non-repeat	Subtype	4.19e-07	0.355162
chr1_53819501	chr1	53819501	53820000	13	+	26935	ENSCAFG00000023764	NA	NA	NA	NA	Intergenic	Intergenic	-	Non-repeat	Subtype	0.044044	0.376883
chr1_53820001	chr1	53820001	53820500	3	+	26435	ENSCAFG00000023764	NA	NA	NA	NA	Intergenic	MIR|SINE|MIR	-	Repeat	Subtype	0.10345	0.348206
chr1_53856501	chr1	53856501	53857000	19	+	-10065	ENSCAFG00000023764	NA	NA	NA	NA	Intergenic	Intergenic	-	Non-repeat	Subtype	4.95e-08	0.377599
chr1_53857001	chr1	53857001	53857500	9	+	-10565	ENSCAFG00000023764	NA	NA	NA	NA	Intergenic	SINEC_a2|SINE|tRNA-Lys	-	Repeat	Subtype	1.57e-08	0.389808
chr1_53859501	chr1	53859501	53860000	8	+	-13065	ENSCAFG00000023764	NA	NA	NA	NA	Intergenic	Intergenic	-	Non-repeat	Subtype	3.75e-10	0.598729
chr1_53861001	chr1	53861001	53861500	15	+	-14565	ENSCAFG00000023764	NA	NA	NA	NA	Intergenic	Intergenic	-	Non-repeat	Subtype	0.101327	0.419249
chr1_53899501	chr1	53899501	53900000	15	+	-53065	ENSCAFG00000023764	NA	NA	NA	NA	Intergenic	Intergenic	Shore	Non-repeat	Subtype	2.2e-08	0.39782
chr1_53920501	chr1	53920501	53921000	4	+	-74065	ENSCAFG00000023764	NA	NA	NA	NA	Intergenic	Intergenic	Shelf	Non-repeat	Subtype	0.0280239	0.385994
chr1_53937001	chr1	53937001	53937500	10	+	-90565	ENSCAFG00000023764	NA	NA	NA	NA	Intergenic	SINEC_Cf|SINE|tRNA-Lys	-	Repeat	Subtype	2.21e-08	0.395128
chr1_53955001	chr1	53955001	53955500	11	+	-108565	ENSCAFG00000023764	NA	NA	NA	NA	Intergenic	Intergenic	-	Non-repeat	Subtype	2.74e-10	0.409195
chr1_53981501	chr1	53981501	53982000	4	+	-135065	ENSCAFG00000023764	NA	NA	NA	NA	Intergenic	SINEC_c2|SINE|tRNA-Lys	-	Repeat	Subtype	3.6e-11	0.739449
chr1_54013001	chr1	54013001	54013500	6	+	-166565	ENSCAFG00000023764	NA	NA	NA	NA	Intergenic	Intergenic	-	Non-repeat	Subtype	1.12e-08	0.398704
chr1_54032501	chr1	54032501	54033000	4	+	159580	ENSCAFG00000000807	ENSCAFG00000000807	TBXT	protein-coding	NA	Intergenic	MIR|SINE|MIR	-	Repeat	Subtype	0	0.432299
chr1_54036001	chr1	54036001	54036500	3	+	156080	ENSCAFG00000000807	ENSCAFG00000000807	TBXT	protein-coding	NA	Intergenic	Intergenic	-	Non-repeat	Subtype	0.0161095	0.538514
chr1_54036501	chr1	54036501	54037000	8	+	155580	ENSCAFG00000000807	ENSCAFG00000000807	TBXT	protein-coding	NA	Intergenic	L1M2|LINE|L1	-	Repeat	Subtype	0	0.38451
chr1_54038001	chr1	54038001	54038500	5	+	154080	ENSCAFG00000000807	ENSCAFG00000000807	TBXT	protein-coding	NA	Intergenic	L1M2|LINE|L1	-	Repeat	Subtype	3.33e-08	0.338203
chr1_54066001	chr1	54066001	54066500	45	+	126080	ENSCAFG00000000807	ENSCAFG00000000807	TBXT	protein-coding	NA	Intergenic	GC_rich|Low_complexity|Low_complexity	CpG Island	Repeat	Subtype	1.41e-09	0.447181
chr1_54091001	chr1	54091001	54091500	1	+	101080	ENSCAFG00000000807	ENSCAFG00000000807	TBXT	protein-coding	NA	Intergenic	SINEC_b1|SINE|tRNA-Lys	-	Repeat	Subtype	0	0.36808
chr1_54140501	chr1	54140501	54141000	38	+	51580	ENSCAFG00000000807	ENSCAFG00000000807	TBXT	protein-coding	NA	Intergenic	L1_Cf|LINE|L1	-	Repeat	Subtype	0	0.394406
chr1_54155001	chr1	54155001	54155500	6	+	37080	ENSCAFG00000000807	ENSCAFG00000000807	TBXT	protein-coding	NA	Intergenic	Intergenic	-	Non-repeat	Subtype	0	0.380624
chr1_54155501	chr1	54155501	54156000	13	+	36580	ENSCAFG00000000807	ENSCAFG00000000807	TBXT	protein-coding	NA	Intergenic	Intergenic	-	Non-repeat	Subtype	0.0863117	0.38829
chr1_54160001	chr1	54160001	54160500	6	+	32080	ENSCAFG00000000807	ENSCAFG00000000807	TBXT	protein-coding	NA	Intergenic	L1M7|LINE|L1	-	Repeat	Subtype	0.0513967	0.528949
chr1_54160501	chr1	54160501	54161000	4	+	31580	ENSCAFG00000000807	ENSCAFG00000000807	TBXT	protein-coding	NA	Intergenic	Intergenic	-	Non-repeat	Subtype	2.61e-09	0.456224
chr1_54175501	chr1	54175501	54176000	5	+	16580	ENSCAFG00000000807	ENSCAFG00000000807	TBXT	protein-coding	NA	Intergenic	Intergenic	-	Non-repeat	Subtype	3.83e-10	0.379328
chr1_54201001	chr1	54201001	54201500	6	+	-8920	ENSCAFG00000000807	ENSCAFG00000000807	TBXT	protein-coding	NA	Intergenic	SINEC_Cf2|SINE|tRNA-Lys	-	Repeat	Subtype	7.73e-08	0.424285
chr1_54308001	chr1	54308001	54308500	27	+	38944	ENSCAFG00000021991	NA	NA	NA	NA	Intergenic	Intergenic	CpG Island	Non-repeat	Subtype	0.00849867	0.474497
chr1_54315501	chr1	54315501	54316000	11	+	39006	ENSCAFG00000000811	ENSCAFG00000000811	SFT2D1	protein-coding	NA	Intergenic	Intergenic	Shelf	Non-repeat	Subtype	9.86e-07	0.463192
chr1_54331501	chr1	54331501	54332000	15	+	23006	ENSCAFG00000000811	ENSCAFG00000000811	SFT2D1	protein-coding	NA	Intergenic	Intergenic	Shelf	Non-repeat	Subtype	5.36e-10	0.453942
chr1_54342001	chr1	54342001	54342500	7	+	12506	ENSCAFG00000000811	ENSCAFG00000000811	SFT2D1	protein-coding	ENSCAFG00000000811	intron (ENSCAFG00000000811, intron 4 of 7)	Intergenic	-	Non-repeat	Subtype	7.04e-08	0.398595
chr1_54353001	chr1	54353001	54353500	11	+	1506	ENSCAFG00000000811	ENSCAFG00000000811	SFT2D1	protein-coding	ENSCAFG00000000811	intron (ENSCAFG00000000811, intron 1 of 7)	Intergenic	Shore	Non-repeat	Subtype	0	0.374867
chr1_54364501	chr1	54364501	54365000	9	+	-9994	ENSCAFG00000000811	ENSCAFG00000000811	SFT2D1	protein-coding	NA	Intergenic	L1_Canis1|LINE|L1	-	Repeat	Subtype	0.0350726	0.337471
chr1_54370501	chr1	54370501	54371000	8	+	-15994	ENSCAFG00000000811	ENSCAFG00000000811	SFT2D1	protein-coding	NA	Intergenic	SINEC_a1|SINE|tRNA-Lys	-	Repeat	Subtype	0.0744007	0.414087
chr1_54371501	chr1	54371501	54372000	10	+	-16994	ENSCAFG00000000811	ENSCAFG00000000811	SFT2D1	protein-coding	NA	Intergenic	MLT1F2|LTR|ERVL-MaLR	-	Repeat	Subtype	0.236032	0.368938
chr1_54372501	chr1	54372501	54373000	5	+	-17994	ENSCAFG00000000811	ENSCAFG00000000811	SFT2D1	protein-coding	NA	Intergenic	Intergenic	Shelf	Non-repeat	Subtype	5.94e-10	0.583556
chr1_54373501	chr1	54373501	54374000	16	+	-18994	ENSCAFG00000000811	ENSCAFG00000000811	SFT2D1	protein-coding	NA	Intergenic	SINEC_Cf|SINE|tRNA-Lys	Shelf	Repeat	Subtype	6.51e-09	0.371652
chr1_54396501	chr1	54396501	54397000	9	+	-41994	ENSCAFG00000000811	ENSCAFG00000000811	SFT2D1	protein-coding	NA	Intergenic	Intergenic	Shore	Non-repeat	Subtype	2e-08	0.367126
chr1_54406501	chr1	54406501	54407000	14	+	-51994	ENSCAFG00000000811	ENSCAFG00000000811	SFT2D1	protein-coding	NA	Intergenic	Intergenic	Shore	Non-repeat	Subtype	2.48e-08	0.649005
chr1_54407001	chr1	54407001	54407500	8	+	-52494	ENSCAFG00000000811	ENSCAFG00000000811	SFT2D1	protein-coding	NA	Intergenic	MLT1B|LTR|ERVL-MaLR	Shore	Repeat	Subtype	0.0234043	0.481653
chr1_54409001	chr1	54409001	54409500	12	+	-54494	ENSCAFG00000000811	ENSCAFG00000000811	SFT2D1	protein-coding	NA	Intergenic	SINEC_Cf|SINE|tRNA-Lys	Shelf	Repeat	Subtype	0.0928998	0.338758
chr1_54415001	chr1	54415001	54415500	14	+	-60494	ENSCAFG00000000811	ENSCAFG00000000811	SFT2D1	protein-coding	ENSCAFG00000000828	exon (ENSCAFG00000000828, exon 21 of 21)	Intergenic	Shore	Non-repeat	Subtype	0.016595	0.498315
chr1_54415501	chr1	54415501	54416000	21	+	-60994	ENSCAFG00000000811	ENSCAFG00000000811	SFT2D1	protein-coding	ENSCAFG00000000828	exon (ENSCAFG00000000828, exon 21 of 21)	CpG	CpG Island	Non-repeat	Subtype	3.09e-07	0.355429
chr1_54485001	chr1	54485001	54485500	15	+	-43633	ENSCAFG00000033927	NA	NA	NA	ENSCAFG00000000828	intron (ENSCAFG00000000828, intron 5 of 20)	Intergenic	-	Non-repeat	Subtype	0	0.413011
chr1_54485501	chr1	54485501	54486000	18	+	-43133	ENSCAFG00000033927	NA	NA	NA	ENSCAFG00000000828	intron (ENSCAFG00000000828, intron 5 of 20)	Intergenic	-	Non-repeat	Subtype	0.0568919	0.387836
chr1_54550001	chr1	54550001	54550500	7	+	21367	ENSCAFG00000033927	NA	NA	NA	ENSCAFG00000000828	intron (ENSCAFG00000000828, intron 1 of 20)	Intergenic	-	Non-repeat	Subtype	1.55e-07	0.349648
chr1_54557001	chr1	54557001	54557500	8	+	22154	ENSCAFG00000000828	ENSCAFG00000000828	RPS6KA2	protein-coding	ENSCAFG00000000828	intron (ENSCAFG00000000828, intron 1 of 20)	Intergenic	-	Non-repeat	Subtype	0	0.508812
chr1_54571501	chr1	54571501	54572000	13	+	7654	ENSCAFG00000000828	ENSCAFG00000000828	RPS6KA2	protein-coding	ENSCAFG00000000828	intron (ENSCAFG00000000828, intron 1 of 20)	Intergenic	Shelf	Non-repeat	Subtype	0.0196559	0.389511
chr1_54598501	chr1	54598501	54599000	17	+	-19346	ENSCAFG00000000828	ENSCAFG00000000828	RPS6KA2	protein-coding	NA	Intergenic	Intergenic	-	Non-repeat	Subtype	4.1e-08	0.347713
chr1_54620501	chr1	54620501	54621000	8	+	-41346	ENSCAFG00000000828	ENSCAFG00000000828	RPS6KA2	protein-coding	NA	Intergenic	Intergenic	-	Non-repeat	Subtype	2.58e-08	0.341923
chr1_54639001	chr1	54639001	54639500	15	+	-59846	ENSCAFG00000000828	ENSCAFG00000000828	RPS6KA2	protein-coding	NA	Intergenic	Intergenic	Shore	Non-repeat	Subtype	2.07e-08	0.382863
chr1_54683001	chr1	54683001	54683500	2	+	23895	ENSCAFG00000036734	NA	NA	NA	NA	Intergenic	Intergenic	Shelf	Non-repeat	Subtype	0	0.510224
chr1_54687501	chr1	54687501	54688000	28	+	19395	ENSCAFG00000036734	NA	NA	NA	NA	Intergenic	CpG	CpG Island	Non-repeat	Subtype	0.00913264	0.548787
chr1_54692501	chr1	54692501	54693000	12	+	14395	ENSCAFG00000036734	NA	NA	NA	NA	Intergenic	SINEC_Cf|SINE|tRNA-Lys	-	Repeat	Subtype	0.00010567	0.437673
chr1_54780001	chr1	54780001	54780500	24	+	40025	ENSCAFG00000000842	ENSCAFG00000000842	RNASET2	protein-coding	NA	Intergenic	Intergenic	-	Non-repeat	Subtype	7.88e-09	0.504976
chr1_54905501	chr1	54905501	54906000	11	+	12552	ENSCAFG00000021446	NA	NA	NA	NA	Intergenic	Intergenic	-	Non-repeat	Subtype	1.56e-09	0.390637
chr1_54909001	chr1	54909001	54909500	6	+	16052	ENSCAFG00000021446	NA	NA	NA	NA	Intergenic	SINEC_b2|SINE|tRNA-Lys	-	Repeat	Subtype	0.000709592	0.42048
chr1_55003001	chr1	55003001	55003500	10	+	6363	ENSCAFG00000000854	NA	NA	NA	ENSCAFG00000000854	intron (ENSCAFG00000000854, intron 4 of 8)	Intergenic	-	Non-repeat	Subtype	0.0886281	0.443599
chr1_55019501	chr1	55019501	55020000	10	+	16130	ENSCAFG00000000857	NA	NA	NA	ENSCAFG00000000854	TTS (ENSCAFG00000000854)	Intergenic	Shore	Non-repeat	Subtype	8.72e-09	0.369215
chr1_55020001	chr1	55020001	55020500	19	+	15630	ENSCAFG00000000857	NA	NA	NA	NA	Intergenic	Intergenic	CpG Island	Non-repeat	Subtype	2.13e-08	0.702583
chr1_55020501	chr1	55020501	55021000	18	+	15130	ENSCAFG00000000857	NA	NA	NA	NA	Intergenic	Intergenic	CpG Island	Non-repeat	Subtype	0.134168	0.35499
chr1_55021501	chr1	55021501	55022000	15	+	14130	ENSCAFG00000000857	NA	NA	NA	NA	Intergenic	L1_Cf|LINE|L1	Shore	Repeat	Subtype	0	0.431943
chr1_55022001	chr1	55022001	55022500	51	+	13630	ENSCAFG00000000857	NA	NA	NA	NA	Intergenic	L1_Cf|LINE|L1	Shore	Repeat	Subtype	0	0.517101
chr1_55022501	chr1	55022501	55023000	5	+	13130	ENSCAFG00000000857	NA	NA	NA	NA	Intergenic	L1_Cf|LINE|L1	Shore	Repeat	Subtype	1.63e-05	0.512986
chr1_55026001	chr1	55026001	55026500	5	+	9630	ENSCAFG00000000857	NA	NA	NA	NA	Intergenic	L1_Cf|LINE|L1	-	Repeat	Subtype	2.94e-09	0.425491
chr1_55042501	chr1	55042501	55043000	12	+	-4846	ENSCAFG00000023119	NA	NA	NA	NA	Intergenic	Intergenic	-	Non-repeat	Subtype	0.0265662	0.470689
chr1_55046501	chr1	55046501	55047000	17	+	-8846	ENSCAFG00000023119	NA	NA	NA	NA	Intergenic	Intergenic	-	Non-repeat	Subtype	0.00762224	0.343302
chr1_55058501	chr1	55058501	55059000	12	+	-20846	ENSCAFG00000023119	NA	NA	NA	ENSCAFG00000000858	intron (ENSCAFG00000000858, intron 8 of 8)	Intergenic	-	Non-repeat	Subtype	1.43e-08	0.46312
chr1_55061501	chr1	55061501	55062000	24	+	-23846	ENSCAFG00000023119	NA	NA	NA	ENSCAFG00000000858	intron (ENSCAFG00000000858, intron 8 of 8)	Intergenic	Shore	Non-repeat	Subtype	3.87e-07	0.476241
chr1_55130501	chr1	55130501	55131000	4	+	-2548	ENSCAFG00000034068	NA	NA	NA	NA	Intergenic	Intergenic	Shelf	Non-repeat	Subtype	2.29e-06	0.434471
chr1_55165501	chr1	55165501	55166000	15	+	-37548	ENSCAFG00000034068	NA	NA	NA	NA	Intergenic	Intergenic	Shore	Non-repeat	Subtype	0	0.385371
chr1_55207501	chr1	55207501	55208000	14	+	3193	ENSCAFG00000038962	NA	NA	NA	ENSCAFG00000038962	intron (ENSCAFG00000038962, intron 1 of 1)	Intergenic	Shelf	Non-repeat	Subtype	3.22e-06	0.434873
chr1_55220001	chr1	55220001	55220500	4	+	-3028	ENSCAFG00000037188	NA	NA	NA	NA	Intergenic	Intergenic	Shore	Non-repeat	Subtype	0.0816341	0.515987
chr1_55246501	chr1	55246501	55247000	8	+	20480	ENSCAFG00000033946	ENSCAFG00000033946	LOC106559705	ncRNA	NA	Intergenic	L1ME2|LINE|L1	-	Repeat	Subtype	0	0.442211
chr1_55301501	chr1	55301501	55302000	10	+	-34520	ENSCAFG00000033946	ENSCAFG00000033946	LOC106559705	ncRNA	NA	Intergenic	Intergenic	Shelf	Non-repeat	Subtype	0.0212478	0.384213
chr1_55352501	chr1	55352501	55353000	18	+	44939	ENSCAFG00000035737	NA	NA	NA	NA	Intergenic	Intergenic	Shelf	Non-repeat	Subtype	1.37e-10	0.478321
chr1_55356501	chr1	55356501	55357000	28	+	40939	ENSCAFG00000035737	NA	NA	NA	NA	Intergenic	Intergenic	Shore	Non-repeat	Subtype	0	0.349445
chr1_55546501	chr1	55546501	55547000	28	+	8879	ENSCAFG00000000863	ENSCAFG00000000863	KIF25	protein-coding	ENSCAFG00000000863	intron (ENSCAFG00000000863, intron 2 of 14)	CpG	CpG Island	Non-repeat	Subtype	0	0.403476
chr1_55547001	chr1	55547001	55547500	30	+	9379	ENSCAFG00000000863	ENSCAFG00000000863	KIF25	protein-coding	ENSCAFG00000000863	intron (ENSCAFG00000000863, intron 2 of 14)	CpG	CpG Island	Non-repeat	Subtype	4.89e-09	0.429063
chr1_55551501	chr1	55551501	55552000	30	+	13879	ENSCAFG00000000863	ENSCAFG00000000863	KIF25	protein-coding	ENSCAFG00000000863	intron (ENSCAFG00000000863, intron 3 of 14)	CpG	CpG Island	Non-repeat	Subtype	7.12e-09	0.350411
chr1_55555501	chr1	55555501	55556000	5	+	17879	ENSCAFG00000000863	ENSCAFG00000000863	KIF25	protein-coding	ENSCAFG00000000863	intron (ENSCAFG00000000863, intron 5 of 14)	L3|LINE|CR1	Shelf	Repeat	Subtype	2.98e-09	0.392954
chr1_55560001	chr1	55560001	55560500	7	+	22379	ENSCAFG00000000863	ENSCAFG00000000863	KIF25	protein-coding	ENSCAFG00000000863	intron (ENSCAFG00000000863, intron 7 of 14)	L1MC5a|LINE|L1	-	Repeat	Subtype	7.23e-07	0.38415
chr1_55598001	chr1	55598001	55598500	40	+	1746	ENSCAFG00000032080	NA	NA	NA	ENSCAFG00000032080	exon (ENSCAFG00000032080, exon 2 of 4)	CpG	CpG Island	Non-repeat	Subtype	5.46e-09	0.392182
chr1_55614001	chr1	55614001	55614500	24	+	-4118	ENSCAFG00000000864	NA	NA	NA	NA	Intergenic	Intergenic	Shore	Non-repeat	Subtype	2.79e-07	0.416344
chr1_55622501	chr1	55622501	55623000	14	+	-12618	ENSCAFG00000000864	NA	NA	NA	NA	Intergenic	Intergenic	Shore	Non-repeat	Subtype	5.2e-08	0.601007
chr1_55630501	chr1	55630501	55631000	8	+	-20618	ENSCAFG00000000864	NA	NA	NA	NA	Intergenic	Intergenic	Shelf	Non-repeat	Subtype	0.0172937	0.369892
chr1_55640001	chr1	55640001	55640500	18	+	-30118	ENSCAFG00000000864	NA	NA	NA	NA	Intergenic	Intergenic	-	Non-repeat	Subtype	0	0.564117
chr1_55641501	chr1	55641501	55642000	12	+	-31618	ENSCAFG00000000864	NA	NA	NA	NA	Intergenic	L1_Cf|LINE|L1	Shelf	Repeat	Subtype	2.82e-06	0.355773
chr1_55644501	chr1	55644501	55645000	26	+	-34618	ENSCAFG00000000864	NA	NA	NA	NA	Intergenic	CpG	CpG Island	Non-repeat	Subtype	8.82e-10	0.412923
chr1_55651001	chr1	55651001	55651500	12	+	-41118	ENSCAFG00000000864	NA	NA	NA	NA	Intergenic	Intergenic	Shelf	Non-repeat	Subtype	0	0.339157
chr1_55661501	chr1	55661501	55662000	9	+	-51618	ENSCAFG00000000864	NA	NA	NA	NA	Intergenic	Intergenic	-	Non-repeat	Subtype	6.56e-08	0.506671
chr1_55667501	chr1	55667501	55668000	10	+	-57618	ENSCAFG00000000864	NA	NA	NA	NA	Intergenic	Intergenic	-	Non-repeat	Subtype	2.74e-08	0.34379
chr1_55685001	chr1	55685001	55685500	26	+	51254	ENSCAFG00000000866	NA	NA	NA	NA	Intergenic	Intergenic	Shore	Non-repeat	Subtype	2.39e-09	0.436455
chr1_55690501	chr1	55690501	55691000	16	+	45754	ENSCAFG00000000866	NA	NA	NA	NA	Intergenic	Intergenic	Shore	Non-repeat	Subtype	1.06e-09	0.370122
chr1_55691001	chr1	55691001	55691500	15	+	45254	ENSCAFG00000000866	NA	NA	NA	NA	Intergenic	Intergenic	Shore	Non-repeat	Subtype	4.67e-10	0.411694
chr1_55697501	chr1	55697501	55698000	16	+	38754	ENSCAFG00000000866	NA	NA	NA	NA	Intergenic	MLT2B1|LTR|ERVL	Shelf	Repeat	Subtype	5.55e-07	0.639821
chr1_55716001	chr1	55716001	55716500	8	+	20254	ENSCAFG00000000866	NA	NA	NA	NA	Intergenic	L1ME3Cz|LINE|L1	Shelf	Repeat	Subtype	1.8e-09	0.336273
chr1_55716501	chr1	55716501	55717000	6	+	19754	ENSCAFG00000000866	NA	NA	NA	NA	Intergenic	Intergenic	Shelf	Non-repeat	Subtype	0.130614	0.33739
chr1_55734501	chr1	55734501	55735000	5	+	1754	ENSCAFG00000000866	NA	NA	NA	ENSCAFG00000000866	intron (ENSCAFG00000000866, intron 1 of 3)	Intergenic	Shelf	Non-repeat	Subtype	1.41e-09	0.421591
chr1_55757001	chr1	55757001	55757500	11	+	-20746	ENSCAFG00000000866	NA	NA	NA	NA	Intergenic	Intergenic	Shelf	Non-repeat	Subtype	0.0504645	0.366372
chr1_55757501	chr1	55757501	55758000	16	+	-21246	ENSCAFG00000000866	NA	NA	NA	NA	Intergenic	Intergenic	Shelf	Non-repeat	Subtype	2.13e-09	0.386875
chr1_55765001	chr1	55765001	55765500	11	+	-15235	ENSCAFG00000036293	NA	NA	NA	NA	Intergenic	L1MC5a|LINE|L1	Shelf	Repeat	Subtype	0	0.380261
chr1_55776501	chr1	55776501	55777000	18	+	-3735	ENSCAFG00000036293	NA	NA	NA	NA	Intergenic	Intergenic	Shore	Non-repeat	Subtype	0.0851548	0.493232
chr1_55805501	chr1	55805501	55806000	29	+	-20440	ENSCAFG00000029591	NA	NA	NA	NA	Intergenic	Intergenic	Shore	Non-repeat	Subtype	4.51e-09	0.438192
chr1_55834501	chr1	55834501	55835000	8	+	8560	ENSCAFG00000029591	NA	NA	NA	ENSCAFG00000000868	intron (ENSCAFG00000000868, intron 1 of 12)	L3|LINE|CR1	-	Repeat	Subtype	5.93e-08	0.342816
chr1_55863001	chr1	55863001	55863500	7	+	-7756	ENSCAFG00000000868	ENSCAFG00000000868	SMOC2	protein-coding	ENSCAFG00000000868	intron (ENSCAFG00000000868, intron 1 of 12)	intron (NM_001177803, intron 1 of 12)	-	Non-repeat	Subtype	6e-08	0.34462
chr1_55962001	chr1	55962001	55962500	5	+	91244	ENSCAFG00000000868	ENSCAFG00000000868	SMOC2	protein-coding	ENSCAFG00000000868	intron (ENSCAFG00000000868, intron 9 of 12)	intron (NM_001177803, intron 9 of 12)	-	Non-repeat	Subtype	1.41e-08	0.36709
chr1_55966501	chr1	55966501	55967000	5	+	95744	ENSCAFG00000000868	ENSCAFG00000000868	SMOC2	protein-coding	ENSCAFG00000000868	intron (ENSCAFG00000000868, intron 9 of 12)	intron (NM_001177803, intron 9 of 12)	-	Non-repeat	Subtype	0.0841388	0.469041
chr1_55973001	chr1	55973001	55973500	27	+	102244	ENSCAFG00000000868	ENSCAFG00000000868	SMOC2	protein-coding	ENSCAFG00000000868	intron (ENSCAFG00000000868, intron 9 of 12)	CpG	CpG Island	Non-repeat	Subtype	0	0.391897
chr1_55979501	chr1	55979501	55980000	26	+	108744	ENSCAFG00000000868	ENSCAFG00000000868	SMOC2	protein-coding	ENSCAFG00000000868	intron (ENSCAFG00000000868, intron 12 of 13)	intron (NM_001177803, intron 11 of 12)	-	Non-repeat	Subtype	1.39e-09	0.380431
chr1_55986501	chr1	55986501	55987000	7	+	115744	ENSCAFG00000000868	ENSCAFG00000000868	SMOC2	protein-coding	ENSCAFG00000000868	TTS (ENSCAFG00000000868)	TTS (NM_001177803)	-	Non-repeat	Subtype	0.0618864	0.477461
chr1_55987001	chr1	55987001	55987500	13	+	116244	ENSCAFG00000000868	ENSCAFG00000000868	SMOC2	protein-coding	NA	Intergenic	SINEC_Cf|SINE|tRNA-Lys	-	Repeat	Subtype	0	0.682649
chr1_55998501	chr1	55998501	55999000	9	+	116776	ENSCAFG00000040639	NA	NA	NA	NA	Intergenic	Intergenic	Shore	Non-repeat	Subtype	1.87e-09	0.394796
chr1_56007001	chr1	56007001	56007500	10	+	108276	ENSCAFG00000040639	NA	NA	NA	NA	Intergenic	SINEC_Cf|SINE|tRNA-Lys	Shelf	Repeat	Subtype	1.36e-08	0.499063
chr1_56029501	chr1	56029501	56030000	6	+	85776	ENSCAFG00000040639	NA	NA	NA	NA	Intergenic	SINEC_Cf2|SINE|tRNA-Lys	-	Repeat	Subtype	3.58e-10	0.363313
chr1_56070001	chr1	56070001	56070500	7	+	45276	ENSCAFG00000040639	NA	NA	NA	NA	Intergenic	Intergenic	-	Non-repeat	Subtype	6.01e-09	0.518447
chr1_56175001	chr1	56175001	56175500	6	+	-18356	ENSCAFG00000035871	NA	NA	NA	NA	Intergenic	Intergenic	-	Non-repeat	Subtype	0	0.385328
chr1_56175501	chr1	56175501	56176000	6	+	-17856	ENSCAFG00000035871	NA	NA	NA	NA	Intergenic	Intergenic	-	Non-repeat	Subtype	0	0.340152
chr1_56256001	chr1	56256001	56256500	12	+	30756	ENSCAFG00000022342	NA	NA	NA	NA	Intergenic	SINEC_Cf3|SINE|tRNA-Lys	-	Repeat	Subtype	8.4e-09	0.407932
chr1_56294001	chr1	56294001	56294500	6	+	-54796	ENSCAFG00000027898	NA	NA	NA	NA	Intergenic	L1M5|LINE|L1	-	Repeat	Subtype	0.0258847	0.45937
chr1_56305001	chr1	56305001	56305500	11	+	-43796	ENSCAFG00000027898	NA	NA	NA	NA	Intergenic	Intergenic	-	Non-repeat	Subtype	1.48e-07	0.622084
chr1_56326001	chr1	56326001	56326500	9	+	-22796	ENSCAFG00000027898	NA	NA	NA	NA	Intergenic	Intergenic	Shore	Non-repeat	Subtype	0	0.654955
chr1_56327501	chr1	56327501	56328000	4	+	-21296	ENSCAFG00000027898	NA	NA	NA	NA	Intergenic	L1M5|LINE|L1	Shore	Repeat	Subtype	1.79e-10	0.370546
chr1_56367001	chr1	56367001	56367500	10	+	18204	ENSCAFG00000027898	NA	NA	NA	NA	Intergenic	Intergenic	-	Non-repeat	Subtype	1.18e-09	0.621237
chr1_56369001	chr1	56369001	56369500	25	+	20204	ENSCAFG00000027898	NA	NA	NA	NA	Intergenic	Intergenic	-	Non-repeat	Subtype	0	0.524906
chr1_56372001	chr1	56372001	56372500	6	+	23204	ENSCAFG00000027898	NA	NA	NA	NA	Intergenic	Intergenic	-	Non-repeat	Subtype	0.0231233	0.396428
chr1_56406001	chr1	56406001	56406500	16	+	21035	ENSCAFG00000000874	ENSCAFG00000000874	THBS2	protein-coding	ENSCAFG00000000874	intron (ENSCAFG00000000874, intron 18 of 20)	intron (NM_001197156, intron 18 of 20)	Shore	Non-repeat	Subtype	0.0234546	0.344249
chr1_56410001	chr1	56410001	56410500	19	+	17035	ENSCAFG00000000874	ENSCAFG00000000874	THBS2	protein-coding	ENSCAFG00000000874	intron (ENSCAFG00000000874, intron 14 of 20)	intron (NM_001197156, intron 14 of 20)	Shore	Non-repeat	Subtype	5.99e-07	0.532686
chr1_56413501	chr1	56413501	56414000	34	+	13535	ENSCAFG00000000874	ENSCAFG00000000874	THBS2	protein-coding	ENSCAFG00000000874	intron (ENSCAFG00000000874, intron 9 of 20)	CpG-789	CpG Island	Non-repeat	Subtype	1.72e-07	0.357964
chr1_56415501	chr1	56415501	56416000	19	+	11535	ENSCAFG00000000874	ENSCAFG00000000874	THBS2	protein-coding	ENSCAFG00000000874	intron (ENSCAFG00000000874, intron 7 of 20)	intron (NM_001197156, intron 7 of 20)	CpG Island	Non-repeat	Subtype	1.93e-05	0.493413
chr1_56486501	chr1	56486501	56487000	11	+	20202	ENSCAFG00000033637	NA	NA	NA	NA	Intergenic	Intergenic	-	Non-repeat	Subtype	0	0.405156
chr1_56515501	chr1	56515501	56516000	9	+	-9254	ENSCAFG00000039945	NA	NA	NA	NA	Intergenic	Intergenic	-	Non-repeat	Subtype	5.19e-06	0.398198
chr1_56538001	chr1	56538001	56538500	7	+	13246	ENSCAFG00000039945	NA	NA	NA	NA	Intergenic	Intergenic	Shore	Non-repeat	Subtype	2.88e-06	0.347678
chr1_56558501	chr1	56558501	56559000	43	+	33746	ENSCAFG00000039945	NA	NA	NA	NA	Intergenic	CpG	CpG Island	Non-repeat	Subtype	0	0.353125
chr1_56568501	chr1	56568501	56569000	21	+	43746	ENSCAFG00000039945	NA	NA	NA	NA	Intergenic	Intergenic	-	Non-repeat	Subtype	0	0.35685
chr1_56767501	chr1	56767501	56768000	4	+	20390	ENSCAFG00000039536	NA	NA	NA	NA	Intergenic	Intergenic	-	Non-repeat	Subtype	0	0.403276
chr1_56768001	chr1	56768001	56768500	6	+	19890	ENSCAFG00000039536	NA	NA	NA	NA	Intergenic	SINEC_a2|SINE|tRNA-Lys	-	Repeat	Subtype	2.97e-08	0.340892
chr1_56822001	chr1	56822001	56822500	6	+	7898	ENSCAFG00000000886	ENSCAFG00000000886	DSE	protein-coding	ENSCAFG00000000886	intron (ENSCAFG00000000886, intron 1 of 4)	C-rich|Low_complexity|Low_complexity	-	Repeat	Subtype	0.0226155	0.537094
chr1_56822501	chr1	56822501	56823000	10	+	8398	ENSCAFG00000000886	ENSCAFG00000000886	DSE	protein-coding	ENSCAFG00000000886	intron (ENSCAFG00000000886, intron 1 of 4)	Intergenic	-	Non-repeat	Subtype	1.1e-06	0.365164
chr1_56889501	chr1	56889501	56890000	9	+	-244	ENSCAFG00000029273	NA	NA	NA	ENSCAFG00000029273	promoter-TSS (ENSCAFG00000029273)	SINEC_Cf2|SINE|tRNA-Lys	-	Repeat	Subtype	1.07e-08	0.552898
chr1_56930001	chr1	56930001	56930500	8	+	1387	ENSCAFG00000000889	NA	NA	NA	ENSCAFG00000000889	intron (ENSCAFG00000000889, intron 1 of 1)	Intergenic	-	Non-repeat	Subtype	0.104001	0.44832
chr1_57031501	chr1	57031501	57032000	7	+	-5408	ENSCAFG00000000894	ENSCAFG00000000894	LOC612537	protein-coding	NA	Intergenic	SINEC_Cf|SINE|tRNA-Lys	-	Repeat	Subtype	0	0.446385
chr1_57091001	chr1	57091001	57091500	9	+	15586	ENSCAFG00000000901	ENSCAFG00000000901	ZUP1	protein-coding	ENSCAFG00000000901	intron (ENSCAFG00000000901, intron 4 of 8)	Intergenic	-	Non-repeat	Subtype	1.09e-09	0.375665
chr1_57091501	chr1	57091501	57092000	1	+	15086	ENSCAFG00000000901	ENSCAFG00000000901	ZUP1	protein-coding	ENSCAFG00000000901	intron (ENSCAFG00000000901, intron 4 of 8)	Intergenic	-	Non-repeat	Subtype	5.58e-09	0.474452
chr1_57104001	chr1	57104001	57104500	9	+	2586	ENSCAFG00000000901	ENSCAFG00000000901	ZUP1	protein-coding	ENSCAFG00000000901	intron (ENSCAFG00000000901, intron 1 of 8)	SINEC_Cf|SINE|tRNA-Lys	Shelf	Repeat	Subtype	3.66e-09	0.65856
chr1_57523001	chr1	57523001	57523500	7	+	-6870	ENSCAFG00000000920	ENSCAFG00000000920	VGLL2	protein-coding	NA	Intergenic	Intergenic	-	Non-repeat	Subtype	0.0120411	0.541727
chr1_57523501	chr1	57523501	57524000	4	+	-6370	ENSCAFG00000000920	ENSCAFG00000000920	VGLL2	protein-coding	NA	Intergenic	(C)n|Simple_repeat|Simple_repeat	Shelf	Repeat	Subtype	0.0303935	0.450072
chr1_57540501	chr1	57540501	57541000	7	+	10630	ENSCAFG00000000920	ENSCAFG00000000920	VGLL2	protein-coding	NA	Intergenic	Intergenic	-	Non-repeat	Subtype	4.92e-10	0.435317
chr1_57579501	chr1	57579501	57580000	6	+	49630	ENSCAFG00000000920	ENSCAFG00000000920	VGLL2	protein-coding	ENSCAFG00000000923	intron (ENSCAFG00000000923, intron 40 of 44)	HAL1|LINE|L1	-	Repeat	Subtype	1.49e-06	0.378185
chr1_57617001	chr1	57617001	57617500	7	+	60373	ENSCAFG00000000923	ENSCAFG00000000923	ROS1	protein-coding	ENSCAFG00000000923	intron (ENSCAFG00000000923, intron 19 of 44)	Intergenic	-	Non-repeat	Subtype	1.39e-06	0.395318
chr1_57627501	chr1	57627501	57628000	2	+	49873	ENSCAFG00000000923	ENSCAFG00000000923	ROS1	protein-coding	ENSCAFG00000000923	intron (ENSCAFG00000000923, intron 19 of 44)	L1ME2|LINE|L1	-	Repeat	Subtype	5.98e-08	0.341852
chr1_57628001	chr1	57628001	57628500	13	+	49373	ENSCAFG00000000923	ENSCAFG00000000923	ROS1	protein-coding	ENSCAFG00000000923	intron (ENSCAFG00000000923, intron 19 of 44)	Intergenic	-	Non-repeat	Subtype	0	0.387741
chr1_57642501	chr1	57642501	57643000	9	+	34873	ENSCAFG00000000923	ENSCAFG00000000923	ROS1	protein-coding	ENSCAFG00000000923	intron (ENSCAFG00000000923, intron 13 of 44)	SINEC_Cf|SINE|tRNA-Lys	-	Repeat	Subtype	0.00479201	0.442511
chr1_57646501	chr1	57646501	57647000	15	+	30873	ENSCAFG00000000923	ENSCAFG00000000923	ROS1	protein-coding	ENSCAFG00000000923	intron (ENSCAFG00000000923, intron 10 of 44)	Intergenic	-	Non-repeat	Subtype	4.6e-09	0.339982
chr1_57698501	chr1	57698501	57699000	6	+	-21127	ENSCAFG00000000923	ENSCAFG00000000923	ROS1	protein-coding	NA	Intergenic	Intergenic	-	Non-repeat	Subtype	4.25e-09	0.435468
chr1_57699001	chr1	57699001	57699500	6	+	-21627	ENSCAFG00000000923	ENSCAFG00000000923	ROS1	protein-coding	NA	Intergenic	SINEC_a1|SINE|tRNA-Lys	-	Repeat	Subtype	1.05e-10	0.35151
chr1_57726001	chr1	57726001	57726500	12	+	-7015	ENSCAFG00000000925	NA	NA	NA	NA	Intergenic	SINEC_Cf|SINE|tRNA-Lys	-	Repeat	Subtype	2.16e-09	0.421247
chr1_57854501	chr1	57854501	57855000	2	+	-1142	ENSCAFG00000000929	NA	NA	NA	NA	Intergenic	L1MC5a|LINE|L1	-	Repeat	Subtype	8.84e-08	0.377123
chr1_57855001	chr1	57855001	57855500	7	+	-642	ENSCAFG00000000929	NA	NA	NA	ENSCAFG00000000929	promoter-TSS (ENSCAFG00000000929)	L1MC5a|LINE|L1	-	Repeat	Subtype	4.81e-08	0.385784
chr1_57868001	chr1	57868001	57868500	33	+	1372	ENSCAFG00000000931	ENSCAFG00000000931	NUS1	protein-coding	ENSCAFG00000000931	intron (ENSCAFG00000000931, intron 1 of 4)	Intergenic	CpG Island	Non-repeat	Subtype	0.236556	0.336938
chr1_57914001	chr1	57914001	57914500	8	+	47372	ENSCAFG00000000931	ENSCAFG00000000931	NUS1	protein-coding	NA	Intergenic	Intergenic	-	Non-repeat	Subtype	0	0.358186
chr1_57918001	chr1	57918001	57918500	8	+	51372	ENSCAFG00000000931	ENSCAFG00000000931	NUS1	protein-coding	NA	Intergenic	Intergenic	-	Non-repeat	Subtype	3.1e-09	0.442942
chr1_57918501	chr1	57918501	57919000	8	+	51872	ENSCAFG00000000931	ENSCAFG00000000931	NUS1	protein-coding	NA	Intergenic	Intergenic	-	Non-repeat	Subtype	5.9e-08	0.347782
chr1_57954001	chr1	57954001	57954500	9	+	87372	ENSCAFG00000000931	ENSCAFG00000000931	NUS1	protein-coding	NA	Intergenic	Intergenic	-	Non-repeat	Subtype	6.76e-08	0.549189
chr1_57954501	chr1	57954501	57955000	4	+	87872	ENSCAFG00000000931	ENSCAFG00000000931	NUS1	protein-coding	NA	Intergenic	MLT1D|LTR|ERVL-MaLR	-	Repeat	Subtype	1.52e-08	0.516318
chr1_57995001	chr1	57995001	57995500	3	+	128372	ENSCAFG00000000931	ENSCAFG00000000931	NUS1	protein-coding	NA	Intergenic	L2|LINE|L2	-	Repeat	Subtype	0.0124172	0.390402
chr1_58011501	chr1	58011501	58012000	28	+	144872	ENSCAFG00000000931	ENSCAFG00000000931	NUS1	protein-coding	NA	Intergenic	CpG	CpG Island	Non-repeat	Subtype	4.66e-10	0.502362
chr1_58034001	chr1	58034001	58034500	5	+	167372	ENSCAFG00000000931	ENSCAFG00000000931	NUS1	protein-coding	NA	Intergenic	MIR|SINE|MIR	-	Repeat	Subtype	0.067911	0.347028
chr1_58080501	chr1	58080501	58081000	13	+	-172555	ENSCAFG00000000932	ENSCAFG00000000932	SLC35F1	protein-coding	NA	Intergenic	SINEC_Cf|SINE|tRNA-Lys	-	Repeat	Subtype	0.00797487	0.428447
chr1_58111501	chr1	58111501	58112000	12	+	-141555	ENSCAFG00000000932	ENSCAFG00000000932	SLC35F1	protein-coding	NA	Intergenic	Intergenic	-	Non-repeat	Subtype	4.24e-09	0.369776
chr1_58112001	chr1	58112001	58112500	4	+	-141055	ENSCAFG00000000932	ENSCAFG00000000932	SLC35F1	protein-coding	NA	Intergenic	Intergenic	-	Non-repeat	Subtype	1.92e-10	0.437047
chr1_58344501	chr1	58344501	58345000	12	+	74003	ENSCAFG00000038769	NA	NA	NA	ENSCAFG00000000932	intron (ENSCAFG00000000932, intron 3 of 7)	SINEC_Cf|SINE|tRNA-Lys	-	Repeat	Subtype	6.02e-09	0.486092
chr1_58345001	chr1	58345001	58345500	2	+	73503	ENSCAFG00000038769	NA	NA	NA	ENSCAFG00000000932	intron (ENSCAFG00000000932, intron 3 of 7)	L2a|LINE|L2	-	Repeat	Subtype	1.32e-10	0.544453
chr1_58365001	chr1	58365001	58365500	9	+	53503	ENSCAFG00000038769	NA	NA	NA	ENSCAFG00000000932	intron (ENSCAFG00000000932, intron 6 of 7)	Intergenic	-	Non-repeat	Subtype	9.69e-08	0.524853
chr1_58365501	chr1	58365501	58366000	4	+	53003	ENSCAFG00000038769	NA	NA	NA	ENSCAFG00000000932	intron (ENSCAFG00000000932, intron 6 of 7)	AT_rich|Low_complexity|Low_complexity	-	Repeat	Subtype	0	0.622139
chr1_58505501	chr1	58505501	58506000	7	+	-78263	ENSCAFG00000035234	NA	NA	NA	ENSCAFG00000000935	intron (ENSCAFG00000000935, intron 10 of 12)	L1_Carn7|LINE|L1	-	Repeat	Subtype	0.0488528	0.530281
chr1_58537501	chr1	58537501	58538000	9	+	-50353	ENSCAFG00000029347	ENSCAFG00000029347	PLN	protein-coding	ENSCAFG00000000935	intron (ENSCAFG00000000935, intron 5 of 12)	MER94|DNA|hAT-Blackjack	-	Repeat	Subtype	2.22e-09	0.393717
chr1_58731001	chr1	58731001	58731500	3	+	-3926	ENSCAFG00000037865	ENSCAFG00000037865	LOC102156314	ncRNA	NA	Intergenic	Intergenic	-	Non-repeat	Subtype	0	0.386769
chr1_58767501	chr1	58767501	58768000	6	+	15802	ENSCAFG00000027622	NA	NA	NA	ENSCAFG00000000938	exon (ENSCAFG00000000938, exon 13 of 13)	Intergenic	-	Non-repeat	Subtype	2.36e-09	0.42248
chr1_58768001	chr1	58768001	58768500	4	+	15302	ENSCAFG00000027622	NA	NA	NA	ENSCAFG00000000938	exon (ENSCAFG00000000938, exon 13 of 13)	Intergenic	-	Non-repeat	Subtype	0	0.3672
chr1_58860501	chr1	58860501	58861000	8	+	1976	ENSCAFG00000000938	ENSCAFG00000000938	MCM9	protein-coding	ENSCAFG00000000938	intron (ENSCAFG00000000938, intron 1 of 12)	Tigger19a|DNA|TcMar-Tigger	-	Repeat	Subtype	0.100852	0.348325
chr1_58861001	chr1	58861001	58861500	18	+	1476	ENSCAFG00000000938	ENSCAFG00000000938	MCM9	protein-coding	ENSCAFG00000000938	intron (ENSCAFG00000000938, intron 1 of 12)	Intergenic	-	Non-repeat	Subtype	9.43e-09	0.532084
chr1_58958001	chr1	58958001	58958500	4	+	45582	ENSCAFG00000033099	NA	NA	NA	ENSCAFG00000000942	intron (ENSCAFG00000000942, intron 6 of 17)	Intergenic	-	Non-repeat	Subtype	0	0.374161
chr1_59079001	chr1	59079001	59079500	7	+	-67341	ENSCAFG00000000942	ENSCAFG00000000942	FAM184A	protein-coding	NA	Intergenic	Intergenic	-	Non-repeat	Subtype	0.0985657	0.358052
chr1_59100501	chr1	59100501	59101000	7	+	-88841	ENSCAFG00000000942	ENSCAFG00000000942	FAM184A	protein-coding	NA	Intergenic	SINEC_b1|SINE|tRNA-Lys	-	Repeat	Subtype	2.87e-09	0.337245
chr1_59124501	chr1	59124501	59125000	6	+	-112841	ENSCAFG00000000942	ENSCAFG00000000942	FAM184A	protein-coding	ENSCAFG00000000945	intron (ENSCAFG00000000945, intron 8 of 11)	Intergenic	-	Non-repeat	Subtype	4.64e-08	0.382686
chr1_59125001	chr1	59125001	59125500	4	+	-113341	ENSCAFG00000000942	ENSCAFG00000000942	FAM184A	protein-coding	ENSCAFG00000000945	intron (ENSCAFG00000000945, intron 8 of 11)	MIRb|SINE|MIR	-	Repeat	Subtype	6.31e-10	0.382366
chr1_59232501	chr1	59232501	59233000	7	+	40743	ENSCAFG00000000945	ENSCAFG00000000945	MAN1A1	protein-coding	ENSCAFG00000000945	intron (ENSCAFG00000000945, intron 2 of 11)	Intergenic	-	Non-repeat	Subtype	1.61e-09	0.412461
chr1_59357001	chr1	59357001	59357500	9	+	17872	ENSCAFG00000039622	NA	NA	NA	ENSCAFG00000035608	promoter-TSS (ENSCAFG00000035608)	CarERVR1_LTR|LTR|ERVL	-	Repeat	Subtype	1.83e-08	0.462116
chr1_59376001	chr1	59376001	59376500	25	+	36872	ENSCAFG00000039622	NA	NA	NA	ENSCAFG00000035608	intron (ENSCAFG00000035608, intron 1 of 4)	L1_Canis1|LINE|L1	-	Repeat	Subtype	7.29e-08	0.549661
chr1_59429001	chr1	59429001	59429500	7	+	89872	ENSCAFG00000039622	NA	NA	NA	ENSCAFG00000035608	intron (ENSCAFG00000035608, intron 2 of 4)	SINEC_Cf3|SINE|tRNA-Lys	-	Repeat	Subtype	0	0.481725
chr1_59744001	chr1	59744001	59744500	4	+	-179607	ENSCAFG00000026263	NA	NA	NA	NA	Intergenic	Intergenic	-	Non-repeat	Subtype	2.48e-09	0.385355
chr1_59744501	chr1	59744501	59745000	5	+	-180107	ENSCAFG00000026263	NA	NA	NA	NA	Intergenic	Kanga1|DNA|TcMar-Tc2	-	Repeat	Subtype	0	0.348927
chr1_59882001	chr1	59882001	59882500	9	+	-317607	ENSCAFG00000026263	NA	NA	NA	NA	Intergenic	L1MEf|LINE|L1	-	Repeat	Subtype	5.85e-07	0.500497
chr1_60244501	chr1	60244501	60245000	6	+	44863	ENSCAFG00000022670	NA	NA	NA	NA	Intergenic	L1_Canis1|LINE|L1	-	Repeat	Subtype	2.56e-08	0.439994
chr1_60285501	chr1	60285501	60286000	7	+	85863	ENSCAFG00000022670	NA	NA	NA	NA	Intergenic	(TG)n|Simple_repeat|Simple_repeat	-	Repeat	Subtype	2.84e-10	0.479388
chr1_60315001	chr1	60315001	60315500	8	+	72879	ENSCAFG00000038400	NA	NA	NA	ENSCAFG00000038400	intron (ENSCAFG00000038400, intron 1 of 1)	L1M4|LINE|L1	-	Repeat	Subtype	6.61e-06	0.372644
chr1_60315501	chr1	60315501	60316000	12	+	72379	ENSCAFG00000038400	NA	NA	NA	ENSCAFG00000038400	intron (ENSCAFG00000038400, intron 1 of 1)	(TA)n|Simple_repeat|Simple_repeat	-	Repeat	Subtype	0	0.432395
chr1_60431501	chr1	60431501	60432000	7	+	-43621	ENSCAFG00000038400	NA	NA	NA	NA	Intergenic	SINEC_Cf2|SINE|tRNA-Lys	-	Repeat	Subtype	6.22e-07	0.38641
chr1_60451001	chr1	60451001	60451500	6	+	-63121	ENSCAFG00000038400	NA	NA	NA	NA	Intergenic	L1M3e|LINE|L1	-	Repeat	Subtype	6.1e-09	0.409453
chr1_60511001	chr1	60511001	60511500	8	+	87746	ENSCAFG00000030746	NA	NA	NA	NA	Intergenic	Intergenic	-	Non-repeat	Subtype	0.116234	0.399391
chr1_60536001	chr1	60536001	60536500	7	+	62746	ENSCAFG00000030746	NA	NA	NA	NA	Intergenic	L1_Carn2|LINE|L1	-	Repeat	Subtype	0.00633134	0.36374
chr1_60541501	chr1	60541501	60542000	7	+	57246	ENSCAFG00000030746	NA	NA	NA	NA	Intergenic	Intergenic	-	Non-repeat	Subtype	0	0.385911
chr1_60576501	chr1	60576501	60577000	1	+	22246	ENSCAFG00000030746	NA	NA	NA	NA	Intergenic	L1_Carn3|LINE|L1	-	Repeat	Subtype	0	0.387039
chr1_60604501	chr1	60604501	60605000	4	+	-5754	ENSCAFG00000030746	NA	NA	NA	NA	Intergenic	Intergenic	-	Non-repeat	Subtype	6.72e-11	0.360829
chr1_60605501	chr1	60605501	60606000	2	+	-6754	ENSCAFG00000030746	NA	NA	NA	NA	Intergenic	Intergenic	-	Non-repeat	Subtype	4e-08	0.404278
chr1_60639501	chr1	60639501	60640000	9	+	12583	ENSCAFG00000027630	NA	NA	NA	NA	Intergenic	SINEC_Cf|SINE|tRNA-Lys	Shelf	Repeat	Subtype	5.53e-08	0.407554
chr1_60657001	chr1	60657001	60657500	10	+	30083	ENSCAFG00000027630	NA	NA	NA	NA	Intergenic	SINEC_Cf|SINE|tRNA-Lys	-	Repeat	Subtype	5.51e-09	0.353292
chr1_60681501	chr1	60681501	60682000	3	+	54583	ENSCAFG00000027630	NA	NA	NA	ENSCAFG00000000955	intron (ENSCAFG00000000955, intron 31 of 32)	Intergenic	-	Non-repeat	Subtype	1.15e-05	0.455168
chr1_60682001	chr1	60682001	60682500	11	+	55083	ENSCAFG00000027630	NA	NA	NA	ENSCAFG00000000955	intron (ENSCAFG00000000955, intron 31 of 32)	Intergenic	-	Non-repeat	Subtype	3.87e-10	0.474303
chr1_60726001	chr1	60726001	60726500	15	+	48921	ENSCAFG00000027875	NA	NA	NA	ENSCAFG00000000955	intron (ENSCAFG00000000955, intron 25 of 32)	SINEC_Cf|SINE|tRNA-Lys	-	Repeat	Subtype	1.69e-07	0.384987
chr1_60726501	chr1	60726501	60727000	8	+	48421	ENSCAFG00000027875	NA	NA	NA	ENSCAFG00000000955	intron (ENSCAFG00000000955, intron 25 of 32)	L1_Cf|LINE|L1	-	Repeat	Subtype	4.74e-09	0.385941
chr1_60798001	chr1	60798001	60798500	5	+	608	ENSCAFG00000000955	ENSCAFG00000000955	TBC1D32	protein-coding	ENSCAFG00000000955	intron (ENSCAFG00000000955, intron 1 of 4)	Intergenic	-	Non-repeat	Subtype	8.07e-10	0.612956
chr1_60818001	chr1	60818001	60818500	1	+	-19392	ENSCAFG00000000955	ENSCAFG00000000955	TBC1D32	protein-coding	ENSCAFG00000000955	intron (ENSCAFG00000000955, intron 15 of 32)	Intergenic	-	Non-repeat	Subtype	0.133699	0.422874
chr1_60890001	chr1	60890001	60890500	5	+	-51537	ENSCAFG00000000958	ENSCAFG00000000958	GJA1	protein-coding	NA	Intergenic	Intergenic	-	Non-repeat	Subtype	5.43e-06	0.336757
chr1_60890501	chr1	60890501	60891000	7	+	-51037	ENSCAFG00000000958	ENSCAFG00000000958	GJA1	protein-coding	NA	Intergenic	SINEC_c1|SINE|tRNA-Lys	-	Repeat	Subtype	6.64e-06	0.407849
chr1_61192001	chr1	61192001	61192500	11	+	-90664	ENSCAFG00000040286	NA	NA	NA	NA	Intergenic	L2a|LINE|L2	-	Repeat	Subtype	1.84e-09	0.364165
chr1_61392501	chr1	61392501	61393000	5	+	-48009	ENSCAFG00000038372	ENSCAFG00000038372	LOC106558802	ncRNA	NA	Intergenic	Intergenic	-	Non-repeat	Subtype	0.158552	0.348582
chr1_61402501	chr1	61402501	61403000	5	+	-58009	ENSCAFG00000038372	ENSCAFG00000038372	LOC106558802	ncRNA	NA	Intergenic	Intergenic	-	Non-repeat	Subtype	0	0.42517
chr1_61703001	chr1	61703001	61703500	4	+	-73279	ENSCAFG00000000969	ENSCAFG00000000969	HSF2	protein-coding	NA	Intergenic	MLT1E2-int|LTR|ERVL-MaLR	-	Repeat	Subtype	1.37e-07	0.351976
chr1_61750501	chr1	61750501	61751000	28	+	-25779	ENSCAFG00000000969	ENSCAFG00000000969	HSF2	protein-coding	NA	Intergenic	Intergenic	-	Non-repeat	Subtype	3.49e-08	0.336263
chr1_61783501	chr1	61783501	61784000	7	+	7221	ENSCAFG00000000969	ENSCAFG00000000969	HSF2	protein-coding	ENSCAFG00000000969	intron (ENSCAFG00000000969, intron 1 of 13)	L1M5|LINE|L1	-	Repeat	Subtype	0.0327808	0.401087
chr1_61786501	chr1	61786501	61787000	7	+	10221	ENSCAFG00000000969	ENSCAFG00000000969	HSF2	protein-coding	ENSCAFG00000000969	intron (ENSCAFG00000000969, intron 1 of 13)	L1MA9|LINE|L1	-	Repeat	Subtype	3.92e-09	0.438547
chr1_61850501	chr1	61850501	61851000	7	+	-20084	ENSCAFG00000000989	ENSCAFG00000000989	SERINC1	protein-coding	NA	Intergenic	SINEC_c2|SINE|tRNA-Lys	-	Repeat	Subtype	0.0244521	0.415061
chr1_61870001	chr1	61870001	61870500	7	+	-39584	ENSCAFG00000000989	ENSCAFG00000000989	SERINC1	protein-coding	NA	Intergenic	L1_Canis1|LINE|L1	-	Repeat	Subtype	1.44e-10	0.345269
chr1_61881001	chr1	61881001	61881500	11	+	-50584	ENSCAFG00000000989	ENSCAFG00000000989	SERINC1	protein-coding	NA	Intergenic	SINEC_Cf|SINE|tRNA-Lys	-	Repeat	Subtype	6.01e-08	0.457954
chr1_61943501	chr1	61943501	61944000	37	+	-16603	ENSCAFG00000033646	NA	NA	NA	NA	Intergenic	Intergenic	CpG Island	Non-repeat	Subtype	0.00539693	0.409405
chr1_61951001	chr1	61951001	61951500	11	+	-9103	ENSCAFG00000033646	NA	NA	NA	NA	Intergenic	Intergenic	-	Non-repeat	Subtype	1.05e-06	0.525786
chr1_61981001	chr1	61981001	61981500	7	+	20897	ENSCAFG00000033646	NA	NA	NA	NA	Intergenic	ERVL-B4-int|LTR|ERVL	-	Repeat	Subtype	0.0608255	0.40206
chr1_62021501	chr1	62021501	62022000	8	+	-4649	ENSCAFG00000029950	ENSCAFG00000029950	PKIB	protein-coding	NA	Intergenic	(TTTA)n|Simple_repeat|Simple_repeat	-	Repeat	Subtype	8.06e-09	0.421726
chr1_62071501	chr1	62071501	62072000	7	+	-12806	ENSCAFG00000000996	ENSCAFG00000000996	FABP7	protein-coding	NA	Intergenic	Intergenic	-	Non-repeat	Subtype	0	0.399877
chr1_62112001	chr1	62112001	62112500	10	+	20130	ENSCAFG00000001002	ENSCAFG00000001002	SMPDL3A	protein-coding	NA	Intergenic	Intergenic	-	Non-repeat	Subtype	5.37e-08	0.575246
chr1_62132501	chr1	62132501	62133000	8	+	40630	ENSCAFG00000001002	ENSCAFG00000001002	SMPDL3A	protein-coding	NA	Intergenic	Intergenic	-	Non-repeat	Subtype	4.77e-10	0.518276
chr1_62136001	chr1	62136001	62136500	8	+	44130	ENSCAFG00000001002	ENSCAFG00000001002	SMPDL3A	protein-coding	NA	Intergenic	Intergenic	-	Non-repeat	Subtype	1.85e-08	0.403396
chr1_62212501	chr1	62212501	62213000	2	+	-4692	ENSCAFG00000001006	ENSCAFG00000001006	CLVS2	protein-coding	NA	Intergenic	MER5A|DNA|hAT-Charlie	Shelf	Repeat	Subtype	0	0.531251
chr1_62221501	chr1	62221501	62222000	3	+	4308	ENSCAFG00000001006	ENSCAFG00000001006	CLVS2	protein-coding	ENSCAFG00000001006	intron (ENSCAFG00000001006, intron 1 of 4)	Intergenic	Shelf	Non-repeat	Subtype	2.07e-06	0.376513
chr1_62222001	chr1	62222001	62222500	11	+	4808	ENSCAFG00000001006	ENSCAFG00000001006	CLVS2	protein-coding	ENSCAFG00000001006	intron (ENSCAFG00000001006, intron 1 of 4)	Intergenic	-	Non-repeat	Subtype	0	0.393516
chr1_62599001	chr1	62599001	62599500	6	+	163401	ENSCAFG00000001016	ENSCAFG00000001016	TRDN	protein-coding	ENSCAFG00000001016	intron (ENSCAFG00000001016, intron 10 of 38)	intron (NM_001003154, intron 10 of 38)	-	Non-repeat	Subtype	5.1e-09	0.430036
chr1_62622501	chr1	62622501	62623000	5	+	139901	ENSCAFG00000001016	ENSCAFG00000001016	TRDN	protein-coding	ENSCAFG00000001016	intron (ENSCAFG00000001016, intron 9 of 39)	intron (NM_001003154, intron 9 of 38)	-	Non-repeat	Subtype	0	0.369902
chr1_62682001	chr1	62682001	62682500	15	+	80401	ENSCAFG00000001016	ENSCAFG00000001016	TRDN	protein-coding	ENSCAFG00000001016	intron (ENSCAFG00000001016, intron 4 of 39)	L1_Cf|LINE|L1	-	Repeat	Subtype	2.97e-08	0.456749
chr1_62682501	chr1	62682501	62683000	53	+	79901	ENSCAFG00000001016	ENSCAFG00000001016	TRDN	protein-coding	ENSCAFG00000001016	intron (ENSCAFG00000001016, intron 4 of 39)	L1_Cf|LINE|L1	-	Repeat	Subtype	0.00342361	0.640387
chr1_62687501	chr1	62687501	62688000	3	+	74901	ENSCAFG00000001016	ENSCAFG00000001016	TRDN	protein-coding	ENSCAFG00000001016	intron (ENSCAFG00000001016, intron 4 of 39)	intron (NM_001003154, intron 4 of 38)	-	Non-repeat	Subtype	0	0.515264
chr1_62688001	chr1	62688001	62688500	10	+	74401	ENSCAFG00000001016	ENSCAFG00000001016	TRDN	protein-coding	ENSCAFG00000001016	intron (ENSCAFG00000001016, intron 4 of 39)	intron (NM_001003154, intron 4 of 38)	-	Non-repeat	Subtype	3.65e-06	0.416409
chr1_62692001	chr1	62692001	62692500	1	+	70401	ENSCAFG00000001016	ENSCAFG00000001016	TRDN	protein-coding	ENSCAFG00000001016	intron (ENSCAFG00000001016, intron 4 of 39)	Charlie2a|DNA|hAT-Charlie	-	Repeat	Subtype	0.0547891	0.452984
chr1_62693001	chr1	62693001	62693500	14	+	69401	ENSCAFG00000001016	ENSCAFG00000001016	TRDN	protein-coding	ENSCAFG00000001016	intron (ENSCAFG00000001016, intron 4 of 39)	intron (NM_001003154, intron 4 of 38)	-	Non-repeat	Subtype	0.00437863	0.375028
chr1_62770001	chr1	62770001	62770500	6	+	-7599	ENSCAFG00000001016	ENSCAFG00000001016	TRDN	protein-coding	NA	Intergenic	Intergenic	-	Non-repeat	Subtype	0.098452	0.382876
chr1_62818001	chr1	62818001	62818500	5	+	16387	ENSCAFG00000032971	NA	NA	NA	NA	Intergenic	HAL1ME|LINE|L1	-	Repeat	Subtype	0.167953	0.397385
chr1_62822501	chr1	62822501	62823000	9	+	20887	ENSCAFG00000032971	NA	NA	NA	NA	Intergenic	L1MCc|LINE|L1	-	Repeat	Subtype	1.23e-06	0.429271
chr1_62895001	chr1	62895001	62895500	7	+	-3036	ENSCAFG00000037261	NA	NA	NA	NA	Intergenic	SINEC_Cf|SINE|tRNA-Lys	-	Repeat	Subtype	0.120793	0.467794
chr1_62917001	chr1	62917001	62917500	11	+	18964	ENSCAFG00000037261	NA	NA	NA	NA	Intergenic	Intergenic	-	Non-repeat	Subtype	6.3e-08	0.50933
chr1_63008001	chr1	63008001	63008500	6	+	-16668	ENSCAFG00000040472	NA	NA	NA	NA	Intergenic	L3|LINE|CR1	-	Repeat	Subtype	1.67e-08	0.393337
chr1_63008501	chr1	63008501	63009000	6	+	-16168	ENSCAFG00000040472	NA	NA	NA	NA	Intergenic	L3|LINE|CR1	-	Repeat	Subtype	0	0.463115
chr1_63024001	chr1	63024001	63024500	3	+	-668	ENSCAFG00000040472	NA	NA	NA	ENSCAFG00000040472	promoter-TSS (ENSCAFG00000040472)	MER103C|DNA|hAT-Charlie	-	Repeat	Subtype	1.03e-07	0.361502
chr1_63167501	chr1	63167501	63168000	4	+	142832	ENSCAFG00000040472	NA	NA	NA	NA	Intergenic	Intergenic	-	Non-repeat	Subtype	0.150343	0.444649
chr1_63261501	chr1	63261501	63262000	4	+	236832	ENSCAFG00000040472	NA	NA	NA	NA	Intergenic	Intergenic	-	Non-repeat	Subtype	2.44e-08	0.527674
chr1_63379501	chr1	63379501	63380000	9	+	-182458	ENSCAFG00000001026	NA	NA	NA	NA	Intergenic	SINEC_Cf|SINE|tRNA-Lys	-	Repeat	Subtype	1.87e-08	0.340965
chr1_63452001	chr1	63452001	63452500	2	+	-109958	ENSCAFG00000001026	NA	NA	NA	NA	Intergenic	Intergenic	-	Non-repeat	Subtype	0	0.352488
chr1_63473001	chr1	63473001	63473500	11	+	-88958	ENSCAFG00000001026	NA	NA	NA	NA	Intergenic	SINEC_Cf|SINE|tRNA-Lys	-	Repeat	Subtype	0	0.523742
chr1_63577501	chr1	63577501	63578000	4	+	15542	ENSCAFG00000001026	NA	NA	NA	ENSCAFG00000001026	intron (ENSCAFG00000001026, intron 1 of 4)	Intergenic	-	Non-repeat	Subtype	4.34e-08	0.408457
chr1_63636501	chr1	63636501	63637000	9	+	74542	ENSCAFG00000001026	NA	NA	NA	ENSCAFG00000001026	intron (ENSCAFG00000001026, intron 1 of 4)	Intergenic	-	Non-repeat	Subtype	0.0348602	0.364103
chr1_63638501	chr1	63638501	63639000	1	+	76542	ENSCAFG00000001026	NA	NA	NA	ENSCAFG00000001026	intron (ENSCAFG00000001026, intron 1 of 4)	Intergenic	-	Non-repeat	Subtype	1.31e-07	0.497281
chr1_63693001	chr1	63693001	63693500	11	+	131042	ENSCAFG00000001026	NA	NA	NA	ENSCAFG00000001026	intron (ENSCAFG00000001026, intron 2 of 4)	Intergenic	-	Non-repeat	Subtype	1.53e-09	0.411671
chr1_63693501	chr1	63693501	63694000	11	+	131542	ENSCAFG00000001026	NA	NA	NA	ENSCAFG00000001026	intron (ENSCAFG00000001026, intron 2 of 4)	Intergenic	-	Non-repeat	Subtype	0.0171438	0.341227
chr1_63697501	chr1	63697501	63698000	13	+	135542	ENSCAFG00000001026	NA	NA	NA	ENSCAFG00000001026	intron (ENSCAFG00000001026, intron 2 of 4)	Intergenic	-	Non-repeat	Subtype	2.98e-08	0.511988
chr1_63748501	chr1	63748501	63749000	14	+	186542	ENSCAFG00000001026	NA	NA	NA	ENSCAFG00000001026	intron (ENSCAFG00000001026, intron 2 of 4)	L3|LINE|CR1	-	Repeat	Subtype	2.69e-08	0.389706
chr1_63749001	chr1	63749001	63749500	9	+	187042	ENSCAFG00000001026	NA	NA	NA	ENSCAFG00000001026	intron (ENSCAFG00000001026, intron 2 of 4)	Intergenic	-	Non-repeat	Subtype	1.14e-07	0.571015
chr1_63788001	chr1	63788001	63788500	6	+	226042	ENSCAFG00000001026	NA	NA	NA	ENSCAFG00000001026	intron (ENSCAFG00000001026, intron 2 of 4)	Intergenic	-	Non-repeat	Subtype	0	0.360499
chr1_63807501	chr1	63807501	63808000	6	+	-234460	ENSCAFG00000001028	NA	NA	NA	ENSCAFG00000001026	intron (ENSCAFG00000001026, intron 2 of 4)	Intergenic	-	Non-repeat	Subtype	0.0423082	0.339808
chr1_63814501	chr1	63814501	63815000	8	+	-227460	ENSCAFG00000001028	NA	NA	NA	ENSCAFG00000001026	intron (ENSCAFG00000001026, intron 2 of 4)	Intergenic	-	Non-repeat	Subtype	0	0.372113
chr1_63855501	chr1	63855501	63856000	5	+	-186460	ENSCAFG00000001028	NA	NA	NA	NA	Intergenic	Intergenic	-	Non-repeat	Subtype	0.0276291	0.433493
chr1_63893001	chr1	63893001	63893500	14	+	-148960	ENSCAFG00000001028	NA	NA	NA	NA	Intergenic	Intergenic	-	Non-repeat	Subtype	5.71e-07	0.391521
chr1_63911001	chr1	63911001	63911500	12	+	-130960	ENSCAFG00000001028	NA	NA	NA	NA	Intergenic	SINEC_Cf|SINE|tRNA-Lys	-	Repeat	Subtype	8.84e-09	0.443162
chr1_63915001	chr1	63915001	63915500	11	+	-126960	ENSCAFG00000001028	NA	NA	NA	NA	Intergenic	Intergenic	-	Non-repeat	Subtype	0.0381767	0.429208
chr1_64100501	chr1	64100501	64101000	5	+	58540	ENSCAFG00000001028	NA	NA	NA	NA	Intergenic	Intergenic	-	Non-repeat	Subtype	0.00449845	0.462772
chr1_64107001	chr1	64107001	64107500	5	+	65040	ENSCAFG00000001028	NA	NA	NA	NA	Intergenic	Intergenic	-	Non-repeat	Subtype	6.66e-11	0.36601
chr1_64152501	chr1	64152501	64153000	3	+	-31009	ENSCAFG00000001029	ENSCAFG00000001029	TPD52L1	protein-coding	NA	Intergenic	A-rich|Low_complexity|Low_complexity	Shore	Repeat	Subtype	5.88e-09	0.562068
chr1_64154001	chr1	64154001	64154500	31	+	-29509	ENSCAFG00000001029	ENSCAFG00000001029	TPD52L1	protein-coding	NA	Intergenic	CpG	CpG Island	Non-repeat	Subtype	8.78e-07	0.38184
chr1_64184001	chr1	64184001	64184500	5	+	491	ENSCAFG00000001029	ENSCAFG00000001029	TPD52L1	protein-coding	ENSCAFG00000001029	intron (ENSCAFG00000001029, intron 2 of 7)	Intergenic	-	Non-repeat	Subtype	0	0.469355
chr1_64236001	chr1	64236001	64236500	2	+	11197	ENSCAFG00000001030	NA	NA	NA	ENSCAFG00000001030	intron (ENSCAFG00000001030, intron 5 of 6)	MLT1C|LTR|ERVL-MaLR	-	Repeat	Subtype	9.49e-09	0.339792
chr1_64240001	chr1	64240001	64240500	2	+	7197	ENSCAFG00000001030	NA	NA	NA	ENSCAFG00000001030	intron (ENSCAFG00000001030, intron 4 of 6)	Intergenic	Shore	Non-repeat	Subtype	2.7e-08	0.380358
chr1_64280501	chr1	64280501	64281000	1	+	-21116	ENSCAFG00000027742	NA	NA	NA	NA	Intergenic	L1_Carn7|LINE|L1	-	Repeat	Subtype	0	0.598748
chr1_64281001	chr1	64281001	64281500	8	+	-21616	ENSCAFG00000027742	NA	NA	NA	NA	Intergenic	L1_Carn7|LINE|L1	-	Repeat	Subtype	0.00718174	0.459923
chr1_64286001	chr1	64286001	64286500	2	+	-26616	ENSCAFG00000027742	NA	NA	NA	NA	Intergenic	L2a|LINE|L2	-	Repeat	Subtype	4.9e-09	0.573837
chr1_64288501	chr1	64288501	64289000	3	+	-29116	ENSCAFG00000027742	NA	NA	NA	NA	Intergenic	Intergenic	-	Non-repeat	Subtype	0	0.345533
chr1_64317001	chr1	64317001	64317500	5	+	-57616	ENSCAFG00000027742	NA	NA	NA	NA	Intergenic	Intergenic	-	Non-repeat	Subtype	1.21e-09	0.360521
chr1_64317501	chr1	64317501	64318000	5	+	-58116	ENSCAFG00000027742	NA	NA	NA	NA	Intergenic	Intergenic	-	Non-repeat	Subtype	2.1e-08	0.506623
chr1_64346001	chr1	64346001	64346500	12	+	-86616	ENSCAFG00000027742	NA	NA	NA	NA	Intergenic	Intergenic	-	Non-repeat	Subtype	0.116977	0.498924
chr1_64407501	chr1	64407501	64408000	2	+	33108	ENSCAFG00000035397	NA	NA	NA	ENSCAFG00000035397	intron (ENSCAFG00000035397, intron 1 of 1)	MLT1A0|LTR|ERVL-MaLR	-	Repeat	Subtype	0.0646134	0.393551
chr1_64457501	chr1	64457501	64458000	7	+	-16892	ENSCAFG00000035397	NA	NA	NA	NA	Intergenic	SINEC_a1|SINE|tRNA-Lys	-	Repeat	Subtype	1.4e-09	0.419427
chr1_64513501	chr1	64513501	64514000	13	+	-72892	ENSCAFG00000035397	NA	NA	NA	NA	Intergenic	Intergenic	-	Non-repeat	Subtype	0	0.519449
chr1_64514001	chr1	64514001	64514500	8	+	-73392	ENSCAFG00000035397	NA	NA	NA	NA	Intergenic	Intergenic	-	Non-repeat	Subtype	4.25e-08	0.512136
chr1_64564001	chr1	64564001	64564500	4	+	-31599	ENSCAFG00000033775	NA	NA	NA	NA	Intergenic	LTR16A|LTR|ERVL	-	Repeat	Subtype	8.65e-08	0.363203
chr1_64629501	chr1	64629501	64630000	19	+	-3066	ENSCAFG00000032212	NA	NA	NA	NA	Intergenic	Intergenic	CpG Island	Non-repeat	Subtype	0	0.346619
chr1_64637001	chr1	64637001	64637500	8	+	4434	ENSCAFG00000032212	NA	NA	NA	ENSCAFG00000032212	intron (ENSCAFG00000032212, intron 3 of 3)	Intergenic	Shore	Non-repeat	Subtype	0.0846622	0.474505
chr1_64714001	chr1	64714001	64714500	3	+	24719	ENSCAFG00000001047	ENSCAFG00000001047	NCOA7	protein-coding	ENSCAFG00000001047	intron (ENSCAFG00000001047, intron 1 of 15)	Intergenic	Shore	Non-repeat	Subtype	1.01e-07	0.353029
chr1_64734501	chr1	64734501	64735000	10	+	45219	ENSCAFG00000001047	ENSCAFG00000001047	NCOA7	protein-coding	ENSCAFG00000001047	intron (ENSCAFG00000001047, intron 1 of 15)	Intergenic	-	Non-repeat	Subtype	0.161278	0.361035
chr1_64778001	chr1	64778001	64778500	8	+	45834	ENSCAFG00000035243	NA	NA	NA	ENSCAFG00000001047	intron (ENSCAFG00000001047, intron 9 of 15)	Intergenic	-	Non-repeat	Subtype	0.135356	0.388201
chr1_64785001	chr1	64785001	64785500	19	+	38834	ENSCAFG00000035243	NA	NA	NA	ENSCAFG00000001047	intron (ENSCAFG00000001047, intron 9 of 15)	CpG	CpG Island	Non-repeat	Subtype	0	0.409509
chr1_64787501	chr1	64787501	64788000	13	+	36334	ENSCAFG00000035243	NA	NA	NA	ENSCAFG00000001047	intron (ENSCAFG00000001047, intron 9 of 15)	Intergenic	Shelf	Non-repeat	Subtype	0.0568125	0.517329
chr1_64813001	chr1	64813001	64813500	6	+	10834	ENSCAFG00000035243	NA	NA	NA	ENSCAFG00000001047	intron (ENSCAFG00000001047, intron 15 of 15)	Intergenic	-	Non-repeat	Subtype	1.12e-08	0.391133
chr1_64846001	chr1	64846001	64846500	3	+	11477	ENSCAFG00000001052	ENSCAFG00000001052	HINT3	protein-coding	ENSCAFG00000001052	intron (ENSCAFG00000001052, intron 3 of 3)	Intergenic	-	Non-repeat	Subtype	3.25e-10	0.344321
chr1_64854501	chr1	64854501	64855000	1	+	-13296	ENSCAFG00000001057	ENSCAFG00000001057	TRMT11	protein-coding	NA	Intergenic	Intergenic	-	Non-repeat	Subtype	1.47e-06	0.468595
chr1_64855001	chr1	64855001	64855500	12	+	-12796	ENSCAFG00000001057	ENSCAFG00000001057	TRMT11	protein-coding	NA	Intergenic	SINEC_Cf|SINE|tRNA-Lys	-	Repeat	Subtype	0	0.396416
chr1_64855501	chr1	64855501	64856000	3	+	-12296	ENSCAFG00000001057	ENSCAFG00000001057	TRMT11	protein-coding	NA	Intergenic	Intergenic	-	Non-repeat	Subtype	0	0.492506
chr1_64924001	chr1	64924001	64924500	8	+	-31081	ENSCAFG00000001059	NA	NA	NA	NA	Intergenic	Intergenic	-	Non-repeat	Subtype	0	0.395578
chr1_64951001	chr1	64951001	64951500	9	+	-58081	ENSCAFG00000001059	NA	NA	NA	NA	Intergenic	ERVL-E-int|LTR|ERVL	-	Repeat	Subtype	2.03e-09	0.363969
chr1_65025501	chr1	65025501	65026000	1	+	-132581	ENSCAFG00000001059	NA	NA	NA	NA	Intergenic	(TA)n|Simple_repeat|Simple_repeat	-	Repeat	Subtype	0	0.614543
chr1_65026001	chr1	65026001	65026500	10	+	-133081	ENSCAFG00000001059	NA	NA	NA	NA	Intergenic	Intergenic	-	Non-repeat	Subtype	6.05e-09	0.55689
chr1_65205501	chr1	65205501	65206000	11	+	21635	ENSCAFG00000028105	NA	NA	NA	NA	Intergenic	L1_Cf|LINE|L1	-	Repeat	Subtype	0	0.413656
chr1_65319501	chr1	65319501	65320000	8	+	135635	ENSCAFG00000028105	NA	NA	NA	NA	Intergenic	Intergenic	-	Non-repeat	Subtype	6.38e-08	0.478423
chr1_65379001	chr1	65379001	65379500	12	+	195135	ENSCAFG00000028105	NA	NA	NA	NA	Intergenic	SINEC_a2|SINE|tRNA-Lys	-	Repeat	Subtype	6.73e-10	0.400485
chr1_65423001	chr1	65423001	65423500	7	+	-167507	ENSCAFG00000001064	NA	NA	NA	NA	Intergenic	L1M2|LINE|L1	-	Repeat	Subtype	0.146976	0.364526
chr1_65566501	chr1	65566501	65567000	10	+	-24007	ENSCAFG00000001064	NA	NA	NA	NA	Intergenic	Intergenic	-	Non-repeat	Subtype	4.47e-10	0.357924
chr1_65573501	chr1	65573501	65574000	10	+	-17007	ENSCAFG00000001064	NA	NA	NA	NA	Intergenic	(TCTA)n|Simple_repeat|Simple_repeat	-	Repeat	Subtype	1.23e-08	0.533235
chr1_65616001	chr1	65616001	65616500	8	+	25493	ENSCAFG00000001064	NA	NA	NA	NA	Intergenic	BLACKJACK|DNA|hAT-Blackjack	-	Repeat	Subtype	2.08e-08	0.400934
chr1_65620001	chr1	65620001	65620500	1	+	29493	ENSCAFG00000001064	NA	NA	NA	NA	Intergenic	SINEC_c1|SINE|tRNA-Lys	-	Repeat	Subtype	0	0.391662
chr1_65705501	chr1	65705501	65706000	11	+	14361	ENSCAFG00000035228	NA	NA	NA	NA	Intergenic	L1MEg|LINE|L1	-	Repeat	Subtype	2.22e-08	0.355211
chr1_65706001	chr1	65706001	65706500	2	+	13861	ENSCAFG00000035228	NA	NA	NA	NA	Intergenic	L1MEg|LINE|L1	-	Repeat	Subtype	5.86e-07	0.469291
chr1_65832001	chr1	65832001	65832500	6	+	-20679	ENSCAFG00000030574	NA	NA	NA	NA	Intergenic	(TA)n|Simple_repeat|Simple_repeat	-	Repeat	Subtype	0.00543885	0.343456
chr1_65902001	chr1	65902001	65902500	2	+	43462	ENSCAFG00000001067	ENSCAFG00000001067	RSPO3	protein-coding	ENSCAFG00000001067	intron (ENSCAFG00000001067, intron 4 of 5)	Intergenic	-	Non-repeat	Subtype	1.58e-08	0.386706
chr1_65970501	chr1	65970501	65971000	9	+	-17798	ENSCAFG00000001068	ENSCAFG00000001068	RNF146	protein-coding	NA	Intergenic	L1MEc|LINE|L1	-	Repeat	Subtype	4.5e-06	0.339126
chr1_65992501	chr1	65992501	65993000	1	+	4202	ENSCAFG00000001068	ENSCAFG00000001068	RNF146	protein-coding	ENSCAFG00000001068	intron (ENSCAFG00000001068, intron 1 of 2)	Intergenic	Shelf	Non-repeat	Subtype	0	0.457628
chr1_65997001	chr1	65997001	65997500	4	+	8702	ENSCAFG00000001068	ENSCAFG00000001068	RNF146	protein-coding	ENSCAFG00000001068	intron (ENSCAFG00000001068, intron 1 of 2)	L1MB4|LINE|L1	-	Repeat	Subtype	0	0.463275
chr1_66029501	chr1	66029501	66030000	5	+	28056	ENSCAFG00000001069	ENSCAFG00000001069	ECHDC1	protein-coding	ENSCAFG00000001069	intron (ENSCAFG00000001069, intron 5 of 5)	SINEC_b1|SINE|tRNA-Lys	-	Repeat	Subtype	0	0.434367
chr1_66033501	chr1	66033501	66034000	4	+	24056	ENSCAFG00000001069	ENSCAFG00000001069	ECHDC1	protein-coding	ENSCAFG00000001069	intron (ENSCAFG00000001069, intron 5 of 5)	Intergenic	-	Non-repeat	Subtype	0	0.445419
chr1_66091501	chr1	66091501	66092000	10	+	-18394	ENSCAFG00000035470	NA	NA	NA	NA	Intergenic	MER31-int|LTR|ERV1	-	Repeat	Subtype	1.02e-05	0.494872
chr1_66172001	chr1	66172001	66172500	11	+	-29177	ENSCAFG00000032758	ENSCAFG00000032758	KIAA0408	protein-coding	ENSCAFG00000001071	intron (ENSCAFG00000001071, intron 3 of 5)	Intergenic	-	Non-repeat	Subtype	0.0122626	0.387976
chr1_66202001	chr1	66202001	66202500	8	+	5136	ENSCAFG00000001071	ENSCAFG00000001071	SOGA3	protein-coding	ENSCAFG00000001071	intron (ENSCAFG00000001071, intron 2 of 5)	SINEC_Cf|SINE|tRNA-Lys	Shore	Repeat	Subtype	0	0.513737
chr1_66229501	chr1	66229501	66230000	6	+	-22364	ENSCAFG00000001071	ENSCAFG00000001071	SOGA3	protein-coding	NA	Intergenic	Intergenic	-	Non-repeat	Subtype	4.92e-10	0.496241
chr1_66273501	chr1	66273501	66274000	1	+	3191	ENSCAFG00000001072	ENSCAFG00000001072	C1H6orf58	protein-coding	ENSCAFG00000001072	intron (ENSCAFG00000001072, intron 2 of 4)	Intergenic	-	Non-repeat	Subtype	0	0.41324
chr1_66385501	chr1	66385501	66386000	11	+	-46739	ENSCAFG00000020818	NA	NA	NA	ENSCAFG00000001078	intron (ENSCAFG00000001078, intron 4 of 5)	Intergenic	-	Non-repeat	Subtype	9.31e-08	0.33847
chr1_66386001	chr1	66386001	66386500	3	+	-46239	ENSCAFG00000020818	NA	NA	NA	ENSCAFG00000001078	intron (ENSCAFG00000001078, intron 4 of 5)	Intergenic	-	Non-repeat	Subtype	0.129755	0.360173
chr1_66386501	chr1	66386501	66387000	8	+	-45739	ENSCAFG00000020818	NA	NA	NA	ENSCAFG00000001078	intron (ENSCAFG00000001078, intron 4 of 5)	Intergenic	-	Non-repeat	Subtype	0.034839	0.508664
chr1_66400501	chr1	66400501	66401000	7	+	-31739	ENSCAFG00000020818	NA	NA	NA	ENSCAFG00000001078	intron (ENSCAFG00000001078, intron 4 of 5)	SINEC_a1|SINE|tRNA-Lys	-	Repeat	Subtype	0.0703423	0.407753
chr1_66409501	chr1	66409501	66410000	7	+	-22739	ENSCAFG00000020818	NA	NA	NA	ENSCAFG00000001078	intron (ENSCAFG00000001078, intron 4 of 5)	Intergenic	-	Non-repeat	Subtype	0	0.357703
chr1_66410001	chr1	66410001	66410500	3	+	-22239	ENSCAFG00000020818	NA	NA	NA	ENSCAFG00000001078	intron (ENSCAFG00000001078, intron 4 of 5)	Intergenic	-	Non-repeat	Subtype	6.35e-08	0.455477
chr1_66478001	chr1	66478001	66478500	3	+	45761	ENSCAFG00000020818	NA	NA	NA	ENSCAFG00000001078	intron (ENSCAFG00000001078, intron 2 of 5)	Intergenic	-	Non-repeat	Subtype	2.56e-09	0.437883
chr1_66517001	chr1	66517001	66517500	7	+	23040	ENSCAFG00000001078	ENSCAFG00000001078	THEMIS	protein-coding	ENSCAFG00000001078	intron (ENSCAFG00000001078, intron 1 of 5)	Intergenic	Shore	Non-repeat	Subtype	0	0.425493
chr1_66584501	chr1	66584501	66585000	28	+	-44460	ENSCAFG00000001078	ENSCAFG00000001078	THEMIS	protein-coding	NA	Intergenic	Intergenic	-	Non-repeat	Subtype	0.0139637	0.430788
chr1_66585501	chr1	66585501	66586000	8	+	-45460	ENSCAFG00000001078	ENSCAFG00000001078	THEMIS	protein-coding	NA	Intergenic	Intergenic	-	Non-repeat	Subtype	1.79e-09	0.388667
chr1_66592501	chr1	66592501	66593000	10	+	-52460	ENSCAFG00000001078	ENSCAFG00000001078	THEMIS	protein-coding	NA	Intergenic	Charlie8|DNA|hAT-Charlie	-	Repeat	Subtype	1.82e-10	0.54047
chr1_66593001	chr1	66593001	66593500	7	+	-52960	ENSCAFG00000001078	ENSCAFG00000001078	THEMIS	protein-coding	NA	Intergenic	tRNA-Lys-AAG|tRNA|tRNA	-	Non-repeat	Subtype	0	0.358926
chr1_66631001	chr1	66631001	66631500	10	+	-90960	ENSCAFG00000001078	ENSCAFG00000001078	THEMIS	protein-coding	ENSCAFG00000001101	intron (ENSCAFG00000001101, intron 15 of 30)	L2c|LINE|L2	-	Repeat	Subtype	0.0201195	0.428905
chr1_66702501	chr1	66702501	66703000	10	+	-162460	ENSCAFG00000001078	ENSCAFG00000001078	THEMIS	protein-coding	ENSCAFG00000001101	intron (ENSCAFG00000001101, intron 10 of 28)	SINEC_c2|SINE|tRNA-Lys	Shelf	Repeat	Subtype	0.0468398	0.487807
chr1_66754501	chr1	66754501	66755000	5	+	-214460	ENSCAFG00000001078	ENSCAFG00000001078	THEMIS	protein-coding	ENSCAFG00000001101	intron (ENSCAFG00000001101, intron 6 of 28)	Intergenic	-	Non-repeat	Subtype	1.78e-08	0.380692
chr1_66761001	chr1	66761001	66761500	8	+	-220960	ENSCAFG00000001078	ENSCAFG00000001078	THEMIS	protein-coding	ENSCAFG00000001101	intron (ENSCAFG00000001101, intron 6 of 28)	Intergenic	-	Non-repeat	Subtype	1.69e-08	0.45815
chr1_66776001	chr1	66776001	66776500	10	+	-235960	ENSCAFG00000001078	ENSCAFG00000001078	THEMIS	protein-coding	ENSCAFG00000001101	intron (ENSCAFG00000001101, intron 6 of 28)	Intergenic	-	Non-repeat	Subtype	0	0.351309
chr1_66779501	chr1	66779501	66780000	7	+	-239460	ENSCAFG00000001078	ENSCAFG00000001078	THEMIS	protein-coding	ENSCAFG00000001101	intron (ENSCAFG00000001101, intron 6 of 28)	MER5C|DNA|hAT-Charlie	-	Repeat	Subtype	2.23e-08	0.42751
chr1_66810001	chr1	66810001	66810500	4	+	212381	ENSCAFG00000001101	ENSCAFG00000001101	PTPRK	protein-coding	ENSCAFG00000001101	intron (ENSCAFG00000001101, intron 6 of 28)	Intergenic	-	Non-repeat	Subtype	0	0.374026
chr1_66818001	chr1	66818001	66818500	2	+	204381	ENSCAFG00000001101	ENSCAFG00000001101	PTPRK	protein-coding	ENSCAFG00000001101	intron (ENSCAFG00000001101, intron 6 of 28)	Intergenic	-	Non-repeat	Subtype	0.171186	0.346381
chr1_66824001	chr1	66824001	66824500	11	+	198381	ENSCAFG00000001101	ENSCAFG00000001101	PTPRK	protein-coding	ENSCAFG00000001101	intron (ENSCAFG00000001101, intron 6 of 28)	Intergenic	-	Non-repeat	Subtype	2.04e-08	0.372518
chr1_66906001	chr1	66906001	66906500	7	+	116381	ENSCAFG00000001101	ENSCAFG00000001101	PTPRK	protein-coding	ENSCAFG00000001101	intron (ENSCAFG00000001101, intron 2 of 28)	Intergenic	-	Non-repeat	Subtype	0	0.545736
chr1_66910001	chr1	66910001	66910500	8	+	112381	ENSCAFG00000001101	ENSCAFG00000001101	PTPRK	protein-coding	ENSCAFG00000001101	intron (ENSCAFG00000001101, intron 2 of 28)	Intergenic	-	Non-repeat	Subtype	0	0.365391
chr1_66910501	chr1	66910501	66911000	2	+	111881	ENSCAFG00000001101	ENSCAFG00000001101	PTPRK	protein-coding	ENSCAFG00000001101	intron (ENSCAFG00000001101, intron 2 of 28)	Intergenic	-	Non-repeat	Subtype	6.53e-09	0.50804
chr1_66933501	chr1	66933501	66934000	30	+	88881	ENSCAFG00000001101	ENSCAFG00000001101	PTPRK	protein-coding	ENSCAFG00000001101	intron (ENSCAFG00000001101, intron 2 of 28)	Intergenic	CpG Island	Non-repeat	Subtype	1.13e-08	0.346126
chr1_66958501	chr1	66958501	66959000	8	+	63881	ENSCAFG00000001101	ENSCAFG00000001101	PTPRK	protein-coding	ENSCAFG00000001101	intron (ENSCAFG00000001101, intron 1 of 28)	Intergenic	Shelf	Non-repeat	Subtype	1.61e-10	0.380893
chr1_66977001	chr1	66977001	66977500	18	+	45381	ENSCAFG00000001101	ENSCAFG00000001101	PTPRK	protein-coding	ENSCAFG00000001101	intron (ENSCAFG00000001101, intron 1 of 28)	Tigger6a|DNA|TcMar-Tigger	-	Repeat	Subtype	0.0776829	0.408213
chr1_66977501	chr1	66977501	66978000	4	+	44881	ENSCAFG00000001101	ENSCAFG00000001101	PTPRK	protein-coding	ENSCAFG00000001101	intron (ENSCAFG00000001101, intron 1 of 28)	Intergenic	-	Non-repeat	Subtype	2.52e-08	0.409403
chr1_67059501	chr1	67059501	67060000	12	+	-37119	ENSCAFG00000001101	ENSCAFG00000001101	PTPRK	protein-coding	NA	Intergenic	MIRb|SINE|MIR	-	Repeat	Subtype	3.55e-07	0.461895
chr1_67060001	chr1	67060001	67060500	24	+	-37619	ENSCAFG00000001101	ENSCAFG00000001101	PTPRK	protein-coding	NA	Intergenic	Intergenic	-	Non-repeat	Subtype	0.0457097	0.402752
chr1_67071001	chr1	67071001	67071500	1	+	-48619	ENSCAFG00000001101	ENSCAFG00000001101	PTPRK	protein-coding	NA	Intergenic	Intergenic	-	Non-repeat	Subtype	2.24e-08	0.382208
chr1_67071501	chr1	67071501	67072000	9	+	-49119	ENSCAFG00000001101	ENSCAFG00000001101	PTPRK	protein-coding	NA	Intergenic	Intergenic	-	Non-repeat	Subtype	0	0.419854
chr1_67078001	chr1	67078001	67078500	36	+	-55619	ENSCAFG00000001101	ENSCAFG00000001101	PTPRK	protein-coding	NA	Intergenic	CpG	CpG Island	Non-repeat	Subtype	0.0978532	0.432337
chr1_67090001	chr1	67090001	67090500	14	+	-67619	ENSCAFG00000001101	ENSCAFG00000001101	PTPRK	protein-coding	NA	Intergenic	L2b|LINE|L2	-	Repeat	Subtype	4.46e-09	0.385224
chr1_67095501	chr1	67095501	67096000	6	+	-73119	ENSCAFG00000001101	ENSCAFG00000001101	PTPRK	protein-coding	NA	Intergenic	L1_Carn3|LINE|L1	-	Repeat	Subtype	3.21e-09	0.490489
chr1_67101501	chr1	67101501	67102000	5	+	-79119	ENSCAFG00000001101	ENSCAFG00000001101	PTPRK	protein-coding	NA	Intergenic	L3|LINE|CR1	Shelf	Repeat	Subtype	2.28e-09	0.358667
chr1_67118001	chr1	67118001	67118500	9	+	-95619	ENSCAFG00000001101	ENSCAFG00000001101	PTPRK	protein-coding	NA	Intergenic	Intergenic	Shelf	Non-repeat	Subtype	1.58e-07	0.340874
chr1_67132001	chr1	67132001	67132500	5	+	-109619	ENSCAFG00000001101	ENSCAFG00000001101	PTPRK	protein-coding	NA	Intergenic	MER63B|DNA|hAT-Blackjack	-	Repeat	Subtype	8.97e-09	0.409516
chr1_67134501	chr1	67134501	67135000	2	+	-112119	ENSCAFG00000001101	ENSCAFG00000001101	PTPRK	protein-coding	NA	Intergenic	Intergenic	-	Non-repeat	Subtype	0	0.435129
chr1_67146001	chr1	67146001	67146500	11	+	-123619	ENSCAFG00000001101	ENSCAFG00000001101	PTPRK	protein-coding	NA	Intergenic	Intergenic	Shore	Non-repeat	Subtype	3.67e-10	0.462526
chr1_67146501	chr1	67146501	67147000	14	+	-124119	ENSCAFG00000001101	ENSCAFG00000001101	PTPRK	protein-coding	NA	Intergenic	Intergenic	Shore	Non-repeat	Subtype	2.79e-08	0.417699
chr1_67167001	chr1	67167001	67167500	3	+	-144619	ENSCAFG00000001101	ENSCAFG00000001101	PTPRK	protein-coding	NA	Intergenic	L1_Canis1|LINE|L1	-	Repeat	Subtype	3.99e-09	0.360612
chr1_67178501	chr1	67178501	67179000	11	+	-156119	ENSCAFG00000001101	ENSCAFG00000001101	PTPRK	protein-coding	NA	Intergenic	Intergenic	-	Non-repeat	Subtype	0.0941942	0.36114
chr1_67179001	chr1	67179001	67179500	2	+	-156619	ENSCAFG00000001101	ENSCAFG00000001101	PTPRK	protein-coding	NA	Intergenic	L1ME1|LINE|L1	-	Repeat	Subtype	0.0398963	0.412522
chr1_67199001	chr1	67199001	67199500	2	+	-176619	ENSCAFG00000001101	ENSCAFG00000001101	PTPRK	protein-coding	NA	Intergenic	Intergenic	-	Non-repeat	Subtype	0	0.340898
chr1_67286501	chr1	67286501	67287000	9	+	-100358	ENSCAFG00000034517	NA	NA	NA	NA	Intergenic	Intergenic	-	Non-repeat	Subtype	8.15e-06	0.426436
chr1_67300001	chr1	67300001	67300500	6	+	-86858	ENSCAFG00000034517	NA	NA	NA	NA	Intergenic	SINEC_Cf2|SINE|tRNA-Lys	-	Repeat	Subtype	1.74e-08	0.502944
chr1_67323001	chr1	67323001	67323500	8	+	-63858	ENSCAFG00000034517	NA	NA	NA	NA	Intergenic	Intergenic	-	Non-repeat	Subtype	0.0799412	0.40072
chr1_67507501	chr1	67507501	67508000	1	+	-6513	ENSCAFG00000001106	ENSCAFG00000001106	LAMA2	protein-coding	NA	Intergenic	L1ME1|LINE|L1	Shelf	Repeat	Subtype	0.0762864	0.393924
chr1_67563001	chr1	67563001	67563500	2	+	48987	ENSCAFG00000001106	ENSCAFG00000001106	LAMA2	protein-coding	ENSCAFG00000001106	intron (ENSCAFG00000001106, intron 1 of 64)	L1_Carn5|LINE|L1	Shore	Repeat	Subtype	2.43e-06	0.353836
chr1_67581001	chr1	67581001	67581500	29	+	66987	ENSCAFG00000001106	ENSCAFG00000001106	LAMA2	protein-coding	ENSCAFG00000001106	intron (ENSCAFG00000001106, intron 1 of 64)	Intergenic	-	Non-repeat	Subtype	8.24e-09	0.396095
chr1_67588501	chr1	67588501	67589000	11	+	74487	ENSCAFG00000001106	ENSCAFG00000001106	LAMA2	protein-coding	ENSCAFG00000001106	intron (ENSCAFG00000001106, intron 1 of 64)	SINEC_Cf|SINE|tRNA-Lys	-	Repeat	Subtype	6.21e-08	0.423126
chr1_67600001	chr1	67600001	67600500	11	+	85987	ENSCAFG00000001106	ENSCAFG00000001106	LAMA2	protein-coding	ENSCAFG00000001106	intron (ENSCAFG00000001106, intron 1 of 64)	Intergenic	-	Non-repeat	Subtype	0.00993909	0.349134
chr1_67607501	chr1	67607501	67608000	37	+	93487	ENSCAFG00000001106	ENSCAFG00000001106	LAMA2	protein-coding	ENSCAFG00000001106	intron (ENSCAFG00000001106, intron 1 of 64)	CpG	CpG Island	Non-repeat	Subtype	0.0119878	0.434127
chr1_67609001	chr1	67609001	67609500	8	+	94987	ENSCAFG00000001106	ENSCAFG00000001106	LAMA2	protein-coding	ENSCAFG00000001106	intron (ENSCAFG00000001106, intron 1 of 64)	Intergenic	Shore	Non-repeat	Subtype	9.19e-08	0.411727
chr1_67622001	chr1	67622001	67622500	7	+	107987	ENSCAFG00000001106	ENSCAFG00000001106	LAMA2	protein-coding	ENSCAFG00000001106	intron (ENSCAFG00000001106, intron 1 of 64)	Intergenic	-	Non-repeat	Subtype	0.0712045	0.35554
chr1_67628501	chr1	67628501	67629000	13	+	111027	ENSCAFG00000036415	NA	NA	NA	ENSCAFG00000001106	intron (ENSCAFG00000001106, intron 1 of 64)	SINEC_Cf|SINE|tRNA-Lys	-	Repeat	Subtype	4.34e-09	0.425186
chr1_67651001	chr1	67651001	67651500	16	+	88527	ENSCAFG00000036415	NA	NA	NA	ENSCAFG00000001106	intron (ENSCAFG00000001106, intron 1 of 61)	SINEC_Cf2|SINE|tRNA-Lys	CpG Island	Repeat	Subtype	2.13e-08	0.542617
chr1_67659001	chr1	67659001	67659500	11	+	80527	ENSCAFG00000036415	NA	NA	NA	ENSCAFG00000001106	intron (ENSCAFG00000001106, intron 2 of 61)	L1_Carn1|LINE|L1	-	Repeat	Subtype	9.44e-08	0.450357
chr1_67733501	chr1	67733501	67734000	8	+	6027	ENSCAFG00000036415	NA	NA	NA	ENSCAFG00000001106	intron (ENSCAFG00000001106, intron 3 of 61)	Intergenic	-	Non-repeat	Subtype	0	0.389225
chr1_67741501	chr1	67741501	67742000	7	+	-1973	ENSCAFG00000036415	NA	NA	NA	ENSCAFG00000001106	intron (ENSCAFG00000001106, intron 6 of 61)	SINEC_Cf2|SINE|tRNA-Lys	-	Repeat	Subtype	1.94e-09	0.459912
chr1_67772501	chr1	67772501	67773000	7	+	-32973	ENSCAFG00000036415	NA	NA	NA	ENSCAFG00000001106	intron (ENSCAFG00000001106, intron 10 of 61)	Intergenic	-	Non-repeat	Subtype	0	0.665874
chr1_67773001	chr1	67773001	67773500	11	+	-33473	ENSCAFG00000036415	NA	NA	NA	ENSCAFG00000001106	intron (ENSCAFG00000001106, intron 11 of 61)	Intergenic	-	Non-repeat	Subtype	0.0195305	0.639124
chr1_67866501	chr1	67866501	67867000	18	+	68936	ENSCAFG00000034131	NA	NA	NA	ENSCAFG00000001106	intron (ENSCAFG00000001106, intron 17 of 61)	Intergenic	Shelf	Non-repeat	Subtype	1.18e-09	0.407753
chr1_67876001	chr1	67876001	67876500	14	+	59436	ENSCAFG00000034131	NA	NA	NA	ENSCAFG00000001106	intron (ENSCAFG00000001106, intron 18 of 61)	A-rich|Low_complexity|Low_complexity	Shore	Repeat	Subtype	6.99e-09	0.376763
chr1_67886001	chr1	67886001	67886500	7	+	49436	ENSCAFG00000034131	NA	NA	NA	ENSCAFG00000001106	intron (ENSCAFG00000001106, intron 21 of 61)	L1ME1|LINE|L1	-	Repeat	Subtype	1.93e-09	0.405905
chr1_67886501	chr1	67886501	67887000	5	+	48936	ENSCAFG00000034131	NA	NA	NA	ENSCAFG00000001106	intron (ENSCAFG00000001106, intron 21 of 61)	L1ME1|LINE|L1	-	Repeat	Subtype	5.64e-06	0.445577
chr1_67947001	chr1	67947001	67947500	17	+	-11564	ENSCAFG00000034131	NA	NA	NA	ENSCAFG00000001106	intron (ENSCAFG00000001106, intron 33 of 61)	L1_Canis1|LINE|L1	CpG Island	Repeat	Subtype	0.0388742	0.411518
chr1_68040501	chr1	68040501	68041000	7	+	70004	ENSCAFG00000011743	NA	NA	NA	ENSCAFG00000001106	intron (ENSCAFG00000001106, intron 49 of 61)	MER103C|DNA|hAT-Charlie	-	Repeat	Subtype	1.42e-08	0.440504
chr1_68055501	chr1	68055501	68056000	10	+	55004	ENSCAFG00000011743	NA	NA	NA	ENSCAFG00000001106	intron (ENSCAFG00000001106, intron 52 of 61)	Intergenic	Shore	Non-repeat	Subtype	0	0.356776
chr1_68107501	chr1	68107501	68108000	1	+	3004	ENSCAFG00000011743	NA	NA	NA	NA	Intergenic	Intergenic	-	Non-repeat	Subtype	0	0.415076
chr1_68112501	chr1	68112501	68113000	10	+	-1996	ENSCAFG00000011743	NA	NA	NA	NA	Intergenic	L1_Carn2|LINE|L1	-	Repeat	Subtype	1.51e-07	0.484359
chr1_68138501	chr1	68138501	68139000	13	+	-25452	ENSCAFG00000029164	NA	NA	NA	NA	Intergenic	SINEC_Cf|SINE|tRNA-Lys	Shore	Repeat	Subtype	6.02e-10	0.509468
chr1_68228501	chr1	68228501	68229000	10	+	-27521	ENSCAFG00000001114	ENSCAFG00000001114	ARHGAP18	protein-coding	ENSCAFG00000032976	intron (ENSCAFG00000032976, intron 1 of 1)	intron (NM_001286967, intron 2 of 15)	Shore	Non-repeat	Subtype	0.099923	0.461869
chr1_68246001	chr1	68246001	68246500	18	+	16245	ENSCAFG00000032976	NA	NA	NA	ENSCAFG00000032976	intron (ENSCAFG00000032976, intron 1 of 1)	intron (NM_001286967, intron 2 of 15)	CpG Island	Non-repeat	Subtype	0	0.453396
chr1_68311001	chr1	68311001	68311500	28	+	-48755	ENSCAFG00000032976	NA	NA	NA	NA	Intergenic	Intergenic	Shore	Non-repeat	Subtype	3.56e-09	0.3428
chr1_68321501	chr1	68321501	68322000	13	+	54543	ENSCAFG00000034667	NA	NA	NA	NA	Intergenic	L2c|LINE|L2	Shelf	Repeat	Subtype	2.15e-05	0.402181
chr1_68324501	chr1	68324501	68325000	32	+	51543	ENSCAFG00000034667	NA	NA	NA	NA	Intergenic	CpG	CpG Island	Non-repeat	Subtype	5.27e-09	0.379969
chr1_68370001	chr1	68370001	68370500	7	+	6043	ENSCAFG00000034667	NA	NA	NA	NA	Intergenic	Intergenic	-	Non-repeat	Subtype	1.71e-08	0.751958
chr1_68370501	chr1	68370501	68371000	11	+	5543	ENSCAFG00000034667	NA	NA	NA	NA	Intergenic	L1M5|LINE|L1	-	Repeat	Subtype	0	0.563414
chr1_68408001	chr1	68408001	68408500	6	+	-20407	ENSCAFG00000034013	NA	NA	NA	NA	Intergenic	MLT1F|LTR|ERVL-MaLR	-	Repeat	Subtype	1.09e-09	0.397044
chr1_68463501	chr1	68463501	68464000	19	+	-75907	ENSCAFG00000034013	NA	NA	NA	NA	Intergenic	Intergenic	-	Non-repeat	Subtype	8.33e-10	0.368771
chr1_68480501	chr1	68480501	68481000	15	+	-61250	ENSCAFG00000001115	NA	NA	NA	NA	Intergenic	Intergenic	Shore	Non-repeat	Subtype	0	0.346141
chr1_68548001	chr1	68548001	68548500	5	+	6250	ENSCAFG00000001115	NA	NA	NA	ENSCAFG00000001115	intron (ENSCAFG00000001115, intron 1 of 27)	Intergenic	-	Non-repeat	Subtype	0.109053	0.363589
chr1_68552501	chr1	68552501	68553000	24	+	10750	ENSCAFG00000001115	NA	NA	NA	ENSCAFG00000001115	intron (ENSCAFG00000001115, intron 1 of 27)	Intergenic	CpG Island	Non-repeat	Subtype	0.0528554	0.494991
chr1_68564501	chr1	68564501	68565000	3	+	22750	ENSCAFG00000001115	NA	NA	NA	ENSCAFG00000001115	intron (ENSCAFG00000001115, intron 2 of 27)	Intergenic	Shore	Non-repeat	Subtype	0	0.343734
chr1_68581001	chr1	68581001	68581500	16	+	39250	ENSCAFG00000001115	NA	NA	NA	ENSCAFG00000001115	intron (ENSCAFG00000001115, intron 10 of 27)	Intergenic	Shore	Non-repeat	Subtype	1.19e-10	0.355488
chr1_68581501	chr1	68581501	68582000	25	+	39750	ENSCAFG00000001115	NA	NA	NA	ENSCAFG00000001115	intron (ENSCAFG00000001115, intron 10 of 27)	Tigger17|DNA|TcMar-Tigger	CpG Island	Repeat	Subtype	1.53e-09	0.398199
chr1_68593501	chr1	68593501	68594000	25	+	51750	ENSCAFG00000001115	NA	NA	NA	ENSCAFG00000001115	intron (ENSCAFG00000001115, intron 13 of 27)	Intergenic	CpG Island	Non-repeat	Subtype	2.9e-16	0.340053
chr1_68598501	chr1	68598501	68599000	20	+	56750	ENSCAFG00000001115	NA	NA	NA	ENSCAFG00000001115	intron (ENSCAFG00000001115, intron 13 of 27)	Intergenic	CpG Island	Non-repeat	Subtype	0.0843029	0.553188
chr1_68599001	chr1	68599001	68599500	32	+	57250	ENSCAFG00000001115	NA	NA	NA	ENSCAFG00000001115	intron (ENSCAFG00000001115, intron 13 of 27)	SINEC_c2|SINE|tRNA-Lys	Shore	Repeat	Subtype	0	0.353072
chr1_68625001	chr1	68625001	68625500	22	+	70540	ENSCAFG00000001116	ENSCAFG00000001116	SAMD3	protein-coding	ENSCAFG00000001115	intron (ENSCAFG00000001115, intron 18 of 27)	Intergenic	Shore	Non-repeat	Subtype	1.21e-10	0.356359
chr1_68644001	chr1	68644001	68644500	3	+	51540	ENSCAFG00000001116	ENSCAFG00000001116	SAMD3	protein-coding	ENSCAFG00000001115	intron (ENSCAFG00000001115, intron 21 of 27)	Intergenic	-	Non-repeat	Subtype	0.190789	0.355977
chr1_68650001	chr1	68650001	68650500	8	+	45540	ENSCAFG00000001116	ENSCAFG00000001116	SAMD3	protein-coding	ENSCAFG00000001115	intron (ENSCAFG00000001115, intron 26 of 27)	L1ME3A|LINE|L1	-	Repeat	Subtype	0.0173403	0.422591
chr1_68692501	chr1	68692501	68693000	24	+	3040	ENSCAFG00000001116	ENSCAFG00000001116	SAMD3	protein-coding	ENSCAFG00000001116	intron (ENSCAFG00000001116, intron 2 of 10)	Intergenic	Shelf	Non-repeat	Subtype	0	0.39556
chr1_68714001	chr1	68714001	68714500	9	+	-18460	ENSCAFG00000001116	ENSCAFG00000001116	SAMD3	protein-coding	NA	Intergenic	HAL1|LINE|L1	Shelf	Repeat	Subtype	0.21267	0.359118
chr1_68761501	chr1	68761501	68762000	5	+	-65960	ENSCAFG00000001116	ENSCAFG00000001116	SAMD3	protein-coding	NA	Intergenic	Intergenic	Shelf	Non-repeat	Subtype	0.0789182	0.379653
chr1_68763001	chr1	68763001	68763500	3	+	-67460	ENSCAFG00000001116	ENSCAFG00000001116	SAMD3	protein-coding	NA	Intergenic	MIRc|SINE|MIR	Shelf	Repeat	Subtype	0	0.405153
chr1_68763501	chr1	68763501	68764000	4	+	-67960	ENSCAFG00000001116	ENSCAFG00000001116	SAMD3	protein-coding	NA	Intergenic	Intergenic	-	Non-repeat	Subtype	2.1e-06	0.551622
chr1_68778501	chr1	68778501	68779000	34	+	-68513	ENSCAFG00000001117	ENSCAFG00000001117	TMEM200A	protein-coding	NA	Intergenic	CpG	CpG Island	Non-repeat	Subtype	5.19e-08	0.344698
chr1_68803501	chr1	68803501	68804000	28	+	-43513	ENSCAFG00000001117	ENSCAFG00000001117	TMEM200A	protein-coding	NA	Intergenic	CpG	CpG Island	Non-repeat	Subtype	0	0.386197
chr1_68804001	chr1	68804001	68804500	9	+	-43013	ENSCAFG00000001117	ENSCAFG00000001117	TMEM200A	protein-coding	NA	Intergenic	Intergenic	Shore	Non-repeat	Subtype	0	0.39835
chr1_68806001	chr1	68806001	68806500	19	+	-41013	ENSCAFG00000001117	ENSCAFG00000001117	TMEM200A	protein-coding	NA	Intergenic	Intergenic	Shore	Non-repeat	Subtype	2.44e-08	0.384978
chr1_68806501	chr1	68806501	68807000	22	+	-40513	ENSCAFG00000001117	ENSCAFG00000001117	TMEM200A	protein-coding	NA	Intergenic	Intergenic	Shore	Non-repeat	Subtype	0.0201136	0.451649
chr1_68808001	chr1	68808001	68808500	32	+	-39013	ENSCAFG00000001117	ENSCAFG00000001117	TMEM200A	protein-coding	NA	Intergenic	CpG	CpG Island	Non-repeat	Subtype	7.52e-08	0.360146
chr1_68821001	chr1	68821001	68821500	11	+	-26013	ENSCAFG00000001117	ENSCAFG00000001117	TMEM200A	protein-coding	NA	Intergenic	Intergenic	-	Non-repeat	Subtype	0.0276964	0.447111
chr1_68825001	chr1	68825001	68825500	11	+	-22013	ENSCAFG00000001117	ENSCAFG00000001117	TMEM200A	protein-coding	NA	Intergenic	Intergenic	Shelf	Non-repeat	Subtype	3.53e-09	0.382893
chr1_68825501	chr1	68825501	68826000	6	+	-21513	ENSCAFG00000001117	ENSCAFG00000001117	TMEM200A	protein-coding	NA	Intergenic	Intergenic	Shelf	Non-repeat	Subtype	4.44e-09	0.442885
chr1_68828501	chr1	68828501	68829000	11	+	-18513	ENSCAFG00000001117	ENSCAFG00000001117	TMEM200A	protein-coding	NA	Intergenic	Intergenic	Shore	Non-repeat	Subtype	0.00540987	0.463835
chr1_68830501	chr1	68830501	68831000	23	+	-16513	ENSCAFG00000001117	ENSCAFG00000001117	TMEM200A	protein-coding	NA	Intergenic	CpG	CpG Island	Non-repeat	Subtype	0	0.375626
chr1_68843501	chr1	68843501	68844000	13	+	-3513	ENSCAFG00000001117	ENSCAFG00000001117	TMEM200A	protein-coding	NA	Intergenic	Intergenic	Shore	Non-repeat	Subtype	0.000355969	0.363238
chr1_68871001	chr1	68871001	68871500	31	+	23987	ENSCAFG00000001117	ENSCAFG00000001117	TMEM200A	protein-coding	NA	Intergenic	CpG	CpG Island	Non-repeat	Subtype	3.47e-10	0.441165
chr1_68926001	chr1	68926001	68926500	32	+	-24647	ENSCAFG00000039712	NA	NA	NA	NA	Intergenic	CpG	CpG Island	Non-repeat	Subtype	1.13e-07	0.360148
chr1_68946001	chr1	68946001	68946500	26	+	-4647	ENSCAFG00000039712	NA	NA	NA	NA	Intergenic	Intergenic	Shore	Non-repeat	Subtype	0.163646	0.415054
chr1_68963001	chr1	68963001	68963500	5	+	12353	ENSCAFG00000039712	NA	NA	NA	NA	Intergenic	MIRb|SINE|MIR	-	Repeat	Subtype	2.91e-08	0.607562
chr1_68976001	chr1	68976001	68976500	7	+	25353	ENSCAFG00000039712	NA	NA	NA	NA	Intergenic	SINEC_b2|SINE|tRNA-Lys	Shore	Repeat	Subtype	0.143857	0.467728
chr1_68976501	chr1	68976501	68977000	3	+	25853	ENSCAFG00000039712	NA	NA	NA	NA	Intergenic	L1ME4c|LINE|L1	Shore	Repeat	Subtype	0.22509	0.358669
chr1_68982501	chr1	68982501	68983000	28	+	31853	ENSCAFG00000039712	NA	NA	NA	NA	Intergenic	CpG	CpG Island	Non-repeat	Subtype	0	0.412971
chr1_68993501	chr1	68993501	68994000	18	+	42853	ENSCAFG00000039712	NA	NA	NA	NA	Intergenic	MLT1E2|LTR|ERVL-MaLR	CpG Island	Repeat	Subtype	0.00236569	0.384649
chr1_69005501	chr1	69005501	69006000	34	+	54853	ENSCAFG00000039712	NA	NA	NA	NA	Intergenic	CpG	CpG Island	Non-repeat	Subtype	1.07e-05	0.342889
chr1_69034501	chr1	69034501	69035000	15	+	43987	ENSCAFG00000037401	NA	NA	NA	NA	Intergenic	Intergenic	Shore	Non-repeat	Subtype	1.21e-09	0.541972
chr1_69051001	chr1	69051001	69051500	32	+	27487	ENSCAFG00000037401	NA	NA	NA	NA	Intergenic	CpG	CpG Island	Non-repeat	Subtype	6.76e-08	0.520696
chr1_69074001	chr1	69074001	69074500	35	+	4487	ENSCAFG00000037401	NA	NA	NA	ENSCAFG00000037401	TTS (ENSCAFG00000037401)	CpG	CpG Island	Non-repeat	Subtype	4.12e-09	0.377354
chr1_69090001	chr1	69090001	69090500	7	+	-11513	ENSCAFG00000037401	NA	NA	NA	NA	Intergenic	L2a|LINE|L2	Shelf	Repeat	Subtype	0.0304645	0.380107
chr1_69099001	chr1	69099001	69099500	1	+	-20513	ENSCAFG00000037401	NA	NA	NA	NA	Intergenic	AT_rich|Low_complexity|Low_complexity	Shelf	Repeat	Subtype	0	0.50493
chr1_69099501	chr1	69099501	69100000	13	+	-21013	ENSCAFG00000037401	NA	NA	NA	NA	Intergenic	SINEC_Cf|SINE|tRNA-Lys	Shelf	Repeat	Subtype	2.55e-06	0.351212
chr1_69101001	chr1	69101001	69101500	3	+	-22513	ENSCAFG00000037401	NA	NA	NA	NA	Intergenic	Intergenic	Shore	Non-repeat	Subtype	0.0271345	0.393924
chr1_69116501	chr1	69116501	69117000	41	+	-38013	ENSCAFG00000037401	NA	NA	NA	NA	Intergenic	CpG	CpG Island	Non-repeat	Subtype	1.5e-08	0.371282
chr1_69118501	chr1	69118501	69119000	32	+	-40013	ENSCAFG00000037401	NA	NA	NA	NA	Intergenic	CpG	CpG Island	Non-repeat	Subtype	3.45e-09	0.371771
chr1_69121501	chr1	69121501	69122000	27	+	-39071	ENSCAFG00000034411	NA	NA	NA	NA	Intergenic	CpG	CpG Island	Non-repeat	Subtype	0	0.341796
chr1_69125501	chr1	69125501	69126000	32	+	-35071	ENSCAFG00000034411	NA	NA	NA	NA	Intergenic	CpG	CpG Island	Non-repeat	Subtype	1.92e-08	0.426774
chr1_69132501	chr1	69132501	69133000	28	+	-28071	ENSCAFG00000034411	NA	NA	NA	ENSCAFG00000001136	intron (ENSCAFG00000001136, intron 17 of 17)	Intergenic	CpG Island	Non-repeat	Subtype	1.81e-08	0.340897
chr1_69168001	chr1	69168001	69168500	28	+	7429	ENSCAFG00000034411	NA	NA	NA	ENSCAFG00000001136	intron (ENSCAFG00000001136, intron 8 of 17)	CpG	CpG Island	Non-repeat	Subtype	0.00103801	0.512429
chr1_69229001	chr1	69229001	69229500	12	+	-4686	ENSCAFG00000001136	ENSCAFG00000001136	EPB41L2	protein-coding	ENSCAFG00000033933	intron (ENSCAFG00000033933, intron 1 of 1)	Intergenic	Shore	Non-repeat	Subtype	0.000436894	0.488312
chr1_69265501	chr1	69265501	69266000	8	+	-4109	ENSCAFG00000027804	NA	NA	NA	ENSCAFG00000034411	intron (ENSCAFG00000034411, intron 1 of 1)	Intergenic	Shore	Non-repeat	Subtype	7.3e-10	0.35384
chr1_69266001	chr1	69266001	69266500	4	+	-3609	ENSCAFG00000027804	NA	NA	NA	ENSCAFG00000034411	intron (ENSCAFG00000034411, intron 1 of 1)	Intergenic	Shore	Non-repeat	Subtype	2.33e-09	0.449748
chr1_69289501	chr1	69289501	69290000	8	+	19891	ENSCAFG00000027804	NA	NA	NA	ENSCAFG00000034411	intron (ENSCAFG00000034411, intron 1 of 1)	Intergenic	-	Non-repeat	Subtype	0.0116626	0.445672
chr1_69332501	chr1	69332501	69333000	30	+	-28264	ENSCAFG00000001147	ENSCAFG00000001147	AKAP7	protein-coding	NA	Intergenic	Intergenic	Shelf	Non-repeat	Subtype	0.0186816	0.351737
chr1_69333001	chr1	69333001	69333500	19	+	-27764	ENSCAFG00000001147	ENSCAFG00000001147	AKAP7	protein-coding	NA	Intergenic	Intergenic	Shelf	Non-repeat	Subtype	0	0.370569
chr1_69376001	chr1	69376001	69376500	6	+	7752	ENSCAFG00000028602	NA	NA	NA	ENSCAFG00000001147	intron (ENSCAFG00000001147, intron 1 of 7)	Intergenic	-	Non-repeat	Subtype	2.13e-08	0.446487
chr1_69376501	chr1	69376501	69377000	6	+	7252	ENSCAFG00000028602	NA	NA	NA	ENSCAFG00000001147	intron (ENSCAFG00000001147, intron 2 of 7)	Intergenic	-	Non-repeat	Subtype	1.45e-09	0.486064
chr1_69382001	chr1	69382001	69382500	2	+	1752	ENSCAFG00000028602	NA	NA	NA	ENSCAFG00000001147	intron (ENSCAFG00000001147, intron 2 of 7)	Intergenic	-	Non-repeat	Subtype	2.58e-08	0.483701
chr1_69418501	chr1	69418501	69419000	5	+	-25843	ENSCAFG00000035334	NA	NA	NA	ENSCAFG00000001147	intron (ENSCAFG00000001147, intron 5 of 7)	Intergenic	-	Non-repeat	Subtype	0	0.444874
chr1_69431501	chr1	69431501	69432000	6	+	-12843	ENSCAFG00000035334	NA	NA	NA	ENSCAFG00000001147	intron (ENSCAFG00000001147, intron 6 of 7)	Intergenic	-	Non-repeat	Subtype	1.89e-08	0.356241
chr1_69466001	chr1	69466001	69466500	11	+	21657	ENSCAFG00000035334	NA	NA	NA	ENSCAFG00000001147	intron (ENSCAFG00000001147, intron 6 of 7)	L1ME1|LINE|L1	Shore	Repeat	Subtype	0.0166875	0.481801
chr1_69484501	chr1	69484501	69485000	13	+	14115	ENSCAFG00000034061	NA	NA	NA	NA	Intergenic	Intergenic	Shelf	Non-repeat	Subtype	0.0890133	0.762941
chr1_69487001	chr1	69487001	69487500	11	+	11615	ENSCAFG00000034061	NA	NA	NA	NA	Intergenic	Intergenic	Shore	Non-repeat	Subtype	2.35e-07	0.373117
chr1_69527001	chr1	69527001	69527500	12	+	11345	ENSCAFG00000037048	NA	NA	NA	ENSCAFG00000037048	intron (ENSCAFG00000037048, intron 1 of 2)	SINEC_Cf|SINE|tRNA-Lys	-	Repeat	Subtype	0.00379625	0.400328
chr1_69557501	chr1	69557501	69558000	3	+	-19155	ENSCAFG00000037048	NA	NA	NA	NA	Intergenic	L1_Canis1|LINE|L1	-	Repeat	Subtype	0.0943802	0.42749
chr1_69566001	chr1	69566001	69566500	5	+	-27655	ENSCAFG00000037048	NA	NA	NA	NA	Intergenic	SINEC_a1|SINE|tRNA-Lys	-	Repeat	Subtype	0.0343411	0.377516
chr1_69568001	chr1	69568001	69568500	6	+	-29655	ENSCAFG00000037048	NA	NA	NA	NA	Intergenic	L1_Carn2|LINE|L1	-	Repeat	Subtype	1.1e-07	0.339744
chr1_69853001	chr1	69853001	69853500	8	+	-19396	ENSCAFG00000027436	NA	NA	NA	NA	Intergenic	L1M4c|LINE|L1	-	Repeat	Subtype	7.26e-07	0.349669
chr1_69871001	chr1	69871001	69871500	10	+	-37396	ENSCAFG00000027436	NA	NA	NA	NA	Intergenic	SINEC_Cf|SINE|tRNA-Lys	-	Repeat	Subtype	1.57e-07	0.530762
chr1_69943501	chr1	69943501	69944000	2	+	5881	ENSCAFG00000001149	ENSCAFG00000001149	LOC102156614	protein-coding	ENSCAFG00000001149	TTS (ENSCAFG00000001149)	Intergenic	-	Non-repeat	Subtype	8.89e-10	0.524965
chr1_69944001	chr1	69944001	69944500	7	+	6381	ENSCAFG00000001149	ENSCAFG00000001149	LOC102156614	protein-coding	NA	Intergenic	Intergenic	-	Non-repeat	Subtype	0	0.534062
chr1_69944501	chr1	69944501	69945000	10	+	6881	ENSCAFG00000001149	ENSCAFG00000001149	LOC102156614	protein-coding	NA	Intergenic	Intergenic	-	Non-repeat	Subtype	4.86e-10	0.47263
chr1_69945001	chr1	69945001	69945500	1	+	7381	ENSCAFG00000001149	ENSCAFG00000001149	LOC102156614	protein-coding	NA	Intergenic	Intergenic	-	Non-repeat	Subtype	0	0.399375
chr1_69952001	chr1	69952001	69952500	3	+	14381	ENSCAFG00000001149	ENSCAFG00000001149	LOC102156614	protein-coding	NA	Intergenic	L1_Canis2|LINE|L1	-	Repeat	Subtype	1.36e-09	0.614269
chr1_69953501	chr1	69953501	69954000	3	+	15881	ENSCAFG00000001149	ENSCAFG00000001149	LOC102156614	protein-coding	NA	Intergenic	L1_Canis1|LINE|L1	-	Repeat	Subtype	0.0427332	0.34568
chr1_70016501	chr1	70016501	70017000	3	+	-33067	ENSCAFG00000030584	ENSCAFG00000030584	ZNF782	protein-coding	NA	Intergenic	L1_Canis1|LINE|L1	-	Repeat	Subtype	1.28e-07	0.368893
chr1_70037501	chr1	70037501	70038000	8	+	-12067	ENSCAFG00000030584	ENSCAFG00000030584	ZNF782	protein-coding	NA	Intergenic	SINEC_Cf|SINE|tRNA-Lys	-	Repeat	Subtype	0	0.346429
chr1_70052001	chr1	70052001	70052500	9	+	2433	ENSCAFG00000030584	ENSCAFG00000030584	ZNF782	protein-coding	ENSCAFG00000030584	intron (ENSCAFG00000030584, intron 1 of 4)	Intergenic	Shore	Non-repeat	Subtype	0	0.411538
chr1_70058501	chr1	70058501	70059000	7	+	8933	ENSCAFG00000030584	ENSCAFG00000030584	ZNF782	protein-coding	ENSCAFG00000030584	intron (ENSCAFG00000030584, intron 3 of 4)	Intergenic	-	Non-repeat	Subtype	4.83e-09	0.35481
chr1_70110001	chr1	70110001	70110500	12	+	60433	ENSCAFG00000030584	ENSCAFG00000030584	ZNF782	protein-coding	ENSCAFG00000030584	TTS (ENSCAFG00000030584)	SINEC_Cf|SINE|tRNA-Lys	-	Repeat	Subtype	0	0.416551
chr1_70110501	chr1	70110501	70111000	2	+	-60679	ENSCAFG00000029119	ENSCAFG00000029119	ZNF510	protein-coding	ENSCAFG00000030584	TTS (ENSCAFG00000030584)	L1_Canis1|LINE|L1	-	Repeat	Subtype	0.0668849	0.446791
chr1_70156001	chr1	70156001	70156500	7	+	-15179	ENSCAFG00000029119	ENSCAFG00000029119	ZNF510	protein-coding	NA	Intergenic	L1_Canis1|LINE|L1	-	Repeat	Subtype	0.0121555	0.372336
chr1_70156501	chr1	70156501	70157000	2	+	-14679	ENSCAFG00000029119	ENSCAFG00000029119	ZNF510	protein-coding	NA	Intergenic	L1_Canis1|LINE|L1	-	Repeat	Subtype	8.27e-07	0.419837
chr1_70290001	chr1	70290001	70290500	1	+	13132	ENSCAFG00000001201	ENSCAFG00000001201	CDC14B	protein-coding	ENSCAFG00000001201	intron (ENSCAFG00000001201, intron 4 of 12)	Intergenic	-	Non-repeat	Subtype	0	0.380438
chr1_70316001	chr1	70316001	70316500	6	+	39132	ENSCAFG00000001201	ENSCAFG00000001201	CDC14B	protein-coding	ENSCAFG00000001201	intron (ENSCAFG00000001201, intron 12 of 12)	Intergenic	-	Non-repeat	Subtype	0	0.35971
chr1_70334001	chr1	70334001	70334500	16	+	42980	ENSCAFG00000001205	NA	NA	NA	NA	Intergenic	Intergenic	Shore	Non-repeat	Subtype	3.18e-08	0.343511
chr1_70369001	chr1	70369001	70369500	11	+	7980	ENSCAFG00000001205	NA	NA	NA	ENSCAFG00000001205	intron (ENSCAFG00000001205, intron 3 of 6)	SINEC_Cf|SINE|tRNA-Lys	-	Repeat	Subtype	0	0.545844
chr1_70371001	chr1	70371001	70371500	3	+	5980	ENSCAFG00000001205	NA	NA	NA	ENSCAFG00000001205	intron (ENSCAFG00000001205, intron 1 of 6)	Intergenic	-	Non-repeat	Subtype	1.12e-09	0.34774
chr1_70396001	chr1	70396001	70396500	31	+	221	ENSCAFG00000001207	NA	NA	NA	ENSCAFG00000001207	intron (ENSCAFG00000001207, intron 1 of 1)	SINEC_Cf|SINE|tRNA-Lys	CpG Island	Repeat	Subtype	0	0.352572
chr1_70466001	chr1	70466001	70466500	19	+	4475	ENSCAFG00000001213	ENSCAFG00000001213	ZNF367	protein-coding	ENSCAFG00000001213	intron (ENSCAFG00000001213, intron 1 of 4)	SINEC_Cf|SINE|tRNA-Lys	Shelf	Repeat	Subtype	0	0.611351
chr1_70482501	chr1	70482501	70483000	13	+	-4889	ENSCAFG00000001216	ENSCAFG00000001216	SLC35D2	protein-coding	ENSCAFG00000001213	intron (ENSCAFG00000001213, intron 4 of 4)	Intergenic	-	Non-repeat	Subtype	3.12e-06	0.385563
chr1_70493001	chr1	70493001	70493500	6	+	5611	ENSCAFG00000001216	ENSCAFG00000001216	SLC35D2	protein-coding	ENSCAFG00000001216	intron (ENSCAFG00000001216, intron 1 of 11)	L1_Canid_|LINE|L1	-	Repeat	Subtype	2.42e-09	0.417048
chr1_70502001	chr1	70502001	70502500	5	+	14611	ENSCAFG00000001216	ENSCAFG00000001216	SLC35D2	protein-coding	ENSCAFG00000001216	intron (ENSCAFG00000001216, intron 3 of 11)	MLT1B|LTR|ERVL-MaLR	-	Repeat	Subtype	0.253283	0.463619
chr1_70502501	chr1	70502501	70503000	8	+	15111	ENSCAFG00000001216	ENSCAFG00000001216	SLC35D2	protein-coding	ENSCAFG00000001216	intron (ENSCAFG00000001216, intron 3 of 11)	Intergenic	-	Non-repeat	Subtype	0.232424	0.408934
chr1_70504501	chr1	70504501	70505000	10	+	17111	ENSCAFG00000001216	ENSCAFG00000001216	SLC35D2	protein-coding	ENSCAFG00000001216	intron (ENSCAFG00000001216, intron 3 of 11)	L1MEg|LINE|L1	-	Repeat	Subtype	1.47e-07	0.37263
chr1_70572001	chr1	70572001	70572500	7	+	2395	ENSCAFG00000021815	NA	NA	NA	ENSCAFG00000001218	intron (ENSCAFG00000001218, intron 4 of 11)	Intergenic	-	Non-repeat	Subtype	7.57e-09	0.560148
chr1_70598001	chr1	70598001	70598500	4	+	28395	ENSCAFG00000021815	NA	NA	NA	NA	Intergenic	L1MA9|LINE|L1	-	Repeat	Subtype	0	0.349329
chr1_70612501	chr1	70612501	70613000	5	+	-34054	ENSCAFG00000037250	NA	NA	NA	NA	Intergenic	MER3|DNA|hAT-Charlie	Shore	Repeat	Subtype	0	0.472586
chr1_70644001	chr1	70644001	70644500	9	+	-2554	ENSCAFG00000037250	NA	NA	NA	NA	Intergenic	SINEC_Cf3|SINE|tRNA-Lys	Shelf	Repeat	Subtype	2.46e-09	0.355818
chr1_70670001	chr1	70670001	70670500	4	+	-10501	ENSCAFG00000039200	NA	NA	NA	NA	Intergenic	MIR3|SINE|MIR	Shore	Repeat	Subtype	1.74e-09	0.357856
chr1_70723501	chr1	70723501	70724000	4	+	1735	ENSCAFG00000036949	NA	NA	NA	NA	Intergenic	MIR|SINE|MIR	-	Repeat	Subtype	1.37e-08	0.387402
chr1_70724501	chr1	70724501	70725000	13	+	2735	ENSCAFG00000036949	NA	NA	NA	NA	Intergenic	Intergenic	-	Non-repeat	Subtype	9.45e-08	0.378266
chr1_70744501	chr1	70744501	70745000	9	+	22735	ENSCAFG00000036949	NA	NA	NA	NA	Intergenic	SINEC_Cf3|SINE|tRNA-Lys	-	Repeat	Subtype	0.142151	0.392772
chr1_70802001	chr1	70802001	70802500	3	+	-13377	ENSCAFG00000037240	NA	NA	NA	ENSCAFG00000001219	intron (ENSCAFG00000001219, intron 1 of 2)	L2b|LINE|L2	-	Repeat	Subtype	0.0197478	0.369379
chr1_71031501	chr1	71031501	71032000	6	+	44775	ENSCAFG00000025903	NA	NA	NA	NA	Intergenic	Intergenic	-	Non-repeat	Subtype	1.79e-07	0.552248
chr1_71052001	chr1	71052001	71052500	28	+	65275	ENSCAFG00000025903	NA	NA	NA	NA	Intergenic	Intergenic	-	Non-repeat	Subtype	0	0.366608
chr1_71052501	chr1	71052501	71053000	13	+	65775	ENSCAFG00000025903	NA	NA	NA	NA	Intergenic	Intergenic	-	Non-repeat	Subtype	0	0.416731
chr1_71199001	chr1	71199001	71199500	6	+	-47514	ENSCAFG00000001246	ENSCAFG00000001246	PTCH1	protein-coding	NA	Intergenic	Intergenic	-	Non-repeat	Subtype	9.15e-10	0.348959
chr1_71239001	chr1	71239001	71239500	51	+	-7514	ENSCAFG00000001246	ENSCAFG00000001246	PTCH1	protein-coding	NA	Intergenic	CpG	CpG Island	Non-repeat	Subtype	1.96e-09	0.367063
chr1_71242501	chr1	71242501	71243000	15	+	-4014	ENSCAFG00000001246	ENSCAFG00000001246	PTCH1	protein-coding	NA	Intergenic	Intergenic	Shore	Non-repeat	Subtype	0.035146	0.431203
chr1_71265501	chr1	71265501	71266000	12	+	18986	ENSCAFG00000001246	ENSCAFG00000001246	PTCH1	protein-coding	ENSCAFG00000001246	intron (ENSCAFG00000001246, intron 2 of 23)	SINEC_Cf|SINE|tRNA-Lys	-	Repeat	Subtype	0.0419578	0.344792
chr1_71294501	chr1	71294501	71295000	6	+	45839	ENSCAFG00000032069	NA	NA	NA	ENSCAFG00000001246	intron (ENSCAFG00000001246, intron 19 of 23)	Intergenic	-	Non-repeat	Subtype	0	0.358678
chr1_71309001	chr1	71309001	71309500	8	+	31339	ENSCAFG00000032069	NA	NA	NA	NA	Intergenic	Intergenic	Shelf	Non-repeat	Subtype	0.00334461	0.45521
chr1_71440501	chr1	71440501	71441000	3	+	51821	ENSCAFG00000001286	ENSCAFG00000001286	FANCC	protein-coding	ENSCAFG00000001286	intron (ENSCAFG00000001286, intron 1 of 16)	L1_Carn7|LINE|L1	-	Repeat	Subtype	0.00261175	0.454365
chr1_71494501	chr1	71494501	71495000	18	+	105821	ENSCAFG00000001286	ENSCAFG00000001286	FANCC	protein-coding	ENSCAFG00000001286	intron (ENSCAFG00000001286, intron 3 of 12)	Intergenic	-	Non-repeat	Subtype	0	0.500044
chr1_71495001	chr1	71495001	71495500	5	+	106321	ENSCAFG00000001286	ENSCAFG00000001286	FANCC	protein-coding	ENSCAFG00000001286	intron (ENSCAFG00000001286, intron 3 of 12)	Intergenic	-	Non-repeat	Subtype	1.16e-09	0.400247
chr1_71496001	chr1	71496001	71496500	1	+	107321	ENSCAFG00000001286	ENSCAFG00000001286	FANCC	protein-coding	ENSCAFG00000001286	intron (ENSCAFG00000001286, intron 3 of 12)	Intergenic	-	Non-repeat	Subtype	1.52e-06	0.497794
chr1_71496501	chr1	71496501	71497000	9	+	107821	ENSCAFG00000001286	ENSCAFG00000001286	FANCC	protein-coding	ENSCAFG00000001286	intron (ENSCAFG00000001286, intron 3 of 12)	Intergenic	-	Non-repeat	Subtype	0.0321228	0.579657
chr1_71521001	chr1	71521001	71521500	3	+	132321	ENSCAFG00000001286	ENSCAFG00000001286	FANCC	protein-coding	ENSCAFG00000001286	intron (ENSCAFG00000001286, intron 3 of 12)	L1MB3|LINE|L1	-	Repeat	Subtype	2.34e-10	0.363207
chr1_71680501	chr1	71680501	71681000	3	+	-2343	ENSCAFG00000020635	ENSCAFG00000020635	MIR23B	ncRNA	ENSCAFG00000023549	intron (ENSCAFG00000023549, intron 11 of 11)	Intergenic	Shelf	Non-repeat	Subtype	0	0.490209
chr1_71693001	chr1	71693001	71693500	9	+	-14843	ENSCAFG00000020635	ENSCAFG00000020635	MIR23B	ncRNA	ENSCAFG00000023549	intron (ENSCAFG00000023549, intron 10 of 11)	Intergenic	-	Non-repeat	Subtype	0	0.548292
chr1_71697001	chr1	71697001	71697500	3	+	-18843	ENSCAFG00000020635	ENSCAFG00000020635	MIR23B	ncRNA	ENSCAFG00000023549	intron (ENSCAFG00000023549, intron 10 of 11)	Intergenic	-	Non-repeat	Subtype	5.21e-07	0.384255
chr1_71702001	chr1	71702001	71702500	8	+	-23843	ENSCAFG00000020635	ENSCAFG00000020635	MIR23B	ncRNA	ENSCAFG00000023549	intron (ENSCAFG00000023549, intron 9 of 11)	Intergenic	-	Non-repeat	Subtype	0	0.362561
chr1_71775501	chr1	71775501	71776000	8	+	-97343	ENSCAFG00000020635	ENSCAFG00000020635	MIR23B	ncRNA	ENSCAFG00000023549	intron (ENSCAFG00000023549, intron 7 of 11)	Intergenic	-	Non-repeat	Subtype	3.31e-07	0.407227
chr1_71822501	chr1	71822501	71823000	14	+	-90928	ENSCAFG00000040338	NA	NA	NA	ENSCAFG00000023549	intron (ENSCAFG00000023549, intron 5 of 11)	Intergenic	-	Non-repeat	Subtype	4.91e-08	0.523704
chr1_71851501	chr1	71851501	71852000	7	+	-61928	ENSCAFG00000040338	NA	NA	NA	ENSCAFG00000023549	intron (ENSCAFG00000023549, intron 5 of 11)	Intergenic	-	Non-repeat	Subtype	0.0562081	0.427677
chr1_71852001	chr1	71852001	71852500	10	+	-61428	ENSCAFG00000040338	NA	NA	NA	ENSCAFG00000023549	intron (ENSCAFG00000023549, intron 5 of 11)	Intergenic	-	Non-repeat	Subtype	0.0693761	0.393282
chr1_71898001	chr1	71898001	71898500	2	+	-15428	ENSCAFG00000040338	NA	NA	NA	ENSCAFG00000023549	intron (ENSCAFG00000023549, intron 5 of 11)	SINEC_a1|SINE|tRNA-Lys	-	Repeat	Subtype	0	0.407898
chr1_72004001	chr1	72004001	72004500	3	+	5092	ENSCAFG00000023549	ENSCAFG00000023549	C1H9orf3	protein-coding	ENSCAFG00000023549	intron (ENSCAFG00000023549, intron 1 of 11)	Intergenic	-	Non-repeat	Subtype	4.4e-08	0.359848
chr1_72071001	chr1	72071001	72071500	3	+	-4662	ENSCAFG00000034906	NA	NA	NA	ENSCAFG00000034906	intron (ENSCAFG00000034906, intron 1 of 1)	CarERV2a_LTR|LTR|ERV1	-	Repeat	Subtype	0	0.775515
chr1_72071501	chr1	72071501	72072000	13	+	-4162	ENSCAFG00000034906	NA	NA	NA	ENSCAFG00000034906	intron (ENSCAFG00000034906, intron 1 of 1)	SINEC_Cf2|SINE|tRNA-Lys	-	Repeat	Subtype	0.00553566	0.727157
chr1_72136001	chr1	72136001	72136500	27	+	449	ENSCAFG00000023446	ENSCAFG00000023446	FBP2	protein-coding	ENSCAFG00000023446	promoter-TSS (ENSCAFG00000023446)	CpG	CpG Island	Non-repeat	Subtype	0	0.36443
chr1_72138501	chr1	72138501	72139000	7	+	2949	ENSCAFG00000023446	ENSCAFG00000023446	FBP2	protein-coding	ENSCAFG00000023446	intron (ENSCAFG00000023446, intron 1 of 9)	Intergenic	Shelf	Non-repeat	Subtype	0.0762872	0.378207
chr1_72149501	chr1	72149501	72150000	8	+	13949	ENSCAFG00000023446	ENSCAFG00000023446	FBP2	protein-coding	ENSCAFG00000023446	intron (ENSCAFG00000023446, intron 6 of 9)	SINEC_a2|SINE|tRNA-Lys	-	Repeat	Subtype	5.17e-09	0.400628
chr1_72166501	chr1	72166501	72167000	10	+	30949	ENSCAFG00000023446	ENSCAFG00000023446	FBP2	protein-coding	ENSCAFG00000023446	intron (ENSCAFG00000023446, intron 9 of 9)	SINEC_Cf|SINE|tRNA-Lys	Shore	Repeat	Subtype	1.54e-10	0.364483
chr1_72191001	chr1	72191001	72191500	10	+	27866	ENSCAFG00000001309	ENSCAFG00000001309	CTSL3	protein-coding	NA	Intergenic	ERVL-B4-int|LTR|ERVL	-	Repeat	Subtype	7.61e-08	0.672591
chr1_72191501	chr1	72191501	72192000	5	+	27366	ENSCAFG00000001309	ENSCAFG00000001309	CTSL3	protein-coding	NA	Intergenic	ERVL-B4-int|LTR|ERVL	-	Repeat	Subtype	0	0.718924
chr1_72204501	chr1	72204501	72205000	5	+	14366	ENSCAFG00000001309	ENSCAFG00000001309	CTSL3	protein-coding	NA	Intergenic	L1_Cf|LINE|L1	-	Repeat	Subtype	6.22e-07	0.378153
chr1_72214501	chr1	72214501	72215000	4	+	4366	ENSCAFG00000001309	ENSCAFG00000001309	CTSL3	protein-coding	NA	Intergenic	Intergenic	-	Non-repeat	Subtype	0	0.474592
chr1_72255001	chr1	72255001	72255500	10	+	-36134	ENSCAFG00000001309	ENSCAFG00000001309	CTSL3	protein-coding	NA	Intergenic	Intergenic	-	Non-repeat	Subtype	2.66e-08	0.427275
chr1_72268501	chr1	72268501	72269000	1	+	-49634	ENSCAFG00000001309	ENSCAFG00000001309	CTSL3	protein-coding	NA	Intergenic	Intergenic	-	Non-repeat	Subtype	3.62e-07	0.355856
chr1_72270501	chr1	72270501	72271000	10	+	-51634	ENSCAFG00000001309	ENSCAFG00000001309	CTSL3	protein-coding	NA	Intergenic	SINEC_Cf3|SINE|tRNA-Lys	-	Repeat	Subtype	0	0.347275
chr1_72277001	chr1	72277001	72277500	11	+	-58134	ENSCAFG00000001309	ENSCAFG00000001309	CTSL3	protein-coding	NA	Intergenic	Intergenic	Shelf	Non-repeat	Subtype	0.0458933	0.337242
chr1_72290001	chr1	72290001	72290500	12	+	-71134	ENSCAFG00000001309	ENSCAFG00000001309	CTSL3	protein-coding	ENSCAFG00000001316	intron (ENSCAFG00000001316, intron 20 of 24)	intron (NM_001197157, intron 20 of 24)	Shelf	Non-repeat	Subtype	0	0.339671
chr1_72304001	chr1	72304001	72304500	8	+	-85134	ENSCAFG00000001309	ENSCAFG00000001309	CTSL3	protein-coding	ENSCAFG00000001316	intron (ENSCAFG00000001316, intron 18 of 24)	intron (NM_001197157, intron 18 of 24)	-	Non-repeat	Subtype	1.06e-09	0.471561
chr1_72342501	chr1	72342501	72343000	6	+	105043	ENSCAFG00000001316	ENSCAFG00000001316	DAPK1	protein-coding	ENSCAFG00000001316	intron (ENSCAFG00000001316, intron 2 of 24)	intron (NM_001197157, intron 2 of 24)	-	Non-repeat	Subtype	0	0.356367
chr1_72364501	chr1	72364501	72365000	9	+	83043	ENSCAFG00000001316	ENSCAFG00000001316	DAPK1	protein-coding	ENSCAFG00000001316	intron (ENSCAFG00000001316, intron 1 of 24)	intron (NM_001197157, intron 1 of 24)	-	Non-repeat	Subtype	1.07e-07	0.452787
[truncated: 67,016 more rows]
