# Supplementary material for: Alternative methylation of intron motifs is associated with cancer-related gene expression in both canine mammary tumor and human breast cancer
Source: Clin Epigenetics. 2020 Jul 21;12:110. doi: 10.1186/s13148-020-00888-4 (PMC7374976; doi:10.1186/s13148-020-00888-4)
Supplement: Supplementary file 2 — Additional file 2: Supplementary Tables. Table S1. Information for CMT tissue samples. Table S2. Quality check for MBD-sequencing. Table S3. List of CMT-DMRs (68,741) and their genomic features. Table S4. List of Subtype-DMRs (68,741) and their genomic features. Table S5. Differentially methylated genes anti-correlated with expression. Table S6. Functional annotations for CMT-DMGs in 'Disease Perturbations from GEO down'. Table S7 GO terms in CMT-DMGs. Table S8. List of nearest genes from hypomethylated intergenic regions in each subtype. Table S9. GO terms in Subtype DMGs. Table S10. GO terms in the nearest genes from intergenic CMT-DMRs. Table S11. KEGG pathways in intergenic Subtype-DMRs. Table S12. Motifs enriched in hypermethylated intron bins (169, p-val < 0.01). Table S13. Motifs enriched in hypomethylated intron bins (83, p-val < 0.01). Table S14. Genes containing Pax5 motifs in their hypermethylated intronic regions. Table S15. Genes containing Pax6 motifs in their hypomethylated intronic regions. Table S16. Putative target genes with differentially methylated intron motifs. Table S17. Motif enrichment in each Subtype-DMR. Table S18. Validation target genes with differentially methylated PAX motifs. Table S19. Primers designed for BS-conversion PCR. Table S20. Validation of single CpG methylation by BS-seq in CDH5 and LRIG1 genes [file 13148_2020_888_MOESM2_ESM.zip › Additional_file_2_rev/Table S5.xls]

## Sheet: Table S5
Table S5. Differentially methylated genes anti-correlated with its expression
A. Hyper-Down (167)				B. Hypo-Up (57)
Gene Name	Gene type	OncoScore		Gene Name	Gene type	OncoScore
TP63	Both	86.0505		WT1	Both	77.3958
LIFR	TSG	82.8949		TFPI2	TSG	69.3782
FOLH1		82.7761		ETV1	Oncogene	64.0809
FAM83A		76.9665		IGF2BP1	Oncogene	63.5994
ZBTB16	Both	76.5045		CEMIP		63.0251
LYPD3		74.5545		CAMTA1	TSG	54.4307
CISH		69.6581		RAB31		48.4579
TACC2		67.4709		DOCK10		47.4135
PLA2G16	TSG	66.1193		FN1		46.5332
LRIG1	TSG	65.0044		C1QTNF6		45.6106
STAT5A	TSG	55.45		PRKCB	TSG	44.1886
CD34		54.2193		SULF1		43.7679
CCDC80		53.7716		HORMAD1		42.7864
DACT2		53.6749		ABCC4		42.6316
AREG		53.5514		ITGB6		41.8038
AKAP12	TSG	53.0883		TRIM9		41.4021
CPA4		51.9872		NUF2		39.5814
SELENBP1	TSG	49.7969		TOP2A		38.7807
SERPINB13		48.8685		OLFML2B		38.0297
MFAP5		42.6026		TGFBR1		37.6831
ADAM23		41.8983		FHL2	Oncogene	37.2097
RASGRF2		41.3902		PTPRC	TSG	36.7152
NID1		40.4921		ADAM12		35.7921
FBLN2		40.4724		CHST11		34.8923
EPAS1	TSG	39.5353		ARHGAP15		33.3069
STARD9		39.2949		GBP1	TSG	32.6926
DMKN		38.4311		SERPINE1		32.5633
PCSK6		38.1013		SLC2A1		31.4553
PLA2G2F		38.0297		NMBR		31.011
KLK7		37.5734		COL11A1		29.3553
SYNE3		37.5		PLXNC1	TSG	29.3211
TPRG1		36.907		PRRX1		28.632
EEPD1		36.7882		DLK1	TSG	28.0318
FRMD3		36.7776		WNT7A	TSG	25.9181
GATA3		36.2313		ERO1A		25.0038
BTNL9		36.0529		UGT8		22.877
PRKAR2B		35.7609		CPXM1		22.8178
EHD2		32.8144		SLC45A4		22.7729
COL6A6		32.8125		CTGF	Both	21.9018
RAPGEF3		32.7006		SAMHD1		20.044
PRLR		32.043		BPI		19.4275
PROM2		31.7355		SMPDL3A		19.3891
MN1	Oncogene	31.6036		ITGAX		18.1053
FOXN1		31.0758		AP1S3		16.0967
PYGM		30.9414		HTRA1	TSG	16.032
NOS2		30.7497		BMPER		14.8937
SEZ6L		30.7449		ADAMTS17		14.5528
TNS1		30.3005		PCP4		13.654
PI16		29.6349		ENPP3		13.4967
ANGPTL4	TSG	28.403		KMO		13.4638
ASB2		27.9308		PAQR8		13.0316
CYGB	Both	27.8788		APLP1		11.8725
CORO2B		27.5911		ACAN		9.94945
MCF2L	Oncogene	26.558		MAJIN		9.7737
SORBS1		26.0111		HTR7		8.25597
ZCCHC24		25		CSPG5		5.47692
SLIT1		24.9956		LEPR		3.52274
FLNC		24.9429
ACER1		24.6832
NRIP2		24.6047
FAM180B		24.6047
HSPB8		24.4853
SLC7A8		24.2286
FFAR4		23.5823
PPARG	Both	23.4008
RORA		23.3184
TCEA3		22.8178
COL5A3		22.5
EPHX2		21.857
FAM13A		21.8366
ALOX15	TSG	21.6463
LTBP4		21.619
OBSCN		20.8512
KLB		20.6921
ACSL1		20.6035
LMCD1		20.5974
SNTA1		20.5974
CKMT2		20.3201
TBX15		20.1469
LMX1A		19.727
PKDCC		19.3891
FRAS1		19.0552
AOC3		18.9623
CEL		18.9318
MGLL		18.6205
HSPA12B		17.9239
KLHL41		17.7729
TNXB		17.3547
PLXNA4		17.0403
SORBS3		16.9334
CLEC4G		16.2895
MME	TSG	16.2621
ADAMTSL1		16.0967
CYP4F22		15.9241
IP6K3		15.8004
ABCB11		15.6141
HRC		15.386
PDE3B		15.3809
TPPP		15.3362
FREM2		15.2296
GFRA2		14.7383
ESAM		14.4231
GPR1		14.3965
PC		14.2787
SSC5D		13.9794
TCAP		13.9747
GHR		13.7293
PLIN4		13.6825
TNNT1		13.6796
LRAT		13.6321
GH1		13.5865
SMTNL1		13.3297
PDE2A		13.307
GPD1L		13.2701
PON3		13.2017
SORD		13.0976
MYRIP		12.995
ACSBG1		12.9261
HJV		12.4907
CRY2		12.4643
LEP		12.43
PALMD		12.0725
PNPLA1		11.9722
EBF2		11.7383
LIPE		11.7288
CA4		11.1953
KCNC4		11.1386
GLP1R		10.9799
CKM		10.6705
NECAB1		10.2191
ISLR2		10.2191
CRHR2		10.1434
DGAT2		10.0017
RUSC2		9.92056
AK1		9.90434
ATP2A1		9.85196
ADAM33		9.58876
TRPV3		9.38901
REEP1		9.31026
CAV3		9.04502
ANK2		8.41057
PALM		8.27041
GPAT3		8.12098
ADRB2		7.73866
NEXN		7.72404
P2RX3		6.14259
ILDR2		5.26679
UNC45B		4.85915
MYLPF		4.60023
PEAR1		4.51107
MYOM1		4.26026
CFD		3.61358
SLC6A1		3.5322
RYR1		3.46282
CDSN		3.04942
SCN4A		1.92446
FAM149A		0
WDR88		0
TMTC1		0
SYNPO2L		0
PRXL2A		0
COQ8A		0
FAM117A		0
C1QTNF12		0
HMCN2		0
ERICH3		0
APOL5		0
