# Supplementary material for: Alternative methylation of intron motifs is associated with cancer-related gene expression in both canine mammary tumor and human breast cancer
Source: Clin Epigenetics. 2020 Jul 21;12:110. doi: 10.1186/s13148-020-00888-4 (PMC7374976; doi:10.1186/s13148-020-00888-4)
Supplement: Supplementary file 2 — Additional file 2: Supplementary Tables. Table S1. Information for CMT tissue samples. Table S2. Quality check for MBD-sequencing. Table S3. List of CMT-DMRs (68,741) and their genomic features. Table S4. List of Subtype-DMRs (68,741) and their genomic features. Table S5. Differentially methylated genes anti-correlated with expression. Table S6. Functional annotations for CMT-DMGs in 'Disease Perturbations from GEO down'. Table S7 GO terms in CMT-DMGs. Table S8. List of nearest genes from hypomethylated intergenic regions in each subtype. Table S9. GO terms in Subtype DMGs. Table S10. GO terms in the nearest genes from intergenic CMT-DMRs. Table S11. KEGG pathways in intergenic Subtype-DMRs. Table S12. Motifs enriched in hypermethylated intron bins (169, p-val < 0.01). Table S13. Motifs enriched in hypomethylated intron bins (83, p-val < 0.01). Table S14. Genes containing Pax5 motifs in their hypermethylated intronic regions. Table S15. Genes containing Pax6 motifs in their hypomethylated intronic regions. Table S16. Putative target genes with differentially methylated intron motifs. Table S17. Motif enrichment in each Subtype-DMR. Table S18. Validation target genes with differentially methylated PAX motifs. Table S19. Primers designed for BS-conversion PCR. Table S20. Validation of single CpG methylation by BS-seq in CDH5 and LRIG1 genes [file 13148_2020_888_MOESM2_ESM.zip › Additional_file_2_rev/Table S6.xls]

## Sheet: Table S6
Table S6. Functional annotations for CMT-DMGs in 'Disease Perturbations from GEO down'
Term	Overlap	P-value	Adjusted P-value	Old P-value	Old Adjusted P-value	Odds Ratio	Combined Score	Genes
Breast Cancer C0006142 rat GSE1872 sample 63	29/367	1.40451e-16	1.17838e-13	0	0	7.05527	257.529	CFD;TNXB;EPAS1;LTBP4;ATP2A1;GHR;SELENBP1;LIPE;PRKAR2B;TNS1;AOC3;DGAT2;CKM;ACSL1;FN1;MYLPF;MFAP5;EHD2;PLA2G16;PCP4;CCDC80;PTPRC;PC;COL5A3;PLIN4;PPARG;ANGPTL4;PI16;MGLL
breast cancer DOID-1612 human GSE26910 sample 602	25/376	9.81207e-13	4.11616e-10	0	0	5.93655	164.146	CFD;PON3;TNXB;HSPB8;ADRB2;PEAR1;GHR;PALMD;CD34;AOC3;BTNL9;ZBTB16;STARD9;PDE2A;ADAM33;ANK2;LIFR;MYRIP;DLK1;REEP1;PPARG;ESAM;COL6A6;PI16;MGLL
sporadic breast cancer DOID-8029 human GSE3744 sample 979	24/400	2.49413e-11	6.97525e-09	0	0	5.35714	130.792	CFD;ZCCHC24;AOC3;PON3;TNXB;MME;ZBTB16;EPHX2;PDE2A;TFPI2;FHL2;TMTC1;GATA3;AREG;DLK1;GHR;EHD2;CA4;PLIN4;CPXM1;COL6A6;ITGB6;GPD1L;CD34
colorectal adenocarcinoma DOID-0050861 human GSE24514 sample 595	21/342	3.07342e-10	6.44649e-08	0	0	5.48246	120.083	CFD;ZCCHC24;AOC3;PRKCB;ZBTB16;HSPB8;SORBS1;AKAP12;REEP1;GHR;SELENBP1;PCP4;PRKAR2B;CA4;PPARG;FLNC;TACC2;GPD1L;SMPDL3A;MGLL;TNS1
Tendonopathy 971 human GSE26051 sample 470	19/278	3.7282e-10	6.25591e-08	0	0	6.10226	132.48	CFD;RYR1;MYOM1;TNXB;CKM;AK1;HTRA1;GPR1;PYGM;SORBS1;KLHL41;MYLPF;CKMT2;CCDC80;SYNPO2L;TNNT1;HRC;TCAP;RAPGEF3
Neurological pain disorder C0423704 rat GSE15041 sample 356	21/370	1.27889e-09	1.78831e-07	0	0	5.06757	103.77	CFD;RYR1;TOP2A;MYOM1;CAV3;NEXN;PYGM;KLHL41;CKMT2;TBX15;SLC7A8;TNNT1;NUF2;TCEA3;HRC;TCAP;CPXM1;ANGPTL4;ASB2;LMCD1;SMTNL1
ductal carcinoma in situ DOID-0060074 human GSE21422 sample 605	19/303	1.57831e-09	1.89172e-07	0	0	5.59877	113.47	CFD;ZCCHC24;AOC3;TNXB;DGAT2;ACSL1;EPAS1;ZBTB16;FAM13A;SORBS1;GHR;MFAP5;PLA2G16;PRKAR2B;LEP;PLIN4;PPARG;MGLL;TNS1
Synovial sarcoma C0039101 mouse GSE6461 sample 22	18/273	1.95402e-09	2.04928e-07	0	0	5.88697	118.054	RYR1;MYOM1;UNC45B;CKM;ACSL1;AK1;NEXN;PYGM;ATP2A1;MYLPF;CKMT2;PLA2G16;TNNT1;HRC;PLIN4;TCAP;TACC2;ASB2
psoriasis DOID-8893 mouse GSE27628 sample 823	19/319	3.69128e-09	3.44109e-07	0	0	5.31796	103.26	MYOM1;UNC45B;CAV3;NEXN;PYGM;ATP2A1;KLHL41;CTGF;MYLPF;AKAP12;MN1;OBSCN;C1QTNF6;TCEA3;HRC;CPXM1;ASB2;CD34;SMTNL1
basal cell carcinoma DOID-2513 mouse GSE58894 sample 730	19/320	3.88582e-09	3.2602e-07	0	0	5.30134	102.665	RYR1;KLB;MYOM1;UNC45B;CKM;CAV3;ZBTB16;NEXN;PYGM;ATP2A1;MYLPF;REEP1;SELENBP1;CKMT2;OBSCN;TCEA3;TCAP;ASB2;SMTNL1
Congestive heart disease C0018802 mouse GSE2236 sample 258	19/328	5.81967e-09	4.43882e-07	0	0	5.17204	98.0723	CFD;UNC45B;DGAT2;CKM;ACSL1;EPHX2;FHL2;SORD;NEXN;KLHL41;SELENBP1;CKMT2;OBSCN;HRC;TCAP;FLNC;TACC2;LMCD1;SMTNL1
epidermolysis bullosa simplex DOID-4644 human GSE28315 sample 711	19/356	2.18531e-08	1.5279e-06	0	0	4.76525	84.0538	CFD;AOC3;OLFML2B;MME;NEXN;PYGM;ETV1;SORBS1;SULF1;NID1;FBLN2;LIPE;PCP4;SLC7A8;PRKAR2B;PLIN4;COL6A6;FLNC;GPD1L
lung squamous cell carcinoma DOID-3907 human GSE51852 sample 734	16/253	2.8601e-08	1.84586e-06	0	0	5.64653	98.0792	KLB;BTNL9;UNC45B;MME;CAV3;EPAS1;ZBTB16;HSPB8;PDE2A;LIFR;MYRIP;KLHL41;SYNPO2L;CA4;FFAR4;PPARG
breast cancer DOID-1612 human GSE3744 sample 978	21/443	3.01537e-08	1.80707e-06	0	0	4.23251	73.2941	CFD;AOC3;PON3;TNXB;MME;ZBTB16;EPHX2;PDE2A;TFPI2;TMTC1;LIFR;DMKN;KLK7;DLK1;GHR;LEP;CA4;PLIN4;PPARG;COL6A6;CD34
Breast Cancer C0006142 human GSE3744 sample 24	21/449	3.79515e-08	2.12275e-06	0	0	4.17595	71.3542	CFD;ZCCHC24;AOC3;PON3;TNXB;MME;ZBTB16;EPHX2;PDE2A;TFPI2;TMTC1;LIFR;DLK1;GHR;EHD2;LEP;CA4;PLIN4;PPARG;COL6A6;CD34
lung large cell carcinoma DOID-4556 human GSE51852 sample 732	19/374	4.7849e-08	2.50908e-06	0	0	4.53591	76.4537	KLB;BTNL9;NECAB1;UNC45B;MME;CAV3;EPAS1;ZBTB16;HSPB8;PDE2A;WNT7A;ADRB2;MYRIP;GHR;SELENBP1;SYNPO2L;CA4;TPPP;PI16
invasive ductal carcinoma DOID-3008 human GSE21422 sample 606	17/304	6.32855e-08	3.12332e-06	0	0	4.99295	82.7612	CFD;ZCCHC24;AOC3;DGAT2;ACSL1;EPAS1;ZBTB16;HTRA1;SORBS1;GHR;MFAP5;CCDC80;PRKAR2B;LEP;PLIN4;MGLL;TNS1
Adenocarcinoma of lung C0152013 human GSE1987 sample 431	17/319	1.26506e-07	5.8966e-06	0	0	4.75817	75.5739	CFD;RYR1;ZCCHC24;MYOM1;TNXB;FN1;LTBP4;PYGM;ATP2A1;SORBS3;CTGF;MYLPF;CKMT2;TNNT1;TCAP;FLNC;CD34
Breast Cancer C0006142 mouse GSE2528 sample 28	16/301	3.10507e-07	1.37113e-05	0	0	4.74608	71.1204	CFD;AOC3;ACSL1;LTBP4;HTRA1;PYGM;ATP2A1;CEL;SORBS1;GHR;LIPE;CCDC80;LEP;PLIN4;PPARG;MGLL
Dermatomyositis C0011633 human GSE1551 sample 130	14/232	3.80784e-07	1.59739e-05	0	0	5.38793	79.6392	RYR1;MYOM1;CKM;PYGM;KLHL41;MYLPF;GHR;CKMT2;MN1;TNNT1;FLNC;TACC2;GPD1L;LMCD1
adenosquamous cell lung carcinoma DOID-4829 human GSE51852 sample 731	16/308	4.22583e-07	1.68832e-05	0	0	4.63822	68.0746	KLB;BTNL9;UNC45B;PKDCC;MME;EPAS1;ZBTB16;HSPB8;PDE2A;HSPA12B;FRMD3;BMPER;CA4;FFAR4;PPARG;PI16
colon cancer DOID-219 mouse GSE63032 sample 662	16/317	6.20112e-07	2.36488e-05	0	0	4.50653	64.4135	SLC45A4;PON3;AK1;LTBP4;HTRA1;TMTC1;CRHR2;MYLPF;REEP1;GHR;CKMT2;EEPD1;TBX15;SYNPO2L;TCEA3;ITGB6
Polymyositis C0085655 human GSE3112 sample 227	15/279	6.35919e-07	2.31972e-05	0	0	4.80031	68.4917	RYR1;MYOM1;ZBTB16;PYGM;ATP2A1;SORBS1;KLHL41;MYLPF;CKMT2;MN1;TCAP;FLNC;ITGB6;GPD1L;LMCD1
Down syndrome DOID-14250 human GSE42956 sample 1060	14/247	8.09509e-07	2.82991e-05	0	0	5.06073	70.986	CFD;OLFML2B;PKDCC;TFPI2;DMKN;ADAMTSL1;MN1;EEPD1;CCDC80;ADAM23;PALM;LRIG1;PPARG;SMPDL3A
large cell neuroendocrine carcinoma DOID-0050872 human GSE51852 sample 733	15/294	1.22739e-06	4.11912e-05	0	0	4.55539	62.0017	CFD;BTNL9;MME;CAV3;EPAS1;HSPB8;ADRB2;KLK7;GHR;BMPER;PRKAR2B;CA4;PPARG;ACSBG1;PI16
psoriasis DOID-8893 human GSE52471 sample 690	15/297	1.39284e-06	4.49458e-05	0	0	4.50938	60.8052	RYR1;PRKCB;EPHX2;GATA3;ADRB2;MYRIP;CORO2B;FAM117A;PCP4;TNNT1;CRY2;ACSBG1;TPPP;GPD1L;CD34
psoriasis DOID-8893 mouse GSE27628 sample 821	16/373	5.1108e-06	0.000158813	0	0	3.82995	46.6647	ZBTB16;EPHX2;PYGM;PCSK6;KLHL41;CTGF;CKMT2;PCP4;SLC7A8;PRKAR2B;MCF2L;LEP;PLIN4;TCAP;TPPP;SMTNL1
autism spectrum disorder DOID-0060041 human GSE62632 sample 1036	14/301	8.11557e-06	0.000243177	0	0	4.15282	48.6783	STAT5A;HTRA1;NEXN;GPR1;RORA;PEAR1;NID1;TGFBR1;ADAMTSL1;MFAP5;TCEA3;ANGPTL4;FLNC;SMPDL3A
diabetes mellitus type 2 DOID-9352 human GSE12643 sample 766	15/346	8.94271e-06	0.000258722	0	0	3.87077	44.9964	CFD;TOP2A;ZCCHC24;TNXB;MME;PRRX1;GPR1;FBLN2;MYLPF;SELENBP1;MFAP5;MN1;ACAN;PPARG;PLXNC1
facioscapulohumeral muscular dystrophy DOID-11727 human GSE15090 sample 541	17/438	9.65471e-06	0.00027001	0	0	3.46543	40.019	RYR1;UNC45B;CKM;HSPB8;AK1;NEXN;PYGM;ATP2A1;MYLPF;CKMT2;OBSCN;SYNPO2L;TNNT1;HRC;FLNC;ASB2;SMTNL1
schizophrenia DOID-5419 human GSE25673 sample 891	13/274	1.39062e-05	0.000376364	0	0	4.23618	47.374	PRKCB;SORD;NEXN;WNT7A;ETV1;SULF1;EEPD1;RAB31;TCEA3;CSPG5;LRAT;CD34;TNS1
Duchenne muscular dystrophy DOID-11723 human GSE6011 sample 674	12/237	1.57101e-05	0.0004119	0	0	4.5208	50.0054	RYR1;GHR;CKMT2;MN1;ACSL1;TNNT1;PYGM;TACC2;ITGB6;GPD1L;SMPDL3A;SNTA1
Alcoholic Hepatitis DOID-12351 human GSE28619 sample 477	14/325	1.91973e-05	0.000488077	0	0	3.84615	41.7721	DGAT2;MME;CISH;ZBTB16;EPHX2;SERPINE1;ADRB2;SLC6A1;FAM117A;CTGF;AKAP12;ANGPTL4;FREM2;CLEC4G
Androgen insensitivity syndrome C0039585 human GSE3871 sample 415	14/327	2.05479e-05	0.00050705	0	0	3.82263	41.2567	ZCCHC24;PRRX1;NEXN;AKAP12;MFAP5;MN1;FRAS1;BMPER;ADAM12;FLNC;TACC2;PI16;LMCD1;SMPDL3A
Small cell carcinoma of lung C0149925 human GSE1037 sample 362	15/373	2.16418e-05	0.000518784	0	0	3.59058	38.566	BTNL9;NECAB1;MME;EPAS1;STARD9;NEXN;SORBS1;SAMHD1;AREG;FBLN2;CTGF;FRMD3;RAB31;PALMD;CD34
Squamous cell carcinoma of lung C0149782 human GSE3268 sample 441	14/335	2.6825e-05	0.000625171	0	0	3.73134	39.2768	CFD;AOC3;PON3;EPAS1;ZBTB16;HSPB8;ADRB2;CTGF;AKAP12;SELENBP1;PALMD;CA4;PPARG;GPD1L
acute myocardial infarction DOID-9408 mouse GSE775 sample 1003	13/297	3.23704e-05	0.000734021	0	0	3.90813	40.4033	CKM;CISH;ACSL1;EPHX2;HSPB8;AK1;LTBP4;HTRA1;FHL2;PYGM;CKMT2;TCEA3;HRC
atherosclerosis DOID-1936 mouse GSE19286 sample 906	12/259	3.76638e-05	0.000831576	0	0	4.13679	42.1407	CFD;MYLPF;AKAP12;GHR;PLA2G16;CKM;ACSL1;EPAS1;EPHX2;PDE3B;ATP2A1;DMKN
cerebral palsy DOID-1969 human GSE11686 sample 912	11/219	3.83016e-05	0.000823975	0	0	4.48467	45.6092	CKMT2;CKM;ACSL1;EPAS1;TNNT1;ZBTB16;TCAP;PYGM;GPD1L;LMCD1;MGLL
Neurogenic Muscular Atrophy C0270948 rat GSE2566 sample 396	15/392	3.83529e-05	0.000804451	0	0	3.41655	34.7418	CFD;RYR1;MYOM1;ACSL1;KCNC4;NEXN;NID1;FBLN2;KLHL41;CTGF;TNNT1;FLNC;TACC2;PI16;LMCD1
Emery-Dreifuss muscular dystrophy DOID-11726 mouse GSE6399 sample 675	14/347	3.93998e-05	0.000806255	0	0	3.60231	36.5337	MYOM1;DGAT2;CKM;ACSL1;ZBTB16;EPHX2;SERPINE1;LTBP4;PYGM;MCF2L;TCAP;TACC2;MGLL;TNS1
Psoriasis vulgaris C0263361 human GSE13355 sample 35	10/182	4.05975e-05	0.000810983	0	0	4.90581	49.6066	MFAP5;DGAT2;TNNT1;ZBTB16;ACSBG1;GATA3;ADRB2;CORO2B;CD34;DLK1
idiopathic pulmonary fibrosis DOID-0050156 human GSE24206 sample 867	13/307	4.5535e-05	0.000888462	0	0	3.78083	37.797	BTNL9;NECAB1;DGAT2;ACSL1;ZBTB16;SERPINE1;TMTC1;AREG;CTGF;MFAP5;CA4;TACC2;IP6K3
Duchenne muscular dystrophy (DMD) C0013264 mouse GSE466 sample 328	12/268	5.24269e-05	0.000999686	0	0	3.99787	39.4033	MYLPF;RYR1;CKMT2;MYOM1;EEPD1;CISH;ACSL1;TNNT1;ZBTB16;TCEA3;AK1;PYGM
colon cancer DOID-219 mouse GSE63032 sample 661	11/228	5.52054e-05	0.00102927	0	0	4.30764	42.2341	NECAB1;PLA2G16;SYNPO2L;TCEA3;HRC;HTRA1;TCAP;SCN4A;ITGB6;ASB2;CRHR2
prostate cancer DOID-10283 human GSE55945 sample 834	13/325	8.12232e-05	0.00148144	0	0	3.57143	33.6368	MME;EPAS1;EPHX2;HTRA1;SORD;NEXN;SORBS1;CTGF;SELENBP1;EHD2;PCP4;FLNC;GPD1L
esophagus squamous cell carcinoma DOID-3748 human GSE20347 sample 607	13/329	9.18378e-05	0.0016394	0	0	3.52801	32.7945	SERPINB13;EPHX2;HSPB8;LYPD3;RORA;ADRB2;SLC6A1;KLK7;SYNPO2L;PALMD;GPD1L;SMPDL3A;MGLL
osteoarthritis DOID-8398 rat GSE8077 sample 944	11/245	0.000104988	0.0018351	0	0	4.00875	36.7268	CFD;MYLPF;SELENBP1;CKMT2;MYOM1;EEPD1;CKM;TNNT1;HRC;TCAP;ATP2A1
prostate cancer DOID-10283 human GSE26910 sample 603	12/290	0.000111094	0.00190221	0	0	3.69458	33.6396	CFD;PON3;CCDC80;MME;CKM;PRKCB;PRKAR2B;PDE3B;PPARG;DMKN;FBLN2;IP6K3
Lung transplant rejection C0729958 mouse GSE3418 sample 83	12/307	0.000188846	0.00316884	0	0	3.49	29.9252	CFD;MYLPF;RYR1;CKM;EPAS1;EPHX2;ERICH3;LTBP4;PYGM;ATP2A1;DMKN;PROM2
psoriasis DOID-8893 human GSE32407 sample 836	11/263	0.000195277	0.00321249	0	0	3.73438	31.8957	REEP1;PCP4;PC;PRKCB;ZBTB16;ITGAX;ACSBG1;LIFR;FLNC;MYRIP;FAM149A
Insulin Resistance DOID-9352 human GSE36297 sample 581	12/310	0.000206538	0.0033324	0	0	3.45622	29.3261	RYR1;GHR;CKMT2;MYOM1;EPAS1;TNNT1;ZBTB16;TCAP;FLNC;GPD1L;LMCD1;SMPDL3A
osteoarthritis DOID-8398 rat GSE8077 sample 943	10/226	0.000242885	0.00384492	0	0	3.9507	32.8813	MYLPF;SELENBP1;CKMT2;MYOM1;DGAT2;CKM;EPAS1;TNNT1;TCAP;ATP2A1
Obesity C0028754 human GSE474 sample 236	10/229	0.000269923	0.0041938	0	0	3.89894	32.039	CFD;MYLPF;CISH;TNNT1;HSPB8;FN1;TCAP;PYGM;ATP2A1;CTGF
idiopathic pulmonary fibrosis DOID-0050156 human GSE24206 sample 871	12/323	0.000300485	0.00458375	0	0	3.31712	26.9022	AKAP12;BTNL9;MFAP5;DGAT2;ACSL1;ZBTB16;SERPINE1;CA4;TMTC1;TACC2;IP6K3;CTGF
Senescence C0001792 human GSE1786 sample 114	10/236	0.000342945	0.00513805	0	0	3.78329	30.1829	MYLPF;CKMT2;CKM;TNNT1;AK1;ATP2A1;FLNC;LMCD1;MGLL;DLK1
breast adenocarcinoma DOID-3458 human GSE61304 sample 1071	12/334	0.00040622	0.00597927	0	0	3.20787	25.049	CFD;KLB;GHR;PON3;MME;ZBTB16;LEP;TFPI2;CA4;COL6A6;SCN4A;DLK1
Heart Injury C0018805 mouse GSE4710 sample 75	12/336	0.000428481	0.00619819	0	0	3.18878	24.7298	CKM;CISH;ACSL1;EPAS1;EPHX2;HSPB8;AK1;HRC;FHL2;PYGM;SORBS1;TNS1
Barrett's esophagus DOID-9206 human GSE34619 sample 596	11/289	0.000436218	0.00620316	0	0	3.39842	26.2948	SERPINB13;PALMD;TPRG1;HSPB8;LYPD3;RORA;CYP4F22;DMKN;TP63;FAM83A;CPA4
Barrett's esophagus DOID-9206 human GSE34619 sample 453	11/291	0.000462169	0.00646266	0	0	3.37506	25.9191	SERPINB13;PALMD;TPRG1;HSPB8;LYPD3;RORA;CYP4F22;DMKN;TP63;FAM83A;CPA4
Muscular Dystrophy C0026850 mouse GSE2629 sample 18	11/291	0.000462169	0.00635672	0	0	3.37506	25.9191	MYLPF;RYR1;CKMT2;MYOM1;CKM;CAV3;HSPB8;PLIN4;PYGM;ATP2A1;SNTA1
Papillary Carcinoma of the Thyroid C0238463 human GSE3678 sample 306	11/292	0.000475622	0.00643624	0	0	3.3635	25.7338	CFD;AKAP12;SELENBP1;PCP4;EPAS1;SORD;LIFR;GPD1L;FREM2;IP6K3;CTGF
esophagus squamous cell carcinoma DOID-3748 human GSE63941 sample 659	13/391	0.000490844	0.00653679	0	0	2.96858	22.6187	CEMIP;EPAS1;TFPI2;FN1;HTRA1;FHL2;NEXN;TMTC1;SULF1;CTGF;CCDC80;PRKAR2B;SMPDL3A
Polycystic Ovary Syndrome C0032460 human GSE6798 sample 292	11/294	0.000503514	0.00660076	0	0	3.34062	25.3683	GHR;CKMT2;MYOM1;MN1;ACSL1;TNNT1;TCEA3;PLIN4;NEXN;TCAP;GPD1L
skin squamous cell carcinoma DOID-3151 human GSE45164 sample 657	11/295	0.000517966	0.00668575	0	0	3.3293	25.1881	CFD;GHR;SELENBP1;MCF2L;FAM13A;PALM;CRY2;LRIG1;ACSBG1;GATA3;FBLN2
Erectile dysfunction associated with type 2 diabetes mellitus C1997651 rat GSE2457 sample 186	10/249	0.000522407	0.0066409	0	0	3.58577	27.0979	MYLPF;CKMT2;CCDC80;TNXB;CKM;FN1;HTRA1;NEXN;PYGM;ASB2
pancreatic cancer DOID-1793 human GSE18670 sample 483	10/253	0.000591189	0.0074031	0	0	3.52908	26.233	CFD;DOCK10;PTPRC;ACSL1;PRKCB;PRKAR2B;CA4;NEXN;TMTC1;ARHGAP15
esophagus squamous cell carcinoma DOID-3748 human GSE63941 sample 658	13/408	0.000729056	0.00899526	0	0	2.84489	20.5508	CEMIP;EPAS1;TFPI2;FN1;HTRA1;FHL2;NEXN;TMTC1;SULF1;CTGF;CCDC80;PRKAR2B;SMPDL3A
juvenile dermatomyositis UMLS CUI-C0263666 human GSE11971 sample 772	6/97	0.000781287	0.00949999	0	0	5.52283	39.5134	CFD;CKMT2;CKM;TNNT1;PYGM;KLHL41
bronchopulmonary dysplasia UMLS CUI-C0006287 human GSE8586 sample 918	12/364	0.000865651	0.0103754	0	0	2.94349	20.7575	ZCCHC24;MFAP5;EPAS1;ZBTB16;HSPB8;SERPINE1;FN1;NEXN;FLNC;GBP1;TGFBR1;TNS1
Vulvar intraepithelial tumor UMLS CUI-C0346210 human GSE5563 sample 967	10/270	0.000972614	0.0114933	0	0	3.30688	22.9349	CFD;MFAP5;TNXB;DGAT2;PRRX1;ACSL1;FN1;HTRA1;ACSBG1;MGLL
atopic dermatitis DOID-3310 human GSE26952 sample 981	11/319	0.000984293	0.0114697	0	0	3.07882	21.3165	CFD;ACER1;PON3;CDSN;DGAT2;PRKCB;COL5A3;HSPB8;CYP4F22;MGLL;CPA4
familial combined hyperlipidemia DOID-13809 human GSE11393 sample 773	11/321	0.00103525	0.0118982	0	0	3.05964	21.0292	MME;ACSL1;PRKCB;CA4;ITGAX;LYPD3;PPARG;BPI;PLXNC1;ARHGAP15;SAMHD1
skin squamous cell carcinoma DOID-3151 human GSE2503 sample 627	12/373	0.00106792	0.0121079	0	0	2.87246	19.6535	CFD;MYLPF;PON3;CKM;ACSL1;HSPB8;ACSBG1;ATP2A1;GATA3;FLNC;SMPDL3A;KLHL41
Primary open angle glaucoma C0339573 human GSE4316 sample 284	9/227	0.00108031	0.0120851	0	0	3.53996	24.1797	EHD2;CCDC80;MME;EPAS1;TFPI2;FN1;HTRA1;FHL2;SULF1
facioscapulohumeral muscular dystrophy DOID-11727 human GSE15090 sample 540	9/228	0.001114	0.0122979	0	0	3.52444	23.9655	RYR1;UNC45B;ACSL1;TCAP;FLNC;GPD1L;ASB2;KLHL41;SMTNL1
tuberculosis DOID-399 human GSE54992 sample 564	11/325	0.00114371	0.0124619	0	0	3.02198	20.4693	AKAP12;MN1;SERPINE1;PDE2A;TFPI2;WNT7A;LYPD3;PPARG;ANGPTL4;KMO;ASB2
Idiopathic fibrosing alveolitis C0085786 human GSE21369 sample 321	10/277	0.00117946	0.0126867	0	0	3.22331	21.7338	CKMT2;MFAP5;DGAT2;MME;ACSL1;ZBTB16;LEP;CA4;PLIN4;KMO
atopic dermatitis DOID-3310 human GSE32924 sample 857	11/330	0.00129229	0.0137245	0	0	2.97619	19.7956	ACER1;PON3;PCP4;CCDC80;CDSN;DGAT2;PALMD;TPRG1;EPHX2;DMKN;KLK7
myotonic dystrophy type 1 DOID-11722 human GSE7177 sample 1053	10/284	0.00142093	0.014902	0	0	3.14386	20.6126	CEMIP;CCDC80;PRRX1;EPAS1;COL11A1;HTRA1;FHL2;SULF1;DLK1;CTGF
Emery-Dreifuss muscular dystrophy, autosomal recessive form DOID-11726 mouse GSE8000 sample 677	11/334	0.00142229	0.0147321	0	0	2.94055	19.2767	CKMT2;MYOM1;UNC45B;DGAT2;CKM;EPHX2;AK1;HRC;FHL2;PYGM;TNS1
invasive ductal carcinoma DOID-3008 human GSE5764 sample 626	11/335	0.00145641	0.0149016	0	0	2.93177	19.1497	CFD;AOC3;GHR;SELENBP1;PLA2G16;TNXB;DGAT2;LEP;TFPI2;PLIN4;MGLL
colorectal cancer DOID-9256 human GSE32323 sample 552	11/336	0.0014912	0.0150737	0	0	2.92304	19.0237	CFD;AOC3;FRMD3;GHR;MFAP5;PRKAR2B;ZBTB16;AK1;CA4;FFAR4;FBLN2
Duchenne muscular dystrophy (DMD) C0013264 mouse GSE1026 sample 72	10/287	0.00153604	0.0153421	0	0	3.111	20.1548	CFD;TNXB;CKM;ACSL1;ZBTB16;TCEA3;AK1;HRC;PLIN4;LTBP4
Pompe disease, infantile-onset form UMLS CUI-C0342751 human GSE38680 sample 870	9/242	0.00168165	0.0165988	0	0	3.32054	21.2116	CFD;GHR;SELENBP1;MN1;FHL2;PYGM;ADRB2;ITGB6;SMTNL1
Cardiomyopathy, Dilated C0007193 human GSE9800 sample 115	10/291	0.00170119	0.0165965	0	0	3.06824	19.5644	AOC3;LIPE;DGAT2;CKM;PRRX1;SLC2A1;ACSBG1;CEL;ANGPTL4;DLK1
pancreatic ductal adenocarcinoma DOID-3498 human GSE15471 sample 604	6/113	0.00172338	0.0166197	0	0	4.74083	30.1682	MME;PRKAR2B;WT1;EPHX2;LEP;PLIN4
Transplanted Heart Complication C0340529 mouse GSE582 sample 373	10/292	0.00174465	0.0166337	0	0	3.05773	19.4203	CFD;CKMT2;MFAP5;MYOM1;HSPB8;LTBP4;FHL2;PYGM;FBLN2;CTGF
acute myocardial infarction DOID-9408 mouse GSE775 sample 1001	10/292	0.00174465	0.0164468	0	0	3.05773	19.4203	MYOM1;TNXB;ZBTB16;TCEA3;AK1;HRC;HTRA1;FHL2;PYGM;SORBS1
prostate cancer DOID-10283 human GSE3868 sample 638	11/344	0.00179482	0.0167317	0	0	2.85507	18.0522	CFD;AKAP12;CEMIP;EPAS1;COL11A1;TFPI2;FN1;HTRA1;FHL2;NID1;SMPDL3A
allergic contact dermatitis DOID-3042 human GSE6281 sample 927	11/345	0.00183608	0.0169283	0	0	2.84679	17.9351	RYR1;ACER1;PON3;CDSN;ZBTB16;STARD9;LEPR;ACSBG1;CPXM1;PEAR1;DLK1
idiopathic pulmonary fibrosis DOID-0050156 human GSE24206 sample 873	8/199	0.00185914	0.0169545	0	0	3.58938	22.5687	BTNL9;NECAB1;ACSL1;ZBTB16;CA4;TMTC1;LIFR;FREM2
bronchopulmonary dysplasia UMLS CUI-C0006287 human GSE8586 sample 919	10/295	0.00188046	0.0169646	0	0	3.02663	18.9959	MFAP5;OLFML2B;RAB31;COL11A1;ZBTB16;SERPINE1;FN1;HTRA1;GPD1L;CTGF
Type 1 diabetes mellitus C0011854 mouse GSE1659 sample 346	9/248	0.00198688	0.0177339	0	0	3.24021	20.158	RYR1;REEP1;CKMT2;PKDCC;CKM;TNNT1;TCEA3;AK1;ATP2A1
Fracture of femur C0015802 rat GSE1371 sample 278	9/249	0.00204179	0.0180323	0	0	3.22719	19.989	MYLPF;CKMT2;CKM;ALOX15;AK1;TCAP;PYGM;FLNC;ASB2
melanoma in situ UMLS CUI-C0346040 human GSE4587 sample 980	12/404	0.00208816	0.0182496	0	0	2.65205	16.3671	CFD;MFAP5;CCDC80;TNXB;ACSL1;ZBTB16;LEP;FN1;HTRA1;GATA3;DMKN;SMPDL3A
psoriasis DOID-8893 human GSE53431 sample 813	10/305	0.00239612	0.0207252	0	0	2.9274	17.6636	CFD;PRKCB;ZBTB16;PALM;CRY2;LEPR;DACT2;FLNC;ADRB2;GFRA2
morbid obesity DOID-11981 human GSE48964 sample 583	10/306	0.00245339	0.021004	0	0	2.91783	17.537	CFD;SLC7A8;NUF2;PALM;EBF2;TMTC1;CPXM1;PLXNC1;CORO2B;CYGB
psoriasis DOID-8893 human GSE13355 sample 837	10/309	0.0026318	0.0223038	0	0	2.88951	17.1639	RYR1;PRRX1;ZBTB16;PALM;CPXM1;COL6A6;PI16;CYP4F22;CD34;CORO2B
Cardiac Hypertrophy C1383860 mouse GSE1621 sample 51	10/313	0.0028857	0.024211	0	0	2.85258	16.6818	SELENBP1;CKMT2;EPHX2;TCEA3;AK1;HRC;PLIN4;HTRA1;FHL2;PYGM
RA (rheumatoid arthritis) C0003873 human GSE1919 sample 110	10/314	0.00295214	0.0245232	0	0	2.84349	16.564	CFD;SELENBP1;LIPE;TNXB;ZBTB16;SERPINE1;LTBP4;CD34;SORBS3;FBLN2
Crohn's disease DOID-8778 human GSE6731 sample 757	11/370	0.00314744	0.0258892	0	0	2.65444	15.2927	AKAP12;UGT8;TRIM9;PRKAR2B;PDE3B;FN1;CSPG5;ETV1;NID1;SMPDL3A;CTGF
idiopathic pulmonary fibrosis DOID-0050156 human GSE24206 sample 872	9/267	0.00325519	0.0265156	0	0	3.00963	17.2377	AOC3;BTNL9;MFAP5;DGAT2;MME;CA4;TMTC1;LIFR;IP6K3
Actinic keratosis C0022602 human GSE2503 sample 350	12/429	0.00340038	0.0274319	0	0	2.4975	14.1955	CFD;MYLPF;PON3;CKM;ACSL1;HSPB8;ACSBG1;ATP2A1;GATA3;FLNC;SMPDL3A;KLHL41
nemaline myopathy DOID-3191 mouse GSE3384 sample 977	8/221	0.00354432	0.0283208	0	0	3.23206	18.2366	MYLPF;RYR1;REEP1;CKM;PYGM;ATP2A1;SMPDL3A;SNTA1
allergic asthma DOID-9415 human GSE41649 sample 716	9/271	0.00358947	0.028411	0	0	2.96521	16.6934	CFD;AKAP12;REEP1;GHR;ACAN;PTPRC;PRKCB;ZBTB16;LEPR
Down Syndrome C0013080 human GSE10758 sample 310	8/224	0.00384447	0.0301449	0	0	3.18878	17.7332	PLA2G16;PALMD;AP1S3;ANGPTL4;ITGB6;AREG;LMCD1;CPA4
Gastrointestinal stromal tumor C0238198 human GSE2719 sample 270	8/224	0.00384447	0.0298658	0	0	3.18878	17.7332	CFD;AKAP12;MFAP5;FN1;HTRA1;CEL;FBLN2;CTGF
nemaline myopathy DOID-3191 mouse GSE3384 sample 972	8/226	0.00405523	0.0312141	0	0	3.16056	17.4075	CFD;RYR1;REEP1;TCEA3;LTBP4;HTRA1;ATP2A1;SMPDL3A
Obesity C0028754 rat GSE1813 sample 15	9/281	0.00454374	0.0346564	0	0	2.85968	15.4252	CFD;TNXB;PTPRC;PDE2A;ALOX15;FN1;PI16;FBLN2;SMPDL3A
Adenocarcinoma of esophagus C0279628 human GSE1420 sample 164	9/282	0.00464909	0.0351404	0	0	2.84954	15.3051	CFD;AOC3;PCP4;PRKAR2B;HSPB8;LYPD3;FLNC;GPD1L;CTGF
psoriasis DOID-8893 mouse GSE27628 sample 819	10/337	0.00484911	0.036325	0	0	2.64943	14.1187	CFD;SELENBP1;PCP4;PLIN4;PPARG;TPPP;PRLR;FREM2;MGLL;FAM117A
Macular degeneration C0024437 human GSE1719 sample 46	10/337	0.00484911	0.0360035	0	0	2.64943	14.1187	SELENBP1;MFAP5;TNXB;SERPINE1;FN1;HTRA1;FLNC;SORBS3;FBLN2;CTGF
cerebral palsy DOID-1969 human GSE31243 sample 878	9/288	0.00532175	0.0391662	0	0	2.79018	14.6092	ZCCHC24;CKMT2;MN1;CKM;TNNT1;AK1;TCAP;RORA;ATP2A1
Dental cavity, complex C0399396 human GSE1629 sample 175	11/401	0.00572256	0.0417498	0	0	2.44923	12.6462	AKAP12;AOC3;GHR;PLA2G16;MME;ZBTB16;COL5A3;FAM13A;HTRA1;FBLN2;CTGF
discoid lupus erythematosus UMLS CUI-C0024138 human GSE52471 sample 689	8/240	0.00579089	0.0418841	0	0	2.97619	15.3318	RYR1;MFAP5;PON3;PCP4;ZBTB16;PALM;ACSBG1;GATA3
Anterior Horn Cell Disease C0154681 human GSE1481 sample 208	10/346	0.00581067	0.041668	0	0	2.58051	13.2846	AKAP12;ZCCHC24;MFAP5;UGT8;PCP4;COL11A1;APLP1;FN1;SLC6A1;CTGF
Bone fracture C0016658 rat GSE594 sample 275	8/241	0.00593359	0.0421889	0	0	2.96384	15.196	CFD;MYLPF;CKMT2;CKM;ALOX15;TCAP;PYGM;ATP2A1
Huntington's disease DOID-12858 mouse GSE3583 sample 929	9/293	0.00593795	0.041865	0	0	2.74256	14.0595	AKAP12;CCDC80;CDSN;BMPER;SERPINE1;PDE3B;PPARG;CD34;LMCD1
idiopathic pulmonary fibrosis DOID-0050156 human GSE24206 sample 869	7/192	0.00600872	0.0420109	0	0	3.25521	16.6489	BTNL9;NECAB1;ACSL1;CA4;LIFR;TMTC1;IP6K3
acute myocardial infarction DOID-9408 mouse GSE775 sample 1004	9/299	0.00674853	0.0467935	0	0	2.68753	13.4334	CKMT2;CKM;ACSL1;EPHX2;TCEA3;AK1;HRC;FHL2;PYGM
acute myocardial infarction DOID-9408 mouse GSE775 sample 1002	8/248	0.00700882	0.0482	0	0	2.88018	14.2874	CISH;EPHX2;TCEA3;AK1;HRC;LTBP4;FHL2;PYGM
Primary open angle glaucoma C0339573 human GSE2705 sample 257	8/249	0.0071737	0.0489328	0	0	2.86862	14.1633	ZCCHC24;GHR;SELENBP1;CEMIP;OLFML2B;PRRX1;LEPR;NID1
Breast Cancer C0006142 human GSE1379 sample 392	9/302	0.00718442	0.0486107	0	0	2.66083	13.1334	SLC45A4;REEP1;ZBTB16;HSPB8;LRIG1;MYRIP;GPD1L;AREG;TP63
Hepatic Cirrhosis C0023890 rat GSE1843 sample 372	9/303	0.00733441	0.0492286	0	0	2.65205	13.0353	LIPE;CCDC80;TNXB;EPAS1;PDE2A;TFPI2;HTRA1;ESAM;LMCD1
Malignant Melanoma C0025202 human GSE3189 sample 117	8/250	0.00734149	0.048885	0	0	2.85714	14.0406	CFD;MFAP5;PCP4;EPAS1;ZBTB16;FBLN2;TNS1;CTGF
Papillary Carcinoma of the Thyroid C0238463 human GSE3467 sample 397	7/200	0.00745654	0.0492601	0	0	3.125	15.3083	GHR;PCP4;CA4;SORD;LIFR;FREM2;IP6K3
Asthma, allergic C0155877 mouse GSE3184 sample 436	9/304	0.00748678	0.0490735	0	0	2.64333	12.9381	CFD;AKAP12;SELENBP1;EPAS1;LTBP4;ESAM;ADRB2;TNS1;CTGF
cystic fibrosis DOID-1485 mouse GSE3100 sample 1056	8/255	0.00822529	0.0534962	0	0	2.80112	13.4469	CFD;AOC3;DGAT2;EPHX2;PLIN4;ANGPTL4;ADRB2;AREG
juvenile dermatomyositis UMLS CUI-C0263666 human GSE11971 sample 771	5/111	0.00827534	0.0534078	0	0	4.02188	19.2828	CFD;CKMT2;CKM;TNNT1;KLHL41
cerebral palsy DOID-1969 human GSE31243 sample 503	9/309	0.00828528	0.0530638	0	0	2.60055	12.4652	ZCCHC24;CKMT2;SYNPO2L;TNNT1;ZBTB16;AK1;TCAP;RORA;ATP2A1
Cardiomyopathy C0878544 human GSE5406 sample 88	9/309	0.00828528	0.0526618	0	0	2.60055	12.4652	SERPINE1;FLNC;GPD1L;NID1;SAMHD1;AREG;LMCD1;KLHL41;DLK1
cerebral palsy DOID-1969 human GSE31243 sample 877	9/309	0.00828528	0.0522658	0	0	2.60055	12.4652	CKMT2;SYNPO2L;TNNT1;ZBTB16;AK1;TCAP;RORA;ATP2A1;KLHL41
lung cancer DOID-1324 mouse GSE14277 sample 615	10/365	0.00832661	0.0521346	0	0	2.44618	11.7131	AKAP12;GHR;UNC45B;TNXB;EPAS1;ESAM;ADRB2;CD34;TNS1;CTGF
Nutritional deficiency, NEC C0267975 mouse GSE1776 sample 422	10/370	0.00911067	0.0566211	0	0	2.41313	11.3376	MYLPF;RYR1;MFAP5;PLA2G16;CCDC80;CKM;CAV3;TNNT1;FN1;CTGF
prostate cancer DOID-10283 human GSE3325 sample 991	9/315	0.00932727	0.057541	0	0	2.55102	11.9255	PCP4;TFPI2;FHL2;SORD;NEXN;SORBS1;GPD1L;TNS1;CTGF
actinic keratosis DOID-8866 human GSE2503 sample 628	11/430	0.00942096	0.0576948	0	0	2.28405	10.6547	CFD;MYLPF;PON3;CKM;ACSL1;HSPB8;ACSBG1;ATP2A1;GATA3;FLNC;KLHL41
Dystonia C0393593 human GSE3064 sample 329	9/317	0.00969575	0.0589474	0	0	2.53493	11.7521	MN1;PCP4;PRKCB;EPAS1;PRKAR2B;PDE2A;CSPG5;ANK2;SLC6A1
