# Supplementary material for: Alternative methylation of intron motifs is associated with cancer-related gene expression in both canine mammary tumor and human breast cancer
Source: Clin Epigenetics. 2020 Jul 21;12:110. doi: 10.1186/s13148-020-00888-4 (PMC7374976; doi:10.1186/s13148-020-00888-4)
Supplement: Supplementary file 2 — Additional file 2: Supplementary Tables. Table S1. Information for CMT tissue samples. Table S2. Quality check for MBD-sequencing. Table S3. List of CMT-DMRs (68,741) and their genomic features. Table S4. List of Subtype-DMRs (68,741) and their genomic features. Table S5. Differentially methylated genes anti-correlated with expression. Table S6. Functional annotations for CMT-DMGs in 'Disease Perturbations from GEO down'. Table S7 GO terms in CMT-DMGs. Table S8. List of nearest genes from hypomethylated intergenic regions in each subtype. Table S9. GO terms in Subtype DMGs. Table S10. GO terms in the nearest genes from intergenic CMT-DMRs. Table S11. KEGG pathways in intergenic Subtype-DMRs. Table S12. Motifs enriched in hypermethylated intron bins (169, p-val < 0.01). Table S13. Motifs enriched in hypomethylated intron bins (83, p-val < 0.01). Table S14. Genes containing Pax5 motifs in their hypermethylated intronic regions. Table S15. Genes containing Pax6 motifs in their hypomethylated intronic regions. Table S16. Putative target genes with differentially methylated intron motifs. Table S17. Motif enrichment in each Subtype-DMR. Table S18. Validation target genes with differentially methylated PAX motifs. Table S19. Primers designed for BS-conversion PCR. Table S20. Validation of single CpG methylation by BS-seq in CDH5 and LRIG1 genes [file 13148_2020_888_MOESM2_ESM.zip › Additional_file_2_rev/Table S7.xlsx]

## Sheet: Table S7
Table S7. GO terms in CMT-DMGs(p-value <0.05)
Category	GO term	Count	PValue
Pattern 'E'
GOTERM_BP_DIRECT	GO:0006606~protein import into nucleus	7	0.00338059
	GO:0042311~vasodilation	4	0.00476017
	GO:0045445~myoblast differentiation	4	0.0058396
	GO:0006366~transcription from RNA polymerase II promoter	24	0.00597755
	GO:0019233~sensory perception of pain	6	0.00993482
	GO:0043066~negative regulation of apoptotic process	21	0.0121314
	GO:0006351~transcription, DNA-templated	66	0.0127683
	GO:0097150~neuronal stem cell population maintenance	4	0.01526
	GO:0014902~myotube differentiation	3	0.0161745
	GO:0007268~chemical synaptic transmission	13	0.0195821
	GO:0006264~mitochondrial DNA replication	3	0.0204509
	GO:0048617~embryonic foregut morphogenesis	3	0.0204509
	GO:0032870~cellular response to hormone stimulus	5	0.0266506
	GO:0071897~DNA biosynthetic process	4	0.027191
	GO:0033077~T cell differentiation in thymus	4	0.0300304
	GO:0032495~response to muramyl dipeptide	3	0.0302201
	GO:0035815~positive regulation of renal sodium excretion	3	0.0356666
	GO:0060325~face morphogenesis	4	0.0394439
	GO:0007507~heart development	10	0.0435559
	GO:0007625~grooming behavior	3	0.0475749
	GO:0001649~osteoblast differentiation	7	0.0485995
	GO:0060769~positive regulation of epithelial cell proliferation involved in prostate gland development	2	0.0499802
	GO:1901264~carbohydrate derivative transport	2	0.0499802
	GO:0035411~catenin import into nucleus	2	0.0499802
	GO:2000233~negative regulation of rRNA processing	2	0.0499802
GOTERM_CC_DIRECT	GO:0005634~nucleus	153	0.0303766
	GO:0019005~SCF ubiquitin ligase complex	5	0.0343838
	GO:0005667~transcription factor complex	10	0.0495709
GOTERM_MF_DIRECT	GO:0001077~transcriptional activator activity, RNA polymerase II core promoter proximal region sequence-specific binding	14	0.00755281
	GO:0043565~sequence-specific DNA binding	23	0.0135028
	GO:0017022~myosin binding	4	0.0175329
	GO:0000978~RNA polymerase II core promoter proximal region sequence-specific DNA binding	17	0.0197672
	GO:0031702~type 1 angiotensin receptor binding	3	0.0253331
	GO:0003700~transcription factor activity, sequence-specific DNA binding	35	0.0324433
	GO:0044212~transcription regulatory region DNA binding	11	0.0460469
Pattern 'EI'
GOTERM_BP_DIRECT	GO:0043547~positive regulation of GTPase activity	65	1.96568e-09
	GO:0007165~signal transduction	100	3.11669e-07
	GO:0030036~actin cytoskeleton organization	21	1.00604e-05
	GO:0035556~intracellular signal transduction	42	2.32404e-05
	GO:0007420~brain development	24	0.000114551
	GO:0006468~protein phosphorylation	43	0.00017824
	GO:0045944~positive regulation of transcription from RNA polymerase II promoter	77	0.000195074
	GO:0035023~regulation of Rho protein signal transduction	14	0.000227822
	GO:0006367~transcription initiation from RNA polymerase II promoter	20	0.000290073
	GO:1903779~regulation of cardiac conduction	11	0.000495009
	GO:0043401~steroid hormone mediated signaling pathway	11	0.00057319
	GO:0051017~actin filament bundle assembly	8	0.000655866
	GO:0007018~microtubule-based movement	13	0.000826957
	GO:0001525~angiogenesis	24	0.00114227
	GO:0045893~positive regulation of transcription, DNA-templated	44	0.00115262
	GO:0006816~calcium ion transport	12	0.00163382
	GO:0072661~protein targeting to plasma membrane	7	0.00169906
	GO:0006897~endocytosis	17	0.0020434
	GO:1900042~positive regulation of interleukin-2 secretion	4	0.00239062
	GO:0048813~dendrite morphogenesis	8	0.00242723
	GO:0046777~protein autophosphorylation	19	0.00321434
	GO:0007411~axon guidance	18	0.00330613
	GO:0098609~cell-cell adhesion	26	0.00338517
	GO:0016055~Wnt signaling pathway	20	0.00349328
	GO:0050798~activated T cell proliferation	4	0.00402451
	GO:0051209~release of sequestered calcium ion into cytosol	8	0.00443806
	GO:0006470~protein dephosphorylation	15	0.0052011
	GO:2001020~regulation of response to DNA damage stimulus	4	0.00619501
	GO:0016477~cell migration	18	0.00728135
	GO:0007173~epidermal growth factor receptor signaling pathway	9	0.00739267
	GO:0021834~chemorepulsion involved in embryonic olfactory bulb interneuron precursor migration	3	0.00760979
	GO:0046068~cGMP metabolic process	3	0.00760979
	GO:0070588~calcium ion transmembrane transport	14	0.00798228
	GO:0007224~smoothened signaling pathway	10	0.00841857
	GO:0007265~Ras protein signal transduction	10	0.00923392
	GO:1901741~positive regulation of myoblast fusion	5	0.00956028
	GO:0060070~canonical Wnt signaling pathway	11	0.00978546
	GO:0045669~positive regulation of osteoblast differentiation	9	0.011137
	GO:0034220~ion transmembrane transport	20	0.0117972
	GO:0048384~retinoic acid receptor signaling pathway	5	0.0118017
	GO:0001709~cell fate determination	5	0.0118017
	GO:0006357~regulation of transcription from RNA polymerase II promoter	35	0.0119762
	GO:0018108~peptidyl-tyrosine phosphorylation	16	0.0120848
	GO:0030522~intracellular receptor signaling pathway	7	0.012093
	GO:0030198~extracellular matrix organization	19	0.0121419
	GO:0001893~maternal placenta development	4	0.0122912
	GO:0072015~glomerular visceral epithelial cell development	4	0.0122912
	GO:0010761~fibroblast migration	4	0.0122912
	GO:0048013~ephrin receptor signaling pathway	11	0.0124275
	GO:0014047~glutamate secretion	6	0.0128759
	GO:0001889~liver development	10	0.013103
	GO:0042981~regulation of apoptotic process	20	0.0135638
	GO:0043415~positive regulation of skeletal muscle tissue regeneration	3	0.0147027
	GO:2001137~positive regulation of endocytic recycling	3	0.0147027
	GO:0051414~response to cortisol	3	0.0147027
	GO:0048008~platelet-derived growth factor receptor signaling pathway	6	0.0149177
	GO:0060021~palate development	10	0.0154365
	GO:0001701~in utero embryonic development	18	0.0159111
	GO:0007016~cytoskeletal anchoring at plasma membrane	4	0.0162648
	GO:0072583~clathrin-mediated endocytosis	5	0.01723
	GO:0032526~response to retinoic acid	7	0.0173087
	GO:0000122~negative regulation of transcription from RNA polymerase II promoter	51	0.018001
	GO:0009887~organ morphogenesis	11	0.0192768
	GO:0090002~establishment of protein localization to plasma membrane	7	0.0193443
	GO:0030100~regulation of endocytosis	6	0.0196263
	GO:0051056~regulation of small GTPase mediated signal transduction	14	0.0201667
	GO:0035249~synaptic transmission, glutamatergic	5	0.0204407
	GO:0090090~negative regulation of canonical Wnt signaling pathway	16	0.0204821
	GO:0042445~hormone metabolic process	4	0.0208732
	GO:0021702~cerebellar Purkinje cell differentiation	4	0.0208732
	GO:0040015~negative regulation of multicellular organism growth	4	0.0208732
	GO:0042475~odontogenesis of dentin-containing tooth	8	0.0216389
	GO:0003007~heart morphogenesis	6	0.0223076
	GO:0070296~sarcoplasmic reticulum calcium ion transport	3	0.0236761
	GO:0002090~regulation of receptor internalization	3	0.0236761
	GO:0043045~DNA methylation involved in embryo development	3	0.0236761
	GO:0030035~microspike assembly	3	0.0236761
	GO:0043434~response to peptide hormone	7	0.0238917
	GO:0010977~negative regulation of neuron projection development	7	0.0238917
	GO:0030030~cell projection organization	6	0.0252153
	GO:0006915~apoptotic process	41	0.025574
	GO:0008152~metabolic process	16	0.0260599
	GO:0007009~plasma membrane organization	4	0.0261204
	GO:0060173~limb development	5	0.0279003
	GO:0050770~regulation of axonogenesis	5	0.0279003
	GO:0051966~regulation of synaptic transmission, glutamatergic	5	0.0279003
	GO:0051592~response to calcium ion	8	0.0281313
	GO:0000226~microtubule cytoskeleton organization	9	0.0284246
	GO:0050885~neuromuscular process controlling balance	7	0.0291037
	GO:0071222~cellular response to lipopolysaccharide	12	0.0303336
	GO:0007229~integrin-mediated signaling pathway	11	0.0303617
	GO:0035335~peptidyl-tyrosine dephosphorylation	11	0.0303617
	GO:0048010~vascular endothelial growth factor receptor signaling pathway	9	0.0305974
	GO:0048565~digestive tract development	6	0.0317319
	GO:0030501~positive regulation of bone mineralization	6	0.0317319
	GO:0001822~kidney development	10	0.0318424
	GO:0022011~myelination in peripheral nervous system	4	0.0320045
	GO:0048041~focal adhesion assembly	5	0.0321618
	GO:0031175~neuron projection development	11	0.0322501
	GO:0010468~regulation of gene expression	11	0.0322501
	GO:0055012~ventricular cardiac muscle cell differentiation	3	0.0343189
	GO:0051271~negative regulation of cellular component movement	3	0.0343189
	GO:0071286~cellular response to magnesium ion	3	0.0343189
	GO:0042059~negative regulation of epidermal growth factor receptor signaling pathway	6	0.0353496
	GO:0042391~regulation of membrane potential	9	0.0377916
	GO:0007517~muscle organ development	10	0.0385095
	GO:0002042~cell migration involved in sprouting angiogenesis	4	0.0385183
	GO:0007605~sensory perception of sound	13	0.0405723
	GO:0007157~heterophilic cell-cell adhesion via plasma membrane cell adhesion molecules	7	0.0416404
	GO:0072659~protein localization to plasma membrane	8	0.0416673
	GO:0035994~response to muscle stretch	4	0.0456498
	GO:1900006~positive regulation of dendrite development	4	0.0456498
	GO:0046328~regulation of JNK cascade	4	0.0456498
	GO:0032012~regulation of ARF protein signal transduction	4	0.0456498
	GO:0030308~negative regulation of cell growth	12	0.0463732
	GO:0001783~B cell apoptotic process	3	0.0464366
	GO:0043931~ossification involved in bone maturation	3	0.0464366
	GO:0010882~regulation of cardiac muscle contraction by calcium ion signaling	3	0.0464366
	GO:0060840~artery development	3	0.0464366
	GO:0002315~marginal zone B cell differentiation	3	0.0464366
	GO:2001259~positive regulation of cation channel activity	3	0.0464366
	GO:0021902~commitment of neuronal cell to specific neuron type in forebrain	3	0.0464366
	GO:0007223~Wnt signaling pathway, calcium modulating pathway	6	0.0476781
	GO:0007155~cell adhesion	33	0.0486468
	GO:0007507~heart development	16	0.0495264
GOTERM_CC_DIRECT	GO:0016020~membrane	169	3.53058e-09
	GO:0014069~postsynaptic density	30	3.03121e-08
	GO:0005829~cytosol	227	8.47775e-08
	GO:0030018~Z disc	21	1.29007e-06
	GO:0005925~focal adhesion	41	1.1638e-05
	GO:0005737~cytoplasm	314	3.00212e-05
	GO:0005856~cytoskeleton	38	4.27357e-05
	GO:0030425~dendrite	35	6.09983e-05
	GO:0005913~cell-cell adherens junction	34	6.84299e-05
	GO:0042383~sarcolemma	15	6.84335e-05
	GO:0005654~nucleoplasm	180	9.3022e-05
	GO:0005886~plasma membrane	251	0.000138793
	GO:0033017~sarcoplasmic reticulum membrane	9	0.000200723
	GO:0016529~sarcoplasmic reticulum	9	0.000200723
	GO:0043005~neuron projection	26	0.000309458
	GO:0045211~postsynaptic membrane	24	0.00032825
	GO:0005578~proteinaceous extracellular matrix	28	0.000380281
	GO:0030054~cell junction	41	0.000393791
	GO:0043197~dendritic spine	15	0.000400498
	GO:0048471~perinuclear region of cytoplasm	51	0.000505199
	GO:0031095~platelet dense tubular network membrane	5	0.00061492
	GO:0005903~brush border	11	0.00066506
	GO:0030027~lamellipodium	19	0.00097436
	GO:0043025~neuronal cell body	30	0.00102027
	GO:0042995~cell projection	12	0.00110437
	GO:0016324~apical plasma membrane	28	0.00133644
	GO:0030666~endocytic vesicle membrane	11	0.00142474
	GO:0043235~receptor complex	16	0.00153701
	GO:0030315~T-tubule	8	0.00233535
	GO:0031252~cell leading edge	8	0.00272672
	GO:0000790~nuclear chromatin	20	0.00339137
	GO:0016323~basolateral plasma membrane	19	0.00362509
	GO:0005938~cell cortex	14	0.00790578
	GO:0008091~spectrin	4	0.0081092
	GO:0045202~synapse	18	0.00854668
	GO:0015629~actin cytoskeleton	20	0.01214
	GO:0009986~cell surface	40	0.0129625
	GO:0098793~presynapse	9	0.0132851
	GO:0001726~ruffle	11	0.013389
	GO:0043234~protein complex	32	0.01395
	GO:0009925~basal plasma membrane	6	0.0149358
	GO:0005768~endosome	20	0.0164952
	GO:0030122~AP-2 adaptor complex	4	0.0238155
	GO:0005911~cell-cell junction	16	0.0238863
	GO:0031430~M band	5	0.0248937
	GO:0005887~integral component of plasma membrane	87	0.0265966
	GO:0045121~membrane raft	18	0.0273104
	GO:0034704~calcium channel complex	5	0.0329085
	GO:1903561~extracellular vesicle	7	0.0360085
	GO:0016459~myosin complex	7	0.0360085
	GO:0005815~microtubule organizing center	14	0.0404823
	GO:0005901~caveola	8	0.0410604
	GO:0071944~cell periphery	6	0.0420101
	GO:0045111~intermediate filament cytoskeleton	7	0.0425
	GO:0001725~stress fiber	7	0.0496818
GOTERM_MF_DIRECT	GO:0005515~protein binding	549	8.67438e-12
	GO:0005524~ATP binding	133	3.04212e-10
	GO:0003779~actin binding	33	1.7192e-05
	GO:0003713~transcription coactivator activity	30	3.15535e-05
	GO:0005516~calmodulin binding	25	3.96629e-05
	GO:0005509~calcium ion binding	63	4.09419e-05
	GO:0003707~steroid hormone receptor activity	12	0.000110624
	GO:0051015~actin filament binding	19	0.000143586
	GO:0004674~protein serine/threonine kinase activity	37	0.000253197
	GO:0005096~GTPase activator activity	30	0.000254864
	GO:0035091~phosphatidylinositol binding	14	0.000381467
	GO:0032403~protein complex binding	24	0.000394471
	GO:0005089~Rho guanyl-nucleotide exchange factor activity	13	0.000531472
	GO:0031490~chromatin DNA binding	11	0.000675978
	GO:0016301~kinase activity	26	0.000689316
	GO:0003682~chromatin binding	36	0.00103835
	GO:0098641~cadherin binding involved in cell-cell adhesion	29	0.00103991
	GO:0005001~transmembrane receptor protein tyrosine phosphatase activity	6	0.00130934
	GO:0005086~ARF guanyl-nucleotide exchange factor activity	7	0.00138551
	GO:0008066~glutamate receptor activity	5	0.0017128
	GO:0004672~protein kinase activity	33	0.00178943
	GO:0008289~lipid binding	18	0.0019725
	GO:0019899~enzyme binding	31	0.00208582
	GO:1990841~promoter-specific chromatin binding	6	0.00288523
	GO:0030159~receptor signaling complex scaffold activity	6	0.00288523
	GO:0017112~Rab guanyl-nucleotide exchange factor activity	7	0.00373128
	GO:0008022~protein C-terminus binding	19	0.00599175
	GO:0005178~integrin binding	13	0.00763075
	GO:0004886~9-cis retinoic acid receptor activity	3	0.007652
	GO:0008237~metallopeptidase activity	11	0.00843644
	GO:0005388~calcium-transporting ATPase activity	4	0.00901101
	GO:0005262~calcium channel activity	10	0.0093969
	GO:0004879~RNA polymerase II transcription factor activity, ligand-activated sequence-specific DNA binding	7	0.00942591
	GO:0030507~spectrin binding	6	0.00948485
	GO:0004386~helicase activity	11	0.0117072
	GO:0035615~clathrin adaptor activity	4	0.012386
	GO:0030165~PDZ domain binding	11	0.0126571
	GO:0018024~histone-lysine N-methyltransferase activity	7	0.0138654
	GO:0005219~ryanodine-sensitive calcium-release channel activity	3	0.0147828
	GO:0048763~calcium-induced calcium release activity	3	0.0147828
	GO:0015278~calcium-release channel activity	4	0.0163885
	GO:0042802~identical protein binding	53	0.016972
	GO:0017124~SH3 domain binding	13	0.0194201
	GO:0004713~protein tyrosine kinase activity	14	0.0194708
	GO:0017154~semaphorin receptor activity	4	0.0210295
	GO:0008134~transcription factor binding	24	0.0211967
	GO:0003777~microtubule motor activity	10	0.0213413
	GO:0035254~glutamate receptor binding	3	0.0238027
	GO:0008013~beta-catenin binding	10	0.0246527
	GO:0004721~phosphoprotein phosphatase activity	7	0.0267347
	GO:0004222~metalloendopeptidase activity	12	0.0308756
	GO:0004725~protein tyrosine phosphatase activity	11	0.0327884
	GO:0004871~signal transducer activity	18	0.0343364
	GO:0008201~heparin binding	15	0.0364648
	GO:0046965~retinoid X receptor binding	4	0.0387945
	GO:0005085~guanyl-nucleotide exchange factor activity	12	0.0404862
	GO:0004714~transmembrane receptor protein tyrosine kinase activity	6	0.0437629
	GO:0005547~phosphatidylinositol-3,4,5-trisphosphate binding	6	0.0437629
	GO:0030374~ligand-dependent nuclear receptor transcription coactivator activity	7	0.0457511
	GO:0008093~cytoskeletal adaptor activity	4	0.0459723
	GO:0016810~hydrolase activity, acting on carbon-nitrogen (but not peptide) bonds	4	0.0459723
	GO:0005024~transforming growth factor beta-activated receptor activity	3	0.0466759
	GO:0042803~protein homodimerization activity	49	0.048663
Pattern 'I'
GOTERM_BP_DIRECT	GO:0006468~protein phosphorylation	168	1.83508e-09
	GO:0035556~intracellular signal transduction	147	4.21999e-08
	GO:0006886~intracellular protein transport	93	3.46188e-07
	GO:0046777~protein autophosphorylation	70	3.00305e-06
	GO:0048015~phosphatidylinositol-mediated signaling	48	4.78173e-06
	GO:0018105~peptidyl-serine phosphorylation	54	6.21543e-06
	GO:0001755~neural crest cell migration	26	6.79644e-06
	GO:0071526~semaphorin-plexin signaling pathway	21	9.65943e-06
	GO:0018108~peptidyl-tyrosine phosphorylation	62	1.37521e-05
	GO:0050919~negative chemotaxis	21	1.80998e-05
	GO:0008286~insulin receptor signaling pathway	37	2.0593e-05
	GO:0008360~regulation of cell shape	57	2.72125e-05
	GO:0048843~negative regulation of axon extension involved in axon guidance	17	5.88184e-05
	GO:0000086~G2/M transition of mitotic cell cycle	54	0.000124744
	GO:0007169~transmembrane receptor protein tyrosine kinase signaling pathway	41	0.000129355
	GO:0001764~neuron migration	43	0.000261106
	GO:0030010~establishment of cell polarity	15	0.000379791
	GO:0030324~lung development	33	0.000470384
	GO:0051893~regulation of focal adhesion assembly	12	0.000478671
	GO:0007165~signal transduction	331	0.000487989
	GO:0015031~protein transport	126	0.00049482
	GO:0035264~multicellular organism growth	34	0.000601511
	GO:0043547~positive regulation of GTPase activity	172	0.000604713
	GO:0023014~signal transduction by protein phosphorylation	22	0.000609871
	GO:0016477~cell migration	62	0.00064831
	GO:0030198~extracellular matrix organization	69	0.000662253
	GO:0034453~microtubule anchoring	10	0.000789424
	GO:0007605~sensory perception of sound	50	0.000815726
	GO:0046854~phosphatidylinositol phosphorylation	38	0.000844632
	GO:0030335~positive regulation of cell migration	65	0.00086908
	GO:0006811~ion transport	48	0.000921864
	GO:0007020~microtubule nucleation	12	0.00096066
	GO:0008283~cell proliferation	116	0.00107875
	GO:0034220~ion transmembrane transport	72	0.00114786
	GO:0006821~chloride transport	20	0.00117937
	GO:0038083~peptidyl-tyrosine autophosphorylation	20	0.00117937
	GO:0008104~protein localization	27	0.00124627
	GO:0006661~phosphatidylinositol biosynthetic process	26	0.00126548
	GO:0007411~axon guidance	57	0.00126834
	GO:0045944~positive regulation of transcription from RNA polymerase II promoter	280	0.00127161
	GO:0006897~endocytosis	51	0.0013366
	GO:0042060~wound healing	33	0.00134237
	GO:0070588~calcium ion transmembrane transport	45	0.00134614
	GO:0006461~protein complex assembly	44	0.001431
	GO:0007030~Golgi organization	31	0.00145527
	GO:0007417~central nervous system development	45	0.00163278
	GO:0014066~regulation of phosphatidylinositol 3-kinase signaling	32	0.00178887
	GO:0006890~retrograde vesicle-mediated transport, Golgi to ER	33	0.00215887
	GO:0016192~vesicle-mediated transport	54	0.00216181
	GO:0043524~negative regulation of neuron apoptotic process	48	0.0023204
	GO:0030048~actin filament-based movement	11	0.00246427
	GO:2000114~regulation of establishment of cell polarity	11	0.00246427
	GO:0009791~post-embryonic development	30	0.00249342
	GO:0002040~sprouting angiogenesis	14	0.00256199
	GO:0016569~covalent chromatin modification	42	0.00288148
	GO:0032940~secretion by cell	8	0.0029394
	GO:0036092~phosphatidylinositol-3-phosphate biosynthetic process	22	0.00327595
	GO:0051898~negative regulation of protein kinase B signaling	18	0.00328693
	GO:0034332~adherens junction organization	18	0.00328693
	GO:0060397~JAK-STAT cascade involved in growth hormone signaling pathway	10	0.003401
	GO:0055001~muscle cell development	7	0.00361823
	GO:2000480~negative regulation of cAMP-dependent protein kinase activity	7	0.00361823
	GO:0014068~positive regulation of phosphatidylinositol 3-kinase signaling	27	0.00364244
	GO:0017157~regulation of exocytosis	14	0.00399432
	GO:0001525~angiogenesis	73	0.00406942
	GO:0051301~cell division	108	0.00414262
	GO:0048010~vascular endothelial growth factor receptor signaling pathway	29	0.00419427
	GO:0006464~cellular protein modification process	39	0.00421947
	GO:0048008~platelet-derived growth factor receptor signaling pathway	15	0.00427591
	GO:0051865~protein autoubiquitination	22	0.00437325
	GO:0044255~cellular lipid metabolic process	19	0.00461095
	GO:0010952~positive regulation of peptidase activity	9	0.00467678
	GO:0070986~left/right axis specification	9	0.00467678
	GO:0006470~protein dephosphorylation	45	0.00473376
	GO:0043161~proteasome-mediated ubiquitin-dependent protein catabolic process	67	0.00482237
	GO:0006869~lipid transport	30	0.00496345
	GO:0001822~kidney development	33	0.00511454
	GO:0007062~sister chromatid cohesion	38	0.00541517
	GO:1902476~chloride transmembrane transport	35	0.00548195
	GO:0007399~nervous system development	90	0.00550235
	GO:0001934~positive regulation of protein phosphorylation	45	0.00556993
	GO:0046856~phosphatidylinositol dephosphorylation	13	0.00563036
	GO:0006974~cellular response to DNA damage stimulus	68	0.00576709
	GO:0006260~DNA replication	53	0.00579584
	GO:0016055~Wnt signaling pathway	62	0.00603291
	GO:0003222~ventricular trabecula myocardium morphogenesis	10	0.00610707
	GO:0051895~negative regulation of focal adhesion assembly	10	0.00610707
	GO:0051496~positive regulation of stress fiber assembly	19	0.00626332
	GO:0046488~phosphatidylinositol metabolic process	8	0.006389
	GO:0045820~negative regulation of glycolytic process	8	0.006389
	GO:0031065~positive regulation of histone deacetylation	8	0.006389
	GO:0006281~DNA repair	75	0.00715342
	GO:0007368~determination of left/right symmetry	23	0.00716035
	GO:0007520~myoblast fusion	11	0.00719029
	GO:0008344~adult locomotory behavior	22	0.00748457
	GO:0060045~positive regulation of cardiac muscle cell proliferation	12	0.00795837
	GO:0048538~thymus development	19	0.00836579
	GO:0031338~regulation of vesicle fusion	19	0.00836579
	GO:0060612~adipose tissue development	13	0.0084627
	GO:0007035~vacuolar acidification	9	0.00860143
	GO:0031929~TOR signaling	9	0.00860143
	GO:0050764~regulation of phagocytosis	7	0.00862057
	GO:0006853~carnitine shuttle	7	0.00862057
	GO:0055085~transmembrane transport	77	0.00865685
	GO:0007616~long-term memory	14	0.00875476
	GO:2000145~regulation of cell motility	14	0.00875476
	GO:1902017~regulation of cilium assembly	17	0.00877327
	GO:0043588~skin development	16	0.00887583
	GO:0043552~positive regulation of phosphatidylinositol 3-kinase activity	15	0.00887988
	GO:0007173~epidermal growth factor receptor signaling pathway	23	0.00913577
	GO:0000209~protein polyubiquitination	60	0.0101089
	GO:0048738~cardiac muscle tissue development	10	0.0102052
	GO:0051726~regulation of cell cycle	43	0.010232
	GO:1901796~regulation of signal transduction by p53 class mediator	43	0.010232
	GO:0042384~cilium assembly	43	0.010232
	GO:1902895~positive regulation of pri-miRNA transcription from RNA polymerase II promoter	11	0.0112856
	GO:0060074~synapse maturation	6	0.0113408
	GO:0006101~citrate metabolic process	6	0.0113408
	GO:0007155~cell adhesion	134	0.0115045
	GO:0010811~positive regulation of cell-substrate adhesion	17	0.0117951
	GO:2001237~negative regulation of extrinsic apoptotic signaling pathway	17	0.0117951
	GO:0030501~positive regulation of bone mineralization	16	0.0121026
	GO:0032801~receptor catabolic process	8	0.0121352
	GO:0050673~epithelial cell proliferation	8	0.0121352
	GO:0048146~positive regulation of fibroblast proliferation	22	0.0121933
	GO:0006629~lipid metabolic process	52	0.0122753
	GO:0016032~viral process	91	0.0123687
	GO:0043542~endothelial cell migration	14	0.0123938
	GO:0060271~cilium morphogenesis	46	0.0126846
	GO:0030334~regulation of cell migration	28	0.0127806
	GO:0016567~protein ubiquitination	107	0.0128863
	GO:0007018~microtubule-based movement	30	0.0134413
	GO:0003406~retinal pigment epithelium development	5	0.0140516
	GO:0043570~maintenance of DNA repeat elements	5	0.0140516
	GO:0006552~leucine catabolic process	5	0.0140516
	GO:0072178~nephric duct morphogenesis	5	0.0140516
	GO:0007076~mitotic chromosome condensation	9	0.0145448
	GO:2000251~positive regulation of actin cytoskeleton reorganization	9	0.0145448
	GO:1904707~positive regulation of vascular smooth muscle cell proliferation	9	0.0145448
	GO:0043277~apoptotic cell clearance	9	0.0145448
	GO:0006198~cAMP catabolic process	9	0.0145448
	GO:0007059~chromosome segregation	26	0.0146117
	GO:0060348~bone development	18	0.0149266
	GO:0016042~lipid catabolic process	31	0.0149696
	GO:0002062~chondrocyte differentiation	17	0.0155759
	GO:0007229~integrin-mediated signaling pathway	35	0.0156457
	GO:0035335~peptidyl-tyrosine dephosphorylation	35	0.0156457
	GO:0048854~brain morphogenesis	10	0.0160666
	GO:0035066~positive regulation of histone acetylation	10	0.0160666
	GO:0035904~aorta development	10	0.0160666
	GO:0006812~cation transport	14	0.0170948
	GO:0045773~positive regulation of axon extension	14	0.0170948
	GO:2000036~regulation of stem cell population maintenance	7	0.0171423
	GO:0090630~activation of GTPase activity	29	0.0172606
	GO:0090102~cochlea development	12	0.0172964
	GO:0048013~ephrin receptor signaling pathway	31	0.0177655
	GO:0010595~positive regulation of endothelial cell migration	19	0.0182053
	GO:0045665~negative regulation of neuron differentiation	22	0.0190015
	GO:0050790~regulation of catalytic activity	25	0.0190126
	GO:0000122~negative regulation of transcription from RNA polymerase II promoter	200	0.0196022
	GO:0035725~sodium ion transmembrane transport	27	0.0199068
	GO:1901215~negative regulation of neuron death	17	0.0202287
	GO:2000273~positive regulation of receptor activity	8	0.0208367
	GO:0007005~mitochondrion organization	28	0.0220936
	GO:0031122~cytoplasmic microtubule organization	15	0.0221685
	GO:0070936~protein K48-linked ubiquitination	19	0.0229574
	GO:0042073~intraciliary transport	9	0.0229825
	GO:1903830~magnesium ion transmembrane transport	9	0.0229825
	GO:0050708~regulation of protein secretion	9	0.0229825
	GO:0030073~insulin secretion	14	0.0230277
	GO:0050690~regulation of defense response to virus by virus	13	0.0237437
	GO:0006810~transport	102	0.0238472
	GO:0070987~error-free translesion synthesis	10	0.0240554
	GO:0043536~positive regulation of blood vessel endothelial cell migration	10	0.0240554
	GO:0030154~cell differentiation	132	0.0240575
	GO:0003139~secondary heart field specification	6	0.0242116
	GO:0043129~surfactant homeostasis	6	0.0242116
	GO:0051090~regulation of sequence-specific DNA binding transcription factor activity	12	0.0242373
	GO:0060976~coronary vasculature development	12	0.0242373
	GO:0016241~regulation of macroautophagy	18	0.0243901
	GO:0010977~negative regulation of neuron projection development	18	0.0243901
	GO:0010842~retina layer formation	11	0.0243953
	GO:0000082~G1/S transition of mitotic cell cycle	35	0.0246677
	GO:0043065~positive regulation of apoptotic process	89	0.0255968
	GO:0006289~nucleotide-excision repair	17	0.0258663
	GO:0001933~negative regulation of protein phosphorylation	23	0.0264866
	GO:0018107~peptidyl-threonine phosphorylation	16	0.0273704
	GO:0098609~cell-cell adhesion	81	0.0277151
	GO:0042787~protein ubiquitination involved in ubiquitin-dependent protein catabolic process	49	0.0278706
	GO:0051592~response to calcium ion	22	0.0284451
	GO:0008285~negative regulation of cell proliferation	114	0.0286485
	GO:0000731~DNA synthesis involved in DNA repair	15	0.0288791
	GO:0007175~negative regulation of epidermal growth factor-activated receptor activity	7	0.0300463
	GO:0021680~cerebellar Purkinje cell layer development	7	0.0300463
	GO:0061024~membrane organization	14	0.0303578
	GO:0000289~nuclear-transcribed mRNA poly(A) tail shortening	13	0.0317555
	GO:0090002~establishment of protein localization to plasma membrane	17	0.0325984
	GO:0000732~strand displacement	12	0.0329966
	GO:0048009~insulin-like growth factor receptor signaling pathway	8	0.033072
	GO:0006887~exocytosis	29	0.0333665
	GO:0000165~MAPK cascade	78	0.0333939
	GO:0006607~NLS-bearing protein import into nucleus	11	0.0339689
	GO:0035315~hair cell differentiation	5	0.0340449
	GO:0051574~positive regulation of histone H3-K9 methylation	5	0.0340449
	GO:0021517~ventral spinal cord development	5	0.0340449
	GO:0010694~positive regulation of alkaline phosphatase activity	5	0.0340449
	GO:0043406~positive regulation of MAP kinase activity	22	0.0343231
	GO:0030902~hindbrain development	9	0.0343401
	GO:0006893~Golgi to plasma membrane transport	9	0.0343401
	GO:0097503~sialylation	10	0.0345033
	GO:0018345~protein palmitoylation	10	0.0345033
	GO:0042493~response to drug	89	0.0350421
	GO:0016337~single organismal cell-cell adhesion	34	0.0351981
	GO:0002244~hematopoietic progenitor cell differentiation	24	0.035287
	GO:0045444~fat cell differentiation	26	0.0358139
	GO:0030036~actin cytoskeleton organization	42	0.0365756
	GO:0045893~positive regulation of transcription, DNA-templated	144	0.0369423
	GO:0090307~mitotic spindle assembly	15	0.0369633
	GO:0007050~cell cycle arrest	45	0.0370778
	GO:0050727~regulation of inflammatory response	23	0.0380565
	GO:0072659~protein localization to plasma membrane	23	0.0380565
	GO:0006366~transcription from RNA polymerase II promoter	143	0.0410474
	GO:0007264~small GTPase mediated signal transduction	73	0.0419196
	GO:0007420~brain development	58	0.0419869
	GO:0043010~camera-type eye development	16	0.0434499
	GO:0021785~branchiomotor neuron axon guidance	6	0.0437004
	GO:0007029~endoplasmic reticulum organization	12	0.0437743
	GO:0031032~actomyosin structure organization	12	0.0437743
	GO:0019886~antigen processing and presentation of exogenous peptide antigen via MHC class II	31	0.0441727
	GO:0032436~positive regulation of proteasomal ubiquitin-dependent protein catabolic process	23	0.0450729
	GO:0048870~cell motility	11	0.0458778
	GO:0007126~meiotic nuclear division	11	0.0458778
	GO:0031532~actin cytoskeleton reorganization	18	0.0461822
	GO:0021549~cerebellum development	15	0.0465449
	GO:0043201~response to leucine	4	0.0469643
	GO:0046449~creatinine metabolic process	4	0.0469643
	GO:0036486~ventral trunk neural crest cell migration	4	0.0469643
	GO:0070884~regulation of calcineurin-NFAT signaling cascade	4	0.0469643
	GO:0019695~choline metabolic process	4	0.0469643
	GO:0016048~detection of temperature stimulus	4	0.0469643
	GO:1902285~semaphorin-plexin signaling pathway involved in neuron projection guidance	4	0.0469643
	GO:0021559~trigeminal nerve development	4	0.0469643
	GO:0007089~traversing start control point of mitotic cell cycle	4	0.0469643
	GO:0034755~iron ion transmembrane transport	4	0.0469643
	GO:0097491~sympathetic neuron projection guidance	4	0.0469643
	GO:0097490~sympathetic neuron projection extension	4	0.0469643
	GO:0045921~positive regulation of exocytosis	10	0.0476878
	GO:0097150~neuronal stem cell population maintenance	10	0.0476878
	GO:0000132~establishment of mitotic spindle orientation	10	0.0476878
	GO:0033147~negative regulation of intracellular estrogen receptor signaling pathway	7	0.0479574
	GO:0051560~mitochondrial calcium ion homeostasis	7	0.0479574
	GO:0046889~positive regulation of lipid biosynthetic process	7	0.0479574
	GO:1900181~negative regulation of protein localization to nucleus	7	0.0479574
	GO:0010717~regulation of epithelial to mesenchymal transition	7	0.0479574
	GO:0000187~activation of MAPK activity	35	0.0481538
	GO:0050731~positive regulation of peptidyl-tyrosine phosphorylation	28	0.0483847
	GO:0048208~COPII vesicle coating	22	0.0487069
	GO:0001935~endothelial cell proliferation	9	0.0489588
	GO:0010971~positive regulation of G2/M transition of mitotic cell cycle	9	0.0489588
	GO:0007413~axonal fasciculation	9	0.0489588
	GO:0034199~activation of protein kinase A activity	9	0.0489588
	GO:0007067~mitotic nuclear division	73	0.0492264
	GO:0006301~postreplication repair	8	0.0492833
	GO:0008585~female gonad development	8	0.0492833
	GO:0022408~negative regulation of cell-cell adhesion	8	0.0492833
	GO:0016310~phosphorylation	33	0.0493778
	GO:0032508~DNA duplex unwinding	17	0.0497504
	GO:0009968~negative regulation of signal transduction	14	0.0498058
	GO:0051260~protein homooligomerization	54	0.0499269
GOTERM_CC_DIRECT	GO:0005737~cytoplasm	1473	3.18955e-21
	GO:0005829~cytosol	975	1.46954e-18
	GO:0005654~nucleoplasm	825	6.45254e-16
	GO:0016020~membrane	657	2.63973e-13
	GO:0000139~Golgi membrane	203	1.67887e-09
	GO:0005813~centrosome	150	4.6093e-08
	GO:0005794~Golgi apparatus	268	1.98583e-07
	GO:0005856~cytoskeleton	130	5.21876e-07
	GO:0043231~intracellular membrane-bounded organelle	178	4.41362e-06
	GO:0048471~perinuclear region of cytoplasm	192	1.61139e-05
	GO:0030054~cell junction	148	1.65588e-05
	GO:0005874~microtubule	105	4.10895e-05
	GO:0016363~nuclear matrix	41	8.0154e-05
	GO:0016324~apical plasma membrane	96	0.000229556
	GO:0005604~basement membrane	34	0.000244858
	GO:0005815~microtubule organizing center	56	0.000351229
	GO:0005871~kinesin complex	25	0.000405623
	GO:0045121~membrane raft	71	0.00041335
	GO:0005925~focal adhesion	122	0.00042223
	GO:0043025~neuronal cell body	101	0.000489427
	GO:0030424~axon	75	0.000546639
	GO:0014069~postsynaptic density	64	0.000623925
	GO:0000922~spindle pole	42	0.000670738
	GO:0005802~trans-Golgi network	50	0.000674866
	GO:0005929~cilium	54	0.000848785
	GO:0005783~endoplasmic reticulum	234	0.000911298
	GO:0005884~actin filament	28	0.000962156
	GO:0072372~primary cilium	32	0.00102384
	GO:0097542~ciliary tip	21	0.00113805
	GO:0005789~endoplasmic reticulum membrane	241	0.00146896
	GO:0043235~receptor complex	46	0.00161316
	GO:0043197~dendritic spine	38	0.00168849
	GO:0016323~basolateral plasma membrane	61	0.00172975
	GO:0031234~extrinsic component of cytoplasmic side of plasma membrane	28	0.00213547
	GO:0015629~actin cytoskeleton	71	0.00229348
	GO:0009986~cell surface	157	0.00235474
	GO:0030670~phagocytic vesicle membrane	25	0.00252345
	GO:0030426~growth cone	42	0.00266831
	GO:0031901~early endosome membrane	42	0.00266831
	GO:0005913~cell-cell adherens junction	99	0.0027707
	GO:0012505~endomembrane system	41	0.00346171
	GO:0030027~lamellipodium	54	0.00358643
	GO:0005667~transcription factor complex	63	0.00388385
	GO:0005765~lysosomal membrane	85	0.00390517
	GO:0036064~ciliary basal body	36	0.00433843
	GO:0030136~clathrin-coated vesicle	24	0.00449138
	GO:0019898~extrinsic component of membrane	31	0.00532549
	GO:0005769~early endosome	72	0.00560064
	GO:0030992~intraciliary transport particle B	11	0.00562849
	GO:0030425~dendrite	100	0.00618119
	GO:0005911~cell-cell junction	56	0.00693059
	GO:0016459~myosin complex	21	0.00695287
	GO:0005942~phosphatidylinositol 3-kinase complex	9	0.00698833
	GO:0005876~spindle microtubule	19	0.00778709
	GO:0030659~cytoplasmic vesicle membrane	43	0.00780953
	GO:0016605~PML body	35	0.00809029
	GO:0005694~chromosome	37	0.0080919
	GO:0035371~microtubule plus-end	10	0.00817166
	GO:0072686~mitotic spindle	18	0.00819284
	GO:0031965~nuclear membrane	71	0.00846316
	GO:0043234~protein complex	119	0.00890159
	GO:0045211~postsynaptic membrane	66	0.00904573
	GO:0046581~intercellular canaliculus	6	0.00980178
	GO:0031594~neuromuscular junction	22	0.0105967
	GO:0032420~stereocilium	13	0.0134066
	GO:0005637~nuclear inner membrane	18	0.0140231
	GO:0030127~COPII vesicle coat	7	0.0145858
	GO:0000776~kinetochore	29	0.0160583
	GO:0008021~synaptic vesicle	32	0.0172401
	GO:0005739~mitochondrion	346	0.0174031
	GO:0097440~apical dendrite	8	0.0174628
	GO:0005578~proteinaceous extracellular matrix	79	0.0199101
	GO:0030176~integral component of endoplasmic reticulum membrane	35	0.0209041
	GO:0015630~microtubule cytoskeleton	44	0.0214589
	GO:0042734~presynaptic membrane	23	0.0225493
	GO:0043198~dendritic shaft	14	0.0235671
	GO:0009898~cytoplasmic side of plasma membrane	17	0.0245129
	GO:0005811~lipid particle	24	0.0248508
	GO:0043005~neuron projection	70	0.0269546
	GO:0030140~trans-Golgi network transport vesicle	8	0.0279373
	GO:0005903~brush border	22	0.0296625
	GO:0045202~synapse	55	0.0297725
	GO:0005828~kinetochore microtubule	5	0.0303668
	GO:0005912~adherens junction	19	0.0319293
	GO:0005770~late endosome	39	0.032768
	GO:0032154~cleavage furrow	18	0.0348451
	GO:0097546~ciliary base	12	0.0352092
	GO:0030139~endocytic vesicle	20	0.0354613
	GO:0000151~ubiquitin ligase complex	35	0.0360049
	GO:0005938~cell cortex	39	0.0369538
	GO:0031461~cullin-RING ubiquitin ligase complex	6	0.038354
	GO:0005881~cytoplasmic microtubule	19	0.0387978
	GO:0032588~trans-Golgi network membrane	28	0.0388413
	GO:0031514~motile cilium	26	0.0401307
	GO:1902711~GABA-A receptor complex	9	0.0410775
	GO:0071564~npBAF complex	7	0.0414442
	GO:0030672~synaptic vesicle membrane	20	0.0425748
	GO:0070822~Sin3-type complex	4	0.0429212
	GO:0032777~Piccolo NuA4 histone acetyltransferase complex	4	0.0429212
	GO:0005886~plasma membrane	1012	0.0439719
	GO:0001917~photoreceptor inner segment	15	0.0453122
	GO:0001750~photoreceptor outer segment	19	0.0466792
GOTERM_MF_DIRECT	GO:0005524~ATP binding	537	9.69932e-27
	GO:0005515~protein binding	2415	4.20482e-26
	GO:0004674~protein serine/threonine kinase activity	149	3.15301e-11
	GO:0004672~protein kinase activity	135	1.43218e-08
	GO:0008270~zinc ion binding	357	2.52184e-07
	GO:0045499~chemorepellent activity	19	3.58986e-06
	GO:0004842~ubiquitin-protein transferase activity	117	3.59611e-06
	GO:0005516~calmodulin binding	73	1.3347e-05
	GO:0019903~protein phosphatase binding	32	1.41802e-05
	GO:0019901~protein kinase binding	128	1.45251e-05
	GO:0030215~semaphorin receptor binding	16	3.55287e-05
	GO:0008017~microtubule binding	77	4.22156e-05
	GO:0004713~protein tyrosine kinase activity	54	4.33395e-05
	GO:0016874~ligase activity	95	5.0397e-05
	GO:0017137~Rab GTPase binding	54	5.50071e-05
	GO:0003779~actin binding	97	6.01541e-05
	GO:0004702~receptor signaling protein serine/threonine kinase activity	27	7.33419e-05
	GO:0016301~kinase activity	85	0.000117704
	GO:0061630~ubiquitin protein ligase activity	69	0.000122821
	GO:0003774~motor activity	31	0.000126365
	GO:0000146~microfilament motor activity	14	0.000126956
	GO:0004715~non-membrane spanning protein tyrosine kinase activity	23	0.000408719
	GO:0019003~GDP binding	25	0.000867326
	GO:0017124~SH3 domain binding	45	0.00121464
	GO:0005096~GTPase activator activity	91	0.00128211
	GO:0043130~ubiquitin binding	32	0.0016485
	GO:0035091~phosphatidylinositol binding	34	0.00188627
	GO:0016887~ATPase activity	63	0.00190055
	GO:0000287~magnesium ion binding	69	0.00190271
	GO:0005088~Ras guanyl-nucleotide exchange factor activity	43	0.0020346
	GO:0005518~collagen binding	26	0.00209108
	GO:0008134~transcription factor binding	91	0.00231769
	GO:0003682~chromatin binding	120	0.0025978
	GO:0003777~microtubule motor activity	32	0.0026378
	GO:0030331~estrogen receptor binding	18	0.00311427
	GO:0005161~platelet-derived growth factor receptor binding	10	0.00328301
	GO:0038191~neuropilin binding	10	0.00328301
	GO:0046934~phosphatidylinositol-4,5-bisphosphate 3-kinase activity	26	0.00355255
	GO:0032266~phosphatidylinositol-3-phosphate binding	16	0.00425159
	GO:0004714~transmembrane receptor protein tyrosine kinase activity	18	0.00438151
	GO:0008022~protein C-terminus binding	61	0.00445652
	GO:0034450~ubiquitin-ubiquitin ligase activity	9	0.00452987
	GO:0005262~calcium channel activity	28	0.00518274
	GO:0019902~phosphatase binding	20	0.00579526
	GO:0031491~nucleosome binding	10	0.00590271
	GO:0004407~histone deacetylase activity	18	0.00604184
	GO:0048407~platelet-derived growth factor binding	8	0.00620946
	GO:0043560~insulin receptor substrate binding	8	0.00620946
	GO:0042802~identical protein binding	211	0.00747216
	GO:0008565~protein transporter activity	28	0.00800951
	GO:0050681~androgen receptor binding	18	0.00817734
	GO:0034236~protein kinase A catalytic subunit binding	9	0.00834168
	GO:0001786~phosphatidylserine binding	17	0.00836141
	GO:0004862~cAMP-dependent protein kinase inhibitor activity	7	0.00840721
	GO:0036312~phosphatidylinositol 3-kinase regulatory subunit binding	7	0.00840721
	GO:0003924~GTPase activity	74	0.00848927
	GO:0003697~single-stranded DNA binding	34	0.00945517
	GO:0003684~damaged DNA binding	25	0.00966132
	GO:0042626~ATPase activity, coupled to transmembrane movement of substances	19	0.0104561
	GO:0004653~polypeptide N-acetylgalactosaminyltransferase activity	11	0.0108991
	GO:0005004~GPI-linked ephrin receptor activity	6	0.0110987
	GO:0003713~transcription coactivator activity	77	0.0116611
	GO:0009374~biotin binding	5	0.0138005
	GO:0004075~biotin carboxylase activity	5	0.0138005
	GO:0016868~intramolecular transferase activity, phosphotransferases	5	0.0138005
	GO:0004115~3',5'-cyclic-AMP phosphodiesterase activity	9	0.014123
	GO:0042803~protein homodimerization activity	203	0.0148753
	GO:0070577~lysine-acetylated histone binding	10	0.0155679
	GO:0043531~ADP binding	15	0.0160146
	GO:0035255~ionotropic glutamate receptor binding	11	0.0163647
	GO:0016922~ligand-dependent nuclear receptor binding	11	0.0163647
	GO:0008601~protein phosphatase type 2A regulator activity	11	0.0163647
	GO:0019838~growth factor binding	13	0.0166799
	GO:0051721~protein phosphatase 2A binding	13	0.0166799
	GO:0016504~peptidase activator activity	7	0.0167382
	GO:0004716~receptor signaling protein tyrosine kinase activity	7	0.0167382
	GO:0070016~armadillo repeat domain binding	8	0.0203007
	GO:0030898~actin-dependent ATPase activity	8	0.0203007
	GO:0001784~phosphotyrosine binding	8	0.0203007
	GO:0005267~potassium channel activity	16	0.0203434
	GO:0001077~transcriptional activator activity, RNA polymerase II core promoter proximal region sequence-specific binding	72	0.0219133
	GO:0005229~intracellular calcium activated chloride channel activity	9	0.0223433
	GO:0031434~mitogen-activated protein kinase kinase binding	9	0.0223433
	GO:0070530~K63-linked polyubiquitin binding	10	0.0233373
	GO:0008373~sialyltransferase activity	10	0.0233373
	GO:0050660~flavin adenine dinucleotide binding	24	0.0233745
	GO:0051011~microtubule minus-end binding	6	0.0237225
	GO:0004871~signal transducer activity	63	0.0248934
	GO:0098641~cadherin binding involved in cell-cell adhesion	86	0.0253873
	GO:0005544~calcium-dependent phospholipid binding	22	0.0270609
	GO:0051015~actin filament binding	43	0.028036
	GO:0004725~protein tyrosine phosphatase activity	34	0.0287524
	GO:0004003~ATP-dependent DNA helicase activity	14	0.0292511
	GO:0016829~lyase activity	14	0.0292511
	GO:0030983~mismatched DNA binding	7	0.0293726
	GO:0032403~protein complex binding	63	0.0302459
	GO:0019888~protein phosphatase regulator activity	13	0.0306583
	GO:0009055~electron carrier activity	31	0.0313614
	GO:0046875~ephrin receptor binding	12	0.0319202
	GO:0004438~phosphatidylinositol-3-phosphatase activity	8	0.0322597
	GO:0080025~phosphatidylinositol-3,5-bisphosphate binding	11	0.0329274
	GO:0031489~myosin V binding	9	0.0334252
	GO:0005001~transmembrane receptor protein tyrosine phosphatase activity	9	0.0334252
	GO:0015095~magnesium ion transmembrane transporter activity	9	0.0334252
	GO:0004222~metalloendopeptidase activity	37	0.0389045
	GO:0016303~1-phosphatidylinositol-3-kinase activity	17	0.0389213
	GO:0008237~metallopeptidase activity	28	0.0396327
	GO:0002039~p53 binding	24	0.0397026
	GO:0046983~protein dimerization activity	47	0.0414267
	GO:0052659~inositol-1,3,4,5-tetrakisphosphate 5-phosphatase activity	6	0.0428666
	GO:0008013~beta-catenin binding	28	0.0458734
	GO:0005085~guanyl-nucleotide exchange factor activity	38	0.0459792
	GO:0034596~phosphatidylinositol phosphate 4-phosphatase activity	4	0.0463427
	GO:0004095~carnitine O-palmitoyltransferase activity	4	0.0463427
	GO:0005381~iron ion transmembrane transporter activity	4	0.0463427
	GO:0032137~guanine/thymine mispair binding	4	0.0463427
	GO:0043813~phosphatidylinositol-3,5-bisphosphate 5-phosphatase activity	4	0.0463427
	GO:0004614~phosphoglucomutase activity	4	0.0463427
	GO:0008607~phosphorylase kinase regulator activity	4	0.0463427
	GO:0000993~RNA polymerase II core binding	10	0.0463761
	GO:0070273~phosphatidylinositol-4-phosphate binding	10	0.0463761
	GO:0016409~palmitoyltransferase activity	9	0.0477111
	GO:0000166~nucleotide binding	99	0.0478644
	GO:0001540~beta-amyloid binding	14	0.0481081
	GO:0004693~cyclin-dependent protein serine/threonine kinase activity	14	0.0481081
Pattern 'P'
GOTERM_BP_DIRECT	GO:0009062~fatty acid catabolic process	3	0.0137729
	GO:0006656~phosphatidylcholine biosynthetic process	4	0.0141464
	GO:0019432~triglyceride biosynthetic process	4	0.0157528
	GO:0007218~neuropeptide signaling pathway	7	0.0178808
	GO:0001878~response to yeast	3	0.0282711
	GO:0002088~lens development in camera-type eye	4	0.0297662
	GO:0006937~regulation of muscle contraction	3	0.0325422
	GO:0006654~phosphatidic acid biosynthetic process	4	0.0346589
	GO:0010043~response to zinc ion	4	0.0372514
	GO:0006742~NADP catabolic process	2	0.0406701
GOTERM_CC_DIRECT	GO:0005796~Golgi lumen	8	0.00326176
	GO:0019898~extrinsic component of membrane	6	0.0249069
	GO:0005938~cell cortex	7	0.0382876
GOTERM_MF_DIRECT	GO:0005212~structural constituent of eye lens	4	0.0087012
	GO:0043027~cysteine-type endopeptidase inhibitor activity involved in apoptotic process	4	0.0112414
	GO:0016787~hydrolase activity	10	0.0177393
	GO:0046983~protein dimerization activity	8	0.0355453
	GO:0002060~purine nucleobase binding	2	0.04069
Pattern 'PE'
GOTERM_BP_DIRECT	GO:0007218~neuropeptide signaling pathway	6	4.76076e-05
	GO:0045944~positive regulation of transcription from RNA polymerase II promoter	13	0.000389187
	GO:0008285~negative regulation of cell proliferation	8	0.000904975
	GO:0007422~peripheral nervous system development	3	0.00397143
	GO:0010718~positive regulation of epithelial to mesenchymal transition	3	0.00742674
	GO:0055114~oxidation-reduction process	8	0.00841888
	GO:0045597~positive regulation of cell differentiation	3	0.00927381
	GO:0007631~feeding behavior	3	0.00976439
	GO:0030900~forebrain development	3	0.0140892
	GO:0007187~G-protein coupled receptor signaling pathway, coupled to cyclic nucleotide second messenger	3	0.0140892
	GO:0003151~outflow tract morphogenesis	3	0.0140892
	GO:0008283~cell proliferation	6	0.0144476
	GO:0006366~transcription from RNA polymerase II promoter	7	0.015278
	GO:0060956~endocardial cell differentiation	2	0.0195006
	GO:0018108~peptidyl-tyrosine phosphorylation	4	0.0223463
	GO:0007586~digestion	3	0.0254763
	GO:0046777~protein autophosphorylation	4	0.030198
	GO:0070374~positive regulation of ERK1 and ERK2 cascade	4	0.0315546
	GO:0031295~T cell costimulation	3	0.0377339
	GO:0045603~positive regulation of endothelial cell differentiation	2	0.0424075
	GO:0050830~defense response to Gram-positive bacterium	3	0.0440842
	GO:0003279~cardiac septum development	2	0.0461738
	GO:0003198~epithelial to mesenchymal transition involved in endocardial cushion formation	2	0.0499254
	GO:0060391~positive regulation of SMAD protein import into nucleus	2	0.0499254
	GO:0003215~cardiac right ventricle morphogenesis	2	0.0499254
GOTERM_CC_DIRECT	GO:0005887~integral component of plasma membrane	12	0.0204024
	GO:0005615~extracellular space	11	0.0352827
GOTERM_MF_DIRECT	GO:0001077~transcriptional activator activity, RNA polymerase II core promoter proximal region sequence-specific binding	7	0.000266873
	GO:0000978~RNA polymerase II core promoter proximal region sequence-specific DNA binding	6	0.0110665
	GO:0020037~heme binding	4	0.0151968
	GO:0004983~neuropeptide Y receptor activity	2	0.0336162
	GO:0005102~receptor binding	5	0.0448455
	GO:0043565~sequence-specific DNA binding	6	0.0463657
	GO:0044212~transcription regulatory region DNA binding	4	0.0470791
	GO:0008374~O-acyltransferase activity	2	0.0481972
Pattern 'PEI'
GOTERM_BP_DIRECT	GO:0097320~membrane tubulation	3	0.00499741
	GO:0007269~neurotransmitter secretion	4	0.0108307
	GO:0031175~neuron projection development	5	0.0126545
	GO:0045944~positive regulation of transcription from RNA polymerase II promoter	17	0.0152896
	GO:0050896~response to stimulus	4	0.018315
	GO:0042493~response to drug	8	0.0201646
	GO:0006656~phosphatidylcholine biosynthetic process	3	0.0210475
	GO:0007155~cell adhesion	10	0.0230629
	GO:2000736~regulation of stem cell differentiation	2	0.0267368
	GO:0007601~visual perception	6	0.035276
	GO:0010507~negative regulation of autophagy	3	0.0414611
	GO:0007275~multicellular organism development	10	0.0459218
	GO:0010976~positive regulation of neuron projection development	4	0.0462297
GOTERM_CC_DIRECT	GO:0019898~extrinsic component of membrane	6	0.000712273
	GO:0031012~extracellular matrix	8	0.0143708
	GO:0005856~cytoskeleton	9	0.0152242
	GO:0098793~presynapse	4	0.0178155
	GO:0005938~cell cortex	5	0.0218457
	GO:0005578~proteinaceous extracellular matrix	7	0.0287559
	GO:0005875~microtubule associated complex	3	0.0345562
	GO:0042383~sarcolemma	4	0.0370974
	GO:0000118~histone deacetylase complex	3	0.0383774
	GO:0015629~actin cytoskeleton	6	0.0406172
	GO:0030315~T-tubule	3	0.0423514
	GO:0030424~axon	6	0.0433475
	GO:0005886~plasma membrane	46	0.0450769
	GO:0005769~early endosome	6	0.048379
GOTERM_MF_DIRECT	GO:0005509~calcium ion binding	16	0.00120799
	GO:0043565~sequence-specific DNA binding	12	0.00487805
	GO:0033613~activating transcription factor binding	3	0.0149279
	GO:0005524~ATP binding	22	0.0156957
	GO:0003700~transcription factor activity, sequence-specific DNA binding	15	0.0351616
	GO:0044212~transcription regulatory region DNA binding	6	0.0359435
	GO:0004674~protein serine/threonine kinase activity	8	0.0424364
Pattern 'PI'
GOTERM_BP_DIRECT	GO:0001525~angiogenesis	13	0.00178919
	GO:0030578~PML body organization	3	0.00231853
	GO:0007623~circadian rhythm	7	0.00382428
	GO:0070509~calcium ion import	4	0.00434752
	GO:0007160~cell-matrix adhesion	7	0.00923458
	GO:1900119~positive regulation of execution phase of apoptosis	3	0.0130212
	GO:0045165~cell fate commitment	5	0.0131432
	GO:0045944~positive regulation of transcription from RNA polymerase II promoter	31	0.0133133
	GO:0007528~neuromuscular junction development	4	0.0178257
	GO:0022617~extracellular matrix disassembly	6	0.0178892
	GO:0001843~neural tube closure	6	0.018829
	GO:0060088~auditory receptor cell stereocilium organization	3	0.0193773
	GO:0061099~negative regulation of protein tyrosine kinase activity	3	0.0193773
	GO:0001666~response to hypoxia	9	0.0222695
	GO:0035023~regulation of Rho protein signal transduction	6	0.022911
	GO:0050680~negative regulation of epithelial cell proliferation	5	0.0253612
	GO:0045197~establishment or maintenance of epithelial cell apical/basal polarity	3	0.0267699
	GO:0045766~positive regulation of angiogenesis	7	0.0277388
	GO:0008285~negative regulation of cell proliferation	15	0.0281726
	GO:0048013~ephrin receptor signaling pathway	6	0.0287658
	GO:2001241~positive regulation of extrinsic apoptotic signaling pathway in absence of ligand	3	0.0308261
	GO:0086091~regulation of heart rate by cardiac conduction	4	0.0321717
	GO:0042127~regulation of cell proliferation	9	0.0324836
	GO:0048536~spleen development	4	0.0345927
	GO:0050714~positive regulation of protein secretion	4	0.0345927
	GO:0021854~hypothalamus development	3	0.0351076
	GO:0043547~positive regulation of GTPase activity	19	0.0356923
	GO:0043065~positive regulation of apoptotic process	12	0.0389334
	GO:0072604~interleukin-6 secretion	2	0.0395031
	GO:0007169~transmembrane receptor protein tyrosine kinase signaling pathway	6	0.0431077
	GO:0030198~extracellular matrix organization	9	0.0433036
	GO:0030036~actin cytoskeleton organization	7	0.0461183
	GO:0006810~transport	13	0.0471731
	GO:0048839~inner ear development	4	0.0480574
	GO:0045216~cell-cell junction organization	3	0.0492003
GOTERM_CC_DIRECT	GO:0005925~focal adhesion	19	0.000655526
	GO:0032587~ruffle membrane	8	0.00105549
	GO:0005891~voltage-gated calcium channel complex	5	0.00224149
	GO:0005938~cell cortex	9	0.0027362
	GO:0016324~apical plasma membrane	14	0.00459666
	GO:0005886~plasma membrane	99	0.0128988
	GO:0005737~cytoplasm	121	0.015625
	GO:0017146~NMDA selective glutamate receptor complex	3	0.0183325
	GO:0005911~cell-cell junction	9	0.0190972
	GO:0015629~actin cytoskeleton	10	0.0266056
	GO:0043025~neuronal cell body	12	0.0437987
	GO:0045121~membrane raft	9	0.0478161
GOTERM_MF_DIRECT	GO:0004972~NMDA glutamate receptor activity	3	0.0103928
	GO:0043425~bHLH transcription factor binding	4	0.010554
	GO:0008331~high voltage-gated calcium channel activity	3	0.0162657
	GO:0051015~actin filament binding	8	0.0172742
	GO:0004857~enzyme inhibitor activity	4	0.02183
	GO:0000977~RNA polymerase II regulatory region sequence-specific DNA binding	10	0.0249434
	GO:0070403~NAD+ binding	3	0.0270994
	GO:0070888~E-box binding	4	0.0303491
	GO:0030676~Rac guanyl-nucleotide exchange factor activity	3	0.0312029
	GO:0005085~guanyl-nucleotide exchange factor activity	7	0.0318067
	GO:0086059~voltage-gated calcium channel activity involved SA node cell action potential	2	0.0397614
	GO:0001228~transcriptional activator activity, RNA polymerase II transcription regulatory region sequence-specific binding	6	0.0425031
	GO:0005234~extracellular-glutamate-gated ion channel activity	3	0.0497847
