# Supplementary material for: Alternative methylation of intron motifs is associated with cancer-related gene expression in both canine mammary tumor and human breast cancer
Source: Clin Epigenetics. 2020 Jul 21;12:110. doi: 10.1186/s13148-020-00888-4 (PMC7374976; doi:10.1186/s13148-020-00888-4)
Supplement: Supplementary file 2 — Additional file 2: Supplementary Tables. Table S1. Information for CMT tissue samples. Table S2. Quality check for MBD-sequencing. Table S3. List of CMT-DMRs (68,741) and their genomic features. Table S4. List of Subtype-DMRs (68,741) and their genomic features. Table S5. Differentially methylated genes anti-correlated with expression. Table S6. Functional annotations for CMT-DMGs in 'Disease Perturbations from GEO down'. Table S7 GO terms in CMT-DMGs. Table S8. List of nearest genes from hypomethylated intergenic regions in each subtype. Table S9. GO terms in Subtype DMGs. Table S10. GO terms in the nearest genes from intergenic CMT-DMRs. Table S11. KEGG pathways in intergenic Subtype-DMRs. Table S12. Motifs enriched in hypermethylated intron bins (169, p-val < 0.01). Table S13. Motifs enriched in hypomethylated intron bins (83, p-val < 0.01). Table S14. Genes containing Pax5 motifs in their hypermethylated intronic regions. Table S15. Genes containing Pax6 motifs in their hypomethylated intronic regions. Table S16. Putative target genes with differentially methylated intron motifs. Table S17. Motif enrichment in each Subtype-DMR. Table S18. Validation target genes with differentially methylated PAX motifs. Table S19. Primers designed for BS-conversion PCR. Table S20. Validation of single CpG methylation by BS-seq in CDH5 and LRIG1 genes [file 13148_2020_888_MOESM2_ESM.zip › Additional_file_2_rev/Table S8.xls]

## Sheet: Table S8
Table S8. List of nearest genes from hypomethylated intergenic regions in each subtype
A. Ductal carcinoma (3901 bins)							B. Simple carcinoma (5622 bins)							C. Complex carcinoma (3860 bins)
ID	cluster	Distance to TSS	Ensembl (Dog)	Gene Name	Ensembl (Human)		ID	cluster	Distance to TSS	Ensembl (Dog)	Gene Name	Ensembl (Human)		ID	cluster	Distance to TSS	Ensembl (Dog)	Gene Name	Ensembl (Human)
chr37_11230501	Cluster 4	-1008	ENSCAFG00000012431	SUMO1	ENSG00000116030		chr1_94695501	Cluster 1	-1002	ENSCAFG00000002155	LOC609770			chr31_26991001	Cluster 2	-1006	ENSCAFG00000036519
chr5_57620501	Cluster 4	-1023	ENSCAFG00000027054				chr30_9008001	Cluster 1	-1002	ENSCAFG00000009869	SPTBN5	ENSG00000103966		chr3_58419501	Cluster 2	-1007	ENSCAFG00000014230	DNAJA4	ENSG00000140395
chr7_31209001	Cluster 4	-1040	ENSCAFG00000033693				chr30_9008001	Cluster 1	-1002	ENSCAFG00000009869	EHD4	ENSG00000103966		chr3_58419501	Cluster 2	-1007	ENSCAFG00000014230	WDR61	ENSG00000140395
chr3_52866001	Cluster 4	-1050	ENSCAFG00000030396	ANPEP	ENSG00000157823		chr2_76173001	Cluster 1	-1013	ENSCAFG00000039368				chr20_5224001	Cluster 2	-1028	ENSCAFG00000004588	TRH	ENSG00000170893
chr3_52866001	Cluster 4	-1050	ENSCAFG00000030396	AP3S2	ENSG00000157823		chr15_50577001	Cluster 1	-1017	ENSCAFG00000035671				chr17_772501	Cluster 2	-1039	ENSCAFG00000003217	TPO	ENSG00000115705
chr3_57450001	Cluster 4	-1114	ENSCAFG00000013979				chr36_10175001	Cluster 1	-1033	ENSCAFG00000010662	SLC38A11	ENSG00000169507		chr9_13210501	Cluster 2	-1039	ENSCAFG00000011435
chr18_55830001	Cluster 4	-1120	ENSCAFG00000035727				chr26_28338501	Cluster 1	-1039	ENSCAFG00000029292				chr6_76960001	Cluster 2	-1041	ENSCAFG00000036619
chr31_20009001	Cluster 4	-1120	ENSCAFG00000034349				chr15_15583501	Cluster 1	-1043	ENSCAFG00000021436				chr19_2581501	Cluster 2	-1049	ENSCAFG00000028984
chr38_16000501	Cluster 4	-1137	ENSCAFG00000040926				chr2_78833501	Cluster 1	-1069	ENSCAFG00000023233	LOC487399	ENSG00000188784		chr38_22321501	Cluster 2	-1051	ENSCAFG00000011793	SLAMF8	ENSG00000181036
chr2_81838501	Cluster 4	-1154	ENSCAFG00000016138	FBLIM1	ENSG00000162458		chr12_48401501	Cluster 1	-1070	ENSCAFG00000003096	PM20D2	ENSG00000146281		chr23_6371001	Cluster 2	-1055	ENSCAFG00000004768	STAC	ENSG00000144681
chr15_33135501	Cluster 4	-1155	ENSCAFG00000036167				chr8_64169001	Cluster 1	-1073	ENSCAFG00000017709	DICER1	ENSG00000165959		chr9_49837001	Cluster 2	-1055	ENSCAFG00000019767	STKLD1	ENSG00000148300
chr11_66358001	Cluster 4	-1181	ENSCAFG00000003008	C11H9orf84	ENSG00000165181		chr8_64169001	Cluster 1	-1073	ENSCAFG00000017709	CLMN	ENSG00000165959		chr9_49837001	Cluster 2	-1055	ENSCAFG00000019767	REXO4	ENSG00000148300
chr10_32501	Cluster 4	-1198	ENSCAFG00000000049				chr32_11522001	Cluster 1	-1079	ENSCAFG00000009638	PKD2	ENSG00000118777		chr17_63049001	Cluster 2	-1065	ENSCAFG00000013643	WNT2B	ENSG00000134245
chr22_5745001	Cluster 4	-1208	ENSCAFG00000038449				chr32_11522001	Cluster 1	-1079	ENSCAFG00000009638	ABCG2	ENSG00000118777		chr19_40407501	Cluster 2	-1072	ENSCAFG00000019013
chr18_2061501	Cluster 4	-1213	ENSCAFG00000039580				chr6_47045001	Cluster 1	-1095	ENSCAFG00000019972	RNPC3	ENSG00000185946		chr1_103851501	Cluster 2	-1074	ENSCAFG00000039906
chr8_44080001	Cluster 4	-1249	ENSCAFG00000016620	COX16	ENSG00000213463		chr27_16351001	Cluster 1	-1108	ENSCAFG00000010589	DNM1L	ENSG00000139132		chr10_34906501	Cluster 2	-1079	ENSCAFG00000001970	EDAR	ENSG00000135960
chr8_44080001	Cluster 4	-1249	ENSCAFG00000016620	SYNJ2BP	ENSG00000213463		chr27_16351001	Cluster 1	-1108	ENSCAFG00000010589	FGD4	ENSG00000139132		chr17_54889501	Cluster 2	-1082	ENSCAFG00000035138
chr30_37511501	Cluster 4	-1257	ENSCAFG00000037458				chr6_49928501	Cluster 1	-1114	ENSCAFG00000020026	MFSD14A			chr11_18010001	Cluster 2	-1094	ENSCAFG00000000721	ISOC1	ENSG00000066583
chr22_58241001	Cluster 4	-1264	ENSCAFG00000039375				chr19_36907001	Cluster 1	-1118	ENSCAFG00000021602				chr5_14844501	Cluster 2	-1099	ENSCAFG00000012404	RPS25	ENSG00000186166
chr35_25390001	Cluster 4	-1271	ENSCAFG00000025091	ZKSCAN4			chr37_22307501	Cluster 1	-1151	ENSCAFG00000014278	BARD1	ENSG00000144452		chr5_14844501	Cluster 2	-1099	ENSCAFG00000012404	CCDC84	ENSG00000186166
chr30_23361001	Cluster 4	-1278	ENSCAFG00000032890				chr37_22307501	Cluster 1	-1151	ENSCAFG00000014278	ABCA12	ENSG00000144452		chr20_40652501	Cluster 2	-1101	ENSCAFG00000012548	CCDC51	ENSG00000164051
chr15_3174001	Cluster 4	-1285	ENSCAFG00000003031	PPIE	ENSG00000084072		chr21_36274501	Cluster 1	-1155	ENSCAFG00000037942				chr17_59091501	Cluster 2	-1113	ENSCAFG00000011504	FCGR1A
chr25_47781501	Cluster 4	-1297	ENSCAFG00000030168	COPS8	ENSG00000198612		chr12_71645501	Cluster 1	-1166	ENSCAFG00000039297				chr17_51366001	Cluster 2	-1129	ENSCAFG00000034193
chr3_71454001	Cluster 4	-1334	ENSCAFG00000039393				chr2_5559001	Cluster 1	-1177	ENSCAFG00000014758				chr7_39137001	Cluster 2	-1130	ENSCAFG00000016185	ENAH	ENSG00000154380
chr14_896501	Cluster 4	-1339	ENSCAFG00000001179				chr4_21725001	Cluster 1	-1184	ENSCAFG00000014104	PCBD1	ENSG00000166228		chr7_39137001	Cluster 2	-1130	ENSCAFG00000016185	LBR	ENSG00000154380
chr22_5674501	Cluster 4	-1347	ENSCAFG00000040884				chr32_145001	Cluster 1	-1205	ENSCAFG00000008338				chr20_42701001	Cluster 2	-1158	ENSCAFG00000013947
chr2_21579001	Cluster 4	-1363	ENSCAFG00000024890	RPP38	ENSG00000152465		chr20_50844501	Cluster 1	-1214	ENSCAFG00000017881	MRPL4	ENSG00000105364		chr26_1789501	Cluster 2	-1171	ENSCAFG00000006773	PIWIL1	ENSG00000125207
chr5_66113501	Cluster 4	-1385	ENSCAFG00000035621				chr36_15446001	Cluster 1	-1226	ENSCAFG00000012612	GORASP2	ENSG00000115806		chr11_72765001	Cluster 2	-1174	ENSCAFG00000003526	BRINP1	ENSG00000078725
chr18_46184001	Cluster 4	-1397	ENSCAFG00000033181				chr10_27568001	Cluster 1	-1228	ENSCAFG00000001519	CSF2RB	ENSG00000100368		chr26_16170501	Cluster 2	-1207	ENSCAFG00000010241	RPLP0	ENSG00000089159
chr2_81114001	Cluster 4	-1401	ENSCAFG00000015813	PADI2	ENSG00000117115		chr2_84465001	Cluster 1	-1232	ENSCAFG00000016569				chr26_16170501	Cluster 2	-1207	ENSCAFG00000010241	PXN	ENSG00000089159
chr2_81114001	Cluster 4	-1401	ENSCAFG00000015813	SDHB	ENSG00000117115		chr21_41132001	Cluster 1	-1255	ENSCAFG00000009391	IGSF22	ENSG00000110786		chr23_46338001	Cluster 2	-1233	ENSCAFG00000008554	AADAC	ENSG00000114771
chr22_48341501	Cluster 4	-1409	ENSCAFG00000005595	FARP1	ENSG00000152767		chr21_41132001	Cluster 1	-1255	ENSCAFG00000009391	PTPN5	ENSG00000110786		chr18_16863001	Cluster 2	-1236	ENSCAFG00000004235	DNAJC2	ENSG00000105821
chr22_48341501	Cluster 4	-1409	ENSCAFG00000005595	STK24	ENSG00000152767		chr8_63399501	Cluster 1	-1257	ENSCAFG00000017646	SERPINA1	ENSG00000197249		chr18_16863001	Cluster 2	-1236	ENSCAFG00000004235	PMPCB	ENSG00000105821
chr28_30767501	Cluster 4	-1410	ENSCAFG00000012327	WDR11	ENSG00000120008		chr5_67847001	Cluster 1	-1274	ENSCAFG00000019947	KLHL36	ENSG00000135686		chr7_44940501	Cluster 2	-1274	ENSCAFG00000017635
chr28_32533501	Cluster 4	-1410	ENSCAFG00000012641	PSTK	ENSG00000179988		chr27_765001	Cluster 1	-1278	ENSCAFG00000029756				chr6_44077001	Cluster 2	-1276	ENSCAFG00000038503
chr28_32533501	Cluster 4	-1410	ENSCAFG00000012641	IKZF5	ENSG00000179988		chr1_103681501	Cluster 1	-1283	ENSCAFG00000002736	LOC100683471			chr23_43644001	Cluster 2	-1281	ENSCAFG00000008226	CPB1	ENSG00000153002
chr29_16077001	Cluster 4	-1410	ENSCAFG00000025392	VXN	ENSG00000169085		chr1_103681501	Cluster 1	-1283	ENSCAFG00000002736	ZNF331			chr23_43644001	Cluster 2	-1281	ENSCAFG00000008226	CPA3	ENSG00000153002
chr15_53404501	Cluster 4	-1412	ENSCAFG00000008591	TDO2	ENSG00000151790		chr8_72533001	Cluster 1	-1295	ENSCAFG00000038945	JAG2			chr7_73278001	Cluster 2	-1294	ENSCAFG00000040893
chr9_6438501	Cluster 4	-1438	ENSCAFG00000035731	LOC111097298			chr5_57556001	Cluster 1	-1300	ENSCAFG00000040181				chr18_37512001	Cluster 2	-1297	ENSCAFG00000007646	cOR5A3
chr2_54440001	Cluster 4	-1440	ENSCAFG00000007797	MARVELD2	ENSG00000152939		chr5_54612501	Cluster 1	-1302	ENSCAFG00000039214				chr33_14304001	Cluster 2	-1304	ENSCAFG00000010316	GUCA1C	ENSG00000114487
chr33_27974001	Cluster 4	-1448	ENSCAFG00000028001				chr25_50307501	Cluster 1	-1310	ENSCAFG00000031916	OTOS	ENSG00000178602		chr33_14304001	Cluster 2	-1304	ENSCAFG00000010316	MORC1	ENSG00000114487
chr13_58782001	Cluster 4	-1453	ENSCAFG00000026987				chr5_35423501	Cluster 1	-1316	ENSCAFG00000017598	SHISA6			chr31_21014501	Cluster 2	-1318	ENSCAFG00000036717
chr8_70075501	Cluster 4	-1454	ENSCAFG00000031259	LOC102153127			chr5_35423501	Cluster 1	-1316	ENSCAFG00000017598	DNAH9			chr17_47628001	Cluster 2	-1326	ENSCAFG00000008156	GCFC2	ENSG00000005436
chr9_23607001	Cluster 4	-1465	ENSCAFG00000016614	SRCIN1	ENSG00000277363		chr10_69320001	Cluster 1	-1321	ENSCAFG00000036937				chr17_47628001	Cluster 2	-1326	ENSCAFG00000008156	MRPL19	ENSG00000005436
chr18_16086501	Cluster 4	-1494	ENSCAFG00000004146	ORC5	ENSG00000164815		chr25_36762501	Cluster 1	-1323	ENSCAFG00000010055	LZTS1	ENSG00000061337		chr7_48801501	Cluster 2	-1328	ENSCAFG00000017725	PIK3C3	ENSG00000078142
chr30_35709501	Cluster 4	-1503	ENSCAFG00000032178				chr4_37059001	Cluster 1	-1332	ENSCAFG00000016711	KIAA1191	ENSG00000170085		chr30_699501	Cluster 2	-1350	ENSCAFG00000007769
chr5_57620001	Cluster 4	-1523	ENSCAFG00000027054				chr4_37059001	Cluster 1	-1332	ENSCAFG00000016711	SIMC1	ENSG00000170085		chr13_48966001	Cluster 2	-1367	ENSCAFG00000024171	SPINK2	ENSG00000128040
chr10_26488001	Cluster 4	-1527	ENSCAFG00000029842	MAFF	ENSG00000185022		chr20_55647001	Cluster 1	-1344	ENSCAFG00000019173	ZFR2	ENSG00000105278		chr2_74561501	Cluster 2	-1368	ENSCAFG00000030331
chr18_1774001	Cluster 4	-1557	ENSCAFG00000022458				chr20_55647001	Cluster 1	-1344	ENSCAFG00000019173	MATK	ENSG00000105278		chr24_19802501	Cluster 2	-1378	ENSCAFG00000006829
chr34_37570501	Cluster 4	-1559	ENSCAFG00000015488				chr20_54568001	Cluster 1	-1350	ENSCAFG00000040637				chr26_29018001	Cluster 2	-1378	ENSCAFG00000038714
chr10_15521501	Cluster 4	-1565	ENSCAFG00000033259				chr2_6158501	Cluster 1	-1352	ENSCAFG00000013789				chr14_44982501	Cluster 2	-1386	ENSCAFG00000031313
chr8_1451501	Cluster 4	-1570	ENSCAFG00000039216				chr5_10467501	Cluster 1	-1375	ENSCAFG00000030811	LOC489341			chr35_2964001	Cluster 2	-1399	ENSCAFG00000038781
chr9_49887001	Cluster 4	-1571	ENSCAFG00000019780	SLC2A6	ENSG00000160326		chr5_28738001	Cluster 1	-1380	ENSCAFG00000015037	DCUN1D5			chr12_53095001	Cluster 2	-1409	ENSCAFG00000034810
chr5_61604001	Cluster 4	-1578	ENSCAFG00000025828				chr12_65295501	Cluster 1	-1402	ENSCAFG00000003772	SNX3	ENSG00000112335		chr11_47832501	Cluster 2	-1413	ENSCAFG00000022054
chr33_7155001	Cluster 4	-1584	ENSCAFG00000009327	ADGRG7	ENSG00000144820		chr1_99456001	Cluster 1	-1404	ENSCAFG00000002360	ZNF324			chr17_4943501	Cluster 2	-1432	ENSCAFG00000026397
chr33_7155001	Cluster 4	-1584	ENSCAFG00000009327	TFG	ENSG00000144820		chr18_2016001	Cluster 1	-1415	ENSCAFG00000003422				chr4_30518001	Cluster 2	-1453	ENSCAFG00000039299
chr1_74086001	Cluster 4	-1586	ENSCAFG00000039696				chr10_27369001	Cluster 1	-1418	ENSCAFG00000001511	IL2RB	ENSG00000100385		chr24_41606001	Cluster 2	-1489	ENSCAFG00000011914	CSTF1	ENSG00000101138
chr2_4662001	Cluster 4	-1601	ENSCAFG00000023478				chr10_27369001	Cluster 1	-1418	ENSCAFG00000001511	TMPRSS6	ENSG00000100385		chr15_61110501	Cluster 2	-1497	ENSCAFG00000008810	TMEM192	ENSG00000170088
chr10_36939501	Cluster 4	-1619	ENSCAFG00000002080				chr4_71332001	Cluster 1	-1437	ENSCAFG00000018675	LOC111095634	ENSG00000082068		chr13_36989001	Cluster 2	-1505	ENSCAFG00000001292	LY6H	ENSG00000176956
chr18_55829501	Cluster 4	-1620	ENSCAFG00000035727				chr4_71332001	Cluster 1	-1437	ENSCAFG00000018675	WDR70	ENSG00000082068		chr31_26991501	Cluster 2	-1506	ENSCAFG00000036519
chr31_20008501	Cluster 4	-1620	ENSCAFG00000034349				chr20_17178501	Cluster 1	-1442	ENSCAFG00000006312				chr3_58420001	Cluster 2	-1507	ENSCAFG00000014230	DNAJA4	ENSG00000140395
chr33_30300501	Cluster 4	-1620	ENSCAFG00000034410				chr20_53633501	Cluster 1	-1442	ENSCAFG00000020917				chr3_58420001	Cluster 2	-1507	ENSCAFG00000014230	WDR61	ENSG00000140395
chr3_62116001	Cluster 4	-1632	ENSCAFG00000014913	NAT8L	ENSG00000185818		chr22_16504001	Cluster 1	-1452	ENSCAFG00000004920				chr36_10175501	Cluster 2	-1533	ENSCAFG00000010662	SLC38A11	ENSG00000169507
chr1_13316501	Cluster 4	-1659	ENSCAFG00000033153	SERPINB7			chr2_84404501	Cluster 1	-1454	ENSCAFG00000016539	NPPA	ENSG00000175206		chr32_7201001	Cluster 2	-1537	ENSCAFG00000009094	COQ2	ENSG00000173083
chr3_84827001	Cluster 4	-1666	ENSCAFG00000038597				chr18_50962501	Cluster 1	-1469	ENSCAFG00000012776	B4GAT1	ENSG00000174684		chr32_7201001	Cluster 2	-1537	ENSCAFG00000009094	HPSE	ENSG00000173083
chr9_10088001	Cluster 4	-1670	ENSCAFG00000013442	WNT3	ENSG00000108379		chr18_50962501	Cluster 1	-1469	ENSCAFG00000012776	BRMS1	ENSG00000174684		chr36_2393001	Cluster 2	-1551	ENSCAFG00000040702
chr15_1565001	Cluster 4	-1687	ENSCAFG00000002576	EDN2	ENSG00000127124		chr32_22126001	Cluster 1	-1471	ENSCAFG00000031054				chr13_41230501	Cluster 2	-1571	ENSCAFG00000001871	GNPDA2	ENSG00000163281
chr13_36911501	Cluster 4	-1699	ENSCAFG00000031437	LOC100684002			chr18_25648501	Cluster 1	-1474	ENSCAFG00000006523	LRRC56	ENSG00000161328		chr5_54433501	Cluster 2	-1574	ENSCAFG00000019002	TTC4	ENSG00000243725
chr21_6281501	Cluster 4	-1707	ENSCAFG00000034576				chr18_25648501	Cluster 1	-1474	ENSCAFG00000006523	LMNTD2	ENSG00000161328		chr23_2339001	Cluster 2	-1591	ENSCAFG00000040948
chr15_16859001	Cluster 4	-1763	ENSCAFG00000005288	MPL	ENSG00000066056		chr5_31532501	Cluster 1	-1475	ENSCAFG00000015599				chr38_22474501	Cluster 2	-1618	ENSCAFG00000011785	OR12E11
chr15_16859001	Cluster 4	-1763	ENSCAFG00000005288	TIE1	ENSG00000066056		chr2_68969501	Cluster 1	-1487	ENSCAFG00000023364				chr38_22632001	Cluster 2	-1625	ENSCAFG00000031450
chr10_67775501	Cluster 4	-1775	ENSCAFG00000003273	GKN2	ENSG00000183607		chr36_28934501	Cluster 1	-1496	ENSCAFG00000028669	FAM171B	ENSG00000144369		chr4_21375501	Cluster 2	-1639	ENSCAFG00000039758
chr10_45367001	Cluster 4	-1777	ENSCAFG00000002433				chr4_21832001	Cluster 1	-1496	ENSCAFG00000040154				chr26_16171001	Cluster 2	-1707	ENSCAFG00000010241	RPLP0	ENSG00000089159
chr32_12467501	Cluster 4	-1777	ENSCAFG00000009854				chr23_7930501	Cluster 1	-1503	ENSCAFG00000004972	OXSR1	ENSG00000172939		chr26_16171001	Cluster 2	-1707	ENSCAFG00000010241	PXN	ENSG00000089159
chr35_25558001	Cluster 4	-1787	ENSCAFG00000024985				chr23_7930501	Cluster 1	-1503	ENSCAFG00000004972	LOC607817	ENSG00000172939		chr38_16329501	Cluster 2	-1711	ENSCAFG00000032921
chr2_5340001	Cluster 4	-1824	ENSCAFG00000038753				chr23_7930501	Cluster 1	-1503	ENSCAFG00000004972	SLC22A13	ENSG00000172939		chr19_50354501	Cluster 2	-1751	ENSCAFG00000005565	EPC2	ENSG00000135999
chr13_38947501	Cluster 4	-1841	ENSCAFG00000038785				chr4_4828001	Cluster 1	-1503	ENSCAFG00000036258				chr19_50354501	Cluster 2	-1751	ENSCAFG00000005565	KIF5C	ENSG00000135999
chr10_16931501	Cluster 4	-1865	ENSCAFG00000000620	PPP6R2	ENSG00000100239		chr2_76172501	Cluster 1	-1513	ENSCAFG00000039368				chr26_38713001	Cluster 2	-1777	ENSCAFG00000015708	ACTA2	ENSG00000107796
chr18_49955501	Cluster 4	-1870	ENSCAFG00000025332	LOC476006			chr28_3995501	Cluster 1	-1526	ENSCAFG00000007076	CSGALNACT2	ENSG00000165731		chr18_16908501	Cluster 2	-1778	ENSCAFG00000004166	PMPCB	ENSG00000105819
chr37_736501	Cluster 4	-1874	ENSCAFG00000009398	MSTN	ENSG00000138379		chr28_3995501	Cluster 1	-1526	ENSCAFG00000007076	RET	ENSG00000165731		chr19_127001	Cluster 2	-1794	ENSCAFG00000003613	GAB1	ENSG00000109458
chr35_763501	Cluster 4	-1876	ENSCAFG00000009156				chr1_107490501	Cluster 1	-1538	ENSCAFG00000030576				chr18_37511501	Cluster 2	-1797	ENSCAFG00000007646	cOR5A3
chr2_5034001	Cluster 4	-1879	ENSCAFG00000036497				chr2_56175001	Cluster 1	-1544	ENSCAFG00000036658				chr12_64277001	Cluster 2	-1801	ENSCAFG00000003732	C12H6orf203	ENSG00000130349
chr15_55387501	Cluster 4	-1894	ENSCAFG00000037881	FAM198B			chr26_38887001	Cluster 1	-1549	ENSCAFG00000015717	CH25H	ENSG00000138135		chr7_73664501	Cluster 2	-1807	ENSCAFG00000033802
chr35_22558001	Cluster 4	-1916	ENSCAFG00000010284	MRS2	ENSG00000112293		chr5_55578501	Cluster 1	-1549	ENSCAFG00000035480	LRP8			chr18_23383001	Cluster 2	-1821	ENSCAFG00000039631
chr35_22558001	Cluster 4	-1916	ENSCAFG00000010284	GPLD1	ENSG00000112293		chr28_1866001	Cluster 1	-1552	ENSCAFG00000006847	WASHC2C			chr6_17537001	Cluster 2	-1831	ENSCAFG00000030302	LOC489911
chr25_35435001	Cluster 4	-1928	ENSCAFG00000010049	GFRA2	ENSG00000168546		chr8_1938501	Cluster 1	-1565	ENSCAFG00000040537				chr1_113601501	Cluster 2	-1847	ENSCAFG00000005406	FBL	ENSG00000275395
chr2_54439501	Cluster 4	-1940	ENSCAFG00000007797	MARVELD2	ENSG00000152939		chr11_2862001	Cluster 1	-1575	ENSCAFG00000039547				chr12_68461001	Cluster 2	-1848	ENSCAFG00000026901
chr33_28401501	Cluster 4	-1940	ENSCAFG00000036781	SNX4			chr32_11522501	Cluster 1	-1579	ENSCAFG00000009638	PKD2	ENSG00000118777		chr17_2136501	Cluster 2	-1849	ENSCAFG00000003263	RPS7
chr33_28401501	Cluster 4	-1940	ENSCAFG00000036781	OSBPL11			chr32_11522501	Cluster 1	-1579	ENSCAFG00000009638	ABCG2	ENSG00000118777		chr3_35749501	Cluster 2	-1853	ENSCAFG00000029602
chr30_32633501	Cluster 4	-1990	ENSCAFG00000017498	CORO2B	ENSG00000103647		chr20_54207001	Cluster 1	-1589	ENSCAFG00000018757	LOC100683739			chr8_16570001	Cluster 2	-1859	ENSCAFG00000013755	SSTR1	ENSG00000139874
chr28_3515001	Cluster 4	-1995	ENSCAFG00000032376	ZNF485	ENSG00000198298		chr6_14641501	Cluster 1	-1599	ENSCAFG00000016399	LFNG	ENSG00000106003		chr2_74562001	Cluster 2	-1868	ENSCAFG00000030331
chr2_85410501	Cluster 4	-1996	ENSCAFG00000016797	CENPS	ENSG00000142657		chr27_5276501	Cluster 1	-1609	ENSCAFG00000031977	C1QL4	ENSG00000186897		chr20_50641501	Cluster 2	-1868	ENSCAFG00000017781	S1PR5	ENSG00000180739
chr2_85410501	Cluster 4	-1996	ENSCAFG00000016797	PGD	ENSG00000142657		chr12_42278501	Cluster 1	-1615	ENSCAFG00000031894	FAM46A	ENSG00000112773		chr13_41768501	Cluster 2	-1877	ENSCAFG00000032935
chr4_35641001	Cluster 4	-2034	ENSCAFG00000039194				chr19_50844501	Cluster 1	-1628	ENSCAFG00000032201	LYPD6B	ENSG00000150556		chr14_27126501	Cluster 2	-1883	ENSCAFG00000040361
chr8_4914001	Cluster 4	-2036	ENSCAFG00000040145				chr2_16530501	Cluster 1	-1645	ENSCAFG00000003987	JCAD	ENSG00000165757		chr12_35431501	Cluster 2	-1907	ENSCAFG00000029827	KHDC3L	ENSG00000203908
chr2_81156001	Cluster 4	-2040	ENSCAFG00000015832	SDHB	ENSG00000117118		chr37_22308001	Cluster 1	-1651	ENSCAFG00000014278	BARD1	ENSG00000144452		chr12_53094501	Cluster 2	-1909	ENSCAFG00000034810
chr2_81156001	Cluster 4	-2040	ENSCAFG00000015832	ATP13A2	ENSG00000117118		chr37_22308001	Cluster 1	-1651	ENSCAFG00000014278	ABCA12	ENSG00000144452		chr11_47833001	Cluster 2	-1913	ENSCAFG00000022054
chr2_23475001	Cluster 4	-2064	ENSCAFG00000030997	CCDC3	ENSG00000151468		chr5_10703501	Cluster 1	-1664	ENSCAFG00000011509	ZNF202	ENSG00000166261		chr11_54081001	Cluster 2	-1924	ENSCAFG00000002391	EXOSC3	ENSG00000107371
chr8_69108501	Cluster 4	-2064	ENSCAFG00000017929	RTL1	ENSG00000254656		chr36_22038501	Cluster 1	-1686	ENSCAFG00000024298	PJVK	ENSG00000204311		chr10_15899001	Cluster 2	-1942	ENSCAFG00000023219
chr15_37344501	Cluster 4	-2072	ENSCAFG00000037916	LOC111090056			chr36_22038501	Cluster 1	-1686	ENSCAFG00000024298	PRKRA	ENSG00000204311		chr4_30518501	Cluster 2	-1953	ENSCAFG00000039299
chr8_70941001	Cluster 4	-2072	ENSCAFG00000018184	LOC102154321			chr5_31025001	Cluster 1	-1716	ENSCAFG00000015484	WSCD1	ENSG00000179314		chr17_5922501	Cluster 2	-1968	ENSCAFG00000036703
chr8_70941001	Cluster 4	-2072	ENSCAFG00000018184	TNFAIP2			chr30_7967501	Cluster 1	-1761	ENSCAFG00000009351	ZFYVE19	ENSG00000166143		chr20_42403001	Cluster 2	-1984	ENSCAFG00000035684
chr10_16984501	Cluster 4	-2077	ENSCAFG00000000685	MAPK12	ENSG00000188130		chr30_7967501	Cluster 1	-1761	ENSCAFG00000009351	PPP1R14D	ENSG00000166143		chr6_54183001	Cluster 2	-2002	ENSCAFG00000020100	LOC490151
chr10_16984501	Cluster 4	-2077	ENSCAFG00000000685	HDAC10	ENSG00000188130		chr7_29491001	Cluster 1	-1763	ENSCAFG00000015258	ATP1B1	ENSG00000143153		chr6_29168001	Cluster 2	-2023	ENSCAFG00000037569
chr10_7728501	Cluster 4	-2109	ENSCAFG00000000364	WIF1	ENSG00000156076		chr5_63610501	Cluster 1	-1804	ENSCAFG00000019802	GAS8	ENSG00000141013		chr17_4486001	Cluster 2	-2037	ENSCAFG00000003293	RSAD2	ENSG00000134321
chr2_76637501	Cluster 4	-2113	ENSCAFG00000037948	C1QB			chr20_55640501	Cluster 1	-1806	ENSCAFG00000019150	ATCAY	ENSG00000167654		chr11_67664501	Cluster 2	-2063	ENSCAFG00000003234
chr21_6110501	Cluster 4	-2127	ENSCAFG00000037891	AMOTL1			chr2_5127001	Cluster 1	-1828	ENSCAFG00000030669				chr13_41231001	Cluster 2	-2071	ENSCAFG00000001871	GNPDA2	ENSG00000163281
chr8_60608001	Cluster 4	-2127	ENSCAFG00000040692				chr7_48802001	Cluster 1	-1828	ENSCAFG00000017725	PIK3C3	ENSG00000078142		chr10_34905501	Cluster 2	-2079	ENSCAFG00000001970	EDAR	ENSG00000135960
chr15_64077001	Cluster 4	-2129	ENSCAFG00000034168				chr1_98023501	Cluster 1	-1842	ENSCAFG00000037876				chr17_54509501	Cluster 2	-2079	ENSCAFG00000009851	TRIM45	ENSG00000134253
chr2_68456001	Cluster 4	-2137	ENSCAFG00000010413	TMEM54	ENSG00000121900		chr5_10467001	Cluster 1	-1875	ENSCAFG00000030811	LOC489341			chr1_38496001	Cluster 2	-2096	ENSCAFG00000038339
chr17_7474001	Cluster 4	-2146	ENSCAFG00000037882				chr6_17138501	Cluster 1	-1905	ENSCAFG00000016799	VKORC1	ENSG00000167397		chr10_49515001	Cluster 2	-2118	ENSCAFG00000002659	MSH2	ENSG00000095002
chr21_36275501	Cluster 4	-2155	ENSCAFG00000037942				chr6_17138501	Cluster 1	-1905	ENSCAFG00000016799	PRSS53	ENSG00000167397		chr6_28572001	Cluster 2	-2136	ENSCAFG00000018788
chr18_20058001	Cluster 4	-2159	ENSCAFG00000034312				chr4_73455501	Cluster 1	-1913	ENSCAFG00000018809	BRIX1	ENSG00000205838		chr6_59118501	Cluster 2	-2143	ENSCAFG00000038960	LOC100683991
chr33_31338001	Cluster 4	-2177	ENSCAFG00000013466				chr4_73455501	Cluster 1	-1913	ENSCAFG00000018809	TTC23L	ENSG00000205838		chr28_15735001	Cluster 2	-2154	ENSCAFG00000010380	INA	ENSG00000156374
chr10_69181501	Cluster 4	-2178	ENSCAFG00000003431	CLEC4F	ENSG00000152672		chr15_37176001	Cluster 1	-1914	ENSCAFG00000029190				chr28_15735001	Cluster 2	-2154	ENSCAFG00000010380	PCGF6	ENSG00000156374
chr18_50989001	Cluster 4	-2194	ENSCAFG00000028875				chr1_105824001	Cluster 1	-1921	ENSCAFG00000002883	KLK13	ENSG00000167759		chr8_30874501	Cluster 2	-2191	ENSCAFG00000014989	GCH1	ENSG00000198554
chr3_24252001	Cluster 4	-2199	ENSCAFG00000033060				chr15_35744001	Cluster 1	-1927	ENSCAFG00000006406				chr8_30874501	Cluster 2	-2191	ENSCAFG00000014989	WDHD1	ENSG00000198554
chr22_2920501	Cluster 4	-2200	ENSCAFG00000004428				chr8_31346501	Cluster 1	-1940	ENSCAFG00000033877				chr12_64108501	Cluster 2	-2193	ENSCAFG00000039017
chr2_60817001	Cluster 4	-2215	ENSCAFG00000036235				chr20_17179001	Cluster 1	-1942	ENSCAFG00000006312				chr1_8062501	Cluster 2	-2206	ENSCAFG00000040690
chr20_49759001	Cluster 4	-2227	ENSCAFG00000037253				chr17_21374501	Cluster 1	-1947	ENSCAFG00000004954	NRBP1	ENSG00000115216		chr14_11450001	Cluster 2	-2213	ENSCAFG00000032124
chr15_37209001	Cluster 4	-2247	ENSCAFG00000036150				chr17_21374501	Cluster 1	-1947	ENSCAFG00000004954	KRTCAP3	ENSG00000115216		chr23_48814001	Cluster 2	-2224	ENSCAFG00000038441
chr21_40636001	Cluster 4	-2247	ENSCAFG00000029553	SAAL1			chr10_69164501	Cluster 1	-1952	ENSCAFG00000023073				chr14_59826001	Cluster 2	-2225	ENSCAFG00000003510	AASS	ENSG00000106278
chr21_40636001	Cluster 4	-2247	ENSCAFG00000029553	LOC102155886			chr2_84404001	Cluster 1	-1954	ENSCAFG00000016539	NPPA	ENSG00000175206		chr24_21605001	Cluster 2	-2236	ENSCAFG00000031042	PLAGL2	ENSG00000126003
chr2_84234001	Cluster 4	-2254	ENSCAFG00000016429	TNFRSF1B	ENSG00000120949		chr27_1727001	Cluster 1	-1955	ENSCAFG00000006918	MAP3K12	ENSG00000139625		chr5_12667001	Cluster 2	-2252	ENSCAFG00000040282
chr2_84234001	Cluster 4	-2254	ENSCAFG00000016429	TNFRSF8	ENSG00000120949		chr2_5444501	Cluster 1	-1959	ENSCAFG00000031605				chr7_20479001	Cluster 2	-2265	ENSCAFG00000013861	AXDND1	ENSG00000162779
chr15_16087501	Cluster 4	-2265	ENSCAFG00000004811	DMAP1	ENSG00000178028		chr36_2149001	Cluster 1	-1972	ENSCAFG00000034154				chr18_16909001	Cluster 2	-2278	ENSCAFG00000004166	PMPCB	ENSG00000105819
chr32_12467001	Cluster 4	-2277	ENSCAFG00000009854				chr18_25648001	Cluster 1	-1974	ENSCAFG00000006523	LRRC56	ENSG00000161328		chr19_52184501	Cluster 2	-2280	ENSCAFG00000040184
chr30_23362001	Cluster 4	-2278	ENSCAFG00000032890				chr18_25648001	Cluster 1	-1974	ENSCAFG00000006523	LMNTD2	ENSG00000161328		chr16_41071001	Cluster 2	-2284	ENSCAFG00000006979	MTUS1	ENSG00000129422
chr18_54318501	Cluster 4	-2312	ENSCAFG00000031184				chr21_6874001	Cluster 1	-1982	ENSCAFG00000037665				chr9_38289001	Cluster 2	-2285	ENSCAFG00000018318	RFFL
chr20_42153501	Cluster 4	-2316	ENSCAFG00000013716	LRRC2	ENSG00000163827		chr20_44458001	Cluster 1	-1998	ENSCAFG00000014687	TMEM59L	ENSG00000105696		chr9_38289001	Cluster 2	-2285	ENSCAFG00000018318	LIG3
chr20_42153501	Cluster 4	-2316	ENSCAFG00000013716	RTP3	ENSG00000163827		chr2_69344001	Cluster 1	-2011	ENSCAFG00000010872	ADGRB2	ENSG00000121753		chr12_40982001	Cluster 2	-2286	ENSCAFG00000040166
chr25_49588001	Cluster 4	-2318	ENSCAFG00000012546	TWIST2	ENSG00000068024		chr2_69344001	Cluster 1	-2011	ENSCAFG00000010872	COL16A1	ENSG00000121753		chr12_67138501	Cluster 2	-2302	ENSCAFG00000003892	SLC22A16	ENSG00000004809
chr25_49588001	Cluster 4	-2318	ENSCAFG00000012546	HDAC4	ENSG00000068024		chr31_37690501	Cluster 1	-2043	ENSCAFG00000031322	PDXK	ENSG00000160209		chr6_17536501	Cluster 2	-2331	ENSCAFG00000030302	LOC489911
chr1_21488501	Cluster 4	-2331	ENSCAFG00000037743				chr2_56174501	Cluster 1	-2044	ENSCAFG00000036658				chr1_104899001	Cluster 2	-2371	ENSCAFG00000030172	LOC106558999
chr32_12790501	Cluster 4	-2355	ENSCAFG00000029213				chr4_28771001	Cluster 1	-2044	ENSCAFG00000035745				chr18_16861001	Cluster 2	-2391	ENSCAFG00000004204	PSMC2	ENSG00000161057
chr10_16932001	Cluster 4	-2365	ENSCAFG00000000620	PPP6R2	ENSG00000100239		chr1_121614001	Cluster 1	-2066	ENSCAFG00000007606	URI1	ENSG00000105176		chr38_23155501	Cluster 2	-2396	ENSCAFG00000011608	OR6P1	ENSG00000186440
chr6_77050501	Cluster 4	-2376	ENSCAFG00000020432	WLS	ENSG00000116729		chr10_49127001	Cluster 1	-2068	ENSCAFG00000039656				chr12_35431001	Cluster 2	-2407	ENSCAFG00000029827	KHDC3L	ENSG00000203908
chr18_48875501	Cluster 4	-2385	ENSCAFG00000036739				chr1_108937501	Cluster 1	-2069	ENSCAFG00000032405	TMEM160	ENSG00000130751		chr12_2957501	Cluster 2	-2413	ENSCAFG00000031818
chr10_26344501	Cluster 4	-2389	ENSCAFG00000001407	KCNJ4	ENSG00000168135		chr1_108937501	Cluster 1	-2069	ENSCAFG00000032405	NPAS1	ENSG00000130751		chr4_68505001	Cluster 2	-2420	ENSCAFG00000018608	C7	ENSG00000112936
chr30_33051501	Cluster 4	-2428	ENSCAFG00000039953				chr1_3306001	Cluster 1	-2077	ENSCAFG00000000019	ZNF516	ENSG00000101493		chr12_57628001	Cluster 2	-2426	ENSCAFG00000003471	COQ3	ENSG00000132424
chr2_69648501	Cluster 4	-2472	ENSCAFG00000011117	FABP3	ENSG00000121769		chr1_110502001	Cluster 1	-2083	ENSCAFG00000004608	RELB	ENSG00000104853		chr12_57628001	Cluster 2	-2426	ENSCAFG00000003471	PNISR	ENSG00000132424
chr10_67360001	Cluster 4	-2477	ENSCAFG00000031669				chr1_110502001	Cluster 1	-2083	ENSCAFG00000004608	CLPTM1	ENSG00000104853		chr2_57303001	Cluster 2	-2430	ENSCAFG00000008311	NSA2
chr4_37427501	Cluster 4	-2499	ENSCAFG00000031291				chr26_4303001	Cluster 1	-2109	ENSCAFG00000006853	LOC477441			chr16_35501501	Cluster 2	-2437	ENSCAFG00000006678	ERI1	ENSG00000104626
chr10_3283001	Cluster 4	-2514	ENSCAFG00000031825	LOC106559347			chr17_24826001	Cluster 1	-2121	ENSCAFG00000005348	EHD3	ENSG00000013016		chr5_66308501	Cluster 2	-2442	ENSCAFG00000019917	MTHFSD	ENSG00000103248
chr30_17426501	Cluster 4	-2516	ENSCAFG00000015502	LYSMD2	ENSG00000140280		chr8_73657501	Cluster 1	-2122	ENSCAFG00000030284				chr5_66308501	Cluster 2	-2442	ENSCAFG00000019917	FOXF1	ENSG00000103248
chr4_59575001	Cluster 4	-2578	ENSCAFG00000032384	IL17B	ENSG00000127743		chr25_28282001	Cluster 1	-2135	ENSCAFG00000008198	KIF13B	ENSG00000197892		chr2_51745501	Cluster 2	-2450	ENSCAFG00000027459
chr3_31110001	Cluster 4	-2579	ENSCAFG00000009528				chr22_46281001	Cluster 1	-2149	ENSCAFG00000005465	CLDN10	ENSG00000134874		chr11_60045001	Cluster 2	-2469	ENSCAFG00000021729
chr34_40123001	Cluster 4	-2608	ENSCAFG00000036752				chr22_46281001	Cluster 1	-2149	ENSCAFG00000005465	DZIP1	ENSG00000134874		chr17_23915001	Cluster 2	-2471	ENSCAFG00000038022
chr10_7729001	Cluster 4	-2609	ENSCAFG00000000364	WIF1	ENSG00000156076		chr26_20308501	Cluster 1	-2150	ENSCAFG00000028893				chr18_49995001	Cluster 2	-2476	ENSCAFG00000011515	AIP	ENSG00000110711
chr30_10428501	Cluster 4	-2620	ENSCAFG00000012999	PPIP5K1	ENSG00000168781		chr2_81839501	Cluster 1	-2154	ENSCAFG00000016138	FBLIM1	ENSG00000162458		chr6_12419001	Cluster 2	-2484	ENSCAFG00000016020	ACTB	ENSG00000075624
chr20_46214001	Cluster 4	-2623	ENSCAFG00000037397				chr33_26129501	Cluster 1	-2159	ENSCAFG00000012051	PDIA5	ENSG00000065485		chr1_119896001	Cluster 2	-2493	ENSCAFG00000039449
chr7_77725501	Cluster 4	-2623	ENSCAFG00000018832	TUBB6	ENSG00000176014		chr33_26129501	Cluster 1	-2159	ENSCAFG00000012051	SEC22A	ENSG00000065485		chr15_50049501	Cluster 2	-2495	ENSCAFG00000036580
chr35_7183501	Cluster 4	-2629	ENSCAFG00000009527	RREB1	ENSG00000124782		chr3_3515001	Cluster 1	-2168	ENSCAFG00000034255				chr22_57311001	Cluster 2	-2498	ENSCAFG00000006050	MYO16	ENSG00000041515
chr35_7183501	Cluster 4	-2629	ENSCAFG00000009527	SSR1	ENSG00000124782		chr4_24325501	Cluster 1	-2183	ENSCAFG00000015190				chr36_5565501	Cluster 2	-2532	ENSCAFG00000030080
chr15_37930001	Cluster 4	-2640	ENSCAFG00000006529	TMPO	ENSG00000120802		chr10_33302001	Cluster 1	-2194	ENSCAFG00000001894	WASHC4	ENSG00000136051		chr9_52704501	Cluster 2	-2548	ENSCAFG00000019908	RAPGEF1	ENSG00000130723
chr18_20058501	Cluster 4	-2659	ENSCAFG00000034312				chr20_55696501	Cluster 1	-2217	ENSCAFG00000019187	MATK	ENSG00000007264		chr9_52704501	Cluster 2	-2548	ENSCAFG00000019908	POMT1	ENSG00000130723
chr3_46172001	Cluster 4	-2678	ENSCAFG00000027733				chr20_55696501	Cluster 1	-2217	ENSCAFG00000019187	RAX2	ENSG00000007264		chr9_52704501	Cluster 2	-2548	ENSCAFG00000019908	PRRC2B	ENSG00000130723
chr13_36868501	Cluster 4	-2684	ENSCAFG00000001285	CYP11B2			chr3_57916501	Cluster 1	-2240	ENSCAFG00000020522	MIR184			chr12_20016501	Cluster 2	-2565	ENSCAFG00000030193	EFHC1	ENSG00000170915
chr9_3840501	Cluster 4	-2685	ENSCAFG00000037461				chr28_9850001	Cluster 1	-2258	ENSCAFG00000008621	OPALIN	ENSG00000095587		chr13_41231501	Cluster 2	-2571	ENSCAFG00000001871	GNPDA2	ENSG00000163281
chr3_82200501	Cluster 4	-2696	ENSCAFG00000029510				chr4_60783501	Cluster 1	-2268	ENSCAFG00000036986				chr7_6222501	Cluster 2	-2586	ENSCAFG00000025093	C4BPB	ENSG00000123843
chr22_58230001	Cluster 4	-2700	ENSCAFG00000006058				chr26_19322001	Cluster 1	-2270	ENSCAFG00000036527	LOC102151576			chr7_6222501	Cluster 2	-2586	ENSCAFG00000025093	C4BPA	ENSG00000123843
chr20_26807001	Cluster 4	-2707	ENSCAFG00000035403				chr4_86647001	Cluster 1	-2285	ENSCAFG00000019100	RETREG1	ENSG00000154153		chr6_19274501	Cluster 2	-2594	ENSCAFG00000017447	IL4R	ENSG00000077238
chr10_55609501	Cluster 4	-2722	ENSCAFG00000002762	EML6	ENSG00000214595		chr4_86647001	Cluster 1	-2285	ENSCAFG00000019100	MYO10	ENSG00000154153		chr17_59990501	Cluster 2	-2612	ENSCAFG00000012149	CTSK	ENSG00000143437
chr10_55609501	Cluster 4	-2722	ENSCAFG00000002762	RTN4	ENSG00000214595		chr4_86647001	Cluster 1	-2285	ENSCAFG00000019100	ZNF622	ENSG00000154153		chr6_27098001	Cluster 2	-2616	ENSCAFG00000034029
chr2_8896501	Cluster 4	-2730	ENSCAFG00000037441				chr37_23612501	Cluster 1	-2312	ENSCAFG00000036636				chr6_11481001	Cluster 2	-2640	ENSCAFG00000015665	ANKRD61	ENSG00000086232
chr17_7836001	Cluster 4	-2735	ENSCAFG00000039608				chr15_33845001	Cluster 1	-2322	ENSCAFG00000033507				chr6_11481001	Cluster 2	-2640	ENSCAFG00000015665	EIF2AK1	ENSG00000086232
chr2_81467001	Cluster 4	-2738	ENSCAFG00000015939	CPLANE2	ENSG00000132881		chr9_26202001	Cluster 1	-2324	ENSCAFG00000017018	COL1A1	ENSG00000108821		chr13_10824501	Cluster 2	-2647	ENSCAFG00000025989
chr16_8825001	Cluster 4	-2739	ENSCAFG00000003997	PARP12	ENSG00000059378		chr12_19910501	Cluster 1	-2334	ENSCAFG00000002183	IL17F	ENSG00000112116		chr28_15735501	Cluster 2	-2654	ENSCAFG00000010380	INA	ENSG00000156374
chr2_84557501	Cluster 4	-2740	ENSCAFG00000029614	FBXO6	ENSG00000116663		chr2_84347001	Cluster 1	-2334	ENSCAFG00000016536	KIAA2013	ENSG00000116685		chr28_15735501	Cluster 2	-2654	ENSCAFG00000010380	PCGF6	ENSG00000156374
chr2_69495001	Cluster 4	-2745	ENSCAFG00000010968	HCRTR1	ENSG00000121764		chr21_13991501	Cluster 1	-2334	ENSCAFG00000035062				chr19_38517001	Cluster 2	-2676	ENSCAFG00000005113	UBXN4	ENSG00000144224
chr30_23362501	Cluster 4	-2778	ENSCAFG00000032890				chr20_251001	Cluster 1	-2335	ENSCAFG00000039352				chr14_48734001	Cluster 2	-2686	ENSCAFG00000040700
chr10_41279501	Cluster 4	-2801	ENSCAFG00000002162	IL1R2	ENSG00000071054		chr27_26881001	Cluster 1	-2338	ENSCAFG00000012391	PDE3A	ENSG00000172572		chr11_1642501	Cluster 2	-2688	ENSCAFG00000024952	RNF130	ENSG00000113269
chr10_41279501	Cluster 4	-2801	ENSCAFG00000002162	MAP4K4	ENSG00000071054		chr25_35422001	Cluster 1	-2358	ENSCAFG00000038713				chr11_1642501	Cluster 2	-2688	ENSCAFG00000024952	MIR340	ENSG00000113269
chr35_25868001	Cluster 4	-2801	ENSCAFG00000017221				chr25_51528001	Cluster 1	-2361	ENSCAFG00000013076				chr17_63467501	Cluster 2	-2732	ENSCAFG00000013665	KCND3	ENSG00000171385
chr8_10352001	Cluster 4	-2804	ENSCAFG00000040397	STRN3			chr2_82999501	Cluster 1	-2370	ENSCAFG00000033261				chr17_63467501	Cluster 2	-2732	ENSCAFG00000013665	DDX20	ENSG00000171385
chr7_9995001	Cluster 4	-2821	ENSCAFG00000029092				chr2_40537001	Cluster 1	-2393	ENSCAFG00000006419				chr1_100374001	Cluster 2	-2734	ENSCAFG00000028864
chr21_41721501	Cluster 4	-2833	ENSCAFG00000009438				chr20_56761501	Cluster 1	-2406	ENSCAFG00000024487	OAZ1	ENSG00000188305		chr5_12666501	Cluster 2	-2752	ENSCAFG00000040282
chr15_12438501	Cluster 4	-2835	ENSCAFG00000035709				chr11_52203001	Cluster 1	-2417	ENSCAFG00000002077	CA9	ENSG00000107159		chr18_16909501	Cluster 2	-2778	ENSCAFG00000004166	PMPCB	ENSG00000105819
chr3_88922001	Cluster 4	-2840	ENSCAFG00000028724				chr30_37704001	Cluster 1	-2427	ENSCAFG00000017904	CLK3	ENSG00000179335		chr38_1189501	Cluster 2	-2779	ENSCAFG00000040292
chr16_22725501	Cluster 4	-2843	ENSCAFG00000030110	HGSNAT	ENSG00000185900		chr9_50628501	Cluster 1	-2451	ENSCAFG00000033797				chr9_38288501	Cluster 2	-2785	ENSCAFG00000018318	RFFL
chr16_22725501	Cluster 4	-2843	ENSCAFG00000030110	POMK	ENSG00000185900		chr8_63071001	Cluster 1	-2462	ENSCAFG00000017617	LOC102152550	ENSG00000175699		chr9_38288501	Cluster 2	-2785	ENSCAFG00000018318	LIG3
chr20_54569501	Cluster 4	-2850	ENSCAFG00000040637				chr21_33503001	Cluster 1	-2473	ENSCAFG00000036630				chr9_42807001	Cluster 2	-2795	ENSCAFG00000018724	ALDOC	ENSG00000076382
chr6_77369501	Cluster 4	-2857	ENSCAFG00000028654	GNG12	ENSG00000172380		chr5_42522001	Cluster 1	-2474	ENSCAFG00000018523	USP22	ENSG00000124422		chr9_42807001	Cluster 2	-2795	ENSCAFG00000018724	SPAG5	ENSG00000076382
chr25_51528501	Cluster 4	-2861	ENSCAFG00000013076				chr2_57078501	Cluster 1	-2476	ENSCAFG00000036811				chr8_47760501	Cluster 2	-2796	ENSCAFG00000016948	ISCA2	ENSG00000119681
chr2_5895001	Cluster 4	-2891	ENSCAFG00000003859	MKX			chr25_34699001	Cluster 1	-2480	ENSCAFG00000009329	C25H8orf58	ENSG00000120913		chr8_47760501	Cluster 2	-2796	ENSCAFG00000016948	LTBP2	ENSG00000119681
chr3_59194001	Cluster 4	-2906	ENSCAFG00000035614	SORCS2			chr25_34699001	Cluster 1	-2480	ENSCAFG00000009329	PDLIM2	ENSG00000120913		chr38_21338001	Cluster 2	-2802	ENSCAFG00000012746	DEDD	ENSG00000158796
chr8_41449001	Cluster 4	-2946	ENSCAFG00000027473	TMEM229B			chr16_15406001	Cluster 1	-2498	ENSCAFG00000004878	WDR86	ENSG00000187260		chr38_21338001	Cluster 2	-2802	ENSCAFG00000012746	PFDN2	ENSG00000158796
chr22_16505501	Cluster 4	-2952	ENSCAFG00000004920				chr5_76632001	Cluster 1	-2536	ENSCAFG00000020153	MTSS1L	ENSG00000132613		chr29_22985001	Cluster 2	-2827	ENSCAFG00000037377
chr20_7386001	Cluster 4	-2967	ENSCAFG00000005033	SLC6A1	ENSG00000157103		chr2_56174001	Cluster 1	-2544	ENSCAFG00000036658				chr19_52976001	Cluster 2	-2830	ENSCAFG00000005761	ARL5A	ENSG00000162980
chr27_2196501	Cluster 4	-2978	ENSCAFG00000007154	KRT18			chr36_14173501	Cluster 1	-2545	ENSCAFG00000012275				chr1_13226501	Cluster 2	-2839	ENSCAFG00000000058	SERPINB8	ENSG00000166401
chr3_84376501	Cluster 4	-2989	ENSCAFG00000016393				chr1_109664501	Cluster 1	-2546	ENSCAFG00000004359				chr9_28207501	Cluster 2	-2856	ENSCAFG00000030729
chr30_32632501	Cluster 4	-2990	ENSCAFG00000017498	CORO2B	ENSG00000103647		chr5_13512001	Cluster 1	-2578	ENSCAFG00000020878				chr17_59733501	Cluster 2	-2860	ENSCAFG00000012044	ADAMTSL4	ENSG00000143382
chr1_96749501	Cluster 4	-2999	ENSCAFG00000002174	GADD45G	ENSG00000130222		chr1_106618001	Cluster 1	-2582	ENSCAFG00000003423	SIGLEC11			chr20_20296001	Cluster 2	-2868	ENSCAFG00000006445	EIF4E3	ENSG00000163412
chr18_52288501	Cluster 4	-3010	ENSCAFG00000014128	CDC42BPG	ENSG00000110047		chr15_49848501	Cluster 1	-2592	ENSCAFG00000039485	LOC111098915			chr18_51547001	Cluster 2	-2878	ENSCAFG00000013334	RELA	ENSG00000173039
chr2_23180501	Cluster 4	-3030	ENSCAFG00000037060	SEPHS1			chr6_14642501	Cluster 1	-2599	ENSCAFG00000016399	LFNG	ENSG00000106003		chr1_45074001	Cluster 2	-2880	ENSCAFG00000000581	CLDN20	ENSG00000029639
chr7_1018501	Cluster 4	-3074	ENSCAFG00000010612	TIMM17A	ENSG00000134375		chr5_64026501	Cluster 1	-2627	ENSCAFG00000019842	RPL13	ENSG00000197912		chr1_45074001	Cluster 2	-2880	ENSCAFG00000000581	TFB1M	ENSG00000029639
chr37_9289501	Cluster 4	-3077	ENSCAFG00000040864	LOC111094405			chr5_64026501	Cluster 1	-2627	ENSCAFG00000019842	SPG7	ENSG00000197912		chr17_7160001	Cluster 2	-2880	ENSCAFG00000035559
chr21_24940501	Cluster 4	-3086	ENSCAFG00000039376				chr25_28281501	Cluster 1	-2635	ENSCAFG00000008198	KIF13B	ENSG00000197892		chr26_23758501	Cluster 2	-2882	ENSCAFG00000012842	OSBP2	ENSG00000184792
chr27_10827501	Cluster 4	-3087	ENSCAFG00000038013				chr4_76416001	Cluster 1	-2636	ENSCAFG00000034685				chr26_23758501	Cluster 2	-2882	ENSCAFG00000012842	MORC2	ENSG00000184792
chr7_38666501	Cluster 4	-3088	ENSCAFG00000016113				chr22_1496501	Cluster 1	-2641	ENSCAFG00000034069				chr26_29059001	Cluster 2	-2894	ENSCAFG00000014154	DGCR6L
chr15_63537001	Cluster 4	-3117	ENSCAFG00000008973	ANXA10	ENSG00000109511		chr5_34939001	Cluster 1	-2641	ENSCAFG00000023094	MYH3	ENSG00000109063		chr32_23145501	Cluster 2	-2895	ENSCAFG00000010663
chr8_54877001	Cluster 4	-3121	ENSCAFG00000022369				chr9_18186001	Cluster 1	-2663	ENSCAFG00000013770				chr38_23155001	Cluster 2	-2896	ENSCAFG00000011608	OR6P1	ENSG00000186440
chr3_27540501	Cluster 4	-3124	ENSCAFG00000033283				chr28_16263501	Cluster 1	-2664	ENSCAFG00000010495				chr18_1793501	Cluster 2	-2920	ENSCAFG00000003379	FIGNL1	ENSG00000132436
chr20_55867501	Cluster 4	-3131	ENSCAFG00000019218	C20H19orf71	ENSG00000183397		chr34_11815501	Cluster 1	-2664	ENSCAFG00000010918	CEP72			chr4_68505501	Cluster 2	-2920	ENSCAFG00000018608	C7	ENSG00000112936
chr10_28142001	Cluster 4	-3133	ENSCAFG00000029830				chr34_11815501	Cluster 1	-2664	ENSCAFG00000010918	EXOC3			chr17_48638501	Cluster 2	-2923	ENSCAFG00000029526	LBX2	ENSG00000179528
chr10_23621001	Cluster 4	-3139	ENSCAFG00000032650				chr4_24325001	Cluster 1	-2683	ENSCAFG00000015190				chr26_30976001	Cluster 2	-2924	ENSCAFG00000015397	YPEL1	ENSG00000100027
chr28_32324001	Cluster 4	-3144	ENSCAFG00000012597	C28H10orf120	ENSG00000183559		chr24_47601001	Cluster 1	-2687	ENSCAFG00000013222	MYT1	ENSG00000196132		chr15_61112001	Cluster 2	-2997	ENSCAFG00000008810	TMEM192	ENSG00000170088
chr11_52149001	Cluster 4	-3154	ENSCAFG00000002055				chr24_47601001	Cluster 1	-2687	ENSCAFG00000013222	PCMTD2	ENSG00000196132		chr26_18719501	Cluster 2	-2997	ENSCAFG00000034960
chr15_1563501	Cluster 4	-3187	ENSCAFG00000002576	EDN2	ENSG00000127124		chr5_12447001	Cluster 1	-2688	ENSCAFG00000039327				chr13_32846501	Cluster 2	-3016	ENSCAFG00000038708	LOC102154932
chr2_41753501	Cluster 4	-3232	ENSCAFG00000006607	DPYSL3	ENSG00000113657		chr9_60921501	Cluster 1	-2712	ENSCAFG00000020290	DAB2IP	ENSG00000136848		chr9_52705001	Cluster 2	-3048	ENSCAFG00000019908	RAPGEF1	ENSG00000130723
chr2_9200501	Cluster 4	-3233	ENSCAFG00000004237	KIAA1217	ENSG00000120549		chr26_20927001	Cluster 1	-2720	ENSCAFG00000039861				chr9_52705001	Cluster 2	-3048	ENSCAFG00000019908	POMT1	ENSG00000130723
chr10_28755001	Cluster 4	-3239	ENSCAFG00000001711	MCM5	ENSG00000100292		chr1_118526501	Cluster 1	-2733	ENSCAFG00000024101	CHST8	ENSG00000124302		chr9_52705001	Cluster 2	-3048	ENSCAFG00000019908	PRRC2B	ENSG00000130723
chr10_28755001	Cluster 4	-3239	ENSCAFG00000001711	HMOX1	ENSG00000100292		chr20_57076501	Cluster 1	-2758	ENSCAFG00000029188	CSNK1G2	ENSG00000227500		chr5_664501	Cluster 2	-3053	ENSCAFG00000030199
chr1_97016501	Cluster 4	-3246	ENSCAFG00000002201	SHC3	ENSG00000148082		chr20_57076501	Cluster 1	-2758	ENSCAFG00000029188	SCAMP4	ENSG00000227500		chr12_20016001	Cluster 2	-3065	ENSCAFG00000030193	EFHC1	ENSG00000170915
chr1_97016501	Cluster 4	-3246	ENSCAFG00000002201	S1PR3	ENSG00000148082		chr2_79036501	Cluster 1	-2769	ENSCAFG00000023125	HTR6	ENSG00000158748		chr38_23636001	Cluster 2	-3071	ENSCAFG00000032316
chr3_85177501	Cluster 4	-3246	ENSCAFG00000016480	LGI2	ENSG00000153012		chr30_33060501	Cluster 1	-2779	ENSCAFG00000034100				chr18_40759501	Cluster 2	-3084	ENSCAFG00000028666
chr2_19682501	Cluster 4	-3258	ENSCAFG00000004529	LOC111091443	ENSG00000026025		chr5_83624501	Cluster 1	-2796	ENSCAFG00000039178				chr24_46540501	Cluster 2	-3124	ENSCAFG00000012668	CDH4	ENSG00000130702
chr2_19682501	Cluster 4	-3258	ENSCAFG00000004529	VIM	ENSG00000026025		chr20_42153001	Cluster 1	-2816	ENSCAFG00000013716	LRRC2	ENSG00000163827		chr24_46540501	Cluster 2	-3124	ENSCAFG00000012668	TAF4	ENSG00000130702
chr15_18041001	Cluster 4	-3266	ENSCAFG00000005431	LOC475395	ENSG00000129538		chr20_42153001	Cluster 1	-2816	ENSCAFG00000013716	RTP3	ENSG00000163827		chr24_46540501	Cluster 2	-3124	ENSCAFG00000012668	LSM14B	ENSG00000130702
chr15_548001	Cluster 4	-3274	ENSCAFG00000002512	SVBP	ENSG00000177868		chr5_7904501	Cluster 1	-2823	ENSCAFG00000039563				chr24_46540501	Cluster 2	-3124	ENSCAFG00000012668	MTG2	ENSG00000130702
chr3_62341001	Cluster 4	-3288	ENSCAFG00000027463				chr5_14225001	Cluster 1	-2831	ENSCAFG00000012012	NECTIN1	ENSG00000110400		chr24_46540501	Cluster 2	-3124	ENSCAFG00000012668	OSBPL2	ENSG00000130702
chr2_50426501	Cluster 4	-3290	ENSCAFG00000007290	RGS7BP	ENSG00000186479		chr12_19911001	Cluster 1	-2834	ENSCAFG00000002183	IL17F	ENSG00000112116		chr24_46540501	Cluster 2	-3124	ENSCAFG00000012668	RPS21	ENSG00000130702
chr2_50426501	Cluster 4	-3290	ENSCAFG00000007290	SHISAL2B	ENSG00000186479		chr7_41274001	Cluster 1	-2844	ENSCAFG00000016755	CRABP2	ENSG00000143320		chr24_46540501	Cluster 2	-3124	ENSCAFG00000012668	CABLES2	ENSG00000130702
chr10_54871001	Cluster 4	-3304	ENSCAFG00000002721	CHAC2			chr27_13188001	Cluster 1	-2856	ENSCAFG00000028502				chr24_46540501	Cluster 2	-3124	ENSCAFG00000012668	RBBP8NL	ENSG00000130702
chr10_54871001	Cluster 4	-3304	ENSCAFG00000002721	ERLEC1			chr5_39565501	Cluster 1	-2880	ENSCAFG00000018019	CENPV	ENSG00000166582		chr24_46540501	Cluster 2	-3124	ENSCAFG00000012668	GATA5	ENSG00000130702
chr10_54871001	Cluster 4	-3304	ENSCAFG00000002721	ASB3			chr2_43708501	Cluster 1	-2894	ENSCAFG00000006911				chr24_46540501	Cluster 2	-3124	ENSCAFG00000012668	MIR1-1	ENSG00000130702
chr17_7393501	Cluster 4	-3309	ENSCAFG00000033242				chr20_56761001	Cluster 1	-2906	ENSCAFG00000024487	OAZ1	ENSG00000188305		chr24_46540501	Cluster 2	-3124	ENSCAFG00000012668	MIR133C	ENSG00000130702
chr7_41293001	Cluster 4	-3312	ENSCAFG00000016769				chr4_24384001	Cluster 1	-2919	ENSCAFG00000031053				chr11_33087001	Cluster 2	-3142	ENSCAFG00000035974
chr18_31851001	Cluster 4	-3315	ENSCAFG00000006832	COMMD9	ENSG00000110442		chr25_25901001	Cluster 1	-2928	ENSCAFG00000024716				chr11_72767001	Cluster 2	-3174	ENSCAFG00000003526	BRINP1	ENSG00000078725
chr30_27498001	Cluster 4	-3323	ENSCAFG00000036814	LOC111093344			chr35_3266001	Cluster 1	-2940	ENSCAFG00000025512				chr31_38357001	Cluster 2	-3182	ENSCAFG00000011017
chr2_5341501	Cluster 4	-3324	ENSCAFG00000038753				chr29_41500001	Cluster 1	-2958	ENSCAFG00000038594	TSPYL5			chr12_68061501	Cluster 2	-3233	ENSCAFG00000003960	TRAF3IP2	ENSG00000056972
chr15_12438001	Cluster 4	-3335	ENSCAFG00000035709				chr31_38340001	Cluster 1	-2959	ENSCAFG00000011010	LRRC3	ENSG00000175894		chr23_9145501	Cluster 2	-3246	ENSCAFG00000005106
chr38_14678001	Cluster 4	-3337	ENSCAFG00000038841				chr11_64616501	Cluster 1	-2972	ENSCAFG00000036652				chr33_3753501	Cluster 2	-3249	ENSCAFG00000040328
chr18_41721001	Cluster 4	-3372	ENSCAFG00000038658				chr37_24755501	Cluster 1	-3003	ENSCAFG00000036399				chr11_55821001	Cluster 2	-3250	ENSCAFG00000002487	TBC1D2	ENSG00000136928
chr17_57543501	Cluster 4	-3375	ENSCAFG00000022343				chr5_9517501	Cluster 1	-3009	ENSCAFG00000011011	HEPACAM	ENSG00000165478		chr11_55821001	Cluster 2	-3250	ENSCAFG00000002487	GABBR2	ENSG00000136928
chr2_5035501	Cluster 4	-3379	ENSCAFG00000036497				chr5_9517501	Cluster 1	-3009	ENSCAFG00000011011	ROBO4	ENSG00000165478		chr14_22737501	Cluster 2	-3292	ENSCAFG00000002222	ASNS	ENSG00000070669
chr3_59193501	Cluster 4	-3406	ENSCAFG00000035614	SORCS2			chr9_24074501	Cluster 1	-3010	ENSCAFG00000016705	TBX21	ENSG00000073861		chr15_33782001	Cluster 2	-3294	ENSCAFG00000006180
chr16_45466501	Cluster 4	-3407	ENSCAFG00000034196				chr26_18246501	Cluster 1	-3012	ENSCAFG00000011317	SELPLG	ENSG00000110876		chr37_30137001	Cluster 2	-3307	ENSCAFG00000016246
chr15_37174501	Cluster 4	-3414	ENSCAFG00000029190				chr1_14982501	Cluster 1	-3018	ENSCAFG00000032187	RNF152	ENSG00000176641		chr7_1901001	Cluster 2	-3338	ENSCAFG00000031285
chr23_39356501	Cluster 4	-3414	ENSCAFG00000008028	LOC102151317	ENSG00000181804		chr1_62895001	Cluster 1	-3036	ENSCAFG00000037261				chr18_51546501	Cluster 2	-3378	ENSCAFG00000013334	RELA	ENSG00000173039
chr23_39356501	Cluster 4	-3414	ENSCAFG00000008028	SLC9A9	ENSG00000181804		chr4_55134501	Cluster 1	-3051	ENSCAFG00000029899				chr26_23758001	Cluster 2	-3382	ENSCAFG00000012842	OSBP2	ENSG00000184792
chr7_17707001	Cluster 4	-3415	ENSCAFG00000013460	C7H1orf21	ENSG00000116667		chr6_22545501	Cluster 1	-3055	ENSCAFG00000036547				chr26_23758001	Cluster 2	-3382	ENSCAFG00000012842	MORC2	ENSG00000184792
chr10_16555001	Cluster 4	-3455	ENSCAFG00000000554				chr1_78444001	Cluster 1	-3056	ENSCAFG00000014649				chr26_29059501	Cluster 2	-3394	ENSCAFG00000014154	DGCR6L
chr18_51291501	Cluster 4	-3478	ENSCAFG00000027805				chr27_11880501	Cluster 1	-3082	ENSCAFG00000033974				chr32_23146001	Cluster 2	-3395	ENSCAFG00000010663
chr5_22409501	Cluster 4	-3484	ENSCAFG00000014235				chr21_7189001	Cluster 1	-3095	ENSCAFG00000037415				chr18_12872001	Cluster 2	-3401	ENSCAFG00000031990	CBLL1	ENSG00000105879
chr3_56926001	Cluster 4	-3486	ENSCAFG00000030460				chr35_4015501	Cluster 1	-3115	ENSCAFG00000039882	LOC111094070			chr26_36260501	Cluster 2	-3436	ENSCAFG00000015567
chr14_22088501	Cluster 4	-3521	ENSCAFG00000002191	DLX5	ENSG00000105880		chr22_50020001	Cluster 1	-3116	ENSCAFG00000005838	PCCA	ENSG00000175198		chr36_28811501	Cluster 2	-3446	ENSCAFG00000014597	ITGAV	ENSG00000138448
chr8_3244501	Cluster 4	-3527	ENSCAFG00000011217	RBM23	ENSG00000100461		chr22_50020001	Cluster 1	-3116	ENSCAFG00000005838	LOC102155319	ENSG00000175198		chr36_28811501	Cluster 2	-3446	ENSCAFG00000014597	FAM171B	ENSG00000138448
chr2_34824501	Cluster 4	-3536	ENSCAFG00000031041	UBE2D2	ENSG00000131508		chr22_50020001	Cluster 1	-3116	ENSCAFG00000005838	GGACT	ENSG00000175198		chr28_41038501	Cluster 2	-3458	ENSCAFG00000030983	cOR12J1
chr2_34824501	Cluster 4	-3536	ENSCAFG00000031041	CXXC5	ENSG00000131508		chr20_56738001	Cluster 1	-3117	ENSCAFG00000019406	LSM7	ENSG00000005206		chr35_22655501	Cluster 2	-3459	ENSCAFG00000010398	ALDH5A1	ENSG00000137261
chr31_33714001	Cluster 4	-3552	ENSCAFG00000038784				chr20_56738001	Cluster 1	-3117	ENSCAFG00000019406	SPPL2B	ENSG00000005206		chr35_22655501	Cluster 2	-3459	ENSCAFG00000010398	KIAA0319	ENSG00000137261
chr18_1776001	Cluster 4	-3557	ENSCAFG00000022458				chr8_28519001	Cluster 1	-3121	ENSCAFG00000014701				chr26_1225501	Cluster 2	-3464	ENSCAFG00000030527
chr2_66541001	Cluster 4	-3558	ENSCAFG00000010010	N4BP1	ENSG00000102921		chr8_69656501	Cluster 1	-3125	ENSCAFG00000035573				chr2_30545501	Cluster 2	-3469	ENSCAFG00000005250	UCN3	ENSG00000178473
chr37_9289001	Cluster 4	-3577	ENSCAFG00000040864	LOC111094405			chr37_23023501	Cluster 1	-3126	ENSCAFG00000035650	LOC106558309			chr8_59654501	Cluster 2	-3476	ENSCAFG00000017354	SPATA7	ENSG00000042317
chr11_67426501	Cluster 4	-3593	ENSCAFG00000013304	LOC481675			chr18_9988001	Cluster 1	-3127	ENSCAFG00000022400				chr26_18720001	Cluster 2	-3497	ENSCAFG00000034960
chr8_47999501	Cluster 4	-3622	ENSCAFG00000016989	DLST	ENSG00000119689		chr27_3773001	Cluster 1	-3148	ENSCAFG00000007872	LETMD1	ENSG00000050426		chr5_9517001	Cluster 2	-3509	ENSCAFG00000011011	HEPACAM	ENSG00000165478
chr8_47999501	Cluster 4	-3622	ENSCAFG00000016989	RPS6KL1	ENSG00000119689		chr5_5720001	Cluster 1	-3160	ENSCAFG00000036830				chr5_9517001	Cluster 2	-3509	ENSCAFG00000011011	ROBO4	ENSG00000165478
chr9_46486001	Cluster 4	-3637	ENSCAFG00000019295				chr31_38648001	Cluster 1	-3164	ENSCAFG00000034536				chr1_68843501	Cluster 2	-3513	ENSCAFG00000001117	TMEM200A	ENSG00000164484
chr22_58485501	Cluster 4	-3646	ENSCAFG00000039797				chr6_17699001	Cluster 1	-3169	ENSCAFG00000016591	DCTPP1	ENSG00000179965		chr12_57494501	Cluster 2	-3525	ENSCAFG00000036063
chr10_20009501	Cluster 4	-3655	ENSCAFG00000000788	CDPF1	ENSG00000186951		chr6_17699001	Cluster 1	-3169	ENSCAFG00000016591	ZNF771	ENSG00000179965		chr38_19604001	Cluster 2	-3573	ENSCAFG00000013259	NUF2	ENSG00000143228
chr10_20009501	Cluster 4	-3655	ENSCAFG00000000788	PPARA	ENSG00000186951		chr24_47600501	Cluster 1	-3187	ENSCAFG00000013222	MYT1	ENSG00000196132		chr34_15934501	Cluster 2	-3577	ENSCAFG00000020761
chr10_38182501	Cluster 4	-3669	ENSCAFG00000039185	LOC111097693			chr24_47600501	Cluster 1	-3187	ENSCAFG00000013222	PCMTD2	ENSG00000196132		chr27_1215001	Cluster 2	-3608	ENSCAFG00000006611	HOXC4	ENSG00000198353
chr2_69152001	Cluster 4	-3693	ENSCAFG00000010777	TMEM39B	ENSG00000121774		chr7_76001	Cluster 1	-3200	ENSCAFG00000010298	MYBPH	ENSG00000163485		chr13_7603001	Cluster 2	-3610	ENSCAFG00000000682	ABRA	ENSG00000174429
chr2_69152001	Cluster 4	-3693	ENSCAFG00000010777	KHDRBS1	ENSG00000121774		chr7_76001	Cluster 1	-3200	ENSCAFG00000010298	ADORA1	ENSG00000163485		chr33_31077001	Cluster 2	-3611	ENSCAFG00000013434
chr13_36909501	Cluster 4	-3699	ENSCAFG00000031437	LOC100684002			chr25_29945501	Cluster 1	-3240	ENSCAFG00000008395	SCARA3	ENSG00000168077		chr10_56080001	Cluster 2	-3617	ENSCAFG00000033220
chr18_47155001	Cluster 4	-3704	ENSCAFG00000033834				chr2_69495501	Cluster 1	-3245	ENSCAFG00000010968	HCRTR1	ENSG00000121764		chr15_14197001	Cluster 2	-3630	ENSCAFG00000004321	TSPAN1	ENSG00000117472
chr10_22425001	Cluster 4	-3724	ENSCAFG00000000921				chr1_113733501	Cluster 1	-3249	ENSCAFG00000005439				chr20_7242501	Cluster 2	-3634	ENSCAFG00000040163
chr10_64443001	Cluster 4	-3746	ENSCAFG00000039548				chr2_36839501	Cluster 1	-3284	ENSCAFG00000006229	PCDH1	ENSG00000156453		chr11_33086501	Cluster 2	-3642	ENSCAFG00000035974
chr18_44410001	Cluster 4	-3762	ENSCAFG00000009416	TP53I11	ENSG00000157570		chr26_28549501	Cluster 1	-3289	ENSCAFG00000014034	LOC100856518			chr13_39308001	Cluster 2	-3644	ENSCAFG00000033504
chr18_44410001	Cluster 4	-3762	ENSCAFG00000009416	TSPAN18	ENSG00000157570		chr26_28549501	Cluster 1	-3289	ENSCAFG00000014034	LOC477556			chr6_59380001	Cluster 2	-3647	ENSCAFG00000020204	GBP1
chr7_2309501	Cluster 4	-3765	ENSCAFG00000032387	GPR25	ENSG00000170128		chr25_47779501	Cluster 1	-3297	ENSCAFG00000030168	COPS8	ENSG00000198612		chr6_59380001	Cluster 2	-3647	ENSCAFG00000020204	KYAT3
chr17_7394001	Cluster 4	-3809	ENSCAFG00000033242				chr2_30331001	Cluster 1	-3299	ENSCAFG00000036082				chr7_57846001	Cluster 2	-3647	ENSCAFG00000018037	B4GALT6	ENSG00000118276
chr2_5342001	Cluster 4	-3824	ENSCAFG00000038753				chr12_67139501	Cluster 1	-3302	ENSCAFG00000003892	SLC22A16	ENSG00000004809		chr7_57846001	Cluster 2	-3647	ENSCAFG00000018037	TTR	ENSG00000118276
chr16_9692501	Cluster 4	-3841	ENSCAFG00000004115	KIAA1549	ENSG00000122778		chr20_25311001	Cluster 1	-3313	ENSCAFG00000030398				chr18_20059501	Cluster 2	-3659	ENSCAFG00000034312
chr16_9692501	Cluster 4	-3841	ENSCAFG00000004115	TMEM213	ENSG00000122778		chr33_21379001	Cluster 1	-3315	ENSCAFG00000033248				chr13_55464001	Cluster 2	-3667	ENSCAFG00000002388
chr3_1741001	Cluster 4	-3868	ENSCAFG00000007400	TMEM232	ENSG00000186952		chr1_121754001	Cluster 1	-3346	ENSCAFG00000007621				chr2_42995001	Cluster 2	-3674	ENSCAFG00000006851	SLC38A9	ENSG00000177058
chr2_5036001	Cluster 4	-3879	ENSCAFG00000036497				chr27_13188501	Cluster 1	-3356	ENSCAFG00000028502				chr31_38356501	Cluster 2	-3682	ENSCAFG00000011017
chr2_22102001	Cluster 4	-3924	ENSCAFG00000033876				chr26_30754501	Cluster 1	-3367	ENSCAFG00000032559				chr23_1831501	Cluster 2	-3707	ENSCAFG00000004412	LOC608197
chr24_18532001	Cluster 4	-3946	ENSCAFG00000006631	CPXM1	ENSG00000088881		chr20_55848001	Cluster 1	-3389	ENSCAFG00000019215	GIPC3	ENSG00000064961		chr2_70223501	Cluster 2	-3722	ENSCAFG00000011269
chr24_18532001	Cluster 4	-3946	ENSCAFG00000006631	EBF4	ENSG00000088881		chr20_55848001	Cluster 1	-3389	ENSCAFG00000019215	HMG20B	ENSG00000064961		chr1_55776501	Cluster 2	-3735	ENSCAFG00000036293
chr31_31729501	Cluster 4	-3967	ENSCAFG00000036982				chr2_6599001	Cluster 1	-3391	ENSCAFG00000028927				chr36_14416001	Cluster 2	-3737	ENSCAFG00000025086	KLHL23	ENSG00000213160
chr3_49354501	Cluster 4	-3976	ENSCAFG00000011394	KLHL25	ENSG00000183655		chr10_26122001	Cluster 1	-3394	ENSCAFG00000001383	TOMM22			chr11_66703001	Cluster 2	-3777	ENSCAFG00000003013	UGCG	ENSG00000106868
chr29_28231501	Cluster 4	-3984	ENSCAFG00000008430	PAG1	ENSG00000076641		chr5_10942001	Cluster 1	-3399	ENSCAFG00000011584	GRAMD1B	ENSG00000023171		chr11_66703001	Cluster 2	-3777	ENSCAFG00000003013	SUSD1	ENSG00000106868
chr20_45597501	Cluster 4	-3989	ENSCAFG00000015551	HAUS8	ENSG00000131351		chr10_68591001	Cluster 1	-3404	ENSCAFG00000003324				chr32_21061001	Cluster 2	-3801	ENSCAFG00000039436	EIF4E
chr2_78922001	Cluster 4	-4020	ENSCAFG00000038447	RNF186			chr10_64389001	Cluster 1	-3413	ENSCAFG00000023129				chr6_25945501	Cluster 2	-3817	ENSCAFG00000023604	ITPRIPL2	ENSG00000205730
chr9_50864501	Cluster 4	-4021	ENSCAFG00000030630	FCN2			chr2_65891001	Cluster 1	-3416	ENSCAFG00000037482				chr34_35405001	Cluster 2	-3827	ENSCAFG00000034683
chr7_77615001	Cluster 4	-4031	ENSCAFG00000018807	IMPA2	ENSG00000141401		chr2_5446001	Cluster 1	-3459	ENSCAFG00000031605				chr21_31364501	Cluster 2	-3843	ENSCAFG00000030869
chr10_29863501	Cluster 4	-4051	ENSCAFG00000033061				chr18_50943001	Cluster 1	-3480	ENSCAFG00000012739	SLC29A2	ENSG00000174669		chr18_50074501	Cluster 2	-3875	ENSCAFG00000011618	TBC1D10C	ENSG00000172613
chr8_72131501	Cluster 4	-4053	ENSCAFG00000025943				chr18_50943001	Cluster 1	-3480	ENSCAFG00000012739	B4GAT1	ENSG00000174669		chr18_50074501	Cluster 2	-3875	ENSCAFG00000011618	RAD9A	ENSG00000172613
chr7_74994001	Cluster 4	-4054	ENSCAFG00000033608				chr5_46305501	Cluster 1	-3480	ENSCAFG00000018635	UBE2U	ENSG00000185483		chr26_23757501	Cluster 2	-3882	ENSCAFG00000012842	OSBP2	ENSG00000184792
chr37_69001	Cluster 4	-4067	ENSCAFG00000036510				chr5_46305501	Cluster 1	-3480	ENSCAFG00000018635	ROR1	ENSG00000185483		chr26_23757501	Cluster 2	-3882	ENSCAFG00000012842	MORC2	ENSG00000184792
chr5_14847501	Cluster 4	-4099	ENSCAFG00000012404	RPS25	ENSG00000186166		chr14_16114501	Cluster 1	-3490	ENSCAFG00000001870	STEAP2	ENSG00000157214		chr14_44985001	Cluster 2	-3886	ENSCAFG00000031313
chr5_14847501	Cluster 4	-4099	ENSCAFG00000012404	CCDC84	ENSG00000186166		chr14_16114501	Cluster 1	-3490	ENSCAFG00000001870	CFAP69	ENSG00000157214		chr1_14698001	Cluster 2	-3907	ENSCAFG00000000083	PIGN	ENSG00000197563
chr37_14758501	Cluster 4	-4135	ENSCAFG00000035825				chr12_3265501	Cluster 1	-3491	ENSCAFG00000036670				chr12_10254001	Cluster 2	-3915	ENSCAFG00000001596	FOXP4	ENSG00000137166
chr28_31474001	Cluster 4	-4145	ENSCAFG00000035351				chr4_22094001	Cluster 1	-3513	ENSCAFG00000014339	SLC29A3	ENSG00000198246		chr12_10254001	Cluster 2	-3915	ENSCAFG00000001596	MDFI	ENSG00000137166
chr22_58486001	Cluster 4	-4146	ENSCAFG00000039797				chr4_22094001	Cluster 1	-3513	ENSCAFG00000014339	CDH23	ENSG00000198246		chr11_44127501	Cluster 2	-3925	ENSCAFG00000030992
chr3_58386001	Cluster 4	-4147	ENSCAFG00000014214	DNAJA4	ENSG00000140403		chr23_35252501	Cluster 1	-3515	ENSCAFG00000031477	LOC611145			chr17_4941001	Cluster 2	-3932	ENSCAFG00000026397
chr10_20010001	Cluster 4	-4155	ENSCAFG00000000788	CDPF1	ENSG00000186951		chr3_91382001	Cluster 1	-3554	ENSCAFG00000016687	CTBP1	ENSG00000159692		chr1_104373501	Cluster 2	-3936	ENSCAFG00000037135
chr10_20010001	Cluster 4	-4155	ENSCAFG00000000788	PPARA	ENSG00000186951		chr18_55425501	Cluster 1	-3557	ENSCAFG00000016454	PTGDR2	ENSG00000183134		chr26_1225001	Cluster 2	-3964	ENSCAFG00000030527
chr34_15040501	Cluster 4	-4164	ENSCAFG00000035859				chr4_21315501	Cluster 1	-3570	ENSCAFG00000014045	LRRC20	ENSG00000172731		chr6_18446001	Cluster 2	-3970	ENSCAFG00000017313	SPNS1	ENSG00000169682
chr31_29787001	Cluster 4	-4167	ENSCAFG00000030556				chr8_72805501	Cluster 1	-3576	ENSCAFG00000023986	TMEM121	ENSG00000184986		chr6_18446001	Cluster 2	-3970	ENSCAFG00000017313	LAT	ENSG00000169682
chr5_50899501	Cluster 4	-4167	ENSCAFG00000038549				chr33_12820001	Cluster 1	-3577	ENSCAFG00000038570				chr17_51233001	Cluster 2	-3974	ENSCAFG00000009033	DYSF	ENSG00000135636
chr6_56904001	Cluster 4	-4177	ENSCAFG00000029812	KIAA1107	ENSG00000172031		chr2_34932001	Cluster 1	-3607	ENSCAFG00000005714	CXXC5	ENSG00000171604		chr19_52917001	Cluster 2	-3987	ENSCAFG00000032415
chr6_56904001	Cluster 4	-4177	ENSCAFG00000029812	EPHX4	ENSG00000172031		chr35_10350001	Cluster 1	-3618	ENSCAFG00000009680	LOC488215	ENSG00000111846		chr11_19528001	Cluster 2	-4027	ENSCAFG00000027933
chr13_36909001	Cluster 4	-4199	ENSCAFG00000031437	LOC100684002			chr8_73659001	Cluster 1	-3622	ENSCAFG00000030284				chr26_30199501	Cluster 2	-4036	ENSCAFG00000030432	ZNF74	ENSG00000185252
chr9_31449501	Cluster 4	-4202	ENSCAFG00000029101				chr10_28141501	Cluster 1	-3633	ENSCAFG00000029830				chr26_38889501	Cluster 2	-4049	ENSCAFG00000015717	CH25H	ENSG00000138135
chr35_52001	Cluster 4	-4229	ENSCAFG00000038961				chr27_3773501	Cluster 1	-3648	ENSCAFG00000007872	LETMD1	ENSG00000050426		chr12_49380001	Cluster 2	-4061	ENSCAFG00000035041
chr18_47011501	Cluster 4	-4240	ENSCAFG00000010271	NAP1L4	ENSG00000110619		chr5_5720501	Cluster 1	-3660	ENSCAFG00000036830				chr15_26553501	Cluster 2	-4070	ENSCAFG00000036622
chr18_47011501	Cluster 4	-4240	ENSCAFG00000010271	CARS	ENSG00000110619		chr3_84825001	Cluster 1	-3666	ENSCAFG00000038597				chr18_44175001	Cluster 2	-4075	ENSCAFG00000009397
chr3_57124501	Cluster 4	-4245	ENSCAFG00000013922	ARNT2	ENSG00000172379		chr10_28349501	Cluster 1	-3681	ENSCAFG00000038810				chr37_14992501	Cluster 2	-4101	ENSCAFG00000013414	ADAM23	ENSG00000114948
chr10_25514001	Cluster 4	-4246	ENSCAFG00000030521	RPS19BP1	ENSG00000187051		chr5_82181501	Cluster 1	-3710	ENSCAFG00000020378	KIAA0895L	ENSG00000196123		chr37_14992501	Cluster 2	-4101	ENSCAFG00000013414	DYTN	ENSG00000114948
chr30_38016001	Cluster 4	-4257	ENSCAFG00000017981	SCAMP5	ENSG00000198794		chr14_47319501	Cluster 1	-3712	ENSCAFG00000038071				chr22_19028001	Cluster 2	-4104	ENSCAFG00000027188
chr18_16911001	Cluster 4	-4278	ENSCAFG00000004166	PMPCB	ENSG00000105819		chr5_58261501	Cluster 1	-3712	ENSCAFG00000019491	CCDC27	ENSG00000162592		chr13_7603501	Cluster 2	-4110	ENSCAFG00000000682	ABRA	ENSG00000174429
chr5_14523501	Cluster 4	-4288	ENSCAFG00000032685	USP2	ENSG00000223953		chr5_58261501	Cluster 1	-3712	ENSCAFG00000019491	SMIM1	ENSG00000162592		chr3_40979001	Cluster 2	-4116	ENSCAFG00000028942	LYSMD4	ENSG00000183060
chr5_14523501	Cluster 4	-4288	ENSCAFG00000032685	RNF26	ENSG00000223953		chr20_44463001	Cluster 1	-3715	ENSCAFG00000014698				chr12_64328001	Cluster 2	-4136	ENSCAFG00000029143	BEND3	ENSG00000178409
chr15_6029001	Cluster 4	-4307	ENSCAFG00000029196				chr16_19179501	Cluster 1	-3729	ENSCAFG00000040862				chr24_42711001	Cluster 2	-4140	ENSCAFG00000030103
chr12_70088001	Cluster 4	-4321	ENSCAFG00000033435	HS3ST5			chr10_64195501	Cluster 1	-3735	ENSCAFG00000039496				chr13_39307501	Cluster 2	-4144	ENSCAFG00000033504
chr1_13228001	Cluster 4	-4339	ENSCAFG00000000058	SERPINB8	ENSG00000166401		chr1_113734001	Cluster 1	-3749	ENSCAFG00000005439				chr16_12778001	Cluster 2	-4147	ENSCAFG00000003223	CNOT4	ENSG00000080802
chr10_16416501	Cluster 4	-4340	ENSCAFG00000040581	LOC111097607			chr18_54954501	Cluster 1	-3757	ENSCAFG00000016134	PPP1R32	ENSG00000162148		chr13_55464501	Cluster 2	-4167	ENSCAFG00000002388
chr36_28192001	Cluster 4	-4347	ENSCAFG00000014480	FSIP2	ENSG00000188738		chr4_38315501	Cluster 1	-3768	ENSCAFG00000033394				chr16_22139501	Cluster 2	-4171	ENSCAFG00000005330	SH2D4A	ENSG00000104611
chr25_41552001	Cluster 4	-4355	ENSCAFG00000030640	LOC102153955	ENSG00000153823		chr35_7434501	Cluster 1	-3777	ENSCAFG00000032110				chr12_40911001	Cluster 2	-4174	ENSCAFG00000002842	TTK	ENSG00000112742
chr25_41552001	Cluster 4	-4355	ENSCAFG00000030640	PID1	ENSG00000153823		chr18_16910501	Cluster 1	-3778	ENSCAFG00000004166	PMPCB	ENSG00000105819		chr25_47280001	Cluster 2	-4180	ENSCAFG00000012170	ASB18	ENSG00000132321
chr2_20381501	Cluster 4	-4362	ENSCAFG00000004594	PTER	ENSG00000165983		chr27_762501	Cluster 1	-3778	ENSCAFG00000029756				chr25_47280001	Cluster 2	-4180	ENSCAFG00000012170	IQCA1	ENSG00000132321
chr29_13206001	Cluster 4	-4368	ENSCAFG00000028514	GGH	ENSG00000137561		chr16_31922001	Cluster 1	-3782	ENSCAFG00000006371	NRG1	ENSG00000157168		chr16_29828501	Cluster 2	-4211	ENSCAFG00000036374
chr11_23085501	Cluster 4	-4405	ENSCAFG00000039033				chr2_30331501	Cluster 1	-3799	ENSCAFG00000036082				chr18_13514501	Cluster 2	-4249	ENSCAFG00000039312
chr10_64390001	Cluster 4	-4413	ENSCAFG00000023129				chr20_8510001	Cluster 1	-3812	ENSCAFG00000005408	OGG1	ENSG00000156983		chr14_43698501	Cluster 2	-4282	ENSCAFG00000038867
chr5_15690501	Cluster 4	-4415	ENSCAFG00000012844	IL10RA	ENSG00000110324		chr20_8510001	Cluster 1	-3812	ENSCAFG00000005408	BRPF1	ENSG00000156983		chr3_66538501	Cluster 2	-4295	ENSCAFG00000015412	NKX3-2	ENSG00000109705
chr10_20768501	Cluster 4	-4429	ENSCAFG00000000846				chr33_21378501	Cluster 1	-3815	ENSCAFG00000033248				chr23_37880001	Cluster 2	-4298	ENSCAFG00000007742	TFDP2	ENSG00000114126
chr28_27186501	Cluster 4	-4457	ENSCAFG00000025577	PNLIPRP2	ENSG00000266200		chr1_122409001	Cluster 1	-3827	ENSCAFG00000027652	MIR578			chr18_49818001	Cluster 2	-4326	ENSCAFG00000011171	NDUFS8	ENSG00000006534
chr11_27589001	Cluster 4	-4460	ENSCAFG00000001416	UHRF2	ENSG00000178445		chr3_90824001	Cluster 1	-3827	ENSCAFG00000039068				chr18_49818001	Cluster 2	-4326	ENSCAFG00000011171	ALDH3B1	ENSG00000006534
chr11_27589001	Cluster 4	-4460	ENSCAFG00000001416	GLDC	ENSG00000178445		chr6_30849501	Cluster 1	-3837	ENSCAFG00000018852	TNFRSF17	ENSG00000048462		chr22_61239001	Cluster 2	-4328	ENSCAFG00000030364	LOC111091733	ENSG00000283361
chr2_83118001	Cluster 4	-4476	ENSCAFG00000033071				chr1_97711001	Cluster 1	-3853	ENSCAFG00000002218	NUTM2F			chr11_67461001	Cluster 2	-4334	ENSCAFG00000028890	ZFP37	ENSG00000136866
chr7_45721001	Cluster 4	-4476	ENSCAFG00000021711				chr27_13189001	Cluster 1	-3856	ENSCAFG00000028502				chr31_35801501	Cluster 2	-4342	ENSCAFG00000010163	FAM3B	ENSG00000183844
chr30_23426001	Cluster 4	-4492	ENSCAFG00000025919				chr20_50639501	Cluster 1	-3868	ENSCAFG00000017781	S1PR5	ENSG00000180739		chr31_35801501	Cluster 2	-4342	ENSCAFG00000010163	MX2	ENSG00000183844
chr10_22933001	Cluster 4	-4507	ENSCAFG00000000970	RRP7A	ENSG00000183569		chr11_38883001	Cluster 1	-3877	ENSCAFG00000032347				chr38_23009001	Cluster 2	-4343	ENSCAFG00000011683
chr10_22933001	Cluster 4	-4507	ENSCAFG00000000970	SERHL2	ENSG00000183569		chr27_26304001	Cluster 1	-3908	ENSCAFG00000029872	IAPP	ENSG00000121351		chr2_65259001	Cluster 2	-4345	ENSCAFG00000009226
chr8_65132001	Cluster 4	-4510	ENSCAFG00000017744	AK7	ENSG00000140057		chr10_64389501	Cluster 1	-3913	ENSCAFG00000023129				chr29_7679001	Cluster 2	-4353	ENSCAFG00000007060	SDR16C5	ENSG00000170786
chr8_65132001	Cluster 4	-4510	ENSCAFG00000017744	PAPOLA	ENSG00000140057		chr5_77352001	Cluster 1	-3921	ENSCAFG00000020185				chr7_39027001	Cluster 2	-4364	ENSCAFG00000016162	SRP9	ENSG00000143742
chr10_3281001	Cluster 4	-4514	ENSCAFG00000031825	LOC106559347			chr20_46240001	Cluster 1	-3923	ENSCAFG00000039991				chr17_58687001	Cluster 2	-4369	ENSCAFG00000011331	PIAS3	ENSG00000198483
chr5_32982501	Cluster 4	-4527	ENSCAFG00000017001	VAMP2			chr1_58731001	Cluster 1	-3926	ENSCAFG00000037865	LOC102156314			chr17_58687001	Cluster 2	-4369	ENSCAFG00000011331	ANKRD35	ENSG00000198483
chr10_33815501	Cluster 4	-4536	ENSCAFG00000032127	CHST11	ENSG00000171310		chr8_71037001	Cluster 1	-3927	ENSCAFG00000018194	LOC480441			chr14_27129001	Cluster 2	-4383	ENSCAFG00000040361
chr17_8183001	Cluster 4	-4544	ENSCAFG00000023799	E2F6	ENSG00000169016		chr18_52618001	Cluster 1	-3931	ENSCAFG00000033407				chr12_21220001	Cluster 2	-4409	ENSCAFG00000030849
chr10_29864001	Cluster 4	-4551	ENSCAFG00000033061				chr20_57529001	Cluster 1	-3933	ENSCAFG00000019506	CIRBP	ENSG00000099622		chr36_25911501	Cluster 2	-4412	ENSCAFG00000024988	FRZB	ENSG00000162998
chr12_35458501	Cluster 4	-4564	ENSCAFG00000028901				chr9_53069001	Cluster 1	-3939	ENSCAFG00000019930	FIBCD1	ENSG00000130720		chr11_44128001	Cluster 2	-4425	ENSCAFG00000030992
chr37_68501	Cluster 4	-4567	ENSCAFG00000036510				chr9_53069001	Cluster 1	-3939	ENSCAFG00000019930	QRFP	ENSG00000130720		chr17_4940501	Cluster 2	-4432	ENSCAFG00000026397
chr18_42007501	Cluster 4	-4572	ENSCAFG00000028172				chr6_62918501	Cluster 1	-3941	ENSCAFG00000020292	WDR63	ENSG00000162643		chr12_65747001	Cluster 2	-4434	ENSCAFG00000039173
chr21_6569501	Cluster 4	-4573	ENSCAFG00000036075	GPR83			chr1_1000501	Cluster 1	-3949	ENSCAFG00000039331				chr1_104373001	Cluster 2	-4436	ENSCAFG00000037135
chr27_3398501	Cluster 4	-4586	ENSCAFG00000037329				chr31_38341001	Cluster 1	-3959	ENSCAFG00000011010	LRRC3	ENSG00000175894		chr30_8234001	Cluster 2	-4443	ENSCAFG00000033888
chr10_23272001	Cluster 4	-4629	ENSCAFG00000029271				chr20_44460001	Cluster 1	-3998	ENSCAFG00000014687	TMEM59L	ENSG00000105696		chr17_49223501	Cluster 2	-4478	ENSCAFG00000028649
chr18_14524001	Cluster 4	-4650	ENSCAFG00000040577				chr4_6964001	Cluster 1	-4008	ENSCAFG00000033790				chr3_52744001	Cluster 2	-4496	ENSCAFG00000030023	MESP1	ENSG00000166823
chr10_63878001	Cluster 4	-4662	ENSCAFG00000039746				chr1_71242501	Cluster 1	-4014	ENSCAFG00000001246	PTCH1	ENSG00000185920		chr26_26754001	Cluster 2	-4507	ENSCAFG00000013551
chr21_40827001	Cluster 4	-4666	ENSCAFG00000009211	LDHA			chr27_6170501	Cluster 1	-4024	ENSCAFG00000030742				chr7_57951501	Cluster 2	-4615	ENSCAFG00000018046	TTR	ENSG00000118271
chr31_29786501	Cluster 4	-4667	ENSCAFG00000030556				chr24_20465001	Cluster 1	-4029	ENSCAFG00000006965	RBCK1	ENSG00000101255		chr3_40978501	Cluster 2	-4616	ENSCAFG00000028942	LYSMD4	ENSG00000183060
chr2_48641001	Cluster 4	-4669	ENSCAFG00000007191	KIF2A	ENSG00000068796		chr24_20465001	Cluster 1	-4029	ENSCAFG00000006965	TRIB3	ENSG00000101255		chr13_39307001	Cluster 2	-4644	ENSCAFG00000033504
chr6_56904501	Cluster 4	-4677	ENSCAFG00000029812	KIAA1107	ENSG00000172031		chr25_11678001	Cluster 1	-4030	ENSCAFG00000031842	URAD	ENSG00000183463		chr1_112752001	Cluster 2	-4686	ENSCAFG00000005049	AXL	ENSG00000167600
chr6_56904501	Cluster 4	-4677	ENSCAFG00000029812	EPHX4	ENSG00000172031		chr25_11678001	Cluster 1	-4030	ENSCAFG00000031842	CDX2	ENSG00000183463		chr1_62212501	Cluster 2	-4692	ENSCAFG00000001006	CLVS2	ENSG00000146352
chr5_10971001	Cluster 4	-4685	ENSCAFG00000028455				chr20_52464001	Cluster 1	-4041	ENSCAFG00000030055	TRAPPC5	ENSG00000104921		chr30_8206501	Cluster 2	-4726	ENSCAFG00000009492	INO80	ENSG00000128908
chr5_31771501	Cluster 4	-4686	ENSCAFG00000015843	PLD2	ENSG00000129219		chr20_52464001	Cluster 1	-4041	ENSCAFG00000030055	FCER2	ENSG00000104921		chr4_36042001	Cluster 2	-4731	ENSCAFG00000016437	MXD3	ENSG00000213347
chr16_10672001	Cluster 4	-4690	ENSCAFG00000039958				chr16_20716001	Cluster 1	-4043	ENSCAFG00000005217	NCAPG2	ENSG00000146918		chr4_36042001	Cluster 2	-4731	ENSCAFG00000016437	PRELID1	ENSG00000213347
chr24_39804501	Cluster 4	-4693	ENSCAFG00000036064				chr2_8382001	Cluster 1	-4053	ENSCAFG00000023938	GPR158	ENSG00000151025		chr4_38316501	Cluster 2	-4768	ENSCAFG00000033394
chr15_16898501	Cluster 4	-4698	ENSCAFG00000005314	TMEM125	ENSG00000179178		chr4_21316001	Cluster 1	-4070	ENSCAFG00000014045	LRRC20	ENSG00000172731		chr25_28838501	Cluster 2	-4787	ENSCAFG00000008284	EXTL3	ENSG00000012232
chr35_51501	Cluster 4	-4729	ENSCAFG00000038961				chr32_11753001	Cluster 1	-4072	ENSCAFG00000009800				chr20_50936501	Cluster 2	-4796	ENSCAFG00000017908	EIF3G	ENSG00000130811
chr6_7678001	Cluster 4	-4733	ENSCAFG00000013668	RASA4B			chr33_12820501	Cluster 1	-4077	ENSCAFG00000038570				chr7_28901501	Cluster 2	-4828	ENSCAFG00000015177	SELL	ENSG00000188404
chr6_7678001	Cluster 4	-4733	ENSCAFG00000013668	POLR2J			chr5_9246501	Cluster 1	-4082	ENSCAFG00000010924	FEZ1	ENSG00000165495		chr2_65259501	Cluster 2	-4845	ENSCAFG00000009226
chr15_16351501	Cluster 4	-4799	ENSCAFG00000004887				chr5_9246501	Cluster 1	-4082	ENSCAFG00000010924	PKNOX2	ENSG00000165495		chr1_55042501	Cluster 2	-4846	ENSCAFG00000023119
chr17_32422501	Cluster 4	-4807	ENSCAFG00000039541				chr27_3398001	Cluster 1	-4086	ENSCAFG00000037329				chr12_10605501	Cluster 2	-4860	ENSCAFG00000001618
chr22_25167001	Cluster 4	-4857	ENSCAFG00000039364				chr1_102278501	Cluster 1	-4104	ENSCAFG00000029379	UBE2S	ENSG00000108106		chr1_104896501	Cluster 2	-4871	ENSCAFG00000030172	LOC106558999
chr9_26783001	Cluster 4	-4874	ENSCAFG00000034649				chr4_25470001	Cluster 1	-4109	ENSCAFG00000015413	COMTD1	ENSG00000165644		chr14_22627501	Cluster 2	-4896	ENSCAFG00000002207	TAC1	ENSG00000006128
chr10_12062001	Cluster 4	-4883	ENSCAFG00000030169	LOC111097595			chr1_55614001	Cluster 1	-4118	ENSCAFG00000000864				chr17_49266001	Cluster 2	-4900	ENSCAFG00000008802	TPRKB	ENSG00000144034
chr18_48878001	Cluster 4	-4885	ENSCAFG00000036739				chr10_26143001	Cluster 1	-4120	ENSCAFG00000001385				chr17_49266001	Cluster 2	-4900	ENSCAFG00000008802	NAT8	ENSG00000144034
chr15_49191001	Cluster 4	-4910	ENSCAFG00000008044	LOC482646			chr18_9989001	Cluster 1	-4127	ENSCAFG00000022400				chr12_21219501	Cluster 2	-4909	ENSCAFG00000030849
chr7_62654001	Cluster 4	-4925	ENSCAFG00000040108				chr20_54449501	Cluster 1	-4137	ENSCAFG00000036726				chr12_71786501	Cluster 2	-4932	ENSCAFG00000004060	COL10A1	ENSG00000178425
chr22_4799501	Cluster 4	-4930	ENSCAFG00000040066				chr3_64581501	Cluster 1	-4153	ENSCAFG00000015298	CD38	ENSG00000004468		chr12_71786501	Cluster 2	-4932	ENSCAFG00000004060	TSPYL4	ENSG00000178425
chr9_47783501	Cluster 4	-4948	ENSCAFG00000039004				chr7_73514001	Cluster 1	-4159	ENSCAFG00000024483				chr1_104372501	Cluster 2	-4936	ENSCAFG00000037135
chr31_31730501	Cluster 4	-4967	ENSCAFG00000036982				chr10_21039001	Cluster 1	-4174	ENSCAFG00000000861				chr22_16507501	Cluster 2	-4952	ENSCAFG00000004920
chr33_12498001	Cluster 4	-4969	ENSCAFG00000027807				chr21_24848001	Cluster 1	-4176	ENSCAFG00000005605	RELT	ENSG00000054967		chr19_21477501	Cluster 2	-4994	ENSCAFG00000035828
chr21_6877001	Cluster 4	-4982	ENSCAFG00000037665				chr20_44617001	Cluster 1	-4203	ENSCAFG00000014862	ISYNA1	ENSG00000130511		chr17_80501	Cluster 2	-4996	ENSCAFG00000027828
chr18_25578501	Cluster 4	-4987	ENSCAFG00000006515	PTDSS2	ENSG00000174915		chr20_44617001	Cluster 1	-4203	ENSCAFG00000014862	SSBP4	ENSG00000130511		chr12_882501	Cluster 2	-5003	ENSCAFG00000034096	POU5F1
chr18_25578501	Cluster 4	-4987	ENSCAFG00000006515	RNH1	ENSG00000174915		chr7_21173501	Cluster 1	-4205	ENSCAFG00000035971				chr12_882501	Cluster 2	-5003	ENSCAFG00000034096	LOC111098210
chr29_31740001	Cluster 4	-5014	ENSCAFG00000008628	E2F5	ENSG00000133740		chr26_29551501	Cluster 1	-4222	ENSCAFG00000028556				chr30_2340001	Cluster 2	-5041	ENSCAFG00000008236	SCG5
chr8_48532501	Cluster 4	-5022	ENSCAFG00000017044	BATF	ENSG00000156127		chr28_31695501	Cluster 1	-4228	ENSCAFG00000030131	ATE1			chr30_2340001	Cluster 2	-5041	ENSCAFG00000008236	ARHGAP11A
chr9_39084501	Cluster 4	-5044	ENSCAFG00000039546				chr23_31375001	Cluster 1	-4238	ENSCAFG00000031234	KY	ENSG00000174611		chr1_113982001	Cluster 2	-5064	ENSCAFG00000005592	SYCN	ENSG00000179751
chr15_5770001	Cluster 4	-5067	ENSCAFG00000035419				chr10_27619501	Cluster 1	-4239	ENSCAFG00000001522	NCF4	ENSG00000100365		chr11_16061501	Cluster 2	-5079	ENSCAFG00000034121
chr2_78680501	Cluster 4	-5080	ENSCAFG00000015076	UBXN10	ENSG00000162543		chr30_7970001	Cluster 1	-4261	ENSCAFG00000009351	ZFYVE19	ENSG00000166143		chr17_49281501	Cluster 2	-5094	ENSCAFG00000029185	NAT8	ENSG00000144035
chr3_84780501	Cluster 4	-5095	ENSCAFG00000035956				chr30_7970001	Cluster 1	-4261	ENSCAFG00000009351	PPP1R14D	ENSG00000166143		chr17_30826001	Cluster 2	-5099	ENSCAFG00000006297
chr22_7830501	Cluster 4	-5100	ENSCAFG00000004664	DNAJC15	ENSG00000120675		chr18_47140501	Cluster 1	-4265	ENSCAFG00000010353	MRGPRG	ENSG00000182170		chr26_7773501	Cluster 2	-5114	ENSCAFG00000008294	RNF34	ENSG00000170633
chr6_43561501	Cluster 4	-5106	ENSCAFG00000033390				chr4_59963001	Cluster 1	-4266	ENSCAFG00000034767				chr9_4972001	Cluster 2	-5122	ENSCAFG00000038262
chr10_29016501	Cluster 4	-5128	ENSCAFG00000001735	ISX	ENSG00000175329		chr1_107363001	Cluster 1	-4270	ENSCAFG00000003836	NTF4	ENSG00000104848		chr34_33816501	Cluster 2	-5128	ENSCAFG00000014621	MECOM	ENSG00000085276
chr3_71007501	Cluster 4	-5128	ENSCAFG00000028895				chr7_20375501	Cluster 1	-4273	ENSCAFG00000013837				chr36_21878001	Cluster 2	-5137	ENSCAFG00000028429
chr31_34289501	Cluster 4	-5129	ENSCAFG00000034395				chr27_762001	Cluster 1	-4278	ENSCAFG00000029756				chr13_39306501	Cluster 2	-5144	ENSCAFG00000033504
chr1_102347001	Cluster 4	-5133	ENSCAFG00000002594	KMT5C	ENSG00000133247		chr16_31922501	Cluster 1	-4282	ENSCAFG00000006371	NRG1	ENSG00000157168		chr5_35725001	Cluster 2	-5152	ENSCAFG00000017769	DNAH9	ENSG00000007174
chr22_1499001	Cluster 4	-5141	ENSCAFG00000034069				chr37_24779001	Cluster 1	-4287	ENSCAFG00000040760				chr5_35725001	Cluster 2	-5152	ENSCAFG00000017769	ZNF18	ENSG00000007174
chr14_594001	Cluster 4	-5157	ENSCAFG00000024336				chr5_57559001	Cluster 1	-4300	ENSCAFG00000040181				chr13_8331501	Cluster 2	-5178	ENSCAFG00000035409
chr5_83971001	Cluster 4	-5160	ENSCAFG00000037430				chr3_90824501	Cluster 1	-4327	ENSCAFG00000039068				chr17_52521001	Cluster 2	-5192	ENSCAFG00000009671	LOC607038
chr9_31448501	Cluster 4	-5202	ENSCAFG00000029101				chr5_80752501	Cluster 1	-4331	ENSCAFG00000020298	TANGO6	ENSG00000103047		chr4_36041501	Cluster 2	-5231	ENSCAFG00000016437	MXD3	ENSG00000213347
chr20_52633501	Cluster 4	-5209	ENSCAFG00000018346	CTXN1	ENSG00000104980		chr3_91634001	Cluster 1	-4344	ENSCAFG00000016757	CPLX1	ENSG00000168993		chr4_36041501	Cluster 2	-5231	ENSCAFG00000016437	PRELID1	ENSG00000213347
chr20_52633501	Cluster 4	-5209	ENSCAFG00000018346	TIMM44	ENSG00000104980		chr27_13189501	Cluster 1	-4356	ENSCAFG00000028502				chr37_22867501	Cluster 2	-5242	ENSCAFG00000039970
chr18_9941501	Cluster 4	-5222	ENSCAFG00000038770				chr7_14161001	Cluster 1	-4357	ENSCAFG00000012781	XPR1	ENSG00000143324		chr21_48374001	Cluster 2	-5253	ENSCAFG00000032842
chr6_7677501	Cluster 4	-5233	ENSCAFG00000013668	RASA4B			chr1_29550001	Cluster 1	-4371	ENSCAFG00000000257	IL20RA	ENSG00000016402		chr7_15624501	Cluster 2	-5308	ENSCAFG00000039210
chr6_7677501	Cluster 4	-5233	ENSCAFG00000013668	POLR2J			chr7_1458001	Cluster 1	-4376	ENSCAFG00000010829	LOC100856175			chr13_36416001	Cluster 2	-5323	ENSCAFG00000031926
chr15_63957001	Cluster 4	-5248	ENSCAFG00000031378				chr7_38350001	Cluster 1	-4385	ENSCAFG00000035227	ITPKB			chr34_11143501	Cluster 2	-5329	ENSCAFG00000040369
chr9_51398501	Cluster 4	-5285	ENSCAFG00000019879				chr28_16282001	Cluster 1	-4387	ENSCAFG00000010516	SLK	ENSG00000065613		chr12_33663501	Cluster 2	-5371	ENSCAFG00000002619	LOC474964
chr2_81646501	Cluster 4	-5287	ENSCAFG00000016118	SRARP	ENSG00000183888		chr11_23497501	Cluster 1	-4399	ENSCAFG00000001081	TIFAB	ENSG00000255833		chr6_18694001	Cluster 2	-5372	ENSCAFG00000032744	GSG1L	ENSG00000169181
chr6_22486501	Cluster 4	-5297	ENSCAFG00000017687	SCNN1B	ENSG00000168447		chr23_34392501	Cluster 1	-4401	ENSCAFG00000007501	DBR1	ENSG00000138231		chr6_18694001	Cluster 2	-5372	ENSCAFG00000032744	KIAA0556	ENSG00000169181
chr1_105989501	Cluster 4	-5298	ENSCAFG00000002907	KLK2			chr4_28044001	Cluster 1	-4405	ENSCAFG00000033414				chr26_18270001	Cluster 2	-5409	ENSCAFG00000032030
chr25_37702501	Cluster 4	-5309	ENSCAFG00000033076				chr36_5310501	Cluster 1	-4434	ENSCAFG00000009433	BAZ2B	ENSG00000123636		chr24_23436001	Cluster 2	-5425	ENSCAFG00000007508
chr1_104299501	Cluster 4	-5333	ENSCAFG00000032045				chr6_39368501	Cluster 1	-4477	ENSCAFG00000029980	C6H16orf91	ENSG00000174109		chr1_104547001	Cluster 2	-5426	ENSCAFG00000030310
chr18_7736501	Cluster 4	-5339	ENSCAFG00000036215				chr1_13969001	Cluster 1	-4489	ENSCAFG00000037993				chr10_33059501	Cluster 2	-5447	ENSCAFG00000037358
chr8_1928501	Cluster 4	-5341	ENSCAFG00000035171				chr2_81191501	Cluster 1	-4514	ENSCAFG00000015840	ATP13A2	ENSG00000159363		chr10_6573501	Cluster 2	-5467	ENSCAFG00000028219
chr18_2364001	Cluster 4	-5349	ENSCAFG00000003438	COBL	ENSG00000106078		chr2_81191501	Cluster 1	-4514	ENSCAFG00000015840	MFAP2	ENSG00000159363		chr10_49481501	Cluster 2	-5494	ENSCAFG00000002653
chr23_34616501	Cluster 4	-5384	ENSCAFG00000007544				chr5_19048501	Cluster 1	-4535	ENSCAFG00000030573	NNMT	ENSG00000166741		chr1_49098501	Cluster 2	-5514	ENSCAFG00000000742
chr18_48878501	Cluster 4	-5385	ENSCAFG00000036739				chr2_34823501	Cluster 1	-4536	ENSCAFG00000031041	UBE2D2	ENSG00000131508		chr6_56515501	Cluster 2	-5543	ENSCAFG00000021061
chr10_67530501	Cluster 4	-5392	ENSCAFG00000035875				chr2_34823501	Cluster 1	-4536	ENSCAFG00000031041	CXXC5	ENSG00000131508		chr38_23599501	Cluster 2	-5546	ENSCAFG00000011401	KIRREL1	ENSG00000183853
chr11_23086501	Cluster 4	-5405	ENSCAFG00000039033				chr6_74928001	Cluster 1	-4538	ENSCAFG00000023567				chr4_70770001	Cluster 2	-5546	ENSCAFG00000027599
chr30_8705501	Cluster 4	-5407	ENSCAFG00000009662	MGA	ENSG00000174197		chr23_37732001	Cluster 1	-4555	ENSCAFG00000039338				chr19_22943001	Cluster 2	-5574	ENSCAFG00000037520
chr30_8705501	Cluster 4	-5407	ENSCAFG00000009662	MAPKBP1	ENSG00000174197		chr12_20014501	Cluster 1	-4565	ENSCAFG00000030193	EFHC1	ENSG00000170915		chr6_68894001	Cluster 2	-5578	ENSCAFG00000020357	GIPC2	ENSG00000162616
chr10_64391001	Cluster 4	-5413	ENSCAFG00000023129				chr28_36742001	Cluster 1	-4571	ENSCAFG00000013204	PTPRE	ENSG00000132334		chr6_68894001	Cluster 2	-5578	ENSCAFG00000020357	DNAJB4	ENSG00000162616
chr3_84676001	Cluster 4	-5417	ENSCAFG00000036310	LOC111095313			chr20_56648001	Cluster 1	-4610	ENSCAFG00000019389	LMNB2	ENSG00000176619		chr34_40371501	Cluster 2	-5591	ENSCAFG00000040461
chr15_17769501	Cluster 4	-5436	ENSCAFG00000028477				chr6_39993001	Cluster 1	-4622	ENSCAFG00000019663	PRR35	ENSG00000161992		chr24_5314001	Cluster 2	-5613	ENSCAFG00000005476	BANF2	ENSG00000125888
chr18_25902501	Cluster 4	-5474	ENSCAFG00000006657	ALKBH3	ENSG00000166199		chr5_56562501	Cluster 1	-4641	ENSCAFG00000019259	CCNL2	ENSG00000242485		chr35_24246001	Cluster 2	-5620	ENSCAFG00000010849	LOC100855640
chr2_6488501	Cluster 4	-5480	ENSCAFG00000034537				chr5_56562501	Cluster 1	-4641	ENSCAFG00000019259	MRPL20	ENSG00000242485		chr35_24246001	Cluster 2	-5620	ENSCAFG00000010849	LOC111094052
chr21_6877501	Cluster 4	-5482	ENSCAFG00000037665				chr18_39408001	Cluster 1	-4666	ENSCAFG00000008040				chr36_21877501	Cluster 2	-5637	ENSCAFG00000028429
chr20_42628501	Cluster 4	-5497	ENSCAFG00000038194				chr26_21124501	Cluster 1	-4732	ENSCAFG00000026840				chr13_39306001	Cluster 2	-5644	ENSCAFG00000033504
chr29_31739501	Cluster 4	-5514	ENSCAFG00000008628	E2F5	ENSG00000133740		chr8_4596001	Cluster 1	-4738	ENSCAFG00000034963				chr21_23985501	Cluster 2	-5659	ENSCAFG00000005527	P4HA3	ENSG00000149380
chr20_43047001	Cluster 4	-5536	ENSCAFG00000014030	LARS2	ENSG00000011376		chr8_3805501	Cluster 1	-4748	ENSCAFG00000033187				chr13_8331001	Cluster 2	-5678	ENSCAFG00000035409
chr8_63150001	Cluster 4	-5536	ENSCAFG00000017632				chr27_761501	Cluster 1	-4778	ENSCAFG00000029756				chr6_5838001	Cluster 2	-5707	ENSCAFG00000029042
chr3_84973001	Cluster 4	-5541	ENSCAFG00000016448	ZCCHC4	ENSG00000168228		chr4_86644501	Cluster 1	-4785	ENSCAFG00000019100	RETREG1	ENSG00000154153		chr20_44175001	Cluster 2	-5713	ENSCAFG00000014475	HOMER3	ENSG00000051128
chr1_75054501	Cluster 4	-5602	ENSCAFG00000020707				chr4_86644501	Cluster 1	-4785	ENSCAFG00000019100	MYO10	ENSG00000154153		chr20_44175001	Cluster 2	-5713	ENSCAFG00000014475	DDX49	ENSG00000051128
chr35_4372501	Cluster 4	-5620	ENSCAFG00000009409	C35H6orf201	ENSG00000198721		chr4_86644501	Cluster 1	-4785	ENSCAFG00000019100	ZNF622	ENSG00000154153		chr12_70492001	Cluster 2	-5721	ENSCAFG00000033656
chr35_4372501	Cluster 4	-5620	ENSCAFG00000009409	ECI2	ENSG00000198721		chr14_37207501	Cluster 1	-4795	ENSCAFG00000029076	CCDC126	ENSG00000169193		chr30_32995001	Cluster 2	-5723	ENSCAFG00000035529
chr18_9990501	Cluster 4	-5627	ENSCAFG00000022400				chr14_37207501	Cluster 1	-4795	ENSCAFG00000029076	FAM221A	ENSG00000169193		chr9_9923001	Cluster 2	-5738	ENSCAFG00000029422	ARL17A
chr1_102347501	Cluster 4	-5633	ENSCAFG00000002594	KMT5C	ENSG00000133247		chr27_30787501	Cluster 1	-4796	ENSCAFG00000037333				chr35_25539001	Cluster 2	-5744	ENSCAFG00000024901
chr16_1860501	Cluster 4	-5633	ENSCAFG00000028240				chr21_32213501	Cluster 1	-4802	ENSCAFG00000006966	ST5	ENSG00000166444		chr1_8089501	Cluster 2	-5755	ENSCAFG00000000036	SOCS6
chr10_28530001	Cluster 4	-5684	ENSCAFG00000023063	APOL5	ENSG00000128313		chr1_104299001	Cluster 1	-4833	ENSCAFG00000032045				chr4_12083001	Cluster 2	-5767	ENSCAFG00000012452	CCDC6	ENSG00000108091
chr32_1397501	Cluster 4	-5687	ENSCAFG00000008662				chr4_86412001	Cluster 1	-4834	ENSCAFG00000038921				chr11_72826501	Cluster 2	-5781	ENSCAFG00000036587
chr12_47244501	Cluster 4	-5714	ENSCAFG00000028302				chr10_68902501	Cluster 1	-4889	ENSCAFG00000003361				chr31_21966001	Cluster 2	-5781	ENSCAFG00000031264	CYYR1	ENSG00000166265
chr33_29040001	Cluster 4	-5722	ENSCAFG00000012807	MUC20	ENSG00000176945		chr8_72435001	Cluster 1	-4894	ENSCAFG00000030662				chr9_42864501	Cluster 2	-5788	ENSCAFG00000030569	KIAA0100	ENSG00000132581
chr26_22910501	Cluster 4	-5727	ENSCAFG00000012334	CABP7	ENSG00000100314		chr20_57751501	Cluster 1	-4897	ENSCAFG00000019652	WDR18	ENSG00000116017		chr9_42864501	Cluster 2	-5788	ENSCAFG00000030569	SDF2	ENSG00000132581
chr15_63957501	Cluster 4	-5748	ENSCAFG00000031378				chr20_57751501	Cluster 1	-4897	ENSCAFG00000019652	ARID3A	ENSG00000116017		chr15_33779501	Cluster 2	-5794	ENSCAFG00000006180
chr25_48115501	Cluster 4	-5748	ENSCAFG00000012236	MLPH	ENSG00000115648		chr15_7699501	Cluster 1	-4901	ENSCAFG00000003651	CSMD2	ENSG00000121904		chr1_105584501	Cluster 2	-5795	ENSCAFG00000040684	LIM2
chr25_48115501	Cluster 4	-5748	ENSCAFG00000012236	PRLH	ENSG00000115648		chr15_7699501	Cluster 1	-4901	ENSCAFG00000003651	HMGB4	ENSG00000121904		chr36_20545001	Cluster 2	-5796	ENSCAFG00000037742
chr16_6319501	Cluster 4	-5792	ENSCAFG00000003615				chr15_7699501	Cluster 1	-4901	ENSCAFG00000003651	GPT2	ENSG00000121904		chr20_53130501	Cluster 2	-5797	ENSCAFG00000038405
chr2_69406001	Cluster 4	-5805	ENSCAFG00000010930	COL16A1	ENSG00000084636		chr4_28044501	Cluster 1	-4905	ENSCAFG00000033414				chr5_82829501	Cluster 2	-5815	ENSCAFG00000035935	CDH5
chr2_69406001	Cluster 4	-5805	ENSCAFG00000010930	PEF1	ENSG00000084636		chr11_58114001	Cluster 1	-4912	ENSCAFG00000023863	LOC481635	ENSG00000136881		chr1_46865501	Cluster 2	-5824	ENSCAFG00000033408
chr2_70182001	Cluster 4	-5830	ENSCAFG00000011247	LAPTM5	ENSG00000162511		chr25_35781501	Cluster 1	-4917	ENSCAFG00000025969				chr14_48595501	Cluster 2	-5834	ENSCAFG00000003272	AOAH	ENSG00000155849
chr10_50334001	Cluster 4	-5851	ENSCAFG00000030244				chr10_27324001	Cluster 1	-4923	ENSCAFG00000001509	SSTR3	ENSG00000278195		chr14_48595501	Cluster 2	-5834	ENSCAFG00000003272	ELMO1	ENSG00000155849
chr21_31844501	Cluster 4	-5857	ENSCAFG00000039275				chr2_18388501	Cluster 1	-4927	ENSCAFG00000023536				chr2_59405501	Cluster 2	-5842	ENSCAFG00000008980	HERPUD1	ENSG00000051108
chr30_30827001	Cluster 4	-5857	ENSCAFG00000017322				chr27_2116501	Cluster 1	-4935	ENSCAFG00000007105	TNS2	ENSG00000111077		chr16_57377501	Cluster 2	-5872	ENSCAFG00000021071
chr2_20383001	Cluster 4	-5862	ENSCAFG00000004594	PTER	ENSG00000165983		chr4_50268501	Cluster 1	-4965	ENSCAFG00000036667	MIR146A			chr26_493501	Cluster 2	-5910	ENSCAFG00000023461
chr2_74809501	Cluster 4	-5862	ENSCAFG00000034806				chr18_50959001	Cluster 1	-4969	ENSCAFG00000012776	B4GAT1	ENSG00000174684		chr38_23087001	Cluster 2	-5934	ENSCAFG00000011638	LOC488615	ENSG00000163554
chr29_40056501	Cluster 4	-5863	ENSCAFG00000038523				chr18_50959001	Cluster 1	-4969	ENSCAFG00000012776	BRMS1	ENSG00000174684		chr17_30736001	Cluster 2	-5937	ENSCAFG00000006254	GALM	ENSG00000143891
chr16_7515001	Cluster 4	-5875	ENSCAFG00000003890	KIAA1147	ENSG00000257093		chr1_13969501	Cluster 1	-4989	ENSCAFG00000037993				chr17_30736001	Cluster 2	-5937	ENSCAFG00000006254	SRSF7	ENSG00000143891
chr2_5892001	Cluster 4	-5891	ENSCAFG00000003859	MKX			chr28_38637501	Cluster 1	-5036	ENSCAFG00000038490	EBF3			chr7_39623501	Cluster 2	-5962	ENSCAFG00000016296	LBR	ENSG00000185842
chr24_37758501	Cluster 4	-5916	ENSCAFG00000011625	NFATC2	ENSG00000101096		chr23_52054001	Cluster 1	-5041	ENSCAFG00000027219				chr7_39623501	Cluster 2	-5962	ENSCAFG00000016296	DNAH14	ENSG00000185842
chr14_23901001	Cluster 4	-5932	ENSCAFG00000027279				chr28_29712001	Cluster 1	-5042	ENSCAFG00000031204	RGS10	ENSG00000148908		chr26_1223001	Cluster 2	-5964	ENSCAFG00000030527
chr18_48475001	Cluster 4	-5950	ENSCAFG00000010698				chr5_8869501	Cluster 1	-5076	ENSCAFG00000033889	ACRV1			chr1_105315001	Cluster 2	-5970	ENSCAFG00000002800	LOC106558983
chr33_18577001	Cluster 4	-5952	ENSCAFG00000010823	MIR568	ENSG00000181722		chr20_58041001	Cluster 1	-5145	ENSCAFG00000019728	THEG	ENSG00000105549		chr4_72597501	Cluster 2	-5991	ENSCAFG00000018745	CAPSL	ENSG00000152611
chr25_43724501	Cluster 4	-5955	ENSCAFG00000011135	NPPC	ENSG00000163273		chr1_96624501	Cluster 1	-5170	ENSCAFG00000038271				chr15_26834501	Cluster 2	-5999	ENSCAFG00000005972	ALX1	ENSG00000180318
chr5_16296501	Cluster 4	-5958	ENSCAFG00000013022	CEP164	ENSG00000110274		chr30_38354001	Cluster 1	-5205	ENSCAFG00000018033	PTPN9	ENSG00000169410		chr27_13490501	Cluster 2	-6002	ENSCAFG00000028522
chr33_25244001	Cluster 4	-5993	ENSCAFG00000011730	ILDR1	ENSG00000145103		chr25_50963001	Cluster 1	-5207	ENSCAFG00000029684	LOC100855679			chr18_20293501	Cluster 2	-6009	ENSCAFG00000006401	CD36	ENSG00000135218
chr22_285001	Cluster 4	-5994	ENSCAFG00000033265	LOC102156001			chr5_77240501	Cluster 1	-5232	ENSCAFG00000024132				chr12_35587001	Cluster 2	-6015	ENSCAFG00000002656	EEF1A1
chr8_26461001	Cluster 4	-6000	ENSCAFG00000039339				chr12_49036001	Cluster 1	-5243	ENSCAFG00000003113	CASP8AP2	ENSG00000118412		chr7_5918001	Cluster 2	-6028	ENSCAFG00000037031	IL10
chr10_16809001	Cluster 4	-6017	ENSCAFG00000031984				chr12_49036001	Cluster 1	-5243	ENSCAFG00000003113	GJA10	ENSG00000118412		chr12_40499501	Cluster 2	-6048	ENSCAFG00000002822	LCA5	ENSG00000135338
chr7_10612501	Cluster 4	-6038	ENSCAFG00000012330	TMEM206	ENSG00000065600		chr16_15488501	Cluster 1	-5243	ENSCAFG00000004894	RHEB	ENSG00000106615		chr1_117462001	Cluster 2	-6058	ENSCAFG00000007124	FXYD3	ENSG00000089356
chr9_39085501	Cluster 4	-6044	ENSCAFG00000039546				chr31_21116001	Cluster 1	-5272	ENSCAFG00000021043				chr17_53812001	Cluster 2	-6093	ENSCAFG00000009795	ATP1A1	ENSG00000163399
chr21_24936501	Cluster 4	-6051	ENSCAFG00000005628	P2RY6	ENSG00000171631		chr27_30787001	Cluster 1	-5296	ENSCAFG00000037333				chr13_24000001	Cluster 2	-6095	ENSCAFG00000021217
chr16_18226001	Cluster 4	-6059	ENSCAFG00000033146				chr36_512501	Cluster 1	-5306	ENSCAFG00000024530				chr15_8459001	Cluster 2	-6105	ENSCAFG00000003704	SHCBP1	ENSG00000171241
chr20_40452001	Cluster 4	-6066	ENSCAFG00000029819				chr18_53091001	Cluster 1	-5309	ENSCAFG00000014777	RCOR2	ENSG00000167771		chr6_43562501	Cluster 2	-6106	ENSCAFG00000033390
chr37_67001	Cluster 4	-6067	ENSCAFG00000036510				chr1_17411001	Cluster 1	-5321	ENSCAFG00000027634				chr8_74299001	Cluster 2	-6106	ENSCAFG00000018499
chr36_3010501	Cluster 4	-6070	ENSCAFG00000009250				chr2_84390501	Cluster 1	-5322	ENSCAFG00000016538	NPPB	ENSG00000120937		chr24_5314501	Cluster 2	-6113	ENSCAFG00000005476	BANF2	ENSG00000125888
chr37_27815501	Cluster 4	-6108	ENSCAFG00000015936	EPHA4	ENSG00000116106		chr20_52936501	Cluster 1	-5325	ENSCAFG00000018506	ANGPTL4	ENSG00000167772		chr38_22636501	Cluster 2	-6125	ENSCAFG00000031450
chr21_26998001	Cluster 4	-6129	ENSCAFG00000024741	TRIM68	ENSG00000167333		chr20_52936501	Cluster 1	-5325	ENSCAFG00000018506	RAB11B	ENSG00000167772		chr26_27142001	Cluster 2	-6139	ENSCAFG00000013613	PRAME	ENSG00000185686
chr18_53430001	Cluster 4	-6140	ENSCAFG00000015087	RARRES3	ENSG00000133321		chr2_5130501	Cluster 1	-5328	ENSCAFG00000030669				chr13_39305501	Cluster 2	-6144	ENSCAFG00000033504
chr5_57510001	Cluster 4	-6160	ENSCAFG00000035890				chr10_27335001	Cluster 1	-5333	ENSCAFG00000032120	C1QTNF6	ENSG00000133466		chr12_39734001	Cluster 2	-6154	ENSCAFG00000038005
chr2_60589501	Cluster 4	-6173	ENSCAFG00000034661				chr20_29399501	Cluster 1	-5334	ENSCAFG00000007181	LOC102157323			chr21_23985001	Cluster 2	-6159	ENSCAFG00000005527	P4HA3	ENSG00000149380
chr15_13016001	Cluster 4	-6175	ENSCAFG00000037879				chr3_71895501	Cluster 1	-5348	ENSCAFG00000015893	NSUN7	ENSG00000179299		chr17_1063501	Cluster 2	-6166	ENSCAFG00000003240	MYT1L	ENSG00000186487
chr8_72730001	Cluster 4	-6176	ENSCAFG00000031107	TEX22	ENSG00000226174		chr10_22758501	Cluster 1	-5349	ENSCAFG00000030861				chr11_72770001	Cluster 2	-6174	ENSCAFG00000003526	BRINP1	ENSG00000078725
chr9_3837001	Cluster 4	-6185	ENSCAFG00000037461				chr2_6601001	Cluster 1	-5391	ENSCAFG00000028927				chr14_59011501	Cluster 2	-6198	ENSCAFG00000003472	LOC111098858	ENSG00000106025
chr24_39806001	Cluster 4	-6193	ENSCAFG00000036064				chr4_29069001	Cluster 1	-5391	ENSCAFG00000032043	PPIF	ENSG00000108179		chr14_59011501	Cluster 2	-6198	ENSCAFG00000003472	TSPAN12	ENSG00000106025
chr3_83029501	Cluster 4	-6226	ENSCAFG00000026218				chr25_43557501	Cluster 1	-5394	ENSCAFG00000032596	PTMA			chr32_27758001	Cluster 2	-6198	ENSCAFG00000035204
chr18_7224001	Cluster 4	-6237	ENSCAFG00000003507	MRPL32	ENSG00000106591		chr12_65299501	Cluster 1	-5402	ENSCAFG00000003772	SNX3	ENSG00000112335		chr32_23167001	Cluster 2	-6211	ENSCAFG00000010666
chr15_35656001	Cluster 4	-6285	ENSCAFG00000006388	NTN4	ENSG00000074527		chr1_57031501	Cluster 1	-5408	ENSCAFG00000000894	LOC612537			chr23_6855501	Cluster 2	-6214	ENSCAFG00000004776	DCLK3	ENSG00000168016
chr15_34218001	Cluster 4	-6292	ENSCAFG00000038746				chr12_6567001	Cluster 1	-5408	ENSCAFG00000035756				chr23_6855501	Cluster 2	-6214	ENSCAFG00000004776	TRANK1	ENSG00000168016
chr16_49963001	Cluster 4	-6301	ENSCAFG00000039730				chr6_7578501	Cluster 1	-5411	ENSCAFG00000029149				chr22_37429001	Cluster 2	-6223	ENSCAFG00000028402
chr3_805501	Cluster 4	-6305	ENSCAFG00000035810				chr20_46238501	Cluster 1	-5423	ENSCAFG00000039991				chr29_31644001	Cluster 2	-6227	ENSCAFG00000008581
chr10_32382501	Cluster 4	-6332	ENSCAFG00000001875	CKAP4	ENSG00000136026		chr20_57530501	Cluster 1	-5433	ENSCAFG00000019506	CIRBP	ENSG00000099622		chr6_16840001	Cluster 2	-6276	ENSCAFG00000014315	COX6A2
chr10_50333501	Cluster 4	-6351	ENSCAFG00000030244				chr2_5448001	Cluster 1	-5459	ENSCAFG00000031605				chr6_16840001	Cluster 2	-6276	ENSCAFG00000014315	ITGAD
chr15_61389501	Cluster 4	-6380	ENSCAFG00000008861	CPE	ENSG00000109472		chr20_7388501	Cluster 1	-5467	ENSCAFG00000005033	SLC6A1	ENSG00000157103		chr17_57122501	Cluster 2	-6277	ENSCAFG00000010738	SEC22B	ENSG00000265808
chr7_7918501	Cluster 4	-6381	ENSCAFG00000011883				chr6_31201501	Cluster 1	-5479	ENSCAFG00000026890				chr31_21966501	Cluster 2	-6281	ENSCAFG00000031264	CYYR1	ENSG00000166265
chr15_2505001	Cluster 4	-6435	ENSCAFG00000025374	EXO5	ENSG00000164002		chr22_285501	Cluster 1	-5494	ENSCAFG00000033265	LOC102156001			chr19_20556001	Cluster 2	-6298	ENSCAFG00000027456
chr15_63807501	Cluster 4	-6458	ENSCAFG00000038060				chr4_29293501	Cluster 1	-5501	ENSCAFG00000037003				chr23_35000001	Cluster 2	-6312	ENSCAFG00000007579	FAIM	ENSG00000051382
chr18_9197501	Cluster 4	-6462	ENSCAFG00000028190				chr29_27887001	Cluster 1	-5509	ENSCAFG00000037396				chr23_35000001	Cluster 2	-6312	ENSCAFG00000007579	PIK3CB	ENSG00000051382
chr6_41489001	Cluster 4	-6468	ENSCAFG00000019778				chr33_28199501	Cluster 1	-5527	ENSCAFG00000012555	HEG1	ENSG00000221955		chr38_22193001	Cluster 2	-6315	ENSCAFG00000011857	SLAMF9	ENSG00000162723
chr20_56700001	Cluster 4	-6469	ENSCAFG00000019393	TMPRSS9	ENSG00000178297		chr33_28199501	Cluster 1	-5527	ENSCAFG00000012555	SLC12A8	ENSG00000221955		chr36_27234501	Cluster 2	-6336	ENSCAFG00000030944	LOC488436	ENSG00000204344
chr5_76014001	Cluster 4	-6484	ENSCAFG00000020113	GLG1	ENSG00000090863		chr6_15241501	Cluster 1	-5537	ENSCAFG00000038856				chr28_1238501	Cluster 2	-6366	ENSCAFG00000028751	C28H10orf71	ENSG00000177354
chr7_4918001	Cluster 4	-6505	ENSCAFG00000032715	C7H1orf53	ENSG00000203724		chr7_1700001	Cluster 1	-5570	ENSCAFG00000028771	LOC607830			chr5_70646501	Cluster 2	-6428	ENSCAFG00000020012	PKD1L2
chr3_15978001	Cluster 4	-6515	ENSCAFG00000038237	LOC111095135			chr30_23970501	Cluster 1	-5571	ENSCAFG00000016610	RNF111	ENSG00000157450		chr5_70646501	Cluster 2	-6428	ENSCAFG00000020012	GCSH
chr2_83473501	Cluster 4	-6549	ENSCAFG00000024449				chr30_23970501	Cluster 1	-5571	ENSCAFG00000016610	CCNB2	ENSG00000157450		chr36_14441001	Cluster 2	-6455	ENSCAFG00000029231
chr15_52251001	Cluster 4	-6554	ENSCAFG00000023178	FGA	ENSG00000171560		chr9_51302501	Cluster 1	-5572	ENSCAFG00000019869	RALGDS			chr11_67369001	Cluster 2	-6462	ENSCAFG00000035572
chr21_41316501	Cluster 4	-6559	ENSCAFG00000009424	CSRP3	ENSG00000129170		chr9_51302501	Cluster 1	-5572	ENSCAFG00000019869	CEL			chr7_39624001	Cluster 2	-6462	ENSCAFG00000016296	LBR	ENSG00000185842
chr25_43407001	Cluster 4	-6577	ENSCAFG00000028584				chr15_4434001	Cluster 1	-5582	ENSCAFG00000035580				chr7_39624001	Cluster 2	-6462	ENSCAFG00000016296	DNAH14	ENSG00000185842
chr37_51501	Cluster 4	-6596	ENSCAFG00000034396				chr5_12954501	Cluster 1	-5604	ENSCAFG00000011819	TECTA	ENSG00000109927		chr8_13450001	Cluster 2	-6469	ENSCAFG00000029393
chr18_45213001	Cluster 4	-6606	ENSCAFG00000030372	CHID1	ENSG00000214063		chr10_31152001	Cluster 1	-5607	ENSCAFG00000001767	PWP1	ENSG00000136045		chr1_105314501	Cluster 2	-6470	ENSCAFG00000002800	LOC106558983
chr6_39836501	Cluster 4	-6607	ENSCAFG00000023230	GNG13	ENSG00000102854		chr17_20175501	Cluster 1	-5612	ENSCAFG00000004250	RAB10	ENSG00000084733		chr18_20293001	Cluster 2	-6509	ENSCAFG00000006401	CD36	ENSG00000135218
chr6_39836501	Cluster 4	-6607	ENSCAFG00000023230	LOC611363	ENSG00000102854		chr17_20175501	Cluster 1	-5612	ENSCAFG00000004250	GAREM2	ENSG00000084733		chr21_50715501	Cluster 2	-6517	ENSCAFG00000010381	MS4A1	ENSG00000156738
chr15_47319001	Cluster 4	-6626	ENSCAFG00000021306				chr4_29439001	Cluster 1	-5629	ENSCAFG00000015754	LOC610540			chr5_10553501	Cluster 2	-6542	ENSCAFG00000011456	LOC479404	ENSG00000171014
chr30_37365501	Cluster 4	-6635	ENSCAFG00000017877	ISLR	ENSG00000137868		chr25_27553501	Cluster 1	-5639	ENSCAFG00000008133				chr3_39576001	Cluster 2	-6568	ENSCAFG00000010529	PCSK6	ENSG00000140479
chr30_37365501	Cluster 4	-6635	ENSCAFG00000017877	STRA6	ENSG00000137868		chr20_57474001	Cluster 1	-5640	ENSCAFG00000019531	NDUFS7	ENSG00000160953		chr3_39576001	Cluster 2	-6568	ENSCAFG00000010529	SNRPA1	ENSG00000140479
chr9_25828001	Cluster 4	-6642	ENSCAFG00000016947	SLC35B1	ENSG00000121104		chr20_57474001	Cluster 1	-5640	ENSCAFG00000019531	LOC612320	ENSG00000160953		chr15_33013501	Cluster 2	-6574	ENSCAFG00000034030
chr9_25828001	Cluster 4	-6642	ENSCAFG00000016947	FAM117A	ENSG00000121104		chr21_36169501	Cluster 1	-5657	ENSCAFG00000021719				chr1_3301501	Cluster 2	-6577	ENSCAFG00000000019	ZNF516	ENSG00000101493
chr29_4766501	Cluster 4	-6658	ENSCAFG00000032193	NPBWR1	ENSG00000183729		chr37_25032501	Cluster 1	-5668	ENSCAFG00000014645	SLC11A1	ENSG00000018280		chr4_54888001	Cluster 2	-6585	ENSCAFG00000017614	GEMIN5	ENSG00000082516
chr9_3836501	Cluster 4	-6685	ENSCAFG00000037461				chr37_25032501	Cluster 1	-5668	ENSCAFG00000014645	CTDSP1	ENSG00000018280		chr4_54888001	Cluster 2	-6585	ENSCAFG00000017614	CNOT8	ENSG00000082516
chr21_32826001	Cluster 4	-6706	ENSCAFG00000022270				chr6_10121001	Cluster 1	-5670	ENSCAFG00000037140				chr8_74299501	Cluster 2	-6606	ENSCAFG00000018499
chr10_26223501	Cluster 4	-6710	ENSCAFG00000001391	DMC1	ENSG00000100206		chr37_1005501	Cluster 1	-5700	ENSCAFG00000009484	MFSD6	ENSG00000151690		chr24_5772501	Cluster 2	-6622	ENSCAFG00000005498	LOC111092048	ENSG00000125851
chr10_26223501	Cluster 4	-6710	ENSCAFG00000001391	DDX17	ENSG00000100206		chr18_9941001	Cluster 1	-5722	ENSCAFG00000038770				chr24_5772501	Cluster 2	-6622	ENSCAFG00000005498	PCSK2	ENSG00000125851
chr2_80833501	Cluster 4	-6720	ENSCAFG00000035861	ARHGEF10L			chr1_107156501	Cluster 1	-5725	ENSCAFG00000003718	SLC6A16	ENSG00000063127		chr7_76387001	Cluster 2	-6642	ENSCAFG00000034818	LOC102152614
chr7_2710001	Cluster 4	-6720	ENSCAFG00000011151				chr10_27651501	Cluster 1	-5746	ENSCAFG00000001525	PVALB	ENSG00000100362		chr7_71268001	Cluster 2	-6646	ENSCAFG00000027645
chr37_2642001	Cluster 4	-6752	ENSCAFG00000010115	TMEFF2	ENSG00000144339		chr20_45242001	Cluster 1	-5753	ENSCAFG00000026172				chr12_39734501	Cluster 2	-6654	ENSCAFG00000038005
chr3_57474001	Cluster 4	-6754	ENSCAFG00000013986	MTHFS			chr2_84237501	Cluster 1	-5754	ENSCAFG00000016429	TNFRSF1B	ENSG00000120949		chr26_18890501	Cluster 2	-6659	ENSCAFG00000011396
chr18_38716501	Cluster 4	-6788	ENSCAFG00000007878	SLC43A3	ENSG00000134802		chr2_84237501	Cluster 1	-5754	ENSCAFG00000016429	TNFRSF8	ENSG00000120949		chr17_2191001	Cluster 2	-6662	ENSCAFG00000003277	ALLC	ENSG00000151360
chr18_38716501	Cluster 4	-6788	ENSCAFG00000007878	PRG3	ENSG00000134802		chr4_36216501	Cluster 1	-5769	ENSCAFG00000016473	RAB24	ENSG00000165671		chr4_40776501	Cluster 2	-6663	ENSCAFG00000016912	NPM1	ENSG00000181163
chr2_70181001	Cluster 4	-6830	ENSCAFG00000011247	LAPTM5	ENSG00000162511		chr4_36216501	Cluster 1	-5769	ENSCAFG00000016473	NSD1	ENSG00000165671		chr22_37429501	Cluster 2	-6723	ENSCAFG00000028402
chr16_28183501	Cluster 4	-6843	ENSCAFG00000039948				chr15_2459001	Cluster 1	-5775	ENSCAFG00000040890				chr7_32287001	Cluster 2	-6750	ENSCAFG00000015649
chr2_83429501	Cluster 4	-6854	ENSCAFG00000016361	PRDM2			chr16_49962501	Cluster 1	-5801	ENSCAFG00000039730				chr23_51911501	Cluster 2	-6753	ENSCAFG00000008922	MLF1	ENSG00000178053
chr2_74808501	Cluster 4	-6862	ENSCAFG00000034806				chr3_53257501	Cluster 1	-5813	ENSCAFG00000012140	PRC1	ENSG00000198901		chr23_51911501	Cluster 2	-6753	ENSCAFG00000008922	GFM1	ENSG00000178053
chr3_83763001	Cluster 4	-6886	ENSCAFG00000040046				chr3_53257501	Cluster 1	-5813	ENSCAFG00000012140	RCCD1	ENSG00000198901		chr3_71417501	Cluster 2	-6780	ENSCAFG00000015878
chr15_39193001	Cluster 4	-6892	ENSCAFG00000006596	ANKS1B	ENSG00000185046		chr1_17410501	Cluster 1	-5821	ENSCAFG00000027634				chr1_99925501	Cluster 2	-6789	ENSCAFG00000023343
chr10_23721501	Cluster 4	-6898	ENSCAFG00000001053	POLR3H	ENSG00000100413		chr37_26133501	Cluster 1	-5830	ENSCAFG00000015723	SLC4A3	ENSG00000114923		chr30_7835501	Cluster 2	-6789	ENSCAFG00000009220	RAD51
chr22_48336001	Cluster 4	-6909	ENSCAFG00000005595	FARP1	ENSG00000152767		chr5_31861001	Cluster 1	-5831	ENSCAFG00000015960	ALOX15	ENSG00000219200		chr30_7835501	Cluster 2	-6789	ENSCAFG00000009220	RMDN3
chr22_48336001	Cluster 4	-6909	ENSCAFG00000005595	STK24	ENSG00000152767		chr5_31861001	Cluster 1	-5831	ENSCAFG00000015960	ALOX12	ENSG00000219200		chr3_52750501	Cluster 2	-6798	ENSCAFG00000032472	MESP2	ENSG00000188095
chr16_8501001	Cluster 4	-6929	ENSCAFG00000003953	MKRN1			chr5_31861001	Cluster 1	-5831	ENSCAFG00000015960	C5H17orf49	ENSG00000219200		chr38_22192501	Cluster 2	-6815	ENSCAFG00000011857	SLAMF9	ENSG00000162723
chr15_2505501	Cluster 4	-6935	ENSCAFG00000025374	EXO5	ENSG00000164002		chr4_38013001	Cluster 1	-5844	ENSCAFG00000016731	MSX2	ENSG00000120149		chr2_84389001	Cluster 2	-6822	ENSCAFG00000016538	NPPB	ENSG00000120937
chr25_3160001	Cluster 4	-6951	ENSCAFG00000006073	POSTN	ENSG00000133110		chr23_47585501	Cluster 1	-5856	ENSCAFG00000037087				chr15_54246501	Cluster 2	-6874	ENSCAFG00000008612	PDGFC	ENSG00000145431
chr18_45380501	Cluster 4	-6957	ENSCAFG00000032054	MUC6			chr1_75552501	Cluster 1	-5876	ENSCAFG00000001417	KIF27	ENSG00000165115		chr12_63368501	Cluster 2	-6914	ENSCAFG00000034566
chr26_21266001	Cluster 4	-6957	ENSCAFG00000011823				chr7_38172501	Cluster 1	-5885	ENSCAFG00000016039	PSEN2	ENSG00000143801		chr19_52920001	Cluster 2	-6987	ENSCAFG00000032415
chr15_63807001	Cluster 4	-6958	ENSCAFG00000038060				chr28_1834001	Cluster 1	-5892	ENSCAFG00000033932				chr25_50852001	Cluster 2	-6998	ENSCAFG00000032707
chr15_17835501	Cluster 4	-6983	ENSCAFG00000005421	RNASE10	ENSG00000182545		chr10_19923001	Cluster 1	-5912	ENSCAFG00000000787	CDPF1	ENSG00000205643		chr17_52236501	Cluster 2	-7005	ENSCAFG00000009442	TRIM33	ENSG00000197323
chr6_71696501	Cluster 4	-6996	ENSCAFG00000032209	CRYZ	ENSG00000162623		chr30_37700501	Cluster 1	-5927	ENSCAFG00000017904	CLK3	ENSG00000179335		chr15_33013001	Cluster 2	-7074	ENSCAFG00000034030
chr6_71696501	Cluster 4	-6996	ENSCAFG00000032209	TYW3	ENSG00000162623		chr20_57531001	Cluster 1	-5933	ENSCAFG00000019506	CIRBP	ENSG00000099622		chr12_21288501	Cluster 2	-7080	ENSCAFG00000002305	LRRC1	ENSG00000137269
chr10_744501	Cluster 4	-6998	ENSCAFG00000000131	SPRYD4	ENSG00000135423		chr5_26245001	Cluster 1	-5943	ENSCAFG00000031997	MSANTD4	ENSG00000170903		chr31_28837001	Cluster 2	-7119	ENSCAFG00000009080
chr10_744501	Cluster 4	-6998	ENSCAFG00000000131	GLS2	ENSG00000135423		chr37_29593501	Cluster 1	-5948	ENSCAFG00000016191				chr15_60043001	Cluster 2	-7129	ENSCAFG00000008804	TMA16	ENSG00000145416
chr18_16959001	Cluster 4	-7005	ENSCAFG00000004244	NAPEPLD	ENSG00000161048		chr20_40866001	Cluster 1	-5958	ENSCAFG00000029616				chr15_60043001	Cluster 2	-7129	ENSCAFG00000008804	43525	ENSG00000145416
chr15_34961501	Cluster 4	-7014	ENSCAFG00000033221				chr2_5448501	Cluster 1	-5959	ENSCAFG00000031605				chr21_10356001	Cluster 2	-7130	ENSCAFG00000024959	LOC608075
chr25_46442001	Cluster 4	-7027	ENSCAFG00000012092	AGAP1	ENSG00000157985		chr3_1439001	Cluster 1	-5960	ENSCAFG00000031833				chr7_71268501	Cluster 2	-7146	ENSCAFG00000027645
chr25_43407501	Cluster 4	-7077	ENSCAFG00000028584				chr37_13257001	Cluster 1	-5987	ENSCAFG00000036647				chr12_39735001	Cluster 2	-7154	ENSCAFG00000038005
chr10_35292501	Cluster 4	-7091	ENSCAFG00000037567				chr2_81484001	Cluster 1	-5989	ENSCAFG00000015945	ARHGEF19	ENSG00000142632		chr17_53346001	Cluster 2	-7180	ENSCAFG00000037223
chr37_51001	Cluster 4	-7096	ENSCAFG00000034396				chr10_20570501	Cluster 1	-5990	ENSCAFG00000000804	FBLN1	ENSG00000077942		chr23_8828501	Cluster 2	-7199	ENSCAFG00000005088	CSRNP1	ENSG00000144655
chr2_19355001	Cluster 4	-7152	ENSCAFG00000023975	HACD1	ENSG00000165996		chr12_37124501	Cluster 1	-6012	ENSCAFG00000002709	TMEM30A	ENSG00000118407		chr1_98345001	Cluster 2	-7211	ENSCAFG00000034559
chr32_6834501	Cluster 4	-7186	ENSCAFG00000009021	SEC31A	ENSG00000138674		chr12_37124501	Cluster 1	-6012	ENSCAFG00000002709	FILIP1	ENSG00000118407		chr21_40641001	Cluster 2	-7247	ENSCAFG00000029553	SAAL1
chr10_25791501	Cluster 4	-7187	ENSCAFG00000001356	PDGFB	ENSG00000100311		chr13_58758001	Cluster 1	-6034	ENSCAFG00000028617	LOC482176	ENSG00000087128		chr21_40641001	Cluster 2	-7247	ENSCAFG00000029553	LOC102155886
chr4_66887001	Cluster 4	-7188	ENSCAFG00000039258				chr21_3396001	Cluster 1	-6045	ENSCAFG00000013779				chr7_32287501	Cluster 2	-7250	ENSCAFG00000015649
chr22_2147501	Cluster 4	-7193	ENSCAFG00000010362				chr12_68078001	Cluster 1	-6078	ENSCAFG00000036958				chr12_63464001	Cluster 2	-7269	ENSCAFG00000003694	PRDM1	ENSG00000057657
chr30_37807001	Cluster 4	-7198	ENSCAFG00000017937	CYP1A1	ENSG00000140465		chr1_101157501	Cluster 1	-6097	ENSCAFG00000023244				chr1_25232501	Cluster 2	-7276	ENSCAFG00000000183
chr18_28468001	Cluster 4	-7199	ENSCAFG00000033590				chr20_32168501	Cluster 1	-6104	ENSCAFG00000007317	KCTD6	ENSG00000168301		chr11_50776001	Cluster 2	-7277	ENSCAFG00000001891	UBAP2	ENSG00000137073
chr8_72467001	Cluster 4	-7201	ENSCAFG00000018398	CDCA4	ENSG00000170779		chr5_12955001	Cluster 1	-6104	ENSCAFG00000011819	TECTA	ENSG00000109927		chr17_57123501	Cluster 2	-7277	ENSCAFG00000010738	SEC22B	ENSG00000265808
chr7_2709501	Cluster 4	-7220	ENSCAFG00000011151				chr12_3311001	Cluster 1	-6109	ENSCAFG00000024506				chr1_99925001	Cluster 2	-7289	ENSCAFG00000023343
chr7_77677501	Cluster 4	-7239	ENSCAFG00000018828	CIDEA	ENSG00000176194		chr10_23693501	Cluster 1	-6122	ENSCAFG00000001049	PMM1	ENSG00000100417		chr18_40821001	Cluster 2	-7294	ENSCAFG00000008217	LOC491531	ENSG00000181903
chr14_43421501	Cluster 4	-7253	ENSCAFG00000003097	CRHR2	ENSG00000106113		chr18_9991001	Cluster 1	-6127	ENSCAFG00000022400				chr38_22192001	Cluster 2	-7315	ENSCAFG00000011857	SLAMF9	ENSG00000162723
chr8_72441001	Cluster 4	-7265	ENSCAFG00000031672	CLBA1	ENSG00000140104		chr4_29439501	Cluster 1	-6129	ENSCAFG00000015754	LOC610540			chr13_36414001	Cluster 2	-7323	ENSCAFG00000031926
chr8_72441001	Cluster 4	-7265	ENSCAFG00000031672	CDCA4	ENSG00000140104		chr5_57138001	Cluster 1	-6159	ENSCAFG00000019387	SKI	ENSG00000157933		chr14_22758501	Cluster 2	-7323	ENSCAFG00000033034
chr3_499501	Cluster 4	-7281	ENSCAFG00000007361	EPB41L4A	ENSG00000129595		chr5_57138001	Cluster 1	-6159	ENSCAFG00000019387	MORN1	ENSG00000157933		chr6_77365001	Cluster 2	-7357	ENSCAFG00000028654	GNG12	ENSG00000172380
chr10_67840501	Cluster 4	-7287	ENSCAFG00000003276	ANTXR1	ENSG00000169604		chr20_56993501	Cluster 1	-6178	ENSCAFG00000019432				chr15_23193501	Cluster 2	-7403	ENSCAFG00000005817	MYF5	ENSG00000111052
chr3_3328501	Cluster 4	-7298	ENSCAFG00000024308				chr8_61338501	Cluster 1	-6208	ENSCAFG00000017515	PSMC1	ENSG00000119720		chr11_40767001	Cluster 2	-7406	ENSCAFG00000034052
chr2_34478001	Cluster 4	-7334	ENSCAFG00000032466				chr8_61338501	Cluster 1	-6208	ENSCAFG00000017515	NRDE2	ENSG00000119720		chr17_477501	Cluster 2	-7415	ENSCAFG00000038542
chr23_3967501	Cluster 4	-7340	ENSCAFG00000025466	CCR4	ENSG00000206557		chr6_69873001	Cluster 1	-6220	ENSCAFG00000020386	PIGK	ENSG00000117069		chr1_104549001	Cluster 2	-7426	ENSCAFG00000030310
chr23_3967501	Cluster 4	-7340	ENSCAFG00000025466	TRIM71	ENSG00000206557		chr6_69873001	Cluster 1	-6220	ENSCAFG00000020386	ST6GALNAC5	ENSG00000117069		chr32_10048501	Cluster 2	-7435	ENSCAFG00000038624
chr35_26364001	Cluster 4	-7353	ENSCAFG00000012200	TRIM10	ENSG00000204613		chr1_107156001	Cluster 1	-6225	ENSCAFG00000003718	SLC6A16	ENSG00000063127		chr5_35003001	Cluster 2	-7459	ENSCAFG00000017596	TMEM220	ENSG00000187824
chr34_9666501	Cluster 4	-7379	ENSCAFG00000033269				chr12_4486001	Cluster 1	-6236	ENSCAFG00000029955				chr26_1221501	Cluster 2	-7464	ENSCAFG00000030527
chr31_37771001	Cluster 4	-7380	ENSCAFG00000034054				chr1_992001	Cluster 1	-6245	ENSCAFG00000033597				chr5_29099001	Cluster 2	-7466	ENSCAFG00000015075	MMP20	ENSG00000137674
chr3_83762501	Cluster 4	-7386	ENSCAFG00000040046				chr5_33111501	Cluster 1	-6247	ENSCAFG00000017061	ODF4	ENSG00000184650		chr5_29099001	Cluster 2	-7466	ENSCAFG00000015075	MMP7	ENSG00000137674
chr7_40400501	Cluster 4	-7390	ENSCAFG00000016432	CAPN8	ENSG00000203697		chr2_76229501	Cluster 1	-6262	ENSCAFG00000027928				chr13_20349001	Cluster 2	-7476	ENSCAFG00000029394	HAS2	ENSG00000170961
chr15_39193501	Cluster 4	-7392	ENSCAFG00000006596	ANKS1B	ENSG00000185046		chr11_3869001	Cluster 1	-6271	ENSCAFG00000034209				chr15_49131501	Cluster 2	-7481	ENSCAFG00000008019	SH3D19	ENSG00000109686
chr7_77290501	Cluster 4	-7399	ENSCAFG00000038600				chr8_70450001	Cluster 1	-6288	ENSCAFG00000038595	MOK			chr24_27443001	Cluster 2	-7486	ENSCAFG00000039289
chr30_38309001	Cluster 4	-7431	ENSCAFG00000033990				chr8_70450001	Cluster 1	-6288	ENSCAFG00000038595	ZNF839			chr15_61116501	Cluster 2	-7497	ENSCAFG00000008810	TMEM192	ENSG00000170088
chr15_18633501	Cluster 4	-7442	ENSCAFG00000005679				chr8_70450001	Cluster 1	-6288	ENSCAFG00000038595	CINP			chr19_19876001	Cluster 2	-7499	ENSCAFG00000040956
chr5_57494001	Cluster 4	-7454	ENSCAFG00000034811				chr8_70450001	Cluster 1	-6288	ENSCAFG00000038595	TECPR2			chr27_3155501	Cluster 2	-7522	ENSCAFG00000030601
chr38_1559501	Cluster 4	-7465	ENSCAFG00000036759	CNTN2			chr8_70450001	Cluster 1	-6288	ENSCAFG00000038595	ANKRD9			chr5_49054001	Cluster 2	-7546	ENSCAFG00000038526
chr16_25382501	Cluster 4	-7506	ENSCAFG00000005748	IDO2	ENSG00000188676		chr20_50630001	Cluster 1	-6303	ENSCAFG00000017776	ATG4D	ENSG00000130734		chr11_3426501	Cluster 2	-7557	ENSCAFG00000000235	RMND5B	ENSG00000145911
chr18_25300001	Cluster 4	-7514	ENSCAFG00000035201				chr3_53257001	Cluster 1	-6313	ENSCAFG00000012140	PRC1	ENSG00000198901		chr11_3426501	Cluster 2	-7557	ENSCAFG00000000235	N4BP3	ENSG00000145911
chr18_32164501	Cluster 4	-7523	ENSCAFG00000040475				chr3_53257001	Cluster 1	-6313	ENSCAFG00000012140	RCCD1	ENSG00000198901		chr26_24303501	Cluster 2	-7597	ENSCAFG00000013087	PATZ1	ENSG00000100105
chr9_53480001	Cluster 4	-7526	ENSCAFG00000019945	ASS1	ENSG00000130707		chr18_50631501	Cluster 1	-6324	ENSCAFG00000012306	SPTBN2	ENSG00000173898		chr11_68816501	Cluster 2	-7603	ENSCAFG00000029773
chr7_21693501	Cluster 4	-7539	ENSCAFG00000014126	SEC16B	ENSG00000120341		chr18_50631501	Cluster 1	-6324	ENSCAFG00000012306	RBM4B	ENSG00000173898		chr8_4259001	Cluster 2	-7643	ENSCAFG00000012191	TGM1	ENSG00000100949
chr20_33657501	Cluster 4	-7540	ENSCAFG00000008083	FAM208A	ENSG00000163946		chr4_28672501	Cluster 1	-6326	ENSCAFG00000039298				chr8_4259001	Cluster 2	-7643	ENSCAFG00000012191	RABGGTA	ENSG00000100949
chr20_33657501	Cluster 4	-7540	ENSCAFG00000008083	CCDC66	ENSG00000163946		chr1_111501501	Cluster 1	-6330	ENSCAFG00000031172	ZNF428	ENSG00000105767		chr13_39304001	Cluster 2	-7644	ENSCAFG00000033504
chr22_59351001	Cluster 4	-7541	ENSCAFG00000035063				chr37_26133001	Cluster 1	-6330	ENSCAFG00000015723	SLC4A3	ENSG00000114923		chr12_39735501	Cluster 2	-7654	ENSCAFG00000038005
chr17_7681501	Cluster 4	-7547	ENSCAFG00000003477	PDIA6			chr25_50750501	Cluster 1	-6344	ENSCAFG00000034443				chr17_60873001	Cluster 2	-7672	ENSCAFG00000012906	RORC	ENSG00000196407
chr1_103836001	Cluster 4	-7550	ENSCAFG00000030328				chr17_11764501	Cluster 1	-6367	ENSCAFG00000039100				chr17_60873001	Cluster 2	-7672	ENSCAFG00000012906	THEM5	ENSG00000196407
chr37_30839001	Cluster 4	-7557	ENSCAFG00000016321				chr1_57523501	Cluster 1	-6370	ENSCAFG00000000920	VGLL2	ENSG00000170162		chr2_58311001	Cluster 2	-7730	ENSCAFG00000030756	PRSS54	ENSG00000103023
chr3_13129001	Cluster 4	-7571	ENSCAFG00000035003				chr8_72164001	Cluster 1	-6374	ENSCAFG00000018327	C8H14orf180	ENSG00000184601		chr21_50125001	Cluster 2	-7745	ENSCAFG00000010276	KCNA4	ENSG00000182255
chr6_14689501	Cluster 4	-7575	ENSCAFG00000036639	GRIFIN			chr1_84251501	Cluster 1	-6384	ENSCAFG00000033894	LOC100686852			chr20_41443001	Cluster 2	-7754	ENSCAFG00000013200	SCAP	ENSG00000114650
chr6_14689501	Cluster 4	-7575	ENSCAFG00000036639	LOC111096237			chr28_1053501	Cluster 1	-6387	ENSCAFG00000024957				chr20_41443001	Cluster 2	-7754	ENSCAFG00000013200	PTPN23	ENSG00000114650
chr25_43408001	Cluster 4	-7577	ENSCAFG00000028584				chr30_37700001	Cluster 1	-6427	ENSCAFG00000017904	CLK3	ENSG00000179335		chr8_4360501	Cluster 2	-7754	ENSCAFG00000012390	NYNRIN	ENSG00000205978
chr6_17197001	Cluster 4	-7586	ENSCAFG00000016787	STX4	ENSG00000103496		chr1_101514001	Cluster 1	-6438	ENSCAFG00000002476				chr8_4360501	Cluster 2	-7754	ENSCAFG00000012390	CBLN3	ENSG00000205978
chr37_50501	Cluster 4	-7596	ENSCAFG00000034396				chr10_27487501	Cluster 1	-6444	ENSCAFG00000001517				chr1_105437001	Cluster 2	-7768	ENSCAFG00000023981
chr20_57395001	Cluster 4	-7616	ENSCAFG00000019523				chr1_109710001	Cluster 1	-6448	ENSCAFG00000024541	NANOS2	ENSG00000188425		chr1_25233001	Cluster 2	-7776	ENSCAFG00000000183
chr7_30958001	Cluster 4	-7680	ENSCAFG00000029072				chr1_41503001	Cluster 1	-6449	ENSCAFG00000039710				chr31_2342001	Cluster 2	-7776	ENSCAFG00000007816
chr10_27353501	Cluster 4	-7681	ENSCAFG00000033053				chr15_17836001	Cluster 1	-6483	ENSCAFG00000005421	RNASE10	ENSG00000182545		chr17_57124001	Cluster 2	-7777	ENSCAFG00000010738	SEC22B	ENSG00000265808
chr29_22308501	Cluster 4	-7710	ENSCAFG00000028662				chr20_54491501	Cluster 1	-6494	ENSCAFG00000018819	ZNRF4	ENSG00000105428		chr18_40820501	Cluster 2	-7794	ENSCAFG00000008217	LOC491531	ENSG00000181903
chr18_30208501	Cluster 4	-7722	ENSCAFG00000027991				chr22_284501	Cluster 1	-6494	ENSCAFG00000033265	LOC102156001			chr1_101624501	Cluster 2	-7798	ENSCAFG00000002479	ZNF667	ENSG00000198046
chr3_59215001	Cluster 4	-7731	ENSCAFG00000014403	SORCS2	ENSG00000184985		chr1_67507501	Cluster 1	-6513	ENSCAFG00000001106	LAMA2	ENSG00000196569		chr1_100883501	Cluster 2	-7814	ENSCAFG00000002431
chr8_43554001	Cluster 4	-7780	ENSCAFG00000016597	SRSF5	ENSG00000100652		chr6_41534501	Cluster 1	-6535	ENSCAFG00000019784	LOC100856000			chr14_22759001	Cluster 2	-7823	ENSCAFG00000033034
chr8_43554001	Cluster 4	-7780	ENSCAFG00000016597	SLC10A1	ENSG00000100652		chr5_82250501	Cluster 1	-6558	ENSCAFG00000020385	B3GNT9	ENSG00000125149		chr1_91234001	Cluster 2	-7824	ENSCAFG00000002028	VLDLR	ENSG00000147852
chr3_84538501	Cluster 4	-7785	ENSCAFG00000016402	SEL1L3	ENSG00000091490		chr5_82250501	Cluster 1	-6558	ENSCAFG00000020385	C5H16orf70	ENSG00000125149		chr5_16219501	Cluster 2	-7832	ENSCAFG00000034307	CEP164
chr3_84538501	Cluster 4	-7785	ENSCAFG00000016402	LOC111095313	ENSG00000091490		chr17_63054501	Cluster 1	-6565	ENSCAFG00000013643	WNT2B	ENSG00000134245		chr26_1866501	Cluster 2	-7839	ENSCAFG00000035350
chr23_45558501	Cluster 4	-7801	ENSCAFG00000008447	CLRN1	ENSG00000260234		chr20_48613501	Cluster 1	-6573	ENSCAFG00000020495	MIR23A			chr7_41738501	Cluster 2	-7849	ENSCAFG00000024440
chr15_33869501	Cluster 4	-7810	ENSCAFG00000031691	CRADD	ENSG00000169372		chr20_48613501	Cluster 1	-6573	ENSCAFG00000020495	MIR24-2			chr6_77364501	Cluster 2	-7857	ENSCAFG00000028654	GNG12	ENSG00000172380
chr15_33869501	Cluster 4	-7810	ENSCAFG00000031691	LOC111090038	ENSG00000169372		chr14_36952501	Cluster 1	-6574	ENSCAFG00000002755	MALSU1	ENSG00000156928		chr17_61648501	Cluster 2	-7873	ENSCAFG00000032882
chr31_37299001	Cluster 4	-7819	ENSCAFG00000010584	CRYAA			chr16_38606501	Cluster 1	-6576	ENSCAFG00000039889				chr26_23753501	Cluster 2	-7882	ENSCAFG00000012842	OSBP2	ENSG00000184792
chr15_17359501	Cluster 4	-7832	ENSCAFG00000023739				chr10_41010001	Cluster 1	-6586	ENSCAFG00000002152	IL1R2	ENSG00000115590		chr26_23753501	Cluster 2	-7882	ENSCAFG00000012842	MORC2	ENSG00000184792
chr32_6137501	Cluster 4	-7891	ENSCAFG00000033353				chr20_54202001	Cluster 1	-6589	ENSCAFG00000018757	LOC100683739			chr17_9218501	Cluster 2	-7883	ENSCAFG00000029053	TRIB2	ENSG00000071575
chr11_40766501	Cluster 4	-7906	ENSCAFG00000034052				chr10_23693001	Cluster 1	-6622	ENSCAFG00000001049	PMM1	ENSG00000100417		chr15_39194001	Cluster 2	-7892	ENSCAFG00000006596	ANKS1B	ENSG00000185046
chr2_23134001	Cluster 4	-7915	ENSCAFG00000037810				chr4_29440001	Cluster 1	-6629	ENSCAFG00000015754	LOC610540			chr10_66689001	Cluster 2	-7897	ENSCAFG00000034252
chr10_27939501	Cluster 4	-7965	ENSCAFG00000001553	TXN2	ENSG00000100348		chr5_31810001	Cluster 1	-6638	ENSCAFG00000015892	CXCL16	ENSG00000161921		chr15_33110001	Cluster 2	-7900	ENSCAFG00000027853
chr36_24123501	Cluster 4	-7971	ENSCAFG00000037975				chr5_31810001	Cluster 1	-6638	ENSCAFG00000015892	ZMYND15	ENSG00000161921		chr7_33273501	Cluster 2	-7904	ENSCAFG00000039537
chr5_14136001	Cluster 4	-7971	ENSCAFG00000027333				chr5_31810001	Cluster 1	-6638	ENSCAFG00000015892	MED11	ENSG00000161921		chr34_12857501	Cluster 2	-7929	ENSCAFG00000011335	GNB4	ENSG00000114450
chr7_21693001	Cluster 4	-8039	ENSCAFG00000014126	SEC16B	ENSG00000120341		chr5_82985001	Cluster 1	-6643	ENSCAFG00000033764				chr3_35861001	Cluster 2	-7958	ENSCAFG00000010127	SNRPN
chr36_19478001	Cluster 4	-8066	ENSCAFG00000030714				chr17_388001	Cluster 1	-6645	ENSCAFG00000036135				chr11_67370501	Cluster 2	-7962	ENSCAFG00000035572
chr1_79701001	Cluster 4	-8071	ENSCAFG00000026160				chr20_58039501	Cluster 1	-6645	ENSCAFG00000019728	THEG	ENSG00000105549		chr13_39194501	Cluster 2	-7982	ENSCAFG00000001802	BEND4	ENSG00000188848
chr7_3972001	Cluster 4	-8073	ENSCAFG00000035032	MIR181A-1			chr19_30840001	Cluster 1	-6671	ENSCAFG00000035741	C1QL2			chr19_1372501	Cluster 2	-7991	ENSCAFG00000003626	IL15	ENSG00000164136
chr8_49918501	Cluster 4	-8143	ENSCAFG00000017161	CIPC			chr20_52684001	Cluster 1	-6672	ENSCAFG00000018353	TIMM44	ENSG00000066044		chr15_61117001	Cluster 2	-7997	ENSCAFG00000008810	TMEM192	ENSG00000170088
chr3_26759001	Cluster 4	-8144	ENSCAFG00000008854	SPZ1	ENSG00000164299		chr20_52684001	Cluster 1	-6672	ENSCAFG00000018353	ELAVL1	ENSG00000066044		chr2_57192001	Cluster 2	-8002	ENSCAFG00000008289	ENC1	ENSG00000171617
chr8_72144501	Cluster 4	-8148	ENSCAFG00000029088				chr27_26125001	Cluster 1	-6677	ENSCAFG00000033750				chr11_2136001	Cluster 2	-8057	ENSCAFG00000000344	HNRNPH1	ENSG00000176783
chr30_22497001	Cluster 4	-8151	ENSCAFG00000035284				chr9_56632001	Cluster 1	-6677	ENSCAFG00000030076				chr11_2136001	Cluster 2	-8057	ENSCAFG00000000344	RUFY1	ENSG00000176783
chr26_28812501	Cluster 4	-8177	ENSCAFG00000014139	LOC100687054			chr18_41369501	Cluster 1	-6689	ENSCAFG00000032072	cOR4C43			chr10_68055001	Cluster 2	-8131	ENSCAFG00000034815
chr7_30957501	Cluster 4	-8180	ENSCAFG00000029072				chr8_61339001	Cluster 1	-6708	ENSCAFG00000017515	PSMC1	ENSG00000119720		chr1_90715501	Cluster 2	-8139	ENSCAFG00000002013	SMARCA2	ENSG00000080503
chr10_67307001	Cluster 4	-8190	ENSCAFG00000040626	C1D			chr8_61339001	Cluster 1	-6708	ENSCAFG00000017515	NRDE2	ENSG00000119720		chr1_91385501	Cluster 2	-8141	ENSCAFG00000034974	KCNV2
chr10_67307001	Cluster 4	-8190	ENSCAFG00000040626	PNO1			chr10_8412001	Cluster 1	-6727	ENSCAFG00000032943				chr1_91385501	Cluster 2	-8141	ENSCAFG00000034974	LOC111096835
chr16_47342001	Cluster 4	-8194	ENSCAFG00000031175	DCTD	ENSG00000129187		chr18_50108501	Cluster 1	-6740	ENSCAFG00000033095				chr26_18892001	Cluster 2	-8159	ENSCAFG00000011396
chr5_33629001	Cluster 4	-8209	ENSCAFG00000040387				chr3_57127001	Cluster 1	-6745	ENSCAFG00000013922	ARNT2	ENSG00000172379		chr12_71652501	Cluster 2	-8166	ENSCAFG00000039297
chr3_13112501	Cluster 4	-8218	ENSCAFG00000038326				chr20_56749001	Cluster 1	-6774	ENSCAFG00000019410	LINGO3	ENSG00000220008		chr31_38352001	Cluster 2	-8182	ENSCAFG00000011017
chr22_58248001	Cluster 4	-8264	ENSCAFG00000039375				chr27_759501	Cluster 1	-6778	ENSCAFG00000029756				chr12_22114001	Cluster 2	-8203	ENSCAFG00000037804
chr28_27686001	Cluster 4	-8281	ENSCAFG00000011918	KCNK18	ENSG00000186795		chr4_86642501	Cluster 1	-6785	ENSCAFG00000019100	RETREG1	ENSG00000154153		chr20_57235001	Cluster 2	-8226	ENSCAFG00000032932
chr18_47395501	Cluster 4	-8289	ENSCAFG00000010458	CTTN	ENSG00000162105		chr4_86642501	Cluster 1	-6785	ENSCAFG00000019100	MYO10	ENSG00000154153		chr10_62423501	Cluster 2	-8245	ENSCAFG00000039820
chr18_47395501	Cluster 4	-8289	ENSCAFG00000010458	PPFIA1	ENSG00000162105		chr4_86642501	Cluster 1	-6785	ENSCAFG00000019100	ZNF622	ENSG00000154153		chr29_20662001	Cluster 2	-8261	ENSCAFG00000039316
chr7_79256001	Cluster 4	-8331	ENSCAFG00000025886				chr6_8718001	Cluster 1	-6795	ENSCAFG00000013900	AP1S1	ENSG00000106367		chr31_2341501	Cluster 2	-8276	ENSCAFG00000007816
chr14_46975001	Cluster 4	-8366	ENSCAFG00000038042				chr38_119001	Cluster 1	-6803	ENSCAFG00000009459	FMOD	ENSG00000122176		chr1_91233501	Cluster 2	-8324	ENSCAFG00000002028	VLDLR	ENSG00000147852
chr17_38361001	Cluster 4	-8366	ENSCAFG00000007464	CD8A	ENSG00000153563		chr4_28672001	Cluster 1	-6826	ENSCAFG00000039298				chr1_44475501	Cluster 2	-8380	ENSCAFG00000037100
chr24_18665001	Cluster 4	-8374	ENSCAFG00000006693	SNRPB			chr9_48333501	Cluster 1	-6827	ENSCAFG00000019444	EXD3	ENSG00000187609		chr24_23431501	Cluster 2	-8384	ENSCAFG00000007504	AHCY	ENSG00000101444
chr30_17659001	Cluster 4	-8374	ENSCAFG00000015624	LOC478310	ENSG00000166477		chr9_48333501	Cluster 1	-6827	ENSCAFG00000019444	NRARP	ENSG00000187609		chr33_8171501	Cluster 2	-8406	ENSCAFG00000027393
chr9_25399001	Cluster 4	-8385	ENSCAFG00000016922	PHOSPHO1	ENSG00000173868		chr18_37351001	Cluster 1	-6843	ENSCAFG00000028487	OR04E07			chr26_1917501	Cluster 2	-8413	ENSCAFG00000006800	FZD10	ENSG00000111432
chr23_45477501	Cluster 4	-8418	ENSCAFG00000029264				chr4_28320501	Cluster 1	-6850	ENSCAFG00000033519				chr32_37313501	Cluster 2	-8422	ENSCAFG00000012299	NDST3	ENSG00000164100
chr27_42756501	Cluster 4	-8430	ENSCAFG00000015804	WNK1	ENSG00000060237		chr9_51037501	Cluster 1	-6850	ENSCAFG00000037453				chr3_55213001	Cluster 2	-8423	ENSCAFG00000036540
chr27_42756501	Cluster 4	-8430	ENSCAFG00000015804	RAD52	ENSG00000060237		chr20_46399001	Cluster 1	-6865	ENSCAFG00000028520	OR10A11			chr1_104550001	Cluster 2	-8426	ENSCAFG00000030310
chr18_32835001	Cluster 4	-8441	ENSCAFG00000006889	CD44	ENSG00000026508		chr1_57523001	Cluster 1	-6870	ENSCAFG00000000920	VGLL2	ENSG00000170162		chr11_25901501	Cluster 2	-8476	ENSCAFG00000001215	GFRA3	ENSG00000146013
chr3_31493001	Cluster 4	-8446	ENSCAFG00000030837	LOC100856766			chr6_25838501	Cluster 1	-6872	ENSCAFG00000018092	GDE1	ENSG00000103534		chr2_6491501	Cluster 2	-8480	ENSCAFG00000034537
chr2_83752001	Cluster 4	-8482	ENSCAFG00000016370	AADACL3	ENSG00000188984		chr6_25838501	Cluster 1	-6872	ENSCAFG00000018092	TMC5	ENSG00000103534		chr2_61647501	Cluster 2	-8514	ENSCAFG00000036641
chr2_22126501	Cluster 4	-8490	ENSCAFG00000039681				chr18_46178501	Cluster 1	-6897	ENSCAFG00000033181				chr14_19133501	Cluster 2	-8536	ENSCAFG00000002038
chr18_53225001	Cluster 4	-8517	ENSCAFG00000015061				chr3_51766001	Cluster 1	-6900	ENSCAFG00000011510	DET1	ENSG00000140543		chr4_86095001	Cluster 2	-8546	ENSCAFG00000037760
chr18_31528001	Cluster 4	-8529	ENSCAFG00000033762				chr28_16172501	Cluster 1	-6913	ENSCAFG00000010473	SH3PXD2A	ENSG00000107957		chr37_383501	Cluster 2	-8551	ENSCAFG00000035966
chr15_17915001	Cluster 4	-8593	ENSCAFG00000024274	RNASE12			chr30_37699501	Cluster 1	-6927	ENSCAFG00000017904	CLK3	ENSG00000179335		chr12_924501	Cluster 2	-8561	ENSCAFG00000032222	DLA-12
chr2_57426501	Cluster 4	-8593	ENSCAFG00000023621				chr34_18010001	Cluster 1	-6949	ENSCAFG00000033318	C34H3orf70			chr6_18524501	Cluster 2	-8607	ENSCAFG00000017336
chr10_36932501	Cluster 4	-8619	ENSCAFG00000002080				chr1_105529501	Cluster 1	-6962	ENSCAFG00000029814	LOC476397	ENSG00000105497		chr34_16521501	Cluster 2	-8616	ENSCAFG00000011837
chr1_39502501	Cluster 4	-8627	ENSCAFG00000035165	LOC102155455			chr1_105529501	Cluster 1	-6962	ENSCAFG00000029814	ZNF175	ENSG00000105497		chr3_84470001	Cluster 2	-8620	ENSCAFG00000028657
chr18_9993501	Cluster 4	-8627	ENSCAFG00000022400				chr5_84069501	Cluster 1	-6989	ENSCAFG00000020425	CDH11	ENSG00000140937		chr24_32831501	Cluster 2	-8622	ENSCAFG00000009704	WFDC8	ENSG00000158901
chr10_6668501	Cluster 4	-8634	ENSCAFG00000000345	SRGAP1	ENSG00000196935		chr4_21837501	Cluster 1	-6996	ENSCAFG00000040154				chr13_39303001	Cluster 2	-8644	ENSCAFG00000033504
chr30_26895501	Cluster 4	-8657	ENSCAFG00000026234				chr10_63315001	Cluster 1	-6997	ENSCAFG00000003129	MDH1	ENSG00000014641		chr17_675501	Cluster 2	-8653	ENSCAFG00000003214	TPO	ENSG00000172554
chr20_37583001	Cluster 4	-8668	ENSCAFG00000023072	POC1A	ENSG00000164087		chr6_10685501	Cluster 1	-6998	ENSCAFG00000039122				chr19_14692001	Cluster 2	-8655	ENSCAFG00000027895
chr20_37583001	Cluster 4	-8668	ENSCAFG00000023072	DUSP7	ENSG00000164087		chr11_16262001	Cluster 1	-7000	ENSCAFG00000030649	C11H5orf63	ENSG00000164241		chr12_71653001	Cluster 2	-8666	ENSCAFG00000039297
chr18_48456001	Cluster 4	-8677	ENSCAFG00000010693	FGF19	ENSG00000162344		chr12_5909501	Cluster 1	-7008	ENSCAFG00000001423	CPNE5	ENSG00000124772		chr14_34163501	Cluster 2	-8694	ENSCAFG00000029642
chr10_20763501	Cluster 4	-8682	ENSCAFG00000000843	UPK3A	ENSG00000100373		chr22_60842001	Cluster 1	-7010	ENSCAFG00000028222				chr33_29686001	Cluster 2	-8726	ENSCAFG00000030246	NRROS	ENSG00000174004
chr10_8757001	Cluster 4	-8685	ENSCAFG00000000378	HELB	ENSG00000127311		chr4_32805001	Cluster 1	-7025	ENSCAFG00000040552				chr21_37114001	Cluster 2	-8772	ENSCAFG00000030201	RRAS2
chr22_2146001	Cluster 4	-8693	ENSCAFG00000010362				chr16_1892501	Cluster 1	-7030	ENSCAFG00000031560				chr1_101625501	Cluster 2	-8798	ENSCAFG00000002479	ZNF667	ENSG00000198046
chr15_50772501	Cluster 4	-8695	ENSCAFG00000008206				chr18_50377501	Cluster 1	-7035	ENSCAFG00000011845				chr6_29837001	Cluster 2	-8800	ENSCAFG00000029951
chr18_44555501	Cluster 4	-8699	ENSCAFG00000038327				chr10_20472001	Cluster 1	-7040	ENSCAFG00000028018				chr26_3379001	Cluster 2	-8803	ENSCAFG00000035042
chr27_14937001	Cluster 4	-8711	ENSCAFG00000033469				chr10_68424501	Cluster 1	-7041	ENSCAFG00000003314	ANXA4	ENSG00000196975		chr13_36412501	Cluster 2	-8823	ENSCAFG00000031926
chr2_59582501	Cluster 4	-8718	ENSCAFG00000009088	MIR138B	ENSG00000102900		chr10_68424501	Cluster 1	-7041	ENSCAFG00000003314	GMCL1	ENSG00000196975		chr7_79255501	Cluster 2	-8831	ENSCAFG00000025886
chr2_59582501	Cluster 4	-8718	ENSCAFG00000009088	LOC111092753	ENSG00000102900		chr20_48613001	Cluster 1	-7073	ENSCAFG00000020495	MIR23A			chr1_104303001	Cluster 2	-8833	ENSCAFG00000032045
chr2_59582501	Cluster 4	-8718	ENSCAFG00000009088	NUP93	ENSG00000102900		chr20_48613001	Cluster 1	-7073	ENSCAFG00000020495	MIR24-2			chr23_3969001	Cluster 2	-8840	ENSCAFG00000025466	CCR4	ENSG00000206557
chr29_39203501	Cluster 4	-8728	ENSCAFG00000009179	GEM			chr18_44178001	Cluster 1	-7075	ENSCAFG00000009397				chr23_3969001	Cluster 2	-8840	ENSCAFG00000025466	TRIM71	ENSG00000206557
chr29_39203501	Cluster 4	-8728	ENSCAFG00000009179	RAD54B			chr6_39837001	Cluster 1	-7107	ENSCAFG00000023230	GNG13	ENSG00000102854		chr3_55213501	Cluster 2	-8923	ENSCAFG00000036540
chr24_2562001	Cluster 4	-8754	ENSCAFG00000039519				chr6_39837001	Cluster 1	-7107	ENSCAFG00000023230	LOC611363	ENSG00000102854		chr1_104550501	Cluster 2	-8926	ENSCAFG00000030310
chr36_27547501	Cluster 4	-8762	ENSCAFG00000037984				chr25_51050001	Cluster 1	-7125	ENSCAFG00000012816	SNED1	ENSG00000162804		chr30_37697501	Cluster 2	-8927	ENSCAFG00000017904	CLK3	ENSG00000179335
chr10_42053001	Cluster 4	-8770	ENSCAFG00000040025				chr21_6105501	Cluster 1	-7127	ENSCAFG00000037891	AMOTL1			chr9_23416001	Cluster 2	-8927	ENSCAFG00000016561	CWC25	ENSG00000273559
chr28_27685501	Cluster 4	-8781	ENSCAFG00000011918	KCNK18	ENSG00000186795		chr25_37365001	Cluster 1	-7138	ENSCAFG00000033658				chr9_23416001	Cluster 2	-8927	ENSCAFG00000016561	PIP4K2B	ENSG00000273559
chr16_6322501	Cluster 4	-8792	ENSCAFG00000003615				chr28_1832501	Cluster 1	-7139	ENSCAFG00000006809	NCOA4	ENSG00000266412		chr28_4580501	Cluster 2	-8930	ENSCAFG00000007178	KIF20B	ENSG00000138182
chr2_79923501	Cluster 4	-8802	ENSCAFG00000015539				chr20_58039001	Cluster 1	-7145	ENSCAFG00000019728	THEG	ENSG00000105549		chr15_9675001	Cluster 2	-8939	ENSCAFG00000003849	MIR761	ENSG00000117859
chr12_37404501	Cluster 4	-8819	ENSCAFG00000002741	MYO6	ENSG00000196586		chr37_10823501	Cluster 1	-7156	ENSCAFG00000024455				chr15_9675001	Cluster 2	-8939	ENSCAFG00000003849	OSBPL9	ENSG00000117859
chr7_48809001	Cluster 4	-8828	ENSCAFG00000017725	PIK3C3	ENSG00000078142		chr21_50465001	Cluster 1	-7175	ENSCAFG00000030195				chr5_5141501	Cluster 2	-8957	ENSCAFG00000033361
chr34_17363001	Cluster 4	-8849	ENSCAFG00000012910	LOC102152005			chr27_26124501	Cluster 1	-7177	ENSCAFG00000033750				chr26_37806501	Cluster 2	-8961	ENSCAFG00000039640
chr8_12932501	Cluster 4	-8850	ENSCAFG00000032907	LOC102151372			chr38_606001	Cluster 1	-7212	ENSCAFG00000039186				chr2_6492001	Cluster 2	-8980	ENSCAFG00000034537
chr17_57549001	Cluster 4	-8875	ENSCAFG00000022343				chr5_65305501	Cluster 1	-7234	ENSCAFG00000019901	SLC7A5	ENSG00000103257		chr14_8020001	Cluster 2	-8985	ENSCAFG00000029912	PRRT4	ENSG00000224940
chr1_75549501	Cluster 4	-8876	ENSCAFG00000001417	KIF27	ENSG00000165115		chr2_41816001	Cluster 1	-7244	ENSCAFG00000037237	DPYSL3			chr14_8020001	Cluster 2	-8985	ENSCAFG00000029912	RBM28	ENSG00000224940
chr18_31766501	Cluster 4	-8895	ENSCAFG00000006825	PRR5L	ENSG00000135362		chr2_64814501	Cluster 1	-7254	ENSCAFG00000009841	SNX20	ENSG00000140807		chr19_1373501	Cluster 2	-8991	ENSCAFG00000003626	IL15	ENSG00000164136
chr8_70925001	Cluster 4	-8909	ENSCAFG00000018159	CDC42BPB	ENSG00000198752		chr2_64814501	Cluster 1	-7254	ENSCAFG00000009841	NKD1	ENSG00000140807		chr3_85060501	Cluster 2	-8991	ENSCAFG00000016468	SEPSECS	ENSG00000109618
chr9_53037501	Cluster 4	-8930	ENSCAFG00000019927	AIF1L	ENSG00000050555		chr35_3764001	Cluster 1	-7280	ENSCAFG00000040643				chr14_18657501	Cluster 2	-8996	ENSCAFG00000002007
chr9_53037501	Cluster 4	-8930	ENSCAFG00000019927	LAMC3	ENSG00000050555		chr10_19650501	Cluster 1	-7305	ENSCAFG00000000756	LOC481202	ENSG00000075240		chr1_95499501	Cluster 2	-9013	ENSCAFG00000002169	NFIL3	ENSG00000165030
chr18_32835501	Cluster 4	-8941	ENSCAFG00000006889	CD44	ENSG00000026508		chr1_873501	Cluster 1	-7315	ENSCAFG00000039493				chr6_17968001	Cluster 2	-9019	ENSCAFG00000017014	ASPHD1	ENSG00000174943
chr3_31493501	Cluster 4	-8946	ENSCAFG00000030837	LOC100856766			chr15_53846001	Cluster 1	-7315	ENSCAFG00000027778				chr6_17968001	Cluster 2	-9019	ENSCAFG00000017014	KCTD13	ENSG00000174943
chr15_35683001	Cluster 4	-8970	ENSCAFG00000006395				chr2_5345501	Cluster 1	-7324	ENSCAFG00000038753				chr38_15367001	Cluster 2	-9025	ENSCAFG00000031609
chr29_40930001	Cluster 4	-8978	ENSCAFG00000031652	SDC2	ENSG00000169439		chr5_66247001	Cluster 1	-7340	ENSCAFG00000034884				chr6_17830001	Cluster 2	-9026	ENSCAFG00000016953	ZG16	ENSG00000174992
chr29_40930001	Cluster 4	-8978	ENSCAFG00000031652	CPQ	ENSG00000169439		chr18_37350501	Cluster 1	-7343	ENSCAFG00000028487	OR04E07			chr4_86095501	Cluster 2	-9046	ENSCAFG00000037760
chr2_83752501	Cluster 4	-8982	ENSCAFG00000016370	AADACL3	ENSG00000188984		chr27_4234501	Cluster 1	-7348	ENSCAFG00000008039	ATF1	ENSG00000066084		chr27_32022001	Cluster 2	-9052	ENSCAFG00000013089	PLBD1	ENSG00000121316
chr29_28236501	Cluster 4	-8984	ENSCAFG00000008430	PAG1	ENSG00000076641		chr27_4234501	Cluster 1	-7348	ENSCAFG00000008039	DIP2B	ENSG00000066084		chr20_7318501	Cluster 2	-9056	ENSCAFG00000035778
chr10_20573501	Cluster 4	-8990	ENSCAFG00000000804	FBLN1	ENSG00000077942		chr13_36474501	Cluster 1	-7357	ENSCAFG00000037883				chr12_924001	Cluster 2	-9061	ENSCAFG00000032222	DLA-12
chr14_26795501	Cluster 4	-8991	ENSCAFG00000002290				chr11_1138001	Cluster 1	-7375	ENSCAFG00000000482	FLT4	ENSG00000037280		chr18_52032001	Cluster 2	-9062	ENSCAFG00000031059	SPDYC	ENSG00000204710
chr22_60840001	Cluster 4	-9010	ENSCAFG00000028222				chr27_41655501	Cluster 1	-7384	ENSCAFG00000015466	TSPAN11	ENSG00000011105		chr1_10607501	Cluster 2	-9065	ENSCAFG00000000048
chr2_24559501	Cluster 4	-9014	ENSCAFG00000004856	PROSER2	ENSG00000148426		chr27_41655501	Cluster 1	-7384	ENSCAFG00000015466	TSPAN9	ENSG00000011105		chr14_33938501	Cluster 2	-9086	ENSCAFG00000002513	TWISTNB	ENSG00000173452
chr16_46952001	Cluster 4	-9019	ENSCAFG00000028092				chr7_1352001	Cluster 1	-7394	ENSCAFG00000030495	NAV1			chr14_33938501	Cluster 2	-9086	ENSCAFG00000002513	TMEM196	ENSG00000173452
chr15_36944001	Cluster 4	-9066	ENSCAFG00000039623				chr1_119658001	Cluster 1	-7395	ENSCAFG00000037026				chr25_10949001	Cluster 2	-9094	ENSCAFG00000037595
chr1_79702001	Cluster 4	-9071	ENSCAFG00000026160				chr18_46198501	Cluster 1	-7422	ENSCAFG00000029304				chr10_31821501	Cluster 2	-9108	ENSCAFG00000001800	MTERF2	ENSG00000151135
chr22_6366501	Cluster 4	-9084	ENSCAFG00000004584	TSC22D1	ENSG00000102804		chr10_27321501	Cluster 1	-7423	ENSCAFG00000001509	SSTR3	ENSG00000278195		chr10_31821501	Cluster 2	-9108	ENSCAFG00000001800	TMEM263	ENSG00000151135
chr22_6366501	Cluster 4	-9084	ENSCAFG00000004584	SERP2	ENSG00000102804		chr26_19512501	Cluster 1	-7447	ENSCAFG00000011660	MYO18B	ENSG00000133454		chr1_101137001	Cluster 2	-9123	ENSCAFG00000002441
chr30_32414501	Cluster 4	-9090	ENSCAFG00000017482	FEM1B	ENSG00000137809		chr26_19512501	Cluster 1	-7447	ENSCAFG00000011660	SEZ6L	ENSG00000133454		chr8_68830501	Cluster 2	-9125	ENSCAFG00000017919	BEGAIN	ENSG00000183092
chr30_32414501	Cluster 4	-9090	ENSCAFG00000017482	ITGA11	ENSG00000137809		chr4_28797501	Cluster 1	-7463	ENSCAFG00000030222				chr9_34049001	Cluster 2	-9141	ENSCAFG00000017625	DHX40	ENSG00000108406
chr37_2049501	Cluster 4	-9114	ENSCAFG00000038582				chr19_41560501	Cluster 1	-7471	ENSCAFG00000035153				chr9_34049001	Cluster 2	-9141	ENSCAFG00000017625	CLTC	ENSG00000108406
chr16_23979501	Cluster 4	-9119	ENSCAFG00000039637				chr12_5910001	Cluster 1	-7508	ENSCAFG00000001423	CPNE5	ENSG00000124772		chr20_42693001	Cluster 2	-9158	ENSCAFG00000013947
chr25_51048001	Cluster 4	-9125	ENSCAFG00000012816	SNED1	ENSG00000162804		chr22_60841501	Cluster 1	-7510	ENSCAFG00000028222				chr19_45973001	Cluster 2	-9190	ENSCAFG00000028794
chr22_60292501	Cluster 4	-9132	ENSCAFG00000006199	ATP11A	ENSG00000068650		chr2_47826001	Cluster 1	-7531	ENSCAFG00000039835				chr17_62936501	Cluster 2	-9221	ENSCAFG00000013477	MOV10	ENSG00000116489
chr22_60292501	Cluster 4	-9132	ENSCAFG00000006199	MCF2L	ENSG00000068650		chr6_7572001	Cluster 1	-7532	ENSCAFG00000013639	SSC4D	ENSG00000146700		chr17_62936501	Cluster 2	-9221	ENSCAFG00000013477	CAPZA1	ENSG00000116489
chr15_32887001	Cluster 4	-9166	ENSCAFG00000036494				chr4_35646501	Cluster 1	-7534	ENSCAFG00000039194				chr31_760001	Cluster 2	-9236	ENSCAFG00000007781	POU1F1	ENSG00000064835
chr13_6066501	Cluster 4	-9171	ENSCAFG00000036595				chr27_35558001	Cluster 1	-7544	ENSCAFG00000028587				chr11_31339001	Cluster 2	-9243	ENSCAFG00000027467
chr7_12168001	Cluster 4	-9210	ENSCAFG00000026063				chr2_70578001	Cluster 1	-7571	ENSCAFG00000029392				chr1_101887001	Cluster 2	-9272	ENSCAFG00000002520	NLRP13	ENSG00000173572
chr15_61454501	Cluster 4	-9221	ENSCAFG00000038158	LOC106559795			chr10_5642501	Cluster 1	-7576	ENSCAFG00000038552	MON2			chr1_121824501	Cluster 2	-9322	ENSCAFG00000007630
chr3_90755501	Cluster 4	-9229	ENSCAFG00000016664				chr10_16979001	Cluster 1	-7577	ENSCAFG00000000685	MAPK12	ENSG00000188130		chr1_104303501	Cluster 2	-9333	ENSCAFG00000032045
chr10_44908001	Cluster 4	-9237	ENSCAFG00000002371				chr10_16979001	Cluster 1	-7577	ENSCAFG00000000685	HDAC10	ENSG00000188130		chr23_3969501	Cluster 2	-9340	ENSCAFG00000025466	CCR4	ENSG00000206557
chr15_19567501	Cluster 4	-9292	ENSCAFG00000026389				chr5_36367501	Cluster 1	-7607	ENSCAFG00000027159				chr23_3969501	Cluster 2	-9340	ENSCAFG00000025466	TRIM71	ENSG00000206557
chr18_53087001	Cluster 4	-9309	ENSCAFG00000014777	RCOR2	ENSG00000167771		chr13_19693501	Cluster 1	-7617	ENSCAFG00000000961				chr6_19689001	Cluster 2	-9340	ENSCAFG00000020758
chr34_17363501	Cluster 4	-9349	ENSCAFG00000012910	LOC102152005			chr1_101138501	Cluster 1	-7623	ENSCAFG00000002441				chr12_3841001	Cluster 2	-9342	ENSCAFG00000001227	SPDEF	ENSG00000124664
chr7_7263501	Cluster 4	-9349	ENSCAFG00000026785				chr4_11775001	Cluster 1	-7636	ENSCAFG00000040793				chr12_48330501	Cluster 2	-9346	ENSCAFG00000030839	PNRC1	ENSG00000146278
chr2_36127001	Cluster 4	-9430	ENSCAFG00000024617	PCDHB1	ENSG00000171815		chr15_8374001	Cluster 1	-7638	ENSCAFG00000003680	MYLK3	ENSG00000140795		chr24_20223001	Cluster 2	-9357	ENSCAFG00000028688	SRXN1	ENSG00000271303
chr14_8235501	Cluster 4	-9460	ENSCAFG00000034487				chr15_8374001	Cluster 1	-7638	ENSCAFG00000003680	ORC6	ENSG00000140795		chr26_38524501	Cluster 2	-9378	ENSCAFG00000015685
chr20_56703001	Cluster 4	-9469	ENSCAFG00000019393	TMPRSS9	ENSG00000178297		chr2_82266501	Cluster 1	-7657	ENSCAFG00000016331	TMEM51	ENSG00000171729		chr34_26228001	Cluster 2	-9397	ENSCAFG00000034695
chr15_35682501	Cluster 4	-9470	ENSCAFG00000006395				chr15_50842001	Cluster 1	-7694	ENSCAFG00000035855				chr21_48173501	Cluster 2	-9420	ENSCAFG00000039434
chr3_15981001	Cluster 4	-9515	ENSCAFG00000038237	LOC111095135			chr17_35155501	Cluster 1	-7710	ENSCAFG00000030102	TPC3			chr12_36372501	Cluster 2	-9463	ENSCAFG00000002665
chr9_1368501	Cluster 4	-9516	ENSCAFG00000036500				chr8_62975501	Cluster 1	-7716	ENSCAFG00000035836				chr3_32225501	Cluster 2	-9482	ENSCAFG00000009720	NIPA2	ENSG00000273749
chr5_11539501	Cluster 4	-9584	ENSCAFG00000011716	CRTAM	ENSG00000154127		chr37_30625501	Cluster 1	-7719	ENSCAFG00000016291	DLGAP2	ENSG00000198010		chr3_32225501	Cluster 2	-9482	ENSCAFG00000009720	CYFIP1	ENSG00000273749
chr5_11539501	Cluster 4	-9584	ENSCAFG00000011716	UBASH3B	ENSG00000154127		chr18_9939001	Cluster 1	-7722	ENSCAFG00000038770				chr12_67506501	Cluster 2	-9484	ENSCAFG00000003918	RPF2	ENSG00000197498
chr30_32415001	Cluster 4	-9590	ENSCAFG00000017482	FEM1B	ENSG00000137809		chr5_77243001	Cluster 1	-7732	ENSCAFG00000024132				chr14_2838501	Cluster 2	-9501	ENSCAFG00000001278
chr30_32415001	Cluster 4	-9590	ENSCAFG00000017482	ITGA11	ENSG00000137809		chr9_25302001	Cluster 1	-7732	ENSCAFG00000030858				chr1_95499001	Cluster 2	-9513	ENSCAFG00000002169	NFIL3	ENSG00000165030
chr2_76630001	Cluster 4	-9613	ENSCAFG00000037948	C1QB			chr8_16101001	Cluster 1	-7752	ENSCAFG00000031770				chr17_54688001	Cluster 2	-9523	ENSCAFG00000009873	MAN1A2	ENSG00000198162
chr3_57441501	Cluster 4	-9614	ENSCAFG00000013979				chr20_56637501	Cluster 1	-7792	ENSCAFG00000019386	GADD45B	ENSG00000099860		chr6_17829501	Cluster 2	-9526	ENSCAFG00000016953	ZG16	ENSG00000174992
chr10_68056501	Cluster 4	-9631	ENSCAFG00000034815				chr8_68872001	Cluster 1	-7812	ENSCAFG00000032774	LOC111097165			chr23_52049501	Cluster 2	-9541	ENSCAFG00000027219
chr25_42879001	Cluster 4	-9648	ENSCAFG00000010749	GPR55	ENSG00000135898		chr5_67864001	Cluster 1	-7814	ENSCAFG00000032529	COTL1	ENSG00000103187		chr20_7319001	Cluster 2	-9556	ENSCAFG00000035778
chr8_49448001	Cluster 4	-9656	ENSCAFG00000025885				chr1_874001	Cluster 1	-7815	ENSCAFG00000039493				chr1_10608001	Cluster 2	-9565	ENSCAFG00000000048
chr29_38445001	Cluster 4	-9662	ENSCAFG00000022980				chr2_5346001	Cluster 1	-7824	ENSCAFG00000038753				chr17_24050501	Cluster 2	-9569	ENSCAFG00000037198
chr2_60593001	Cluster 4	-9673	ENSCAFG00000034661				chr8_68064501	Cluster 1	-7852	ENSCAFG00000017838	CYP46A1	ENSG00000036530		chr19_40314501	Cluster 2	-9572	ENSCAFG00000035443
chr18_28470501	Cluster 4	-9699	ENSCAFG00000033590				chr11_1137501	Cluster 1	-7875	ENSCAFG00000000482	FLT4	ENSG00000037280		chr30_15771001	Cluster 2	-9594	ENSCAFG00000036900	ATP8B4
chr24_32990501	Cluster 4	-9709	ENSCAFG00000009723				chr25_45498501	Cluster 1	-7884	ENSCAFG00000020725				chr20_32172001	Cluster 2	-9604	ENSCAFG00000007317	KCTD6	ENSG00000168301
chr25_46039501	Cluster 4	-9720	ENSCAFG00000012014	SH3BP4	ENSG00000130147		chr1_119657501	Cluster 1	-7895	ENSCAFG00000037026				chr26_1168001	Cluster 2	-9628	ENSCAFG00000031159
chr6_30972501	Cluster 4	-9720	ENSCAFG00000018865	RSL1D1	ENSG00000171490		chr8_45405501	Cluster 1	-7898	ENSCAFG00000039072				chr27_37250501	Cluster 2	-9629	ENSCAFG00000013914
chr15_61454001	Cluster 4	-9721	ENSCAFG00000038158	LOC106559795			chr9_58746501	Cluster 1	-7899	ENSCAFG00000035867	LOC111097552			chr36_29665001	Cluster 2	-9632	ENSCAFG00000033437
chr30_27248001	Cluster 4	-9738	ENSCAFG00000016905	TLN2	ENSG00000171914		chr17_58370001	Cluster 1	-7913	ENSCAFG00000035889				chr9_34048501	Cluster 2	-9641	ENSCAFG00000017625	DHX40	ENSG00000108406
chr30_27248001	Cluster 4	-9738	ENSCAFG00000016905	MIR190A	ENSG00000171914		chr3_60637001	Cluster 1	-7913	ENSCAFG00000030442				chr9_34048501	Cluster 2	-9641	ENSCAFG00000017625	CLTC	ENSG00000108406
chr21_35621501	Cluster 4	-9759	ENSCAFG00000040231				chr18_46198001	Cluster 1	-7922	ENSCAFG00000029304				chr9_1011001	Cluster 2	-9642	ENSCAFG00000005697
chr10_65597501	Cluster 4	-9806	ENSCAFG00000033079				chr10_27321001	Cluster 1	-7923	ENSCAFG00000001509	SSTR3	ENSG00000278195		chr1_101886501	Cluster 2	-9652	ENSCAFG00000024197	NLRP5	ENSG00000179709
chr15_6034501	Cluster 4	-9807	ENSCAFG00000029196				chr23_32670501	Cluster 1	-7927	ENSCAFG00000007069	MSL2	ENSG00000174579		chr1_101886501	Cluster 2	-9652	ENSCAFG00000024197	NLRP8	ENSG00000179709
chr36_26485501	Cluster 4	-9834	ENSCAFG00000037364				chr28_10791501	Cluster 1	-7952	ENSCAFG00000009130	ZDHHC16	ENSG00000155229		chr17_674501	Cluster 2	-9653	ENSCAFG00000003214	TPO	ENSG00000172554
chr7_7263001	Cluster 4	-9849	ENSCAFG00000026785				chr28_10791501	Cluster 1	-7952	ENSCAFG00000009130	MMS19	ENSG00000155229		chr7_29527501	Cluster 2	-9662	ENSCAFG00000037688
chr18_14265501	Cluster 4	-9871	ENSCAFG00000022480				chr32_25500001	Cluster 1	-7952	ENSCAFG00000031237	CXXC4	ENSG00000168772		chr2_29757501	Cluster 2	-9667	ENSCAFG00000005194	PFKFB3	ENSG00000170525
chr30_17660501	Cluster 4	-9874	ENSCAFG00000015624	LOC478310	ENSG00000166477		chr3_52457501	Cluster 1	-7955	ENSCAFG00000034791				chr38_891001	Cluster 2	-9688	ENSCAFG00000028371
chr16_46913001	Cluster 4	-9912	ENSCAFG00000007890	CDKN2AIP	ENSG00000168564		chr4_66324501	Cluster 1	-7955	ENSCAFG00000028090				chr23_38558501	Cluster 2	-9710	ENSCAFG00000007944	PAQR9	ENSG00000188582
chr18_38594001	Cluster 4	-9912	ENSCAFG00000007839	UBE2L6	ENSG00000156587		chr1_101770001	Cluster 1	-7986	ENSCAFG00000024225	GALP	ENSG00000167685		chr34_36364001	Cluster 2	-9742	ENSCAFG00000015349	FNDC3B	ENSG00000075420
chr18_38594001	Cluster 4	-9912	ENSCAFG00000007839	SMTNL1	ENSG00000156587		chr1_101770001	Cluster 1	-7986	ENSCAFG00000024225	ZNF444	ENSG00000167685		chr10_15914501	Cluster 2	-9762	ENSCAFG00000029990
chr8_72503001	Cluster 4	-9966	ENSCAFG00000029644	GPR132	ENSG00000183484		chr23_49556001	Cluster 1	-8002	ENSCAFG00000008765	C23H3orf33			chr11_26891001	Cluster 2	-9769	ENSCAFG00000001354	MLANA	ENSG00000120215
chr13_39196501	Cluster 4	-9982	ENSCAFG00000001802	BEND4	ENSG00000188848		chr23_49556001	Cluster 1	-8002	ENSCAFG00000008765	SLC33A1			chr15_2463001	Cluster 2	-9775	ENSCAFG00000040890
chr6_10682501	Cluster 4	-9998	ENSCAFG00000039122				chr30_37126001	Cluster 1	-8003	ENSCAFG00000017826	TBC1D21	ENSG00000167139		chr18_42877001	Cluster 2	-9786	ENSCAFG00000009186	HARBI1	ENSG00000180423
chr15_30152001	Cluster 4	-10003	ENSCAFG00000036413				chr37_11237501	Cluster 1	-8008	ENSCAFG00000012431	SUMO1	ENSG00000116030		chr18_42877001	Cluster 2	-9786	ENSCAFG00000009186	AMBRA1	ENSG00000180423
chr31_31001	Cluster 4	-10013	ENSCAFG00000000045				chr2_33748501	Cluster 1	-8012	ENSCAFG00000005516				chr1_99922501	Cluster 2	-9789	ENSCAFG00000023343
chr6_15443001	Cluster 4	-10026	ENSCAFG00000016526	INTS1	ENSG00000164880		chr25_34118001	Cluster 1	-8024	ENSCAFG00000009187	LOXL2	ENSG00000134013		chr38_22189501	Cluster 2	-9815	ENSCAFG00000011857	SLAMF9	ENSG00000162723
chr25_51142001	Cluster 4	-10041	ENSCAFG00000012839				chr25_34118001	Cluster 1	-8024	ENSCAFG00000009187	R3HCC1	ENSG00000134013		chr23_37515501	Cluster 2	-9817	ENSCAFG00000035804	RNF7
chr11_68402501	Cluster 4	-10062	ENSCAFG00000003327	MIR455	ENSG00000196739		chr5_19280001	Cluster 1	-8025	ENSCAFG00000038354	LOC102155430			chr1_121825001	Cluster 2	-9822	ENSCAFG00000007630
chr11_68402501	Cluster 4	-10062	ENSCAFG00000003327	LOC100685620	ENSG00000196739		chr20_4176001	Cluster 1	-8046	ENSCAFG00000004426	LOC106560070			chr12_50084001	Cluster 2	-9832	ENSCAFG00000038883
chr2_57428001	Cluster 4	-10093	ENSCAFG00000023621				chr8_72746001	Cluster 1	-8055	ENSCAFG00000018428	MTA1	ENSG00000182979		chr26_38524001	Cluster 2	-9878	ENSCAFG00000015685
chr37_48001	Cluster 4	-10096	ENSCAFG00000034396				chr8_72746001	Cluster 1	-8055	ENSCAFG00000018428	CRIP2	ENSG00000182979		chr21_41367501	Cluster 2	-9882	ENSCAFG00000009431	E2F8	ENSG00000129173
chr6_18526001	Cluster 4	-10107	ENSCAFG00000017336				chr18_45211501	Cluster 1	-8106	ENSCAFG00000030372	CHID1	ENSG00000214063		chr34_26227501	Cluster 2	-9897	ENSCAFG00000034695
chr4_28440501	Cluster 4	-10118	ENSCAFG00000036643				chr2_34927501	Cluster 1	-8107	ENSCAFG00000005714	CXXC5	ENSG00000171604		chr11_47841001	Cluster 2	-9913	ENSCAFG00000022054
chr21_6102501	Cluster 4	-10127	ENSCAFG00000037891	AMOTL1			chr5_36367001	Cluster 1	-8107	ENSCAFG00000027159				chr12_6534501	Cluster 2	-9920	ENSCAFG00000030835
chr27_472501	Cluster 4	-10130	ENSCAFG00000034091				chr13_19694001	Cluster 1	-8117	ENSCAFG00000000961				chr1_115120001	Cluster 2	-9921	ENSCAFG00000030354	LOC102156679	ENSG00000267041
chr18_44692501	Cluster 4	-10136	ENSCAFG00000009441	CD82	ENSG00000085117		chr25_37304501	Cluster 1	-8123	ENSCAFG00000032308	LOC477391			chr3_35863001	Cluster 2	-9958	ENSCAFG00000010127	SNRPN
chr5_74759001	Cluster 4	-10151	ENSCAFG00000020059	CNTNAP4	ENSG00000152910		chr9_7013001	Cluster 1	-8135	ENSCAFG00000004498	COG1	ENSG00000180616		chr12_36373001	Cluster 2	-9963	ENSCAFG00000002665
chr29_38445501	Cluster 4	-10162	ENSCAFG00000022980				chr9_7013001	Cluster 1	-8135	ENSCAFG00000004498	SSTR2	ENSG00000180616		chr12_49082501	Cluster 2	-9996	ENSCAFG00000003115	GJA10	ENSG00000135355
chr9_37910501	Cluster 4	-10182	ENSCAFG00000018190				chr4_11774501	Cluster 1	-8136	ENSCAFG00000040793				chr12_65716001	Cluster 2	-9997	ENSCAFG00000035335
chr25_46039001	Cluster 4	-10220	ENSCAFG00000012014	SH3BP4	ENSG00000130147		chr18_48456501	Cluster 1	-8177	ENSCAFG00000010693	FGF19	ENSG00000162344		chr27_7018001	Cluster 2	-10012	ENSCAFG00000009199	ENDOU	ENSG00000111405
chr35_46001	Cluster 4	-10229	ENSCAFG00000038961				chr2_35016001	Cluster 1	-8194	ENSCAFG00000035450				chr27_7018001	Cluster 2	-10012	ENSCAFG00000009199	RPAP3	ENSG00000111405
chr25_48111001	Cluster 4	-10248	ENSCAFG00000012236	MLPH	ENSG00000115648		chr28_4378001	Cluster 1	-8223	ENSCAFG00000007158	SLC16A12	ENSG00000152779		chr6_17829001	Cluster 2	-10026	ENSCAFG00000016953	ZG16	ENSG00000174992
chr25_48111001	Cluster 4	-10248	ENSCAFG00000012236	PRLH	ENSG00000115648		chr23_31379001	Cluster 1	-8238	ENSCAFG00000031234	KY	ENSG00000174611		chr26_27154501	Cluster 2	-10053	ENSCAFG00000013622
chr6_4384501	Cluster 4	-10252	ENSCAFG00000037115				chr24_37778501	Cluster 1	-8253	ENSCAFG00000034627				chr1_53856501	Cluster 2	-10065	ENSCAFG00000023764
chr23_51908001	Cluster 4	-10253	ENSCAFG00000008922	MLF1	ENSG00000178053		chr36_27548001	Cluster 1	-8262	ENSCAFG00000037984				chr32_38228001	Cluster 2	-10066	ENSCAFG00000012457
chr23_51908001	Cluster 4	-10253	ENSCAFG00000008922	GFM1	ENSG00000178053		chr2_38933501	Cluster 1	-8275	ENSCAFG00000006326				chr11_28795501	Cluster 2	-10069	ENSCAFG00000026466
chr25_44097501	Cluster 4	-10253	ENSCAFG00000011195				chr20_56638001	Cluster 1	-8292	ENSCAFG00000019386	GADD45B	ENSG00000099860		chr19_40315001	Cluster 2	-10072	ENSCAFG00000035443
chr27_33661001	Cluster 4	-10262	ENSCAFG00000013245	GPR19	ENSG00000183150		chr19_52539501	Cluster 1	-8316	ENSCAFG00000028563				chr20_50507001	Cluster 2	-10086	ENSCAFG00000017671	DNM2	ENSG00000213339
chr19_10054501	Cluster 4	-10272	ENSCAFG00000021550				chr15_28341001	Cluster 1	-8327	ENSCAFG00000022886				chr20_50507001	Cluster 2	-10086	ENSCAFG00000017671	QTRT1	ENSG00000213339
chr23_35977001	Cluster 4	-10290	ENSCAFG00000033900				chr29_3567501	Cluster 1	-8328	ENSCAFG00000006732	PXDNL	ENSG00000147485		chr8_62991001	Cluster 2	-10117	ENSCAFG00000017609
chr16_37078001	Cluster 4	-10294	ENSCAFG00000033758				chr2_15937001	Cluster 1	-8342	ENSCAFG00000038532				chr12_62918001	Cluster 2	-10121	ENSCAFG00000040560
chr3_91723501	Cluster 4	-10329	ENSCAFG00000016764	SLC49A3	ENSG00000169026		chr30_38164501	Cluster 1	-8352	ENSCAFG00000017991				chr27_37250001	Cluster 2	-10129	ENSCAFG00000013914
chr3_91723501	Cluster 4	-10329	ENSCAFG00000016764	MYL5	ENSG00000169026		chr10_25786001	Cluster 1	-8379	ENSCAFG00000036776				chr9_24717001	Cluster 2	-10138	ENSCAFG00000036560	LOC111097367
chr11_67467001	Cluster 4	-10334	ENSCAFG00000028890	ZFP37	ENSG00000136866		chr4_3732001	Cluster 1	-8381	ENSCAFG00000040363				chr12_11931501	Cluster 2	-10151	ENSCAFG00000001858	DLK2	ENSG00000171462
chr18_38707001	Cluster 4	-10377	ENSCAFG00000030969	RTN4RL2	ENSG00000186907		chr24_42951501	Cluster 1	-8463	ENSCAFG00000012074	C24H20orf85	ENSG00000124237		chr7_29527001	Cluster 2	-10162	ENSCAFG00000037688
chr16_46913501	Cluster 4	-10412	ENSCAFG00000007890	CDKN2AIP	ENSG00000168564		chr28_32123001	Cluster 1	-8464	ENSCAFG00000012556	HTRA1	ENSG00000166033		chr17_1067501	Cluster 2	-10166	ENSCAFG00000003240	MYT1L	ENSG00000186487
chr3_45123501	Cluster 4	-10429	ENSCAFG00000039342				chr32_8677001	Cluster 1	-8484	ENSCAFG00000027978				chr17_5659501	Cluster 2	-10225	ENSCAFG00000037035
chr19_20274501	Cluster 4	-10433	ENSCAFG00000034834				chr1_101770501	Cluster 1	-8486	ENSCAFG00000024225	GALP	ENSG00000167685		chr18_39617501	Cluster 2	-10234	ENSCAFG00000032062
chr2_54462001	Cluster 4	-10439	ENSCAFG00000007802				chr1_101770501	Cluster 1	-8486	ENSCAFG00000024225	ZNF444	ENSG00000167685		chr1_83130001	Cluster 2	-10249	ENSCAFG00000001702	NMRK1	ENSG00000106733
chr31_38250501	Cluster 4	-10448	ENSCAFG00000031315	LRRC3	ENSG00000160233		chr37_11238001	Cluster 1	-8508	ENSCAFG00000012431	SUMO1	ENSG00000116030		chr38_22189001	Cluster 2	-10315	ENSCAFG00000011857	SLAMF9	ENSG00000162723
chr33_27983001	Cluster 4	-10448	ENSCAFG00000028001				chr37_1671501	Cluster 1	-8520	ENSCAFG00000009797	STAT1	ENSG00000115415		chr1_121825501	Cluster 2	-10322	ENSCAFG00000007630
chr15_1832001	Cluster 4	-10509	ENSCAFG00000037411				chr19_31979501	Cluster 1	-8553	ENSCAFG00000034413				chr34_10911001	Cluster 2	-10337	ENSCAFG00000031755
chr24_41482001	Cluster 4	-10536	ENSCAFG00000011887				chr1_95333001	Cluster 1	-8581	ENSCAFG00000002166				chr17_9216001	Cluster 2	-10383	ENSCAFG00000029053	TRIB2	ENSG00000071575
chr25_51142501	Cluster 4	-10541	ENSCAFG00000012839				chr18_45211001	Cluster 1	-8606	ENSCAFG00000030372	CHID1	ENSG00000214063		chr11_47841501	Cluster 2	-10413	ENSCAFG00000022054
chr12_922501	Cluster 4	-10561	ENSCAFG00000032222	DLA-12			chr3_79222501	Cluster 1	-8620	ENSCAFG00000017898				chr17_39961501	Cluster 2	-10435	ENSCAFG00000007871
chr18_35317501	Cluster 4	-10563	ENSCAFG00000026663				chr21_23402001	Cluster 1	-8627	ENSCAFG00000005437	SLCO2B1	ENSG00000137491		chr15_39369001	Cluster 2	-10456	ENSCAFG00000006752	SCYL2	ENSG00000136021
chr25_48844501	Cluster 4	-10563	ENSCAFG00000012461				chr27_1516501	Cluster 1	-8642	ENSCAFG00000006699	CALCOCO1	ENSG00000012822		chr15_39369001	Cluster 2	-10456	ENSCAFG00000006752	SLC17A8	ENSG00000136021
chr2_48188001	Cluster 4	-10571	ENSCAFG00000032923				chr11_40212001	Cluster 1	-8660	ENSCAFG00000001635	MLLT3	ENSG00000171843		chr38_879001	Cluster 2	-10467	ENSCAFG00000035802	PLEKHA6
chr2_66653001	Cluster 4	-10572	ENSCAFG00000010013	SIAH1	ENSG00000196470		chr30_33823501	Cluster 1	-8663	ENSCAFG00000039077				chr20_40813001	Cluster 2	-10473	ENSCAFG00000012919	CDC25A	ENSG00000164045
chr10_9074001	Cluster 4	-10586	ENSCAFG00000000384	HELB	ENSG00000155974		chr33_1475001	Cluster 1	-8667	ENSCAFG00000008934				chr32_17284001	Cluster 2	-10476	ENSCAFG00000010071	PDLIM5	ENSG00000163110
chr10_9074001	Cluster 4	-10586	ENSCAFG00000000384	GRIP1	ENSG00000155974		chr29_36087001	Cluster 1	-8692	ENSCAFG00000039836				chr21_41207001	Cluster 2	-10486	ENSCAFG00000009402
chr15_56203001	Cluster 4	-10595	ENSCAFG00000039718	C15H4orf45			chr3_12540001	Cluster 1	-8696	ENSCAFG00000007745	RIOK2	ENSG00000058729		chr23_48900501	Cluster 2	-10492	ENSCAFG00000035665
chr37_47501	Cluster 4	-10596	ENSCAFG00000034396				chr3_12540001	Cluster 1	-8696	ENSCAFG00000007745	LIX1	ENSG00000058729		chr11_36482501	Cluster 2	-10506	ENSCAFG00000040276	LOC111098057
chr10_55587001	Cluster 4	-10601	ENSCAFG00000029118				chr33_29593001	Cluster 1	-8704	ENSCAFG00000013021	RNF168	ENSG00000214097		chr17_54527501	Cluster 2	-10518	ENSCAFG00000009852
chr16_6477001	Cluster 4	-10634	ENSCAFG00000003540	TAS2R39	ENSG00000236398		chr33_29593001	Cluster 1	-8704	ENSCAFG00000013021	SMCO1	ENSG00000214097		chr6_29462501	Cluster 2	-10528	ENSCAFG00000036763
chr3_63501	Cluster 4	-10654	ENSCAFG00000032925				chr9_25655501	Cluster 1	-8709	ENSCAFG00000030617	NXPH3	ENSG00000182575		chr6_43719001	Cluster 2	-10530	ENSCAFG00000019951	VAV3	ENSG00000134215
chr18_35519501	Cluster 4	-10693	ENSCAFG00000037705				chr28_18538501	Cluster 1	-8721	ENSCAFG00000035567				chr3_61804501	Cluster 2	-10541	ENSCAFG00000014866	MXD4	ENSG00000159733
chr7_62850501	Cluster 4	-10705	ENSCAFG00000026832				chr4_36038001	Cluster 1	-8731	ENSCAFG00000016437	MXD3	ENSG00000213347		chr1_53857001	Cluster 2	-10565	ENSCAFG00000023764
chr18_2052001	Cluster 4	-10713	ENSCAFG00000039580				chr4_36038001	Cluster 1	-8731	ENSCAFG00000016437	PRELID1	ENSG00000213347		chr34_21335001	Cluster 2	-10620	ENSCAFG00000013927
chr33_29035001	Cluster 4	-10722	ENSCAFG00000012807	MUC20	ENSG00000176945		chr25_8815001	Cluster 1	-8732	ENSCAFG00000035216				chr7_29526501	Cluster 2	-10662	ENSCAFG00000037688
chr5_30683001	Cluster 4	-10722	ENSCAFG00000023445				chr38_23502001	Cluster 1	-8750	ENSCAFG00000030554				chr31_38640501	Cluster 2	-10664	ENSCAFG00000034536
chr22_61381001	Cluster 4	-10728	ENSCAFG00000006507				chr24_37779001	Cluster 1	-8753	ENSCAFG00000034627				chr17_60445501	Cluster 2	-10692	ENSCAFG00000034793
chr15_19767501	Cluster 4	-10751	ENSCAFG00000032996				chr18_45913501	Cluster 1	-8772	ENSCAFG00000029208				chr33_29595001	Cluster 2	-10704	ENSCAFG00000013021	RNF168	ENSG00000214097
chr15_4309001	Cluster 4	-10756	ENSCAFG00000024708				chr16_57653501	Cluster 1	-8774	ENSCAFG00000037001				chr33_29595001	Cluster 2	-10704	ENSCAFG00000013021	SMCO1	ENSG00000214097
chr4_42275501	Cluster 4	-10771	ENSCAFG00000037951				chr4_9450501	Cluster 1	-8779	ENSCAFG00000037112				chr1_47781001	Cluster 2	-10742	ENSCAFG00000000652	TULP4	ENSG00000130338
chr2_82243001	Cluster 4	-10783	ENSCAFG00000030496	FHAD1	ENSG00000142621		chr25_36148501	Cluster 1	-8785	ENSCAFG00000036395				chr1_47781001	Cluster 2	-10742	ENSCAFG00000000652	TMEM181	ENSG00000130338
chr30_27505501	Cluster 4	-10823	ENSCAFG00000036814	LOC111093344			chr20_56638501	Cluster 1	-8792	ENSCAFG00000019386	GADD45B	ENSG00000099860		chr38_23691001	Cluster 2	-10782	ENSCAFG00000011368
chr1_112387001	Cluster 4	-10850	ENSCAFG00000028921				chr31_38706501	Cluster 1	-8794	ENSCAFG00000011077	ADARB1	ENSG00000197381		chr2_74534501	Cluster 2	-10793	ENSCAFG00000012888	RSRP1	ENSG00000117616
chr23_45480001	Cluster 4	-10918	ENSCAFG00000029264				chr31_38706501	Cluster 1	-8794	ENSCAFG00000011077	POFUT2	ENSG00000197381		chr8_31485001	Cluster 2	-10848	ENSCAFG00000015193
chr16_108001	Cluster 4	-10928	ENSCAFG00000032875	PKD1L1			chr29_3568001	Cluster 1	-8828	ENSCAFG00000006732	PXDNL	ENSG00000147485		chr5_68038001	Cluster 2	-10900	ENSCAFG00000019952	TLDC1	ENSG00000064270
chr25_9292001	Cluster 4	-10943	ENSCAFG00000028194				chr1_55046501	Cluster 1	-8846	ENSCAFG00000023119				chr5_68038001	Cluster 2	-10900	ENSCAFG00000019952	ATP2C2	ENSG00000064270
chr11_27342501	Cluster 4	-10963	ENSCAFG00000001365				chr9_2412001	Cluster 1	-8860	ENSCAFG00000005542	C1QTNF1	ENSG00000173918		chr6_292001	Cluster 2	-10915	ENSCAFG00000037899
chr18_32168001	Cluster 4	-11023	ENSCAFG00000040475				chr12_35473501	Cluster 1	-8863	ENSCAFG00000020933				chr30_399501	Cluster 2	-10921	ENSCAFG00000032352	LOC100856122
chr2_75933501	Cluster 4	-11029	ENSCAFG00000013278				chr10_25786501	Cluster 1	-8879	ENSCAFG00000036776				chr17_39962001	Cluster 2	-10935	ENSCAFG00000007871
chr9_23993001	Cluster 4	-11039	ENSCAFG00000016678	KPNB1	ENSG00000108424		chr1_95226501	Cluster 1	-8882	ENSCAFG00000002163	ROR2	ENSG00000169071		chr34_3850501	Cluster 2	-10977	ENSCAFG00000033831
chr9_23993001	Cluster 4	-11039	ENSCAFG00000016678	TBKBP1	ENSG00000108424		chr22_61014501	Cluster 1	-8882	ENSCAFG00000006421	GAS6	ENSG00000183087		chr19_52924001	Cluster 2	-10987	ENSCAFG00000032415
chr18_35318001	Cluster 4	-11063	ENSCAFG00000026663				chr22_56996501	Cluster 1	-8907	ENSCAFG00000006032	ABHD13	ENSG00000139826		chr27_24682501	Cluster 2	-11005	ENSCAFG00000040758
chr16_18131501	Cluster 4	-11079	ENSCAFG00000005077	HTR5A	ENSG00000157219		chr13_59026501	Cluster 1	-8908	ENSCAFG00000002836	LOC100856129	ENSG00000135220		chr17_54528001	Cluster 2	-11018	ENSCAFG00000009852
chr1_96007001	Cluster 4	-11112	ENSCAFG00000037863				chr2_77517501	Cluster 1	-8917	ENSCAFG00000040272				chr25_26704501	Cluster 2	-11021	ENSCAFG00000030648
chr10_6666001	Cluster 4	-11134	ENSCAFG00000000345	SRGAP1	ENSG00000196935		chr1_54201001	Cluster 1	-8920	ENSCAFG00000000807	TBXT	ENSG00000164458		chr24_101001	Cluster 2	-11068	ENSCAFG00000024853
chr18_48453501	Cluster 4	-11177	ENSCAFG00000010693	FGF19	ENSG00000162344		chr6_15287501	Cluster 1	-8967	ENSCAFG00000016475				chr9_9047501	Cluster 2	-11095	ENSCAFG00000034724
chr2_74315001	Cluster 4	-11207	ENSCAFG00000012769	MAN1C1	ENSG00000117643		chr26_30825001	Cluster 1	-8974	ENSCAFG00000035960	UBE2L3			chr6_28004501	Cluster 2	-11097	ENSCAFG00000029337	FOPNL	ENSG00000133393
chr6_28047001	Cluster 4	-11221	ENSCAFG00000018560	MYH11	ENSG00000133392		chr4_40443001	Cluster 1	-8989	ENSCAFG00000016902	SMIM23	ENSG00000185662		chr17_4654501	Cluster 2	-11143	ENSCAFG00000028457
chr21_1805501	Cluster 4	-11225	ENSCAFG00000040933				chr2_76165001	Cluster 1	-9013	ENSCAFG00000039368				chr19_30656001	Cluster 2	-11183	ENSCAFG00000004895	DBI	ENSG00000155368
chr22_61381501	Cluster 4	-11228	ENSCAFG00000006507				chr18_31528501	Cluster 1	-9029	ENSCAFG00000033762				chr21_42534001	Cluster 2	-11228	ENSCAFG00000036782	SLC6A5
chr18_47018501	Cluster 4	-11240	ENSCAFG00000010271	NAP1L4	ENSG00000110619		chr8_68207501	Cluster 1	-9043	ENSCAFG00000017867	EML1	ENSG00000066629		chr36_11572501	Cluster 2	-11296	ENSCAFG00000011648	SCN7A	ENSG00000136546
chr18_47018501	Cluster 4	-11240	ENSCAFG00000010271	CARS	ENSG00000110619		chr2_85185501	Cluster 1	-9055	ENSCAFG00000016771				chr17_60541001	Cluster 2	-11314	ENSCAFG00000012729	CGN	ENSG00000143375
chr1_108581501	Cluster 4	-11242	ENSCAFG00000004161	MEIS3	ENSG00000105419		chr36_12752501	Cluster 1	-9070	ENSCAFG00000011709	B3GALT1	ENSG00000172318		chr17_60541001	Cluster 2	-11314	ENSCAFG00000012729	SNX27	ENSG00000143375
chr23_51907001	Cluster 4	-11253	ENSCAFG00000008922	MLF1	ENSG00000178053		chr10_45539501	Cluster 1	-9085	ENSCAFG00000036624				chr38_12129501	Cluster 2	-11331	ENSCAFG00000025753
chr23_51907001	Cluster 4	-11253	ENSCAFG00000008922	GFM1	ENSG00000178053		chr13_37414001	Cluster 1	-9090	ENSCAFG00000034155				chr8_72159001	Cluster 2	-11374	ENSCAFG00000018327	C8H14orf180	ENSG00000184601
chr2_59056501	Cluster 4	-11286	ENSCAFG00000032287	CX3CL1	ENSG00000102962		chr21_28856001	Cluster 1	-9104	ENSCAFG00000006296	LOC485294	ENSG00000181074		chr6_291501	Cluster 2	-11415	ENSCAFG00000037899
chr2_59056501	Cluster 4	-11286	ENSCAFG00000032287	CCL22	ENSG00000102962		chr3_79223001	Cluster 1	-9120	ENSCAFG00000017898				chr17_39962501	Cluster 2	-11435	ENSCAFG00000007871
chr15_30340001	Cluster 4	-11301	ENSCAFG00000032174				chr6_33540001	Cluster 1	-9123	ENSCAFG00000028479	TMEM114	ENSG00000232258		chr5_66755501	Cluster 2	-11435	ENSCAFG00000037012
chr33_14429001	Cluster 4	-11318	ENSCAFG00000037305				chr8_72145501	Cluster 1	-9148	ENSCAFG00000029088				chr1_34935001	Cluster 2	-11437	ENSCAFG00000000304
chr5_14110501	Cluster 4	-11337	ENSCAFG00000040701				chr29_36087501	Cluster 1	-9192	ENSCAFG00000039836				chr17_52487001	Cluster 2	-11473	ENSCAFG00000028884	SIKE1	ENSG00000052723
chr15_39524501	Cluster 4	-11339	ENSCAFG00000033737	NR1H4			chr3_12539501	Cluster 1	-9196	ENSCAFG00000007745	RIOK2	ENSG00000058729		chr19_52924501	Cluster 2	-11487	ENSCAFG00000032415
chr23_38007501	Cluster 4	-11364	ENSCAFG00000007753	TFDP2	ENSG00000175066		chr3_12539501	Cluster 1	-9196	ENSCAFG00000007745	LIX1	ENSG00000058729		chr14_55841501	Cluster 2	-11494	ENSCAFG00000003410	ST7	ENSG00000004866
chr23_38007501	Cluster 4	-11364	ENSCAFG00000007753	GK5	ENSG00000175066		chr5_67391501	Cluster 1	-9197	ENSCAFG00000032772				chr1_87695001	Cluster 2	-11509	ENSCAFG00000001895	PTAR1	ENSG00000188647
chr7_39034001	Cluster 4	-11364	ENSCAFG00000016162	SRP9	ENSG00000143742		chr33_22783501	Cluster 1	-9206	ENSCAFG00000034015	LOC102155007			chr24_21083001	Cluster 2	-11520	ENSCAFG00000007045
chr27_4790001	Cluster 4	-11372	ENSCAFG00000008382	BCDIN3D	ENSG00000135472		chr33_22783501	Cluster 1	-9206	ENSCAFG00000034015	C33H3orf30			chr16_5622001	Cluster 2	-11546	ENSCAFG00000003500
chr10_921001	Cluster 4	-11392	ENSCAFG00000029077	ATP5F1B	ENSG00000110958		chr4_58088501	Cluster 1	-9227	ENSCAFG00000028269				chr6_54223501	Cluster 2	-11546	ENSCAFG00000020102	ALG14	ENSG00000172339
chr16_53487501	Cluster 4	-11416	ENSCAFG00000008450	SPATA4	ENSG00000150627		chr12_11073501	Cluster 1	-9239	ENSCAFG00000029921				chr6_54223501	Cluster 2	-11546	ENSCAFG00000020102	CNN3	ENSG00000172339
chr16_53487501	Cluster 4	-11416	ENSCAFG00000008450	WDR17	ENSG00000150627		chr1_56515501	Cluster 1	-9254	ENSCAFG00000039945				chr6_16394501	Cluster 2	-11572	ENSCAFG00000037448
chr5_70240501	Cluster 4	-11428	ENSCAFG00000019989	SDR42E1	ENSG00000197943		chr20_5191501	Cluster 1	-9261	ENSCAFG00000004581	MRPS25	ENSG00000131381		chr8_28155501	Cluster 2	-11577	ENSCAFG00000031640
chr5_70240501	Cluster 4	-11428	ENSCAFG00000019989	PLCG2	ENSG00000197943		chr20_5191501	Cluster 1	-9261	ENSCAFG00000004581	RBSN	ENSG00000131381		chr6_73821001	Cluster 2	-11636	ENSCAFG00000032836
chr10_20120501	Cluster 4	-11436	ENSCAFG00000039180				chr4_59958001	Cluster 1	-9266	ENSCAFG00000034767				chr13_8323501	Cluster 2	-11637	ENSCAFG00000000693	ANGPT1	ENSG00000154188
chr30_30928501	Cluster 4	-11440	ENSCAFG00000017332	SMAD6	ENSG00000137834		chr15_42722001	Cluster 1	-9281	ENSCAFG00000007525	SMARCA5	ENSG00000153147		chr6_61027501	Cluster 2	-11645	ENSCAFG00000033600
chr25_76501	Cluster 4	-11441	ENSCAFG00000034211				chr27_1779501	Cluster 1	-9291	ENSCAFG00000006927				chr26_22179501	Cluster 2	-11651	ENSCAFG00000011954	XBP1
chr10_60978501	Cluster 4	-11456	ENSCAFG00000002981	REL	ENSG00000162924		chr2_79924001	Cluster 1	-9302	ENSCAFG00000015539				chr36_16765001	Cluster 2	-11718	ENSCAFG00000013006	ITGA6	ENSG00000091409
chr31_32501	Cluster 4	-11513	ENSCAFG00000000045				chr2_74084001	Cluster 1	-9312	ENSCAFG00000012747				chr36_16765001	Cluster 2	-11718	ENSCAFG00000013006	PDK1	ENSG00000091409
chr31_33444501	Cluster 4	-11513	ENSCAFG00000035464				chr11_54605501	Cluster 1	-9320	ENSCAFG00000002403	LOC102151424	ENSG00000197816		chr13_58603001	Cluster 2	-11726	ENSCAFG00000002805
chr38_9043501	Cluster 4	-11518	ENSCAFG00000010653				chr11_54605501	Cluster 1	-9320	ENSCAFG00000002403	TDRD7	ENSG00000197816		chr19_31332501	Cluster 2	-11730	ENSCAFG00000004917
chr18_32168501	Cluster 4	-11523	ENSCAFG00000040475				chr4_28668001	Cluster 1	-9335	ENSCAFG00000039624				chr6_77408001	Cluster 2	-11751	ENSCAFG00000029474	GADD45A	ENSG00000116717
chr24_41481001	Cluster 4	-11536	ENSCAFG00000011887				chr10_25787001	Cluster 1	-9379	ENSCAFG00000036776				chr22_34818001	Cluster 2	-11797	ENSCAFG00000037478
chr15_900001	Cluster 4	-11556	ENSCAFG00000002557	RIMKLA	ENSG00000177181		chr22_61015001	Cluster 1	-9382	ENSCAFG00000006421	GAS6	ENSG00000183087		chr37_24800501	Cluster 2	-11821	ENSCAFG00000024732	RUFY4	ENSG00000188282
chr25_13455501	Cluster 4	-11558	ENSCAFG00000006939				chr2_6605001	Cluster 1	-9391	ENSCAFG00000028927				chr37_24800501	Cluster 2	-11821	ENSCAFG00000024732	CXCR2	ENSG00000188282
chr15_61150501	Cluster 4	-11564	ENSCAFG00000028335				chr2_77518001	Cluster 1	-9417	ENSCAFG00000040272				chr12_68451001	Cluster 2	-11848	ENSCAFG00000026901
chr9_13238501	Cluster 4	-11567	ENSCAFG00000011422	HELZ	ENSG00000198265		chr26_30824501	Cluster 1	-9474	ENSCAFG00000035960	UBE2L3			chr1_35570501	Cluster 2	-11892	ENSCAFG00000032495	SF3B5	ENSG00000169976
chr14_39052001	Cluster 4	-11626	ENSCAFG00000040172				chr6_16260501	Cluster 1	-9476	ENSCAFG00000011193	PDGFA	ENSG00000197461		chr6_790501	Cluster 2	-11903	ENSCAFG00000010332	ASL
chr2_76624001	Cluster 4	-11658	ENSCAFG00000014323	EPHB2	ENSG00000133216		chr32_1683501	Cluster 1	-9501	ENSCAFG00000027242				chr26_18263501	Cluster 2	-11909	ENSCAFG00000032030
chr1_118447001	Cluster 4	-11771	ENSCAFG00000007358	KCTD15	ENSG00000153885		chr37_24762001	Cluster 1	-9503	ENSCAFG00000036399				chr17_49525501	Cluster 2	-11914	ENSCAFG00000008827	NAT8	ENSG00000116127
chr15_16582501	Cluster 4	-11776	ENSCAFG00000004903	KDM4A			chr5_29542501	Cluster 1	-9557	ENSCAFG00000015127	YAP1	ENSG00000137691		chr17_49525501	Cluster 2	-11914	ENSCAFG00000008827	ALMS1	ENSG00000116127
chr15_3184501	Cluster 4	-11785	ENSCAFG00000003031	PPIE	ENSG00000084072		chr8_1946501	Cluster 1	-9565	ENSCAFG00000040537				chr14_2638501	Cluster 2	-11944	ENSCAFG00000001267	LOC482239	ENSG00000187701
chr2_81653001	Cluster 4	-11787	ENSCAFG00000016118	SRARP	ENSG00000183888		chr17_30693501	Cluster 1	-9610	ENSCAFG00000029666	HNRNPLL	ENSG00000143889		chr17_36153001	Cluster 2	-11957	ENSCAFG00000037101
chr2_56453001	Cluster 4	-11789	ENSCAFG00000008274	ARHGEF28	ENSG00000214944		chr27_473001	Cluster 1	-9630	ENSCAFG00000034091				chr6_21366001	Cluster 2	-11970	ENSCAFG00000017531	SLC5A11	ENSG00000090905
chr2_71029501	Cluster 4	-11815	ENSCAFG00000033380				chr1_118897001	Cluster 1	-9634	ENSCAFG00000037540				chr6_21366001	Cluster 2	-11970	ENSCAFG00000017531	TNRC6A	ENSG00000090905
chr8_1922001	Cluster 4	-11841	ENSCAFG00000035171				chr25_28274501	Cluster 1	-9635	ENSCAFG00000008198	KIF13B	ENSG00000197892		chr17_52487501	Cluster 2	-11973	ENSCAFG00000028884	SIKE1	ENSG00000052723
chr8_47479501	Cluster 4	-11843	ENSCAFG00000037789				chr4_50734501	Cluster 1	-9647	ENSCAFG00000017281	ADRA1B	ENSG00000170214		chr12_72183501	Cluster 2	-12020	ENSCAFG00000004071	C12H6orf120	ENSG00000130024
chr15_12735501	Cluster 4	-11882	ENSCAFG00000036789				chr17_1067001	Cluster 1	-9666	ENSCAFG00000003240	MYT1L	ENSG00000186487		chr12_72183501	Cluster 2	-12020	ENSCAFG00000004071	ERMARD	ENSG00000130024
chr10_40572001	Cluster 4	-11895	ENSCAFG00000002130	MFSD9	ENSG00000115616		chr26_16956501	Cluster 1	-9691	ENSCAFG00000039184				chr12_72183501	Cluster 2	-12020	ENSCAFG00000004071	PHF10	ENSG00000130024
chr10_40572001	Cluster 4	-11895	ENSCAFG00000002130	SLC9A2	ENSG00000115616		chr19_48927501	Cluster 1	-9726	ENSCAFG00000035934				chr12_63712001	Cluster 2	-12044	ENSCAFG00000034465	CRYBG1
chr3_59185001	Cluster 4	-11906	ENSCAFG00000035614	SORCS2			chr4_58089001	Cluster 1	-9727	ENSCAFG00000028269				chr6_54223001	Cluster 2	-12046	ENSCAFG00000020102	ALG14	ENSG00000172339
chr2_60678501	Cluster 4	-11916	ENSCAFG00000036802				chr26_21129501	Cluster 1	-9732	ENSCAFG00000026840				chr6_54223001	Cluster 2	-12046	ENSCAFG00000020102	CNN3	ENSG00000172339
chr30_30928001	Cluster 4	-11940	ENSCAFG00000017332	SMAD6	ENSG00000137834		chr23_41459501	Cluster 1	-9750	ENSCAFG00000008159	PLOD2	ENSG00000114698		chr17_50704501	Cluster 2	-12067	ENSCAFG00000037998
chr12_58463501	Cluster 4	-11960	ENSCAFG00000037316				chr23_41459501	Cluster 1	-9750	ENSCAFG00000008159	PLSCR4	ENSG00000114698		chr23_44169001	Cluster 2	-12074	ENSCAFG00000008343
chr16_43153001	Cluster 4	-12001	ENSCAFG00000026761				chr37_25612001	Cluster 1	-9797	ENSCAFG00000015006	MIR375	ENSG00000181378		chr34_14117001	Cluster 2	-12082	ENSCAFG00000011582	FXR1	ENSG00000114416
chr31_33001	Cluster 4	-12013	ENSCAFG00000000045				chr37_25612001	Cluster 1	-9797	ENSCAFG00000015006	CFAP65	ENSG00000181378		chr34_14117001	Cluster 2	-12082	ENSCAFG00000011582	DNAJC19	ENSG00000114416
chr18_32169001	Cluster 4	-12023	ENSCAFG00000040475				chr17_17824001	Cluster 1	-9799	ENSCAFG00000036545				chr12_40291501	Cluster 2	-12113	ENSCAFG00000022453
chr18_48371001	Cluster 4	-12023	ENSCAFG00000010688				chr28_34866501	Cluster 1	-9819	ENSCAFG00000032753	TEX36	ENSG00000175018		chr13_8324001	Cluster 2	-12137	ENSCAFG00000000693	ANGPT1	ENSG00000154188
chr24_41480501	Cluster 4	-12036	ENSCAFG00000011887				chr11_54605001	Cluster 1	-9820	ENSCAFG00000002403	LOC102151424	ENSG00000197816		chr29_18790501	Cluster 2	-12146	ENSCAFG00000007673	SULF1	ENSG00000137573
chr10_68419501	Cluster 4	-12041	ENSCAFG00000003314	ANXA4	ENSG00000196975		chr11_54605001	Cluster 1	-9820	ENSCAFG00000002403	TDRD7	ENSG00000197816		chr12_70464501	Cluster 2	-12216	ENSCAFG00000034364
chr10_68419501	Cluster 4	-12041	ENSCAFG00000003314	GMCL1	ENSG00000196975		chr26_28131001	Cluster 1	-9825	ENSCAFG00000013828	ADORA2A	ENSG00000128271		chr21_38461001	Cluster 2	-12231	ENSCAFG00000040850
chr22_59346501	Cluster 4	-12041	ENSCAFG00000035063				chr20_40727001	Cluster 1	-9826	ENSCAFG00000039002				chr34_36361501	Cluster 2	-12242	ENSCAFG00000015349	FNDC3B	ENSG00000075420
chr15_56841501	Cluster 4	-12063	ENSCAFG00000033808				chr20_52922001	Cluster 1	-9833	ENSCAFG00000029570	NDUFA7	ENSG00000186994		chr12_3559001	Cluster 2	-12328	ENSCAFG00000021011
chr31_36208001	Cluster 4	-12079	ENSCAFG00000010213	RIPK4	ENSG00000183421		chr20_52922001	Cluster 1	-9833	ENSCAFG00000029570	KANK3	ENSG00000186994		chr23_3972501	Cluster 2	-12340	ENSCAFG00000025466	CCR4	ENSG00000206557
chr24_803501	Cluster 4	-12110	ENSCAFG00000005159				chr5_57130501	Cluster 1	-9842	ENSCAFG00000028473				chr23_3972501	Cluster 2	-12340	ENSCAFG00000025466	TRIM71	ENSG00000206557
chr26_994001	Cluster 4	-12112	ENSCAFG00000006446	PUS1	ENSG00000177169		chr5_32463501	Cluster 1	-9845	ENSCAFG00000016618	TNFSF13	ENSG00000248871		chr34_11250501	Cluster 2	-12353	ENSCAFG00000010726	CLPTM1L	ENSG00000049656
chr26_994001	Cluster 4	-12112	ENSCAFG00000006446	ULK1	ENSG00000177169		chr5_32463501	Cluster 1	-9845	ENSCAFG00000016618	SENP3	ENSG00000248871		chr1_45083501	Cluster 2	-12380	ENSCAFG00000000581	CLDN20	ENSG00000029639
chr22_60462001	Cluster 4	-12149	ENSCAFG00000006240	MCF2L	ENSG00000126217		chr25_20654501	Cluster 1	-9945	ENSCAFG00000007679	HPF1	ENSG00000056050		chr1_45083501	Cluster 2	-12380	ENSCAFG00000000581	TFB1M	ENSG00000029639
chr22_60462001	Cluster 4	-12149	ENSCAFG00000006240	F7	ENSG00000126217		chr11_67372501	Cluster 1	-9962	ENSCAFG00000035572				chr34_4525001	Cluster 2	-12381	ENSCAFG00000024557	TAS2R1	ENSG00000169777
chr3_65001	Cluster 4	-12154	ENSCAFG00000032925				chr30_34324001	Cluster 1	-9971	ENSCAFG00000037055				chr26_18263001	Cluster 2	-12409	ENSCAFG00000032030
chr3_88653001	Cluster 4	-12156	ENSCAFG00000016537	KCNIP4	ENSG00000185774		chr11_64609501	Cluster 1	-9972	ENSCAFG00000036652				chr20_8589001	Cluster 2	-12464	ENSCAFG00000005459	CPNE9	ENSG00000163719
chr3_88653001	Cluster 4	-12156	ENSCAFG00000016537	PACRGL	ENSG00000185774		chr8_61462501	Cluster 1	-9987	ENSCAFG00000034951				chr20_8589001	Cluster 2	-12464	ENSCAFG00000005459	MTMR14	ENSG00000163719
chr8_67726001	Cluster 4	-12165	ENSCAFG00000017809	BCL11B	ENSG00000127152		chr18_46840001	Cluster 1	-9989	ENSCAFG00000028872				chr14_55840501	Cluster 2	-12494	ENSCAFG00000003410	ST7	ENSG00000004866
chr19_22356501	Cluster 4	-12191	ENSCAFG00000004232				chr2_69336001	Cluster 1	-10011	ENSCAFG00000010872	ADGRB2	ENSG00000121753		chr12_40997001	Cluster 2	-12516	ENSCAFG00000002848	BCKDHB	ENSG00000083123
chr33_22407501	Cluster 4	-12201	ENSCAFG00000034439				chr2_69336001	Cluster 1	-10011	ENSCAFG00000010872	COL16A1	ENSG00000121753		chr12_72184001	Cluster 2	-12520	ENSCAFG00000004071	C12H6orf120	ENSG00000130024
chr10_49079501	Cluster 4	-12235	ENSCAFG00000033145				chr27_153001	Cluster 1	-10052	ENSCAFG00000006308				chr12_72184001	Cluster 2	-12520	ENSCAFG00000004071	ERMARD	ENSG00000130024
chr15_3185001	Cluster 4	-12285	ENSCAFG00000003031	PPIE	ENSG00000084072		chr26_30384501	Cluster 1	-10087	ENSCAFG00000014946	LOC608483			chr12_72184001	Cluster 2	-12520	ENSCAFG00000004071	PHF10	ENSG00000130024
chr2_56452501	Cluster 4	-12289	ENSCAFG00000008274	ARHGEF28	ENSG00000214944		chr2_76680001	Cluster 1	-10108	ENSCAFG00000031290	C1QC	ENSG00000173372		chr34_15675001	Cluster 2	-12562	ENSCAFG00000039500
chr2_71029001	Cluster 4	-12315	ENSCAFG00000033380				chr2_76680001	Cluster 1	-10108	ENSCAFG00000031290	C1QA	ENSG00000173372		chr34_14116501	Cluster 2	-12582	ENSCAFG00000011582	FXR1	ENSG00000114416
chr6_29239001	Cluster 4	-12364	ENSCAFG00000018827	ERCC4	ENSG00000175595		chr8_73665501	Cluster 1	-10122	ENSCAFG00000030284				chr34_14116501	Cluster 2	-12582	ENSCAFG00000011582	DNAJC19	ENSG00000114416
chr17_24103001	Cluster 4	-12387	ENSCAFG00000033510				chr8_31823501	Cluster 1	-10192	ENSCAFG00000015198	PELI2	ENSG00000139946		chr13_31695001	Cluster 2	-12617	ENSCAFG00000033822
chr1_75871001	Cluster 4	-12398	ENSCAFG00000022609				chr20_52424001	Cluster 1	-10196	ENSCAFG00000018307	RETN	ENSG00000104918		chr12_48619501	Cluster 2	-12646	ENSCAFG00000003103	UBE2J1	ENSG00000025039
chr31_32372001	Cluster 4	-12399	ENSCAFG00000021739				chr19_48928001	Cluster 1	-10226	ENSCAFG00000035934				chr12_48619501	Cluster 2	-12646	ENSCAFG00000003103	RRAGD	ENSG00000025039
chr16_16605001	Cluster 4	-12405	ENSCAFG00000004983				chr4_58089501	Cluster 1	-10227	ENSCAFG00000028269				chr34_15032001	Cluster 2	-12664	ENSCAFG00000035859
chr3_59184501	Cluster 4	-12406	ENSCAFG00000035614	SORCS2			chr26_21130001	Cluster 1	-10232	ENSCAFG00000026840				chr5_40749001	Cluster 2	-12666	ENSCAFG00000033332	RNF112
chr3_51880001	Cluster 4	-12413	ENSCAFG00000038854				chr12_11074501	Cluster 1	-10239	ENSCAFG00000029921				chr17_60447501	Cluster 2	-12692	ENSCAFG00000034793
chr6_290501	Cluster 4	-12415	ENSCAFG00000037899				chr26_821001	Cluster 1	-10250	ENSCAFG00000006320	DDX51	ENSG00000185163		chr8_72472501	Cluster 2	-12701	ENSCAFG00000018398	CDCA4	ENSG00000170779
chr18_43645001	Cluster 4	-12425	ENSCAFG00000038726				chr26_821001	Cluster 1	-10250	ENSCAFG00000006320	NOC4L	ENSG00000185163		chr21_49015501	Cluster 2	-12718	ENSCAFG00000040187
chr1_104554001	Cluster 4	-12426	ENSCAFG00000030310				chr29_41477501	Cluster 1	-10267	ENSCAFG00000022625				chr13_36008501	Cluster 2	-12749	ENSCAFG00000038734
chr8_41439501	Cluster 4	-12446	ENSCAFG00000027473	TMEM229B			chr4_34060501	Cluster 1	-10269	ENSCAFG00000036359	LOC106558713			chr15_42718501	Cluster 2	-12781	ENSCAFG00000007525	SMARCA5	ENSG00000153147
chr20_4894001	Cluster 4	-12533	ENSCAFG00000004521	FGD5	ENSG00000154783		chr4_34060501	Cluster 1	-10269	ENSCAFG00000036359	MIR346			chr3_14184001	Cluster 2	-12787	ENSCAFG00000007943	FAM81B	ENSG00000153347
chr20_4894001	Cluster 4	-12533	ENSCAFG00000004521	NR2C2	ENSG00000154783		chr1_110680001	Cluster 1	-10278	ENSCAFG00000027965				chr1_103728501	Cluster 2	-12798	ENSCAFG00000002745	ZNF331	ENSG00000130844
chr15_56842001	Cluster 4	-12563	ENSCAFG00000033808				chr2_30360001	Cluster 1	-10279	ENSCAFG00000027751				chr25_50319001	Cluster 2	-12810	ENSCAFG00000031916	OTOS	ENSG00000178602
chr2_76627001	Cluster 4	-12613	ENSCAFG00000037948	C1QB			chr2_82242501	Cluster 1	-10283	ENSCAFG00000030496	FHAD1	ENSG00000142621		chr20_42143001	Cluster 2	-12816	ENSCAFG00000013716	LRRC2	ENSG00000163827
chr5_30588501	Cluster 4	-12616	ENSCAFG00000015301	TEKT1	ENSG00000167858		chr15_4365501	Cluster 1	-10287	ENSCAFG00000036442	LOC102151650			chr20_42143001	Cluster 2	-12816	ENSCAFG00000013716	RTP3	ENSG00000163827
chr5_30588501	Cluster 4	-12616	ENSCAFG00000015301	FBXO39	ENSG00000167858		chr2_80859501	Cluster 1	-10305	ENSCAFG00000015752	RCC2	ENSG00000179051		chr33_30731501	Cluster 2	-12824	ENSCAFG00000013432
chr25_42882001	Cluster 4	-12648	ENSCAFG00000010749	GPR55	ENSG00000135898		chr6_39494501	Cluster 1	-10306	ENSCAFG00000031939	LOC100049001			chr3_11275501	Cluster 2	-12831	ENSCAFG00000007672	CHD1	ENSG00000153922
chr3_65501	Cluster 4	-12654	ENSCAFG00000032925				chr26_28130501	Cluster 1	-10325	ENSCAFG00000013828	ADORA2A	ENSG00000128271		chr3_71442501	Cluster 2	-12834	ENSCAFG00000039393
chr33_24879001	Cluster 4	-12671	ENSCAFG00000011512	FBXO40	ENSG00000163833		chr17_63798501	Cluster 1	-10367	ENSCAFG00000013686	RAP1A	ENSG00000116473		chr21_41055001	Cluster 2	-12882	ENSCAFG00000009340	UEVLD	ENSG00000179119
chr16_2099501	Cluster 4	-12676	ENSCAFG00000003440	EZH2	ENSG00000055130		chr20_53804501	Cluster 1	-10367	ENSCAFG00000018696	ALKBH7	ENSG00000125656		chr21_41055001	Cluster 2	-12882	ENSCAFG00000009340	SPTY2D1	ENSG00000179119
chr16_2099501	Cluster 4	-12676	ENSCAFG00000003440	CUL1	ENSG00000055130		chr20_53804501	Cluster 1	-10367	ENSCAFG00000018696	CLPP	ENSG00000125656		chr17_54276501	Cluster 2	-12902	ENSCAFG00000033057
chr18_44356501	Cluster 4	-12679	ENSCAFG00000034380				chr10_25788001	Cluster 1	-10379	ENSCAFG00000036776				chr11_23735001	Cluster 2	-12906	ENSCAFG00000031144	LOC102152433
chr15_33689001	Cluster 4	-12714	ENSCAFG00000030257				chr25_50419001	Cluster 1	-10389	ENSCAFG00000026735				chr17_39964001	Cluster 2	-12935	ENSCAFG00000007871
chr25_46036501	Cluster 4	-12720	ENSCAFG00000012014	SH3BP4	ENSG00000130147		chr18_40678501	Cluster 1	-10393	ENSCAFG00000015171	LOC100682721	ENSG00000174982		chr20_8589501	Cluster 2	-12964	ENSCAFG00000005459	CPNE9	ENSG00000163719
chr7_2704001	Cluster 4	-12720	ENSCAFG00000011151				chr5_32127501	Cluster 1	-10419	ENSCAFG00000023018				chr20_8589501	Cluster 2	-12964	ENSCAFG00000005459	MTMR14	ENSG00000163719
chr37_14239001	Cluster 4	-12721	ENSCAFG00000033365				chr10_26749001	Cluster 1	-10430	ENSCAFG00000001442	POLR2F	ENSG00000100139		chr34_3852501	Cluster 2	-12977	ENSCAFG00000033831
chr29_27635001	Cluster 4	-12725	ENSCAFG00000032349				chr10_26749001	Cluster 1	-10430	ENSCAFG00000001442	MICALL1	ENSG00000100139		chr17_30040501	Cluster 2	-12982	ENSCAFG00000035229
chr16_22639001	Cluster 4	-12733	ENSCAFG00000020750				chr8_67431001	Cluster 1	-10448	ENSCAFG00000040706				chr11_67608001	Cluster 2	-12986	ENSCAFG00000003215	CDC26	ENSG00000136868
chr14_39136001	Cluster 4	-12745	ENSCAFG00000040479				chr12_48285501	Cluster 1	-10462	ENSCAFG00000003089	RNGTT	ENSG00000111880		chr5_84063501	Cluster 2	-12989	ENSCAFG00000020425	CDH11	ENSG00000140937
chr2_5297501	Cluster 4	-12752	ENSCAFG00000040785				chr21_30172001	Cluster 1	-10462	ENSCAFG00000031240	LOC485345			chr9_3646501	Cluster 2	-13030	ENSCAFG00000033081
chr5_47758501	Cluster 4	-12753	ENSCAFG00000018806	KANK4	ENSG00000132854		chr38_1556501	Cluster 1	-10465	ENSCAFG00000036759	CNTN2			chr7_13001	Cluster 2	-13065	ENSCAFG00000010274	CHI3L1	ENSG00000133048
chr5_62769501	Cluster 4	-12766	ENSCAFG00000038637				chr26_29179001	Cluster 1	-10486	ENSCAFG00000028504	CCDC188	ENSG00000234409		chr7_13001	Cluster 2	-13065	ENSCAFG00000010274	MYBPH	ENSG00000133048
chr3_41636001	Cluster 4	-12771	ENSCAFG00000010852				chr8_61462001	Cluster 1	-10487	ENSCAFG00000034951				chr19_52468001	Cluster 2	-13074	ENSCAFG00000005658
chr18_38710501	Cluster 4	-12788	ENSCAFG00000007878	SLC43A3	ENSG00000134802		chr10_21198501	Cluster 1	-10488	ENSCAFG00000000869	PRR5	ENSG00000186654		chr17_47060501	Cluster 2	-13075	ENSCAFG00000021821
chr18_38710501	Cluster 4	-12788	ENSCAFG00000007878	PRG3	ENSG00000134802		chr10_18365501	Cluster 1	-10492	ENSCAFG00000040670				chr13_31695501	Cluster 2	-13117	ENSCAFG00000033822
chr2_60850501	Cluster 4	-12795	ENSCAFG00000026661				chr10_18164501	Cluster 1	-10529	ENSCAFG00000000731				chr34_16577001	Cluster 2	-13117	ENSCAFG00000011850	KLHL24	ENSG00000114796
chr35_10733001	Cluster 4	-12828	ENSCAFG00000009756	ELOVL2	ENSG00000197977		chr16_5623001	Cluster 1	-10546	ENSCAFG00000003500				chr17_56203501	Cluster 2	-13127	ENSCAFG00000009976	TBX15	ENSG00000092607
chr9_60448501	Cluster 4	-12850	ENSCAFG00000020284				chr27_40883501	Cluster 1	-10546	ENSCAFG00000015395				chr12_5733501	Cluster 2	-13148	ENSCAFG00000029853	CDKN1A	ENSG00000124762
chr33_31183001	Cluster 4	-12900	ENSCAFG00000013458	ATP13A3	ENSG00000133657		chr27_153501	Cluster 1	-10552	ENSCAFG00000006308				chr17_2184501	Cluster 2	-13162	ENSCAFG00000003277	ALLC	ENSG00000151360
chr2_10084001	Cluster 4	-12915	ENSCAFG00000004216				chr8_66198501	Cluster 1	-10560	ENSCAFG00000034387				chr16_27979001	Cluster 2	-13222	ENSCAFG00000035837
chr10_28179501	Cluster 4	-12955	ENSCAFG00000034265				chr35_3210001	Cluster 1	-10561	ENSCAFG00000030335	SERPINB9	ENSG00000170542		chr22_76001	Cluster 2	-13225	ENSCAFG00000024550
chr3_53043501	Cluster 4	-12963	ENSCAFG00000012039	ZNF710	ENSG00000140548		chr2_8548501	Cluster 1	-10572	ENSCAFG00000004258	PRTFDC1	ENSG00000099256		chr27_44926001	Cluster 2	-13244	ENSCAFG00000016114	ADA2	ENSG00000093072
chr10_67737501	Cluster 4	-12976	ENSCAFG00000003271	BMP10	ENSG00000163217		chr30_38724501	Cluster 1	-10584	ENSCAFG00000018057	LINGO1	ENSG00000169783		chr17_42952001	Cluster 2	-13256	ENSCAFG00000038324
chr23_47201001	Cluster 4	-12984	ENSCAFG00000033156				chr25_42973001	Cluster 1	-10598	ENSCAFG00000010752				chr20_20465501	Cluster 2	-13272	ENSCAFG00000028267
chr37_23352001	Cluster 4	-12994	ENSCAFG00000014421	SMARCAL1	ENSG00000138375		chr3_61019501	Cluster 1	-10620	ENSCAFG00000029577	HGFAC	ENSG00000159788		chr15_42718001	Cluster 2	-13281	ENSCAFG00000007525	SMARCA5	ENSG00000153147
chr27_5666501	Cluster 4	-12998	ENSCAFG00000008811	RND1	ENSG00000172602		chr3_61019501	Cluster 1	-10620	ENSCAFG00000029577	RGS12	ENSG00000159788		chr19_31047501	Cluster 2	-13330	ENSCAFG00000004913	MARCO	ENSG00000019169
chr27_5666501	Cluster 4	-12998	ENSCAFG00000008811	DDX23	ENSG00000172602		chr8_73666001	Cluster 1	-10622	ENSCAFG00000030284				chr3_71442001	Cluster 2	-13334	ENSCAFG00000039393
chr9_8349501	Cluster 4	-13006	ENSCAFG00000033909				chr8_74078501	Cluster 1	-10624	ENSCAFG00000024111				chr13_18355001	Cluster 2	-13345	ENSCAFG00000033340
chr1_14972501	Cluster 4	-13018	ENSCAFG00000032187	RNF152	ENSG00000176641		chr28_2489001	Cluster 1	-10631	ENSCAFG00000007010	DEPP1	ENSG00000107551		chr19_49942001	Cluster 2	-13439	ENSCAFG00000033901
chr30_28012501	Cluster 4	-13047	ENSCAFG00000037053				chr28_2489001	Cluster 1	-10631	ENSCAFG00000007010	RASSF4	ENSG00000107551		chr1_117610501	Cluster 2	-13459	ENSCAFG00000032737
chr25_48842001	Cluster 4	-13063	ENSCAFG00000012461				chr5_68106501	Cluster 1	-10684	ENSCAFG00000019956	WFDC1	ENSG00000103175		chr17_34715001	Cluster 2	-13478	ENSCAFG00000006862	LOC100856034
chr8_43595001	Cluster 4	-13070	ENSCAFG00000016602	SMOC1	ENSG00000198732		chr17_22838001	Cluster 1	-10692	ENSCAFG00000005258	TOGARAM2	ENSG00000189350		chr17_25626001	Cluster 2	-13483	ENSCAFG00000005775	BIRC6	ENSG00000115760
chr8_43595001	Cluster 4	-13070	ENSCAFG00000016602	SLC8A3	ENSG00000198732		chr17_22838001	Cluster 1	-10692	ENSCAFG00000005258	C17H2orf71	ENSG00000189350		chr10_10051001	Cluster 2	-13495	ENSCAFG00000038478
chr1_5022501	Cluster 4	-13141	ENSCAFG00000036325				chr10_26326501	Cluster 1	-10738	ENSCAFG00000001402	KDELR3	ENSG00000100196		chr32_21672001	Cluster 2	-13511	ENSCAFG00000030753	C32H4orf54	ENSG00000248713
chr25_19632001	Cluster 4	-13146	ENSCAFG00000007520	CBR4	ENSG00000145439		chr2_28903501	Cluster 1	-10738	ENSCAFG00000029491				chr1_109957501	Cluster 2	-13521	ENSCAFG00000004416	GPR4	ENSG00000177464
chr2_76625501	Cluster 4	-13158	ENSCAFG00000014323	EPHB2	ENSG00000133216		chr12_11075001	Cluster 1	-10739	ENSCAFG00000029921				chr20_33227001	Cluster 2	-13537	ENSCAFG00000008023	IL17RD	ENSG00000144730
chr33_24878501	Cluster 4	-13171	ENSCAFG00000011512	FBXO40	ENSG00000163833		chr10_18955501	Cluster 1	-10741	ENSCAFG00000000734				chr20_33227001	Cluster 2	-13537	ENSCAFG00000008023	ARHGEF3	ENSG00000144730
chr18_44357001	Cluster 4	-13179	ENSCAFG00000034380				chr2_69503001	Cluster 1	-10745	ENSCAFG00000010968	HCRTR1	ENSG00000121764		chr2_85181001	Cluster 2	-13555	ENSCAFG00000016771
chr17_8354001	Cluster 4	-13201	ENSCAFG00000003586	NTSR2	ENSG00000169006		chr1_110679501	Cluster 1	-10778	ENSCAFG00000027965				chr36_13896501	Cluster 2	-13555	ENSCAFG00000040778
chr13_38178001	Cluster 4	-13236	ENSCAFG00000001685	ZNF16	ENSG00000170631		chr15_42720501	Cluster 1	-10781	ENSCAFG00000007525	SMARCA5	ENSG00000153147		chr1_3294501	Cluster 2	-13577	ENSCAFG00000000019	ZNF516	ENSG00000101493
chr3_56799501	Cluster 4	-13254	ENSCAFG00000013863	CEMIP	ENSG00000103888		chr9_21797501	Cluster 1	-10797	ENSCAFG00000016003	KRT20	ENSG00000171431		chr11_67155001	Cluster 2	-13606	ENSCAFG00000003054	INIP	ENSG00000148153
chr3_41636501	Cluster 4	-13271	ENSCAFG00000010852				chr9_21797501	Cluster 1	-10797	ENSCAFG00000016003	KRT12	ENSG00000171431		chr32_21407501	Cluster 2	-13614	ENSCAFG00000025260	LOC100856515	ENSG00000172955
chr38_1200001	Cluster 4	-13279	ENSCAFG00000040292				chr2_80859001	Cluster 1	-10805	ENSCAFG00000015752	RCC2	ENSG00000179051		chr17_5943001	Cluster 2	-13645	ENSCAFG00000033956	LOC100686903
chr27_33273001	Cluster 4	-13301	ENSCAFG00000013186	GSG1	ENSG00000111305		chr3_60070001	Cluster 1	-10836	ENSCAFG00000014546	HTRA3	ENSG00000170801		chr1_102942001	Cluster 2	-13665	ENSCAFG00000030509
chr7_10005501	Cluster 4	-13321	ENSCAFG00000029092				chr32_5376001	Cluster 1	-10855	ENSCAFG00000008898	PRKG2	ENSG00000138669		chr1_27007501	Cluster 2	-13681	ENSCAFG00000000212	SLC2A12	ENSG00000146411
chr22_29855001	Cluster 4	-13324	ENSCAFG00000040668				chr34_24530501	Cluster 1	-10863	ENSCAFG00000014075	MB21D2	ENSG00000180611		chr7_38746001	Cluster 2	-13689	ENSCAFG00000036505	LOC102154903
chr2_6437001	Cluster 4	-13343	ENSCAFG00000014021				chr38_18211001	Cluster 1	-10939	ENSCAFG00000027557				chr26_16952501	Cluster 2	-13691	ENSCAFG00000039184
chr22_1973001	Cluster 4	-13362	ENSCAFG00000036142				chr20_46419501	Cluster 1	-10953	ENSCAFG00000031088	OR18C09			chr2_28427001	Cluster 2	-13699	ENSCAFG00000005096	ITIH5	ENSG00000123243
chr15_4624001	Cluster 4	-13374	ENSCAFG00000003236	INPP5B	ENSG00000204084		chr9_2416501	Cluster 1	-10953	ENSCAFG00000005540	CANT1	ENSG00000171302		chr17_63456501	Cluster 2	-13732	ENSCAFG00000013665	KCND3	ENSG00000171385
chr15_4624001	Cluster 4	-13374	ENSCAFG00000003236	MTF1	ENSG00000204084		chr20_40803501	Cluster 1	-10969	ENSCAFG00000012896	CAMP	ENSG00000164047		chr17_63456501	Cluster 2	-13732	ENSCAFG00000013665	DDX20	ENSG00000171385
chr2_10084501	Cluster 4	-13415	ENSCAFG00000004216				chr6_31196001	Cluster 1	-10979	ENSCAFG00000026890				chr11_53420001	Cluster 2	-13774	ENSCAFG00000024624	GRHPR	ENSG00000147905
chr3_58284501	Cluster 4	-13416	ENSCAFG00000014159	ADAMTS7	ENSG00000167202		chr12_3258001	Cluster 1	-10991	ENSCAFG00000036670				chr29_26308001	Cluster 2	-13779	ENSCAFG00000008355	ZC2HC1A	ENSG00000104427
chr3_58284501	Cluster 4	-13416	ENSCAFG00000014159	TBC1D2B	ENSG00000167202		chr3_54192501	Cluster 1	-11002	ENSCAFG00000027545				chr9_37404001	Cluster 2	-13791	ENSCAFG00000018145	SYNRG
chr25_48560501	Cluster 4	-13435	ENSCAFG00000012370	SCLY	ENSG00000132330		chr7_2537501	Cluster 1	-11012	ENSCAFG00000011140	KIF14	ENSG00000118193		chr9_37404001	Cluster 2	-13791	ENSCAFG00000018145	DDX52
chr27_2978501	Cluster 4	-13451	ENSCAFG00000035713				chr7_5913001	Cluster 1	-11028	ENSCAFG00000037031	IL10			chr14_55203501	Cluster 2	-13806	ENSCAFG00000003399	TES	ENSG00000135269
chr25_35000501	Cluster 4	-13456	ENSCAFG00000009444	SLC39A14	ENSG00000197181		chr12_71767001	Cluster 1	-11038	ENSCAFG00000004055	FRK	ENSG00000111816		chr1_13929501	Cluster 2	-13909	ENSCAFG00000040853
chr25_35000501	Cluster 4	-13456	ENSCAFG00000009444	PIWIL2	ENSG00000197181		chr10_50140001	Cluster 1	-11062	ENSCAFG00000036384				chr36_25921001	Cluster 2	-13912	ENSCAFG00000024988	FRZB	ENSG00000162998
chr26_1215501	Cluster 4	-13464	ENSCAFG00000030527				chr2_85010001	Cluster 1	-11101	ENSCAFG00000016759	TARDBP	ENSG00000120948		chr19_49942501	Cluster 2	-13939	ENSCAFG00000033901
chr10_21201501	Cluster 4	-13488	ENSCAFG00000000869	PRR5	ENSG00000186654		chr37_23534501	Cluster 1	-11105	ENSCAFG00000014490				chr14_17576501	Cluster 2	-13961	ENSCAFG00000001935	AKAP9	ENSG00000127914
chr10_45393501	Cluster 4	-13502	ENSCAFG00000002435	HAAO	ENSG00000162882		chr16_45809501	Cluster 1	-11116	ENSCAFG00000007735	CENPU	ENSG00000151725		chr14_17576501	Cluster 2	-13961	ENSCAFG00000001935	CYP51A1	ENSG00000127914
chr9_1364501	Cluster 4	-13516	ENSCAFG00000036500				chr8_74079001	Cluster 1	-11124	ENSCAFG00000024111				chr6_59259501	Cluster 2	-13962	ENSCAFG00000024540	GBP5	ENSG00000154451
chr18_32462501	Cluster 4	-13539	ENSCAFG00000006865	PAMR1	ENSG00000149090		chr10_68058001	Cluster 1	-11131	ENSCAFG00000034815				chr25_50217501	Cluster 2	-13966	ENSCAFG00000031049	LOC608416
chr29_41661501	Cluster 4	-13546	ENSCAFG00000009488	MTDH	ENSG00000147649		chr36_2924501	Cluster 1	-11135	ENSCAFG00000009244				chr25_50217501	Cluster 2	-13966	ENSCAFG00000031049	cOR9S13
chr30_28012001	Cluster 4	-13547	ENSCAFG00000037053				chr20_57479501	Cluster 1	-11140	ENSCAFG00000019531	NDUFS7	ENSG00000160953		chr12_59576001	Cluster 2	-13980	ENSCAFG00000003580	GRIK2	ENSG00000164418
chr7_30342501	Cluster 4	-13550	ENSCAFG00000015311	TIPRL	ENSG00000143155		chr20_57479501	Cluster 1	-11140	ENSCAFG00000019531	LOC612320	ENSG00000160953		chr6_17484501	Cluster 2	-13995	ENSCAFG00000016640	STX1B
chr11_68399001	Cluster 4	-13562	ENSCAFG00000003327	MIR455	ENSG00000196739		chr26_20953501	Cluster 1	-11146	ENSCAFG00000037381				chr6_17484501	Cluster 2	-13995	ENSCAFG00000016640	FBXL19
chr11_68399001	Cluster 4	-13562	ENSCAFG00000003327	LOC100685620	ENSG00000196739		chr3_26311001	Cluster 1	-11147	ENSCAFG00000036853	RASGRF2			chr6_17484501	Cluster 2	-13995	ENSCAFG00000016640	CTF1
chr2_78901501	Cluster 4	-13588	ENSCAFG00000015112	RNF186	ENSG00000178828		chr21_36175001	Cluster 1	-11157	ENSCAFG00000021719				chr6_17484501	Cluster 2	-13995	ENSCAFG00000016640	BCL7C
chr28_10317501	Cluster 4	-13613	ENSCAFG00000031956				chr25_42195501	Cluster 1	-11163	ENSCAFG00000010659	FBXO36	ENSG00000153832		chr6_17484501	Cluster 2	-13995	ENSCAFG00000016640	ZNF629
chr3_84851501	Cluster 4	-13649	ENSCAFG00000016420				chr25_42195501	Cluster 1	-11163	ENSCAFG00000010659	SLC16A14	ENSG00000153832		chr6_17484501	Cluster 2	-13995	ENSCAFG00000016640	PHKG2
chr16_9045501	Cluster 4	-13676	ENSCAFG00000004011	PARP12	ENSG00000059377		chr5_19825501	Cluster 1	-11189	ENSCAFG00000013898	ANKK1	ENSG00000170209		chr32_21672501	Cluster 2	-14011	ENSCAFG00000030753	C32H4orf54	ENSG00000248713
chr16_9045501	Cluster 4	-13676	ENSCAFG00000004011	TBXAS1	ENSG00000059377		chr4_32428501	Cluster 1	-11198	ENSCAFG00000015908	CDHR1	ENSG00000148600		chr38_15362001	Cluster 2	-14025	ENSCAFG00000031609
chr17_8354501	Cluster 4	-13701	ENSCAFG00000003586	NTSR2	ENSG00000169006		chr4_32428501	Cluster 1	-11198	ENSCAFG00000015908	LRIT2	ENSG00000148600		chr22_4865001	Cluster 2	-14041	ENSCAFG00000004480	RUBCNL	ENSG00000102445
chr30_38362501	Cluster 4	-13705	ENSCAFG00000018033	PTPN9	ENSG00000169410		chr24_27792001	Cluster 1	-11206	ENSCAFG00000037763				chr13_10262501	Cluster 2	-14059	ENSCAFG00000037319
chr8_49987001	Cluster 4	-13713	ENSCAFG00000017166	TMEM63C	ENSG00000165548		chr38_662001	Cluster 1	-11215	ENSCAFG00000009614	SOX13	ENSG00000143842		chr9_10135501	Cluster 2	-14091	ENSCAFG00000013433	WNT9B	ENSG00000158955
chr8_49987001	Cluster 4	-13713	ENSCAFG00000017166	NGB	ENSG00000165548		chr38_662001	Cluster 1	-11215	ENSCAFG00000009614	ETNK2	ENSG00000143842		chr17_670001	Cluster 2	-14153	ENSCAFG00000003214	TPO	ENSG00000172554
chr25_46035501	Cluster 4	-13720	ENSCAFG00000012014	SH3BP4	ENSG00000130147		chr1_96198501	Cluster 1	-11219	ENSCAFG00000040515				chr13_46487501	Cluster 2	-14161	ENSCAFG00000034039
chr3_85851001	Cluster 4	-13731	ENSCAFG00000034386				chr7_26284501	Cluster 1	-11255	ENSCAFG00000029217				chr1_26258001	Cluster 2	-14197	ENSCAFG00000000196	EYA4	ENSG00000112319
chr10_43793001	Cluster 4	-13745	ENSCAFG00000002319	KIAA1211L	ENSG00000196872		chr2_10845501	Cluster 1	-11263	ENSCAFG00000004155	BMI1	ENSG00000148444		chr30_11908001	Cluster 2	-14223	ENSCAFG00000013745
chr10_43793001	Cluster 4	-13745	ENSCAFG00000002319	MGAT4A	ENSG00000196872		chr2_10845501	Cluster 1	-11263	ENSCAFG00000004155	COMMD3	ENSG00000148444		chr26_164501	Cluster 2	-14322	ENSCAFG00000030275	ZNF140	ENSG00000196387
chr25_44237501	Cluster 4	-13776	ENSCAFG00000037852				chr5_81526501	Cluster 1	-11266	ENSCAFG00000020329	SLC12A4	ENSG00000124067		chr2_17871001	Cluster 2	-14330	ENSCAFG00000003894	MPP7	ENSG00000150054
chr23_49218001	Cluster 4	-13833	ENSCAFG00000037600				chr5_81526501	Cluster 1	-11266	ENSCAFG00000020329	LCAT	ENSG00000124067		chr2_17871001	Cluster 2	-14330	ENSCAFG00000003894	ARMC4	ENSG00000150054
chr10_25154501	Cluster 4	-13834	ENSCAFG00000001288				chr18_45265001	Cluster 1	-11275	ENSCAFG00000009586	CHID1	ENSG00000177830		chr25_31750001	Cluster 2	-14370	ENSCAFG00000007079
chr25_39574501	Cluster 4	-13875	ENSCAFG00000032134				chr15_42720001	Cluster 1	-11281	ENSCAFG00000007525	SMARCA5	ENSG00000153147		chr36_25921501	Cluster 2	-14412	ENSCAFG00000024988	FRZB	ENSG00000162998
chr22_61019501	Cluster 4	-13882	ENSCAFG00000006421	GAS6	ENSG00000183087		chr9_48821001	Cluster 1	-11281	ENSCAFG00000025856				chr8_35054501	Cluster 2	-14415	ENSCAFG00000015585	LOC490717	ENSG00000131951
chr27_45841001	Cluster 4	-13909	ENSCAFG00000016270				chr4_59564501	Cluster 1	-11291	ENSCAFG00000035719	MIR143			chr8_35054501	Cluster 2	-14415	ENSCAFG00000015585	PCNX4	ENSG00000131951
chr33_5569001	Cluster 4	-13934	ENSCAFG00000009190	ST3GAL6	ENSG00000064225		chr4_21190001	Cluster 1	-11310	ENSCAFG00000014033	TYSND1	ENSG00000180817		chr11_61047001	Cluster 2	-14445	ENSCAFG00000032991
chr25_48560001	Cluster 4	-13935	ENSCAFG00000012370	SCLY	ENSG00000132330		chr4_21190001	Cluster 1	-11310	ENSCAFG00000014033	PPA1	ENSG00000180817		chr9_45577001	Cluster 2	-14461	ENSCAFG00000032226
chr18_32840501	Cluster 4	-13941	ENSCAFG00000006889	CD44	ENSG00000026508		chr5_42717501	Cluster 1	-11316	ENSCAFG00000018528				chr15_49034001	Cluster 2	-14465	ENSCAFG00000028288
chr26_1215001	Cluster 4	-13964	ENSCAFG00000030527				chr24_46565001	Cluster 1	-11332	ENSCAFG00000012720	NTSR1	ENSG00000101188		chr29_18522501	Cluster 2	-14471	ENSCAFG00000040314
chr3_85295501	Cluster 4	-13971	ENSCAFG00000016494	CCDC149	ENSG00000181982		chr24_46565001	Cluster 1	-11332	ENSCAFG00000012720	MRGBP	ENSG00000101188		chr12_59575501	Cluster 2	-14480	ENSCAFG00000003580	GRIK2	ENSG00000164418
chr3_85295501	Cluster 4	-13971	ENSCAFG00000016494	SOD3	ENSG00000181982		chr36_19114001	Cluster 1	-11341	ENSCAFG00000013332	ATF2	ENSG00000115966		chr1_53861001	Cluster 2	-14565	ENSCAFG00000023764
chr3_12830501	Cluster 4	-14001	ENSCAFG00000024646	ERAP2	ENSG00000164308		chr12_22911001	Cluster 1	-11352	ENSCAFG00000002341	HMGCLL1	ENSG00000146151		chr20_41525501	Cluster 2	-14583	ENSCAFG00000013238	PTPN23	ENSG00000076201
chr31_33447001	Cluster 4	-14013	ENSCAFG00000035464				chr17_58924001	Cluster 1	-11395	ENSCAFG00000037923				chr38_22793501	Cluster 2	-14586	ENSCAFG00000011731	ACKR1	ENSG00000162706
chr3_58089001	Cluster 4	-14039	ENSCAFG00000014076	CTSH	ENSG00000103811		chr3_15269501	Cluster 1	-11403	ENSCAFG00000008064	FAM172A	ENSG00000113391		chr38_22793501	Cluster 2	-14586	ENSCAFG00000011731	CADM3	ENSG00000162706
chr18_8373501	Cluster 4	-14071	ENSCAFG00000036848				chr12_4317501	Cluster 1	-11421	ENSCAFG00000001287	TCP11	ENSG00000124678		chr20_46202001	Cluster 2	-14623	ENSCAFG00000037397
chr3_61486001	Cluster 4	-14083	ENSCAFG00000014831	SH3BP2	ENSG00000087266		chr2_5454001	Cluster 1	-11459	ENSCAFG00000031605				chr1_35671001	Cluster 2	-14638	ENSCAFG00000034153
chr10_36927001	Cluster 4	-14119	ENSCAFG00000002080				chr21_30173001	Cluster 1	-11462	ENSCAFG00000031240	LOC485345			chr17_1072001	Cluster 2	-14666	ENSCAFG00000003240	MYT1L	ENSG00000186487
chr22_9820501	Cluster 4	-14123	ENSCAFG00000022936	MIR759			chr1_98556001	Cluster 1	-11470	ENSCAFG00000002270	NINJ1	ENSG00000131669		chr23_45400001	Cluster 2	-14699	ENSCAFG00000008436	ERICH6	ENSG00000163645
chr38_1853001	Cluster 4	-14134	ENSCAFG00000010046	KLHDC8A	ENSG00000162873		chr1_98556001	Cluster 1	-11470	ENSCAFG00000002270	CARD19	ENSG00000131669		chr6_61343501	Cluster 2	-14708	ENSCAFG00000020238
chr8_72683001	Cluster 4	-14154	ENSCAFG00000018417	PACS2	ENSG00000179364		chr12_3257501	Cluster 1	-11491	ENSCAFG00000036670				chr30_24280501	Cluster 2	-14715	ENSCAFG00000016635	CCNB2	ENSG00000157483
chr8_72683001	Cluster 4	-14154	ENSCAFG00000018417	TEX22	ENSG00000179364		chr22_60837501	Cluster 1	-11510	ENSCAFG00000028222				chr30_24280501	Cluster 2	-14715	ENSCAFG00000016635	LOC102152879	ENSG00000157483
chr23_50668001	Cluster 4	-14207	ENSCAFG00000032528				chr35_25477001	Cluster 1	-11515	ENSCAFG00000032133	ZSCAN31	ENSG00000235109		chr30_24280501	Cluster 2	-14715	ENSCAFG00000016635	MYO1E	ENSG00000157483
chr27_420001	Cluster 4	-14326	ENSCAFG00000006349	TESPA1	ENSG00000135426		chr2_70138001	Cluster 1	-11527	ENSCAFG00000040958				chr27_43647501	Cluster 2	-14735	ENSCAFG00000015919	WNT5B	ENSG00000111186
chr15_32662001	Cluster 4	-14339	ENSCAFG00000006153	BTG1	ENSG00000133639		chr11_3430501	Cluster 1	-11557	ENSCAFG00000000235	RMND5B	ENSG00000145911		chr24_23459501	Cluster 2	-14784	ENSCAFG00000027271
chr2_22962501	Cluster 4	-14374	ENSCAFG00000004736				chr11_3430501	Cluster 1	-11557	ENSCAFG00000000235	N4BP3	ENSG00000145911		chr20_53946001	Cluster 2	-14818	ENSCAFG00000029689	LOC485024
chr25_39575001	Cluster 4	-14375	ENSCAFG00000032134				chr20_37450001	Cluster 1	-11566	ENSCAFG00000020561	MIR135A-1			chr12_71468001	Cluster 2	-14830	ENSCAFG00000038892
chr15_61381501	Cluster 4	-14380	ENSCAFG00000008861	CPE	ENSG00000109472		chr27_34770501	Cluster 1	-11580	ENSCAFG00000013377				chr2_17870501	Cluster 2	-14830	ENSCAFG00000003894	MPP7	ENSG00000150054
chr2_3696501	Cluster 4	-14427	ENSCAFG00000028464				chr20_44664501	Cluster 1	-11588	ENSCAFG00000014886				chr2_17870501	Cluster 2	-14830	ENSCAFG00000003894	ARMC4	ENSG00000150054
chr1_1131001	Cluster 4	-14428	ENSCAFG00000000011	NFATC1	ENSG00000131196		chr32_30741501	Cluster 1	-11590	ENSCAFG00000030091				chr38_12126001	Cluster 2	-14831	ENSCAFG00000025753
chr33_28389001	Cluster 4	-14440	ENSCAFG00000036781	SNX4			chr8_73763001	Cluster 1	-11601	ENSCAFG00000029996				chr3_71440501	Cluster 2	-14834	ENSCAFG00000039393
chr33_28389001	Cluster 4	-14440	ENSCAFG00000036781	OSBPL11			chr26_993501	Cluster 1	-11612	ENSCAFG00000006446	PUS1	ENSG00000177169		chr25_31749501	Cluster 2	-14870	ENSCAFG00000007079
chr17_57853001	Cluster 4	-14442	ENSCAFG00000030251				chr26_993501	Cluster 1	-11612	ENSCAFG00000006446	ULK1	ENSG00000177169		chr16_24896501	Cluster 2	-14902	ENSCAFG00000036799
chr22_9780001	Cluster 4	-14477	ENSCAFG00000004829				chr8_63779001	Cluster 1	-11628	ENSCAFG00000038461	LOC102154111			chr12_21209501	Cluster 2	-14909	ENSCAFG00000030849
chr3_12831001	Cluster 4	-14501	ENSCAFG00000024646	ERAP2	ENSG00000164308		chr7_27505501	Cluster 1	-11637	ENSCAFG00000026140				chr23_48264501	Cluster 2	-14926	ENSCAFG00000036664
chr18_48531001	Cluster 4	-14514	ENSCAFG00000039535				chr20_42690501	Cluster 1	-11658	ENSCAFG00000013947				chr32_22335001	Cluster 2	-14951	ENSCAFG00000032716	EMCN	ENSG00000164035
chr12_4841501	Cluster 4	-14537	ENSCAFG00000001343	FKBP5	ENSG00000096060		chr18_33932501	Cluster 1	-11742	ENSCAFG00000007148	FBXO3	ENSG00000110429		chr7_7821001	Cluster 2	-14953	ENSCAFG00000034989
chr3_58088501	Cluster 4	-14539	ENSCAFG00000014076	CTSH	ENSG00000103811		chr18_33932501	Cluster 1	-11742	ENSCAFG00000007148	CD59	ENSG00000110429		chr9_45577501	Cluster 2	-14961	ENSCAFG00000032226
chr7_31195501	Cluster 4	-14540	ENSCAFG00000033693				chr4_35808001	Cluster 1	-11742	ENSCAFG00000016293	FAM193B	ENSG00000146067		chr37_22537001	Cluster 2	-14964	ENSCAFG00000014345	FN1	ENSG00000115414
chr10_10426001	Cluster 4	-14553	ENSCAFG00000000408	IFNG	ENSG00000111537		chr4_35808001	Cluster 1	-11742	ENSCAFG00000016293	DDX41	ENSG00000146067		chr17_5935501	Cluster 2	-14968	ENSCAFG00000036703
chr26_16495001	Cluster 4	-14558	ENSCAFG00000039403				chr3_12867501	Cluster 1	-11749	ENSCAFG00000007810	ERAP1	ENSG00000164307		chr6_17485501	Cluster 2	-14995	ENSCAFG00000016640	STX1B
chr37_43501	Cluster 4	-14596	ENSCAFG00000034396				chr8_8736501	Cluster 1	-11816	ENSCAFG00000020828				chr6_17485501	Cluster 2	-14995	ENSCAFG00000016640	FBXL19
chr7_38879001	Cluster 4	-14600	ENSCAFG00000016127	LOC490387			chr10_28562001	Cluster 1	-11817	ENSCAFG00000001705	MB	ENSG00000198125		chr6_17485501	Cluster 2	-14995	ENSCAFG00000016640	CTF1
chr6_12171001	Cluster 4	-14609	ENSCAFG00000015990	RNF216	ENSG00000011275		chr13_35868501	Cluster 1	-11818	ENSCAFG00000001237	PTP4A3	ENSG00000184489		chr6_17485501	Cluster 2	-14995	ENSCAFG00000016640	BCL7C
chr6_12171001	Cluster 4	-14609	ENSCAFG00000015990	FSCN1	ENSG00000011275		chr2_44161001	Cluster 1	-11835	ENSCAFG00000006937				chr6_17485501	Cluster 2	-14995	ENSCAFG00000016640	ZNF629
chr27_6819001	Cluster 4	-14614	ENSCAFG00000009069	TMEM106C	ENSG00000134291		chr9_59854001	Cluster 1	-11839	ENSCAFG00000020242	RABGAP1	ENSG00000011454		chr6_17485501	Cluster 2	-14995	ENSCAFG00000016640	PHKG2
chr2_6556501	Cluster 4	-14637	ENSCAFG00000030789				chr22_1901501	Cluster 1	-11849	ENSCAFG00000004308	KCNRG	ENSG00000204977		chr1_101093001	Cluster 2	-15007	ENSCAFG00000029153	PEG3	ENSG00000198300
chr10_63868001	Cluster 4	-14662	ENSCAFG00000039746				chr2_32266001	Cluster 1	-11850	ENSCAFG00000005468	PFKP	ENSG00000067057		chr6_65588001	Cluster 2	-15046	ENSCAFG00000026845
chr1_25894501	Cluster 4	-14670	ENSCAFG00000000191				chr3_49393001	Cluster 1	-11914	ENSCAFG00000036367				chr17_5366001	Cluster 2	-15055	ENSCAFG00000034237
chr3_54256501	Cluster 4	-14698	ENSCAFG00000038216				chr4_9321501	Cluster 1	-11924	ENSCAFG00000038308				chr25_12990501	Cluster 2	-15080	ENSCAFG00000033565	LOC102153693
chr10_27390501	Cluster 4	-14716	ENSCAFG00000001512	TMPRSS6	ENSG00000187045		chr29_28239501	Cluster 1	-11984	ENSCAFG00000008430	PAG1	ENSG00000076641		chr1_35671501	Cluster 2	-15138	ENSCAFG00000034153
chr10_27390501	Cluster 4	-14716	ENSCAFG00000001512	KCTD17	ENSG00000187045		chr6_39545501	Cluster 1	-11998	ENSCAFG00000019596	LOC100049001	ENSG00000196557		chr11_65996001	Cluster 2	-15144	ENSCAFG00000035393
chr34_1210501	Cluster 4	-14729	ENSCAFG00000040545				chr6_39545501	Cluster 1	-11998	ENSCAFG00000019596	CACNA1H	ENSG00000196557		chr11_29516501	Cluster 2	-15151	ENSCAFG00000001460	PTPRD	ENSG00000153707
chr26_816501	Cluster 4	-14750	ENSCAFG00000006320	DDX51	ENSG00000185163		chr38_9044001	Cluster 1	-12018	ENSCAFG00000010653				chr14_2728001	Cluster 2	-15152	ENSCAFG00000031139
chr26_816501	Cluster 4	-14750	ENSCAFG00000006320	NOC4L	ENSG00000185163		chr2_84375001	Cluster 1	-12048	ENSCAFG00000021495				chr23_11945501	Cluster 2	-15230	ENSCAFG00000005368	ACKR2	ENSG00000144648
chr24_41442001	Cluster 4	-14863	ENSCAFG00000035932				chr12_907501	Cluster 1	-12060	ENSCAFG00000000487	DLA88			chr17_819001	Cluster 2	-15233	ENSCAFG00000039320
chr25_39575501	Cluster 4	-14875	ENSCAFG00000032134				chr30_39236001	Cluster 1	-12063	ENSCAFG00000018068				chr6_40452001	Cluster 2	-15283	ENSCAFG00000029241
chr15_61381001	Cluster 4	-14880	ENSCAFG00000008861	CPE	ENSG00000109472		chr8_73763501	Cluster 1	-12101	ENSCAFG00000029996				chr10_56316001	Cluster 2	-15343	ENSCAFG00000002796	LOC100856725	ENSG00000115355
chr10_27170001	Cluster 4	-14891	ENSCAFG00000001504				chr5_30451501	Cluster 1	-12125	ENSCAFG00000015250	SPNS3	ENSG00000182557		chr10_56316001	Cluster 2	-15343	ENSCAFG00000002796	CCDC88A	ENSG00000115355
chr10_61734001	Cluster 4	-14891	ENSCAFG00000021931				chr25_37370001	Cluster 1	-12138	ENSCAFG00000033658				chr17_7025501	Cluster 2	-15355	ENSCAFG00000003405	KLF11	ENSG00000172059
chr18_46057001	Cluster 4	-14913	ENSCAFG00000010058	SYT8	ENSG00000149043		chr7_51883501	Cluster 1	-12168	ENSCAFG00000034969				chr17_7147501	Cluster 2	-15380	ENSCAFG00000035559
chr3_84685501	Cluster 4	-14917	ENSCAFG00000036310	LOC111095313			chr27_570001	Cluster 1	-12186	ENSCAFG00000033630				chr26_18379001	Cluster 2	-15393	ENSCAFG00000034633	LOC102156048
chr30_395501	Cluster 4	-14921	ENSCAFG00000032352	LOC100856122			chr31_31849001	Cluster 1	-12189	ENSCAFG00000034111				chr4_3485501	Cluster 2	-15396	ENSCAFG00000010919	HEATR1	ENSG00000119285
chr8_70571001	Cluster 4	-14950	ENSCAFG00000018067	RCOR1	ENSG00000089902		chr4_32427501	Cluster 1	-12198	ENSCAFG00000015908	CDHR1	ENSG00000148600		chr4_3485501	Cluster 2	-15396	ENSCAFG00000010919	LGALS8	ENSG00000119285
chr38_1552001	Cluster 4	-14965	ENSCAFG00000036759	CNTN2			chr4_32427501	Cluster 1	-12198	ENSCAFG00000015908	LRIT2	ENSG00000148600		chr31_32375001	Cluster 2	-15399	ENSCAFG00000021739
chr25_50216501	Cluster 4	-14966	ENSCAFG00000031049	LOC608416			chr18_33932001	Cluster 1	-12242	ENSCAFG00000007148	FBXO3	ENSG00000110429		chr6_62418001	Cluster 2	-15478	ENSCAFG00000035743
chr25_50216501	Cluster 4	-14966	ENSCAFG00000031049	cOR9S13			chr18_33932001	Cluster 1	-12242	ENSCAFG00000007148	CD59	ENSG00000110429		chr19_49333501	Cluster 2	-15504	ENSCAFG00000039687
chr18_46034501	Cluster 4	-14971	ENSCAFG00000010052	CTSD			chr33_30476001	Cluster 1	-12257	ENSCAFG00000013368	APOD	ENSG00000189058		chr14_26867501	Cluster 2	-15516	ENSCAFG00000009915
chr9_1870501	Cluster 4	-14974	ENSCAFG00000032086	CBX8	ENSG00000173894		chr2_60505001	Cluster 1	-12260	ENSCAFG00000009421	LPCAT2	ENSG00000087245		chr15_21819001	Cluster 2	-15516	ENSCAFG00000005766	SYT1	ENSG00000067715
chr9_1870501	Cluster 4	-14974	ENSCAFG00000032086	CBX2	ENSG00000173894		chr2_60505001	Cluster 1	-12260	ENSCAFG00000009421	MMP2	ENSG00000087245		chr22_8513001	Cluster 2	-15609	ENSCAFG00000004677	AKAP11	ENSG00000023516
chr22_9780501	Cluster 4	-14977	ENSCAFG00000004829				chr12_730001	Cluster 1	-12267	ENSCAFG00000000471				chr4_14825501	Cluster 2	-15618	ENSCAFG00000038907
chr28_30479501	Cluster 4	-14986	ENSCAFG00000012318	PLPP4	ENSG00000203805		chr5_67858001	Cluster 1	-12274	ENSCAFG00000019947	KLHL36	ENSG00000135686		chr34_24735501	Cluster 2	-15642	ENSCAFG00000030318	HRASLS	ENSG00000127252
chr28_34430501	Cluster 4	-15018	ENSCAFG00000012775	ZRANB1	ENSG00000175029		chr20_22604001	Cluster 1	-12277	ENSCAFG00000006531	LMOD3	ENSG00000163380		chr9_55747501	Cluster 2	-15690	ENSCAFG00000040776
chr28_34430501	Cluster 4	-15018	ENSCAFG00000012775	CTBP2	ENSG00000175029		chr27_754001	Cluster 1	-12278	ENSCAFG00000029756				chr29_31634501	Cluster 2	-15727	ENSCAFG00000008581
chr5_68120501	Cluster 4	-15028	ENSCAFG00000019957	KCNG4	ENSG00000168418		chr28_27719001	Cluster 1	-12287	ENSCAFG00000011950	SLC18A2	ENSG00000165646		chr33_30472501	Cluster 2	-15757	ENSCAFG00000013368	APOD	ENSG00000189058
chr10_20464001	Cluster 4	-15040	ENSCAFG00000028018				chr1_40674001	Cluster 1	-12299	ENSCAFG00000035856	LOC106559630			chr5_17749501	Cluster 2	-15758	ENSCAFG00000038477
chr3_85534001	Cluster 4	-15040	ENSCAFG00000016505	DHX15	ENSG00000109606		chr1_119591501	Cluster 1	-12348	ENSCAFG00000007590	ZNF507	ENSG00000168813		chr26_17382001	Cluster 2	-15776	ENSCAFG00000010828
chr29_27581501	Cluster 4	-15073	ENSCAFG00000037427				chr12_72201501	Cluster 1	-12367	ENSCAFG00000038710				chr28_34144501	Cluster 2	-15777	ENSCAFG00000040264
chr37_43001	Cluster 4	-15096	ENSCAFG00000034396				chr2_65627001	Cluster 1	-12416	ENSCAFG00000009983	ZNF423	ENSG00000102935		chr6_40451501	Cluster 2	-15783	ENSCAFG00000029241
chr36_5924501	Cluster 4	-15117	ENSCAFG00000009877	PLA2R1	ENSG00000115221		chr2_65627001	Cluster 1	-12416	ENSCAFG00000009983	C2H16orf78	ENSG00000102935		chr23_48955001	Cluster 2	-15825	ENSCAFG00000008711	MME	ENSG00000196549
chr36_5924501	Cluster 4	-15117	ENSCAFG00000009877	ITGB6	ENSG00000115221		chr30_32888001	Cluster 1	-12499	ENSCAFG00000017505				chr23_48955001	Cluster 2	-15825	ENSCAFG00000008711	LOC106557626	ENSG00000196549
chr25_16279001	Cluster 4	-15131	ENSCAFG00000038937				chr15_3230001	Cluster 1	-12538	ENSCAFG00000003081	HEYL	ENSG00000090621		chr3_44914001	Cluster 2	-15848	ENSCAFG00000027777
chr2_6557001	Cluster 4	-15137	ENSCAFG00000030789				chr35_6689001	Cluster 1	-12541	ENSCAFG00000038100				chr17_106501	Cluster 2	-15858	ENSCAFG00000025168
chr22_16520001	Cluster 4	-15148	ENSCAFG00000033179				chr20_57481001	Cluster 1	-12640	ENSCAFG00000019531	NDUFS7	ENSG00000160953		chr2_53217501	Cluster 2	-15884	ENSCAFG00000035884
chr36_1240501	Cluster 4	-15165	ENSCAFG00000040040				chr20_57481001	Cluster 1	-12640	ENSCAFG00000019531	LOC612320	ENSG00000160953		chr4_3485001	Cluster 2	-15896	ENSCAFG00000010919	HEATR1	ENSG00000119285
chr30_36317501	Cluster 4	-15167	ENSCAFG00000036115				chr5_31239501	Cluster 1	-12654	ENSCAFG00000036618				chr4_3485001	Cluster 2	-15896	ENSCAFG00000010919	LGALS8	ENSG00000119285
chr1_25895001	Cluster 4	-15170	ENSCAFG00000000191				chr2_82271501	Cluster 1	-12657	ENSCAFG00000016331	TMEM51	ENSG00000171729		chr32_29655001	Cluster 2	-15901	ENSCAFG00000011407	SEC24B	ENSG00000138802
chr24_1767501	Cluster 4	-15173	ENSCAFG00000005170	PAX1	ENSG00000125813		chr20_42689501	Cluster 1	-12658	ENSCAFG00000013947				chr32_29655001	Cluster 2	-15901	ENSCAFG00000011407	MCUB	ENSG00000138802
chr7_66317501	Cluster 4	-15207	ENSCAFG00000018243	ABHD3	ENSG00000158201		chr1_108237001	Cluster 1	-12660	ENSCAFG00000004068	CRX	ENSG00000105392		chr17_52491501	Cluster 2	-15973	ENSCAFG00000028884	SIKE1	ENSG00000052723
chr24_37342501	Cluster 4	-15217	ENSCAFG00000011572	KCNG1	ENSG00000026559		chr7_51884001	Cluster 1	-12668	ENSCAFG00000034969				chr6_62417501	Cluster 2	-15978	ENSCAFG00000035743
chr1_55765001	Cluster 4	-15235	ENSCAFG00000036293				chr2_81593001	Cluster 1	-12671	ENSCAFG00000030252				chr15_20565001	Cluster 2	-15989	ENSCAFG00000005746	NAV3	ENSG00000067798
chr18_14579501	Cluster 4	-15240	ENSCAFG00000032880				chr30_7271501	Cluster 1	-12671	ENSCAFG00000029889	SRP14			chr6_17486501	Cluster 2	-15995	ENSCAFG00000016640	STX1B
chr18_27702501	Cluster 4	-15261	ENSCAFG00000037167				chr8_52707501	Cluster 1	-12671	ENSCAFG00000032243				chr6_17486501	Cluster 2	-15995	ENSCAFG00000016640	FBXL19
chr2_17488501	Cluster 4	-15305	ENSCAFG00000037104				chr31_31849501	Cluster 1	-12689	ENSCAFG00000034111				chr6_17486501	Cluster 2	-15995	ENSCAFG00000016640	CTF1
chr2_5353501	Cluster 4	-15324	ENSCAFG00000038753				chr27_38326501	Cluster 1	-12697	ENSCAFG00000014705	COPS7A	ENSG00000111652		chr6_17486501	Cluster 2	-15995	ENSCAFG00000016640	BCL7C
chr22_59146001	Cluster 4	-15339	ENSCAFG00000033751				chr23_6862001	Cluster 1	-12714	ENSCAFG00000004776	DCLK3	ENSG00000168016		chr6_17486501	Cluster 2	-15995	ENSCAFG00000016640	ZNF629
chr2_81095501	Cluster 4	-15370	ENSCAFG00000027911				chr23_6862001	Cluster 1	-12714	ENSCAFG00000004776	TRANK1	ENSG00000168016		chr6_17486501	Cluster 2	-15995	ENSCAFG00000016640	PHKG2
chr35_19875501	Cluster 4	-15379	ENSCAFG00000038493				chr34_6946001	Cluster 1	-12752	ENSCAFG00000010312				chr8_31295501	Cluster 2	-16007	ENSCAFG00000036616
chr15_12739001	Cluster 4	-15382	ENSCAFG00000036789				chr5_13901501	Cluster 1	-12847	ENSCAFG00000036484				chr26_5071501	Cluster 2	-16009	ENSCAFG00000006968	SCARB1	ENSG00000073060
chr18_48888501	Cluster 4	-15385	ENSCAFG00000036739				chr5_15059001	Cluster 1	-12891	ENSCAFG00000012455	TREH	ENSG00000118094		chr6_31855001	Cluster 2	-16061	ENSCAFG00000018938	TVP23A	ENSG00000166676
chr10_61733501	Cluster 4	-15391	ENSCAFG00000021931				chr1_119862501	Cluster 1	-12924	ENSCAFG00000026232				chr6_31855001	Cluster 2	-16061	ENSCAFG00000018938	NUBP1	ENSG00000166676
chr3_21718501	Cluster 4	-15404	ENSCAFG00000021294				chr1_110105501	Cluster 1	-12933	ENSCAFG00000004443	FOSB	ENSG00000125740		chr6_15355501	Cluster 2	-16074	ENSCAFG00000035007
chr15_18625501	Cluster 4	-15442	ENSCAFG00000005679				chr10_21735001	Cluster 1	-12963	ENSCAFG00000000893	PNPLA3	ENSG00000100344		chr1_44880501	Cluster 2	-16086	ENSCAFG00000000577	TIAM2	ENSG00000146426
chr16_25046501	Cluster 4	-15447	ENSCAFG00000021758				chr26_30817501	Cluster 1	-12963	ENSCAFG00000032493	HIC2	ENSG00000169635		chr1_44880501	Cluster 2	-16086	ENSCAFG00000000577	CLDN20	ENSG00000146426
chr6_16254501	Cluster 4	-15476	ENSCAFG00000011193	PDGFA	ENSG00000197461		chr10_27282501	Cluster 1	-13003	ENSCAFG00000001508	MIR1835	ENSG00000128340		chr36_3519001	Cluster 2	-16094	ENSCAFG00000033934
chr25_37230001	Cluster 4	-15477	ENSCAFG00000031621	ZNF596	ENSG00000172748		chr22_59345501	Cluster 1	-13041	ENSCAFG00000035063				chr4_14826001	Cluster 2	-16118	ENSCAFG00000038907
chr35_14461501	Cluster 4	-15511	ENSCAFG00000009885	JARID2	ENSG00000008083		chr8_73764501	Cluster 1	-13101	ENSCAFG00000029996				chr8_72152501	Cluster 2	-16148	ENSCAFG00000029088
chr18_25308001	Cluster 4	-15514	ENSCAFG00000035201				chr5_19077501	Cluster 1	-13102	ENSCAFG00000013528	LOC489397			chr17_59311501	Cluster 2	-16163	ENSCAFG00000011714	VPS45	ENSG00000136631
chr15_49353501	Cluster 4	-15522	ENSCAFG00000039143				chr6_19509501	Cluster 1	-13108	ENSCAFG00000030238	C6H16orf82			chr17_59311501	Cluster 2	-16163	ENSCAFG00000011714	PLEKHO1	ENSG00000136631
chr36_25754001	Cluster 4	-15530	ENSCAFG00000014289	DNAJC10	ENSG00000077232		chr38_2459001	Cluster 1	-13169	ENSCAFG00000010214	AVPR1B	ENSG00000198049		chr1_63008501	Cluster 2	-16168	ENSCAFG00000040472
chr10_25562001	Cluster 4	-15599	ENSCAFG00000031294	ATF4	ENSG00000100335		chr12_10834501	Cluster 1	-13204	ENSCAFG00000001638	MRPS10	ENSG00000048544		chr17_52510001	Cluster 2	-16192	ENSCAFG00000009671	LOC607038
chr10_25562001	Cluster 4	-15599	ENSCAFG00000031294	MIEF1	ENSG00000100335		chr17_20958001	Cluster 1	-13209	ENSCAFG00000004627	MAPRE3	ENSG00000084764		chr29_31634001	Cluster 2	-16227	ENSCAFG00000008581
chr8_2231001	Cluster 4	-15600	ENSCAFG00000036888				chr17_20958001	Cluster 1	-13209	ENSCAFG00000004627	TMEM214	ENSG00000084764		chr17_620501	Cluster 2	-16234	ENSCAFG00000035080
chr8_61256501	Cluster 4	-15612	ENSCAFG00000017510	PSMC1	ENSG00000100764		chr5_727501	Cluster 1	-13228	ENSCAFG00000009677				chr27_44929001	Cluster 2	-16244	ENSCAFG00000016114	ADA2	ENSG00000093072
chr35_1783001	Cluster 4	-15679	ENSCAFG00000040237				chr9_50592501	Cluster 1	-13236	ENSCAFG00000036599				chr13_46203001	Cluster 2	-16246	ENSCAFG00000002039	FIP1L1	ENSG00000072201
chr18_44893001	Cluster 4	-15682	ENSCAFG00000032503				chr6_33524001	Cluster 1	-13237	ENSCAFG00000031272				chr13_46203001	Cluster 2	-16246	ENSCAFG00000002039	LNX1	ENSG00000072201
chr7_66317001	Cluster 4	-15707	ENSCAFG00000018243	ABHD3	ENSG00000158201		chr10_26329001	Cluster 1	-13238	ENSCAFG00000001402	KDELR3	ENSG00000100196		chr25_14372501	Cluster 2	-16252	ENSCAFG00000039682
chr16_43108001	Cluster 4	-15730	ENSCAFG00000025203				chr34_6945501	Cluster 1	-13252	ENSCAFG00000010312				chr17_21470501	Cluster 2	-16337	ENSCAFG00000023355
chr2_45381501	Cluster 4	-15758	ENSCAFG00000007004	GAPT	ENSG00000175857		chr12_58144501	Cluster 1	-13260	ENSCAFG00000036865	MCHR2			chr12_48323501	Cluster 2	-16346	ENSCAFG00000030839	PNRC1	ENSG00000146278
chr13_44151501	Cluster 4	-15806	ENSCAFG00000039464				chr5_63353001	Cluster 1	-13317	ENSCAFG00000019785	KIF1B	ENSG00000054523		chr10_60862501	Cluster 2	-16375	ENSCAFG00000002975	PAPOLG	ENSG00000115421
chr38_17942501	Cluster 4	-15823	ENSCAFG00000013317	LMX1A	ENSG00000162761		chr2_32267501	Cluster 1	-13350	ENSCAFG00000005468	PFKP	ENSG00000067057		chr10_60862501	Cluster 2	-16375	ENSCAFG00000002975	LOC102155693	ENSG00000115421
chr21_41708501	Cluster 4	-15833	ENSCAFG00000009438				chr34_9524001	Cluster 1	-13364	ENSCAFG00000039101				chr20_57198001	Cluster 2	-16411	ENSCAFG00000019469
chr29_4370001	Cluster 4	-15863	ENSCAFG00000021387				chr15_42634501	Cluster 1	-13377	ENSCAFG00000039093	NFYB			chr1_115126501	Cluster 2	-16421	ENSCAFG00000030354	LOC102156679	ENSG00000267041
chr2_81095001	Cluster 4	-15870	ENSCAFG00000027911				chr3_91788501	Cluster 1	-13379	ENSCAFG00000016782	LOC106558651	ENSG00000133256		chr19_810001	Cluster 2	-16425	ENSCAFG00000003624	INPP4B	ENSG00000109452
chr34_9675001	Cluster 4	-15879	ENSCAFG00000033269				chr3_91788501	Cluster 1	-13379	ENSCAFG00000016782	PDE6B	ENSG00000133256		chr19_810001	Cluster 2	-16425	ENSCAFG00000003624	IL15	ENSG00000109452
chr10_30416001	Cluster 4	-15883	ENSCAFG00000036940				chr7_1358001	Cluster 1	-13394	ENSCAFG00000030495	NAV1			chr17_55014001	Cluster 2	-16443	ENSCAFG00000033936
chr7_79237001	Cluster 4	-15890	ENSCAFG00000019036	LIPG	ENSG00000101670		chr21_25047001	Cluster 1	-13407	ENSCAFG00000040043	LOC111091609			chr5_73544001	Cluster 2	-16456	ENSCAFG00000020035	NUDT7	ENSG00000140876
chr37_1120001	Cluster 4	-15901	ENSCAFG00000009493	NEMP2	ENSG00000189362		chr22_48329501	Cluster 1	-13409	ENSCAFG00000005595	FARP1	ENSG00000152767		chr17_52492001	Cluster 2	-16473	ENSCAFG00000028884	SIKE1	ENSG00000052723
chr25_72001	Cluster 4	-15941	ENSCAFG00000034211				chr22_48329501	Cluster 1	-13409	ENSCAFG00000005595	STK24	ENSG00000152767		chr1_23729501	Cluster 2	-16487	ENSCAFG00000033827
chr24_35895501	Cluster 4	-15949	ENSCAFG00000011384	DDX27	ENSG00000124228		chr27_39948501	Cluster 1	-13439	ENSCAFG00000015289	KCNA1	ENSG00000111262		chr1_119882001	Cluster 2	-16493	ENSCAFG00000039449
chr3_60435001	Cluster 4	-15977	ENSCAFG00000028074				chr16_16275501	Cluster 1	-13460	ENSCAFG00000035230	CCT8L2			chr8_31295001	Cluster 2	-16507	ENSCAFG00000036616
chr10_37188001	Cluster 4	-15999	ENSCAFG00000038019				chr16_16275501	Cluster 1	-13460	ENSCAFG00000035230	LOC111090256			chr17_61734501	Cluster 2	-16512	ENSCAFG00000033334	LOC102152183
chr18_25308501	Cluster 4	-16014	ENSCAFG00000035201				chr10_21735501	Cluster 1	-13463	ENSCAFG00000000893	PNPLA3	ENSG00000100344		chr31_2976501	Cluster 2	-16533	ENSCAFG00000033559
chr35_18242501	Cluster 4	-16023	ENSCAFG00000035038				chr10_67382001	Cluster 1	-13494	ENSCAFG00000003260	PLEK	ENSG00000115956		chr19_51427001	Cluster 2	-16540	ENSCAFG00000005639
chr15_56071501	Cluster 4	-16058	ENSCAFG00000008705	FNIP2	ENSG00000164123		chr20_46203001	Cluster 1	-13623	ENSCAFG00000037397				chr3_67702501	Cluster 2	-16540	ENSCAFG00000039566
chr15_56071501	Cluster 4	-16058	ENSCAFG00000008705	C15H4orf45	ENSG00000164123		chr9_50592001	Cluster 1	-13736	ENSCAFG00000036599				chr6_56233501	Cluster 2	-16553	ENSCAFG00000020154	EVI5	ENSG00000067208
chr2_78899001	Cluster 4	-16088	ENSCAFG00000015112	RNF186	ENSG00000178828		chr4_75163001	Cluster 1	-13744	ENSCAFG00000018909	MTMR12	ENSG00000150712		chr6_56233501	Cluster 2	-16553	ENSCAFG00000020154	GFI1	ENSG00000067208
chr35_4383001	Cluster 4	-16120	ENSCAFG00000009409	C35H6orf201	ENSG00000198721		chr9_25548501	Cluster 1	-13748	ENSCAFG00000016926	PHB	ENSG00000167085		chr12_67474501	Cluster 2	-16582	ENSCAFG00000003915	GTF3C6	ENSG00000155115
chr35_4383001	Cluster 4	-16120	ENSCAFG00000009409	ECI2	ENSG00000198721		chr15_42717501	Cluster 1	-13781	ENSCAFG00000007525	SMARCA5	ENSG00000153147		chr1_44880001	Cluster 2	-16586	ENSCAFG00000000577	TIAM2	ENSG00000146426
chr37_9409501	Cluster 4	-16134	ENSCAFG00000011015	SPATS2L	ENSG00000196141		chr2_56451001	Cluster 1	-13789	ENSCAFG00000008274	ARHGEF28	ENSG00000214944		chr1_44880001	Cluster 2	-16586	ENSCAFG00000000577	CLDN20	ENSG00000146426
chr2_82275001	Cluster 4	-16157	ENSCAFG00000016331	TMEM51	ENSG00000171729		chr4_33796501	Cluster 1	-13822	ENSCAFG00000031941				chr1_61943501	Cluster 2	-16603	ENSCAFG00000033646
chr13_36897001	Cluster 4	-16199	ENSCAFG00000031437	LOC100684002			chr37_14857501	Cluster 1	-13824	ENSCAFG00000013389	ZDBF2	ENSG00000204186		chr2_40085001	Cluster 2	-16648	ENSCAFG00000035244
chr8_62984001	Cluster 4	-16216	ENSCAFG00000035836				chr7_79250501	Cluster 1	-13831	ENSCAFG00000025886				chr5_63932001	Cluster 2	-16661	ENSCAFG00000019824	DPEP1	ENSG00000015413
chr2_9213501	Cluster 4	-16233	ENSCAFG00000004237	KIAA1217	ENSG00000120549		chr20_537001	Cluster 1	-13856	ENSCAFG00000003807	KLF15	ENSG00000163884		chr1_63008001	Cluster 2	-16668	ENSCAFG00000040472
chr24_36178501	Cluster 4	-16246	ENSCAFG00000011426	KCNB1	ENSG00000124212		chr2_84509001	Cluster 1	-13901	ENSCAFG00000016571	AGTRAP	ENSG00000177674		chr11_6319501	Cluster 2	-16692	ENSCAFG00000036208
chr24_36178501	Cluster 4	-16246	ENSCAFG00000011426	PTGIS	ENSG00000124212		chr22_48329001	Cluster 1	-13909	ENSCAFG00000005595	FARP1	ENSG00000152767		chr12_20374001	Cluster 2	-16712	ENSCAFG00000002230	LOC474938
chr10_11653501	Cluster 4	-16247	ENSCAFG00000000435	LRRC10	ENSG00000127325		chr22_48329001	Cluster 1	-13909	ENSCAFG00000005595	STK24	ENSG00000152767		chr12_70469001	Cluster 2	-16716	ENSCAFG00000034364
chr10_11653501	Cluster 4	-16247	ENSCAFG00000000435	BEST3	ENSG00000127325		chr16_16276001	Cluster 1	-13960	ENSCAFG00000035230	CCT8L2			chr6_17013001	Cluster 2	-16716	ENSCAFG00000016881	ITGAX	ENSG00000169896
chr15_42715001	Cluster 4	-16281	ENSCAFG00000007525	SMARCA5	ENSG00000153147		chr16_16276001	Cluster 1	-13960	ENSCAFG00000035230	LOC111090256			chr6_17013001	Cluster 2	-16716	ENSCAFG00000016881	ITGAM	ENSG00000169896
chr10_28557001	Cluster 4	-16301	ENSCAFG00000001704				chr37_28868001	Cluster 1	-14013	ENSCAFG00000029045	ACSL3	ENSG00000123983		chr23_886501	Cluster 2	-16729	ENSCAFG00000040054
chr2_75864001	Cluster 4	-16376	ENSCAFG00000013269				chr16_15907501	Cluster 1	-14030	ENSCAFG00000004932	GALNT11	ENSG00000178234		chr27_44929501	Cluster 2	-16744	ENSCAFG00000016114	ADA2	ENSG00000093072
chr10_30415501	Cluster 4	-16383	ENSCAFG00000036940				chr27_22016001	Cluster 1	-14032	ENSCAFG00000011421	LMNTD1	ENSG00000152936		chr24_46617501	Cluster 2	-16756	ENSCAFG00000012727	MRGBP	ENSG00000101189
chr33_29273001	Cluster 4	-16385	ENSCAFG00000039706				chr38_5444001	Cluster 1	-14037	ENSCAFG00000038378				chr3_31529001	Cluster 2	-16823	ENSCAFG00000023611	COR6C40
chr3_59180501	Cluster 4	-16406	ENSCAFG00000035614	SORCS2			chr31_7313001	Cluster 1	-14053	ENSCAFG00000033448				chr2_24180501	Cluster 2	-16860	ENSCAFG00000040571
chr12_21208001	Cluster 4	-16409	ENSCAFG00000030849				chr22_41794001	Cluster 1	-14077	ENSCAFG00000037654				chr1_20046501	Cluster 2	-16897	ENSCAFG00000000140	TCF4	ENSG00000196628
chr30_30923501	Cluster 4	-16440	ENSCAFG00000017332	SMAD6	ENSG00000137834		chr25_11869001	Cluster 1	-14082	ENSCAFG00000006749	GSX1	ENSG00000169840		chr1_20046501	Cluster 2	-16897	ENSCAFG00000000140	CCDC68	ENSG00000196628
chr21_30015001	Cluster 4	-16449	ENSCAFG00000006595				chr12_65528001	Cluster 1	-14089	ENSCAFG00000031452				chr1_115127001	Cluster 2	-16921	ENSCAFG00000030354	LOC102156679	ENSG00000267041
chr10_66005501	Cluster 4	-16455	ENSCAFG00000038469				chr24_36684501	Cluster 1	-14091	ENSCAFG00000040618				chr36_2664001	Cluster 2	-16946	ENSCAFG00000009231	GPD2	ENSG00000115159
chr35_23585501	Cluster 4	-16487	ENSCAFG00000010559	SCGN	ENSG00000079689		chr30_29139001	Cluster 1	-14122	ENSCAFG00000017097	OAZ2	ENSG00000180304		chr1_121896501	Cluster 2	-16956	ENSCAFG00000007631
chr25_14082501	Cluster 4	-16497	ENSCAFG00000007007	ATP8A2	ENSG00000132932		chr20_57482501	Cluster 1	-14140	ENSCAFG00000019531	NDUFS7	ENSG00000160953		chr5_73544501	Cluster 2	-16956	ENSCAFG00000020035	NUDT7	ENSG00000140876
chr10_37188501	Cluster 4	-16499	ENSCAFG00000038019				chr20_57482501	Cluster 1	-14140	ENSCAFG00000019531	LOC612320	ENSG00000160953		chr16_52574501	Cluster 2	-16975	ENSCAFG00000020766
chr3_88962001	Cluster 4	-16506	ENSCAFG00000038848				chr16_6582501	Cluster 1	-14187	ENSCAFG00000003654	LOC482741	ENSG00000225781		chr1_54371501	Cluster 2	-16994	ENSCAFG00000000811	SFT2D1	ENSG00000198818
chr15_42171001	Cluster 4	-16542	ENSCAFG00000007334	STAB2	ENSG00000136011		chr36_13847501	Cluster 1	-14198	ENSCAFG00000012028	DHRS9	ENSG00000073737		chr26_24036001	Cluster 2	-16997	ENSCAFG00000037822
chr15_42171001	Cluster 4	-16542	ENSCAFG00000007334	NT5DC3	ENSG00000136011		chr10_38029001	Cluster 1	-14219	ENSCAFG00000002105	FHL2	ENSG00000115641		chr2_73481501	Cluster 2	-17002	ENSCAFG00000012297	SFN	ENSG00000204160
chr21_41508501	Cluster 4	-16550	ENSCAFG00000026328				chr26_18518001	Cluster 1	-14228	ENSCAFG00000011383	CMKLR1	ENSG00000174600		chr2_73481501	Cluster 2	-17002	ENSCAFG00000012297	PIGV	ENSG00000204160
chr6_61088001	Cluster 4	-16558	ENSCAFG00000038951				chr8_10782001	Cluster 1	-14237	ENSCAFG00000013144	NUBPL	ENSG00000151413		chr2_73481501	Cluster 2	-17002	ENSCAFG00000012297	ARID1A	ENSG00000204160
chr18_27401001	Cluster 4	-16572	ENSCAFG00000039816				chr8_10782001	Cluster 1	-14237	ENSCAFG00000013144	LOC100685924	ENSG00000151413		chr17_61734001	Cluster 2	-17012	ENSCAFG00000033334	LOC102152183
chr8_22353001	Cluster 4	-16586	ENSCAFG00000013976	C8H14orf28	ENSG00000179476		chr25_48107001	Cluster 1	-14248	ENSCAFG00000012236	MLPH	ENSG00000115648		chr33_2082501	Cluster 2	-17022	ENSCAFG00000038634
chr18_53649001	Cluster 4	-16595	ENSCAFG00000024629				chr25_48107001	Cluster 1	-14248	ENSCAFG00000012236	PRLH	ENSG00000115648		chr31_2977001	Cluster 2	-17033	ENSCAFG00000033559
chr7_8565001	Cluster 4	-16600	ENSCAFG00000012004				chr15_2467501	Cluster 1	-14275	ENSCAFG00000040890				chr6_56233001	Cluster 2	-17053	ENSCAFG00000020154	EVI5	ENSG00000067208
chr8_62984501	Cluster 4	-16617	ENSCAFG00000017609				chr3_41647001	Cluster 1	-14277	ENSCAFG00000040848				chr6_56233001	Cluster 2	-17053	ENSCAFG00000020154	GFI1	ENSG00000067208
chr20_46200001	Cluster 4	-16623	ENSCAFG00000037397				chr29_29959001	Cluster 1	-14279	ENSCAFG00000008551				chr4_77120501	Cluster 2	-17059	ENSCAFG00000033422	LOC111095733
chr2_74380501	Cluster 4	-16636	ENSCAFG00000029519	LDLRAP1	ENSG00000157978		chr25_37711501	Cluster 1	-14309	ENSCAFG00000033076				chr32_6358001	Cluster 2	-17066	ENSCAFG00000025045	HNRNPD	ENSG00000138668
chr24_37344001	Cluster 4	-16717	ENSCAFG00000011572	KCNG1	ENSG00000026559		chr4_33797001	Cluster 1	-14322	ENSCAFG00000031941				chr23_2135001	Cluster 2	-17068	ENSCAFG00000004427
chr7_9892501	Cluster 4	-16736	ENSCAFG00000028996				chr18_54724501	Cluster 1	-14338	ENSCAFG00000016062	FEN1	ENSG00000124920		chr6_31359001	Cluster 2	-17143	ENSCAFG00000031106	RMI2	ENSG00000178257
chr6_77413001	Cluster 4	-16751	ENSCAFG00000029474	GADD45A	ENSG00000116717		chr18_54724501	Cluster 1	-14338	ENSCAFG00000016062	MYRF	ENSG00000124920		chr21_19484501	Cluster 2	-17146	ENSCAFG00000032446	MIR708
chr2_60509501	Cluster 4	-16760	ENSCAFG00000009421	LPCAT2	ENSG00000087245		chr3_52388501	Cluster 1	-14348	ENSCAFG00000011760	POLG	ENSG00000140521		chr21_19484501	Cluster 2	-17146	ENSCAFG00000032446	TENM4
chr2_60509501	Cluster 4	-16760	ENSCAFG00000009421	MMP2	ENSG00000087245		chr15_1230001	Cluster 1	-14374	ENSCAFG00000034373				chr6_59366501	Cluster 2	-17147	ENSCAFG00000020204	GBP1
chr15_42714501	Cluster 4	-16781	ENSCAFG00000007525	SMARCA5	ENSG00000153147		chr7_2094001	Cluster 1	-14376	ENSCAFG00000010884	CACNA1S	ENSG00000081248		chr6_59366501	Cluster 2	-17147	ENSCAFG00000020204	KYAT3
chr16_15802001	Cluster 4	-16802	ENSCAFG00000004912	PRKAG2	ENSG00000106617		chr26_29070501	Cluster 1	-14394	ENSCAFG00000014154	DGCR6L			chr13_3464501	Cluster 2	-17156	ENSCAFG00000030111	NCALD	ENSG00000104490
chr3_41706001	Cluster 4	-16871	ENSCAFG00000038086				chr25_47379501	Cluster 1	-14407	ENSCAFG00000035396				chr19_41198501	Cluster 2	-17175	ENSCAFG00000005188	SPOPL	ENSG00000144228
chr22_2181001	Cluster 4	-16934	ENSCAFG00000004345	RCBTB1	ENSG00000136144		chr30_396001	Cluster 1	-14421	ENSCAFG00000032352	LOC100856122			chr1_115776001	Cluster 2	-17176	ENSCAFG00000031804
chr38_16248001	Cluster 4	-16936	ENSCAFG00000013641	DUSP10	ENSG00000143507		chr11_62387001	Cluster 1	-14469	ENSCAFG00000002774	ZNF462	ENSG00000148143		chr36_13844501	Cluster 2	-17198	ENSCAFG00000012028	DHRS9	ENSG00000073737
chr3_58171501	Cluster 4	-17007	ENSCAFG00000014148	ADAMTS7	ENSG00000136378		chr6_50126501	Cluster 1	-14472	ENSCAFG00000020040	AGL	ENSG00000162688		chr2_15239001	Cluster 2	-17205	ENSCAFG00000038558
chr10_20462001	Cluster 4	-17040	ENSCAFG00000028018				chr36_3377501	Cluster 1	-14484	ENSCAFG00000031120	ERMN	ENSG00000136541		chr1_41575001	Cluster 2	-17222	ENSCAFG00000029168
chr15_42170501	Cluster 4	-17042	ENSCAFG00000007334	STAB2	ENSG00000136011		chr20_50361501	Cluster 1	-14510	ENSCAFG00000017621	YIPF2	ENSG00000142453		chr38_23510501	Cluster 2	-17250	ENSCAFG00000030554
chr15_42170501	Cluster 4	-17042	ENSCAFG00000007334	NT5DC3	ENSG00000136011		chr20_50361501	Cluster 1	-14510	ENSCAFG00000017621	CARM1	ENSG00000142453		chr17_64024001	Cluster 2	-17293	ENSCAFG00000032137	LOC609816
chr5_13923501	Cluster 4	-17042	ENSCAFG00000034822				chr18_40739001	Cluster 1	-14530	ENSCAFG00000030365	LOC100686543			chr3_31528501	Cluster 2	-17323	ENSCAFG00000023611	COR6C40
chr29_37471501	Cluster 4	-17062	ENSCAFG00000038745				chr27_22015501	Cluster 1	-14532	ENSCAFG00000011421	LMNTD1	ENSG00000152936		chr17_53567501	Cluster 2	-17337	ENSCAFG00000009786	MAB21L3	ENSG00000173212
chr18_49925001	Cluster 4	-17069	ENSCAFG00000011349	GSTP1			chr5_33375501	Cluster 1	-14533	ENSCAFG00000017262	NDEL1	ENSG00000133026		chr24_39151001	Cluster 2	-17368	ENSCAFG00000011808
chr16_13928001	Cluster 4	-17073	ENSCAFG00000028561				chr5_33375501	Cluster 1	-14533	ENSCAFG00000017262	MYH10	ENSG00000133026		chr29_38403501	Cluster 2	-17387	ENSCAFG00000038003
chr2_61624001	Cluster 4	-17143	ENSCAFG00000037046	LOC102155560			chr3_85534501	Cluster 1	-14540	ENSCAFG00000016505	DHX15	ENSG00000109606		chr1_20046001	Cluster 2	-17397	ENSCAFG00000000140	TCF4	ENSG00000196628
chr29_18785501	Cluster 4	-17146	ENSCAFG00000007673	SULF1	ENSG00000137573		chr27_32016501	Cluster 1	-14552	ENSCAFG00000013089	PLBD1	ENSG00000121316		chr1_20046001	Cluster 2	-17397	ENSCAFG00000000140	CCDC68	ENSG00000196628
chr2_80844001	Cluster 4	-17220	ENSCAFG00000035861	ARHGEF10L			chr4_35032501	Cluster 1	-14591	ENSCAFG00000016196	GDF2	ENSG00000266524		chr27_40157001	Cluster 2	-17397	ENSCAFG00000036390
chr8_68371001	Cluster 4	-17235	ENSCAFG00000017889	EVL	ENSG00000196405		chr4_35032501	Cluster 1	-14591	ENSCAFG00000016196	GDF10	ENSG00000266524		chr34_9598001	Cluster 2	-17422	ENSCAFG00000035999
chr8_68371001	Cluster 4	-17235	ENSCAFG00000017889	MIR342	ENSG00000196405		chr19_50831501	Cluster 1	-14628	ENSCAFG00000032201	LYPD6B	ENSG00000150556		chr16_35516501	Cluster 2	-17437	ENSCAFG00000006678	ERI1	ENSG00000104626
chr8_68371001	Cluster 4	-17235	ENSCAFG00000017889	DEGS2	ENSG00000196405		chr20_57483001	Cluster 1	-14640	ENSCAFG00000019531	NDUFS7	ENSG00000160953		chr17_57856001	Cluster 2	-17442	ENSCAFG00000030251
chr2_60510001	Cluster 4	-17260	ENSCAFG00000009421	LPCAT2	ENSG00000087245		chr20_57483001	Cluster 1	-14640	ENSCAFG00000019531	LOC612320	ENSG00000160953		chr17_35017501	Cluster 2	-17473	ENSCAFG00000007047	MAL	ENSG00000172005
chr2_60510001	Cluster 4	-17260	ENSCAFG00000009421	MMP2	ENSG00000087245		chr20_9448501	Cluster 1	-14646	ENSCAFG00000005563	SSUH2	ENSG00000125046		chr17_25622001	Cluster 2	-17483	ENSCAFG00000005775	BIRC6	ENSG00000115760
chr20_1938001	Cluster 4	-17276	ENSCAFG00000004105	KBTBD12	ENSG00000187715		chr16_6583001	Cluster 1	-14687	ENSCAFG00000003654	LOC482741	ENSG00000225781		chr14_26804001	Cluster 2	-17491	ENSCAFG00000002290
chr20_1938001	Cluster 4	-17276	ENSCAFG00000004105	SEC61A1	ENSG00000187715		chr3_12534001	Cluster 1	-14696	ENSCAFG00000007745	RIOK2	ENSG00000058729		chr7_57495501	Cluster 2	-17548	ENSCAFG00000018014	MEP1B	ENSG00000141434
chr1_2190501	Cluster 4	-17326	ENSCAFG00000036410	LOC111092037			chr3_12534001	Cluster 1	-14696	ENSCAFG00000007745	LIX1	ENSG00000058729		chr32_6358501	Cluster 2	-17566	ENSCAFG00000025045	HNRNPD	ENSG00000138668
chr35_25963001	Cluster 4	-17396	ENSCAFG00000029402				chr20_52368001	Cluster 1	-14739	ENSCAFG00000018288	CAMSAP3	ENSG00000076826		chr19_18699501	Cluster 2	-17588	ENSCAFG00000004156
chr3_59179501	Cluster 4	-17406	ENSCAFG00000035614	SORCS2			chr15_2468001	Cluster 1	-14775	ENSCAFG00000040890				chr35_24599001	Cluster 2	-17605	ENSCAFG00000011100	PRSS16	ENSG00000112812
chr1_13926001	Cluster 4	-17409	ENSCAFG00000040853				chr3_41646501	Cluster 1	-14777	ENSCAFG00000040848				chr23_30640501	Cluster 2	-17616	ENSCAFG00000006540	LOC477072	ENSG00000091513
chr25_42812001	Cluster 4	-17442	ENSCAFG00000028707	ITM2C	ENSG00000135916		chr5_62523501	Cluster 1	-14781	ENSCAFG00000040297	MIR34A			chr12_48579501	Cluster 2	-17635	ENSCAFG00000003101	UBE2J1	ENSG00000198833
chr15_5659501	Cluster 4	-17451	ENSCAFG00000032989				chr4_37536501	Cluster 1	-14819	ENSCAFG00000016726	DRD1	ENSG00000184845		chr17_4661001	Cluster 2	-17643	ENSCAFG00000028457
chr31_27993501	Cluster 4	-17452	ENSCAFG00000029706	IFNAR1			chr22_59145501	Cluster 1	-14839	ENSCAFG00000033751				chr23_27991001	Cluster 2	-17645	ENSCAFG00000006049	PIK3R4	ENSG00000196455
chr18_45391001	Cluster 4	-17457	ENSCAFG00000032054	MUC6			chr25_41249501	Cluster 1	-14892	ENSCAFG00000036053				chr31_38633501	Cluster 2	-17664	ENSCAFG00000034536
chr30_33928001	Cluster 4	-17488	ENSCAFG00000026625				chr34_24811501	Cluster 1	-14892	ENSCAFG00000037643				chr1_41574501	Cluster 2	-17722	ENSCAFG00000029168
chr34_32774501	Cluster 4	-17499	ENSCAFG00000028100				chr26_29071001	Cluster 1	-14894	ENSCAFG00000014154	DGCR6L			chr9_37510501	Cluster 2	-17758	ENSCAFG00000018150	DDX52	ENSG00000275410
chr21_42314001	Cluster 4	-17517	ENSCAFG00000028254				chr5_66759001	Cluster 1	-14935	ENSCAFG00000037012				chr9_37510501	Cluster 2	-17758	ENSCAFG00000018150	HNF1B	ENSG00000275410
chr21_7351501	Cluster 4	-17521	ENSCAFG00000004239	DEUP1	ENSG00000165325		chr25_44253001	Cluster 1	-14946	ENSCAFG00000038826	EFHD1			chr12_63865001	Cluster 2	-17836	ENSCAFG00000003710	CRYBG1	ENSG00000112297
chr30_39230501	Cluster 4	-17563	ENSCAFG00000018068				chr16_30093001	Cluster 1	-14957	ENSCAFG00000033126				chr1_56175501	Cluster 2	-17856	ENSCAFG00000035871
chr7_40794001	Cluster 4	-17582	ENSCAFG00000031543	LOC100682670			chr29_39051501	Cluster 1	-14970	ENSCAFG00000031938	GEM	ENSG00000164949		chr10_32996501	Cluster 2	-17856	ENSCAFG00000028283
chr2_85016501	Cluster 4	-17601	ENSCAFG00000016759	TARDBP	ENSG00000120948		chr21_6404501	Cluster 1	-14990	ENSCAFG00000025166				chr3_64616501	Cluster 2	-17876	ENSCAFG00000034836	BST1
chr10_33174501	Cluster 4	-17638	ENSCAFG00000001885	APPL2	ENSG00000136044		chr5_67361501	Cluster 1	-14992	ENSCAFG00000034959				chr32_3131001	Cluster 2	-17896	ENSCAFG00000033605
chr28_2878001	Cluster 4	-17664	ENSCAFG00000007026				chr15_61124001	Cluster 1	-14997	ENSCAFG00000008810	TMEM192	ENSG00000170088		chr10_66679001	Cluster 2	-17897	ENSCAFG00000034252
chr14_39141001	Cluster 4	-17745	ENSCAFG00000040479				chr1_96761501	Cluster 1	-14999	ENSCAFG00000002174	GADD45G	ENSG00000130222		chr24_29833001	Cluster 2	-17918	ENSCAFG00000033356
chr2_60510501	Cluster 4	-17760	ENSCAFG00000009421	LPCAT2	ENSG00000087245		chr5_37663001	Cluster 1	-15035	ENSCAFG00000029784				chr19_3771501	Cluster 2	-17961	ENSCAFG00000003743
chr2_60510501	Cluster 4	-17760	ENSCAFG00000009421	MMP2	ENSG00000087245		chr25_28502001	Cluster 1	-15038	ENSCAFG00000031122				chr20_56711501	Cluster 2	-17969	ENSCAFG00000019393	TMPRSS9	ENSG00000178297
chr15_34206501	Cluster 4	-17792	ENSCAFG00000038746				chr32_33540001	Cluster 1	-15099	ENSCAFG00000012059	CAMK2D	ENSG00000145349		chr19_52931001	Cluster 2	-17987	ENSCAFG00000032415
chr2_5356001	Cluster 4	-17824	ENSCAFG00000038753				chr35_7591501	Cluster 1	-15102	ENSCAFG00000038676				chr29_38481001	Cluster 2	-18018	ENSCAFG00000036304
chr6_30863501	Cluster 4	-17837	ENSCAFG00000018852	TNFRSF17	ENSG00000048462		chr7_30289501	Cluster 1	-15131	ENSCAFG00000015290				chr24_12711501	Cluster 2	-18022	ENSCAFG00000005690	LAMP5	ENSG00000125869
chr7_2796001	Cluster 4	-17852	ENSCAFG00000039539				chr20_57483501	Cluster 1	-15140	ENSCAFG00000019531	NDUFS7	ENSG00000160953		chr7_57496001	Cluster 2	-18048	ENSCAFG00000018014	MEP1B	ENSG00000141434
chr32_12427501	Cluster 4	-17875	ENSCAFG00000034215				chr20_57483501	Cluster 1	-15140	ENSCAFG00000019531	LOC612320	ENSG00000160953		chr2_24666001	Cluster 2	-18081	ENSCAFG00000038009
chr16_46229001	Cluster 4	-17881	ENSCAFG00000007793	ENPP6	ENSG00000164303		chr33_24876501	Cluster 1	-15171	ENSCAFG00000011512	FBXO40	ENSG00000163833		chr1_121320501	Cluster 2	-18093	ENSCAFG00000007601	ZNF536	ENSG00000198597
chr26_8002001	Cluster 4	-17890	ENSCAFG00000008428	IFT81	ENSG00000122970		chr12_64649501	Cluster 1	-15229	ENSCAFG00000003738	SOBP	ENSG00000112320		chr13_46620001	Cluster 2	-18097	ENSCAFG00000002050	CHIC2	ENSG00000109220
chr27_16229501	Cluster 4	-17909	ENSCAFG00000010528	YARS2	ENSG00000087470		chr22_38304001	Cluster 1	-15236	ENSCAFG00000005290				chr23_35224501	Cluster 2	-18184	ENSCAFG00000030488	PRR23A
chr27_16229501	Cluster 4	-17909	ENSCAFG00000010528	DNM1L	ENSG00000087470		chr4_75161501	Cluster 1	-15244	ENSCAFG00000018909	MTMR12	ENSG00000150712		chr12_55090001	Cluster 2	-18242	ENSCAFG00000021274
chr15_22051001	Cluster 4	-17934	ENSCAFG00000035516				chr35_3756001	Cluster 1	-15280	ENSCAFG00000040643				chr38_23511501	Cluster 2	-18250	ENSCAFG00000030554
chr25_70001	Cluster 4	-17941	ENSCAFG00000034211				chr4_37536001	Cluster 1	-15319	ENSCAFG00000016726	DRD1	ENSG00000184845		chr34_6940501	Cluster 2	-18252	ENSCAFG00000010312
chr18_45391501	Cluster 4	-17957	ENSCAFG00000032054	MUC6			chr9_26280001	Cluster 1	-15346	ENSCAFG00000017025				chr1_56175001	Cluster 2	-18356	ENSCAFG00000035871
chr9_38708001	Cluster 4	-17975	ENSCAFG00000034276				chr27_721001	Cluster 1	-15348	ENSCAFG00000036159				chr22_27148501	Cluster 2	-18401	ENSCAFG00000005037	KLF5	ENSG00000102554
chr31_37327501	Cluster 4	-17990	ENSCAFG00000038399				chr37_1082001	Cluster 1	-15381	ENSCAFG00000027840				chr12_5772001	Cluster 2	-18416	ENSCAFG00000001418
chr21_42313501	Cluster 4	-18017	ENSCAFG00000028254				chr2_53217001	Cluster 1	-15384	ENSCAFG00000035884				chr7_20025501	Cluster 2	-18447	ENSCAFG00000013797
chr26_11726001	Cluster 4	-18040	ENSCAFG00000009216	TBX3	ENSG00000135111		chr18_31773001	Cluster 1	-15395	ENSCAFG00000006825	PRR5L	ENSG00000135362		chr30_501001	Cluster 2	-18508	ENSCAFG00000007733	LOC100684249
chr12_7216001	Cluster 4	-18042	ENSCAFG00000038830				chr36_4765501	Cluster 1	-15437	ENSCAFG00000033566				chr14_26864501	Cluster 2	-18516	ENSCAFG00000009915
chr27_44933501	Cluster 4	-18049	ENSCAFG00000034303				chr5_84061001	Cluster 1	-15489	ENSCAFG00000020425	CDH11	ENSG00000140937		chr24_12712001	Cluster 2	-18522	ENSCAFG00000005690	LAMP5	ENSG00000125869
chr30_39230001	Cluster 4	-18063	ENSCAFG00000018068				chr1_96762001	Cluster 1	-15499	ENSCAFG00000002174	GADD45G	ENSG00000130222		chr17_5369501	Cluster 2	-18555	ENSCAFG00000034237
chr2_57510501	Cluster 4	-18066	ENSCAFG00000034381				chr7_16796501	Cluster 1	-15512	ENSCAFG00000013252	NMNAT2	ENSG00000157064		chr9_33168001	Cluster 2	-18601	ENSCAFG00000017532	MTMR4	ENSG00000108387
chr24_4986501	Cluster 4	-18105	ENSCAFG00000005450	KAT14	ENSG00000149474		chr5_68120001	Cluster 1	-15528	ENSCAFG00000019957	KCNG4	ENSG00000168418		chr9_33168001	Cluster 2	-18601	ENSCAFG00000017532	43712	ENSG00000108387
chr15_5800501	Cluster 4	-18106	ENSCAFG00000003376	CSF3R	ENSG00000119535		chr12_60779501	Cluster 1	-15530	ENSCAFG00000028773				chr13_53668501	Cluster 2	-18614	ENSCAFG00000020904
chr15_5800501	Cluster 4	-18106	ENSCAFG00000003376	MRPS15	ENSG00000119535		chr2_44150501	Cluster 1	-15534	ENSCAFG00000006929	SETD9	ENSG00000155545		chr23_35225001	Cluster 2	-18684	ENSCAFG00000030488	PRR23A
chr20_42684001	Cluster 4	-18158	ENSCAFG00000013947				chr2_44150501	Cluster 1	-15534	ENSCAFG00000006929	MIER3	ENSG00000155545		chr34_4284501	Cluster 2	-18688	ENSCAFG00000039511	LOC111093897
chr30_30579501	Cluster 4	-18185	ENSCAFG00000017261	RAB11A	ENSG00000157890		chr28_38648001	Cluster 1	-15536	ENSCAFG00000038490	EBF3			chr1_90977501	Cluster 2	-18732	ENSCAFG00000038697
chr30_30579501	Cluster 4	-18185	ENSCAFG00000017261	MEGF11	ENSG00000157890		chr7_38841501	Cluster 1	-15538	ENSCAFG00000016123	SDE2	ENSG00000143751		chr6_26531001	Cluster 2	-18794	ENSCAFG00000034083
chr9_39250001	Cluster 4	-18203	ENSCAFG00000037577	LOC102154848			chr10_20463501	Cluster 1	-15540	ENSCAFG00000028018				chr6_66363501	Cluster 2	-18801	ENSCAFG00000026347
chr2_80845001	Cluster 4	-18220	ENSCAFG00000035861	ARHGEF10L			chr7_32064001	Cluster 1	-15562	ENSCAFG00000015633	GREM2	ENSG00000180875		chr34_708501	Cluster 2	-18806	ENSCAFG00000020846
chr15_34868501	Cluster 4	-18223	ENSCAFG00000006227	CEP83	ENSG00000057704		chr6_18130501	Cluster 1	-15563	ENSCAFG00000017108	GDPD3			chr3_71436501	Cluster 2	-18834	ENSCAFG00000039393
chr15_34868501	Cluster 4	-18223	ENSCAFG00000006227	TMCC3	ENSG00000057704		chr6_18130501	Cluster 1	-15563	ENSCAFG00000017108	MAPK3			chr13_61626001	Cluster 2	-18846	ENSCAFG00000035673
chr24_28790501	Cluster 4	-18226	ENSCAFG00000024903				chr5_26936001	Cluster 1	-15572	ENSCAFG00000036173				chr6_19236501	Cluster 2	-18854	ENSCAFG00000032590	IL21R	ENSG00000103522
chr19_50338001	Cluster 4	-18251	ENSCAFG00000005565	EPC2	ENSG00000135999		chr20_55995501	Cluster 1	-15578	ENSCAFG00000019246	C20H19orf77	ENSG00000141905		chr34_13677501	Cluster 2	-18856	ENSCAFG00000035746
chr19_50338001	Cluster 4	-18251	ENSCAFG00000005565	KIF5C	ENSG00000135999		chr20_55995501	Cluster 1	-15578	ENSCAFG00000019246	NFIC	ENSG00000141905		chr18_33252001	Cluster 2	-18884	ENSCAFG00000031582	EHF	ENSG00000135373
chr6_77414501	Cluster 4	-18251	ENSCAFG00000029474	GADD45A	ENSG00000116717		chr20_57484001	Cluster 1	-15640	ENSCAFG00000019531	NDUFS7	ENSG00000160953		chr17_49532501	Cluster 2	-18914	ENSCAFG00000008827	NAT8	ENSG00000116127
chr24_37977501	Cluster 4	-18283	ENSCAFG00000011738	SALL4			chr20_57484001	Cluster 1	-15640	ENSCAFG00000019531	LOC612320	ENSG00000160953		chr17_49532501	Cluster 2	-18914	ENSCAFG00000008827	ALMS1	ENSG00000116127
chr35_4033501	Cluster 4	-18325	ENSCAFG00000009353				chr37_2081501	Cluster 1	-15647	ENSCAFG00000036072				chr17_52494501	Cluster 2	-18973	ENSCAFG00000028884	SIKE1	ENSG00000052723
chr16_10258501	Cluster 4	-18348	ENSCAFG00000003391				chr11_53732501	Cluster 1	-15664	ENSCAFG00000002370	GRHPR	ENSG00000137106		chr1_120003501	Cluster 2	-18983	ENSCAFG00000020800
chr2_29707501	Cluster 4	-18412	ENSCAFG00000039868				chr11_53732501	Cluster 1	-15664	ENSCAFG00000002370	ZBTB5	ENSG00000137106		chr6_41108001	Cluster 2	-18988	ENSCAFG00000019772	CD53	ENSG00000143119
chr7_79688001	Cluster 4	-18454	ENSCAFG00000019069	SMAD7	ENSG00000101665		chr33_24876001	Cluster 1	-15671	ENSCAFG00000011512	FBXO40	ENSG00000163833		chr1_54373501	Cluster 2	-18994	ENSCAFG00000000811	SFT2D1	ENSG00000198818
chr18_45392001	Cluster 4	-18457	ENSCAFG00000032054	MUC6			chr26_21135501	Cluster 1	-15732	ENSCAFG00000026840				chr19_51429501	Cluster 2	-19040	ENSCAFG00000005639
chr1_68714001	Cluster 4	-18460	ENSCAFG00000001116	SAMD3	ENSG00000164483		chr10_21270001	Cluster 1	-15764	ENSCAFG00000034062	RTL6			chr13_52241001	Cluster 2	-19047	ENSCAFG00000039585
chr25_19968001	Cluster 4	-18466	ENSCAFG00000025297				chr7_67614001	Cluster 1	-15784	ENSCAFG00000018362	ENOSF1	ENSG00000176105		chr16_34770501	Cluster 2	-19124	ENSCAFG00000006574
chr18_48535001	Cluster 4	-18514	ENSCAFG00000039535				chr7_67614001	Cluster 1	-15784	ENSCAFG00000018362	YES1	ENSG00000176105		chr17_47971501	Cluster 2	-19155	ENSCAFG00000026547
chr18_48364501	Cluster 4	-18523	ENSCAFG00000010688				chr18_31838501	Cluster 1	-15815	ENSCAFG00000006832	COMMD9	ENSG00000110442		chr23_35225501	Cluster 2	-19184	ENSCAFG00000030488	PRR23A
chr9_27194001	Cluster 4	-18533	ENSCAFG00000036292	LOC100684121			chr2_70172001	Cluster 1	-15830	ENSCAFG00000011247	LAPTM5	ENSG00000162511		chr13_49962001	Cluster 2	-19207	ENSCAFG00000002336
chr7_73457001	Cluster 4	-18538	ENSCAFG00000018597	LAMA1	ENSG00000101680		chr1_5001501	Cluster 1	-15869	ENSCAFG00000030462				chr12_64645501	Cluster 2	-19229	ENSCAFG00000003738	SOBP	ENSG00000112320
chr2_24666501	Cluster 4	-18581	ENSCAFG00000038009				chr31_37374501	Cluster 1	-15900	ENSCAFG00000038075	LOC106558092			chr15_63971001	Cluster 2	-19248	ENSCAFG00000031378
chr7_40793001	Cluster 4	-18582	ENSCAFG00000031543	LOC100682670			chr12_5774501	Cluster 1	-15916	ENSCAFG00000001418				chr19_50337001	Cluster 2	-19251	ENSCAFG00000005565	EPC2	ENSG00000135999
chr30_32424001	Cluster 4	-18590	ENSCAFG00000017482	FEM1B	ENSG00000137809		chr1_54370501	Cluster 1	-15994	ENSCAFG00000000811	SFT2D1	ENSG00000198818		chr19_50337001	Cluster 2	-19251	ENSCAFG00000005565	KIF5C	ENSG00000135999
chr30_32424001	Cluster 4	-18590	ENSCAFG00000017482	ITGA11	ENSG00000137809		chr1_96762501	Cluster 1	-15999	ENSCAFG00000002174	GADD45G	ENSG00000130222		chr6_26531501	Cluster 2	-19294	ENSCAFG00000034083
chr31_36703001	Cluster 4	-18591	ENSCAFG00000010351	TFF1	ENSG00000160182		chr28_9785001	Cluster 1	-16026	ENSCAFG00000008530	OPALIN	ENSG00000197430		chr38_22180001	Cluster 2	-19315	ENSCAFG00000011857	SLAMF9	ENSG00000162723
chr26_4325501	Cluster 4	-18616	ENSCAFG00000039555	LOC102155781			chr2_44151001	Cluster 1	-16034	ENSCAFG00000006929	SETD9	ENSG00000155545		chr1_16029001	Cluster 2	-19316	ENSCAFG00000000089
chr10_11212001	Cluster 4	-18625	ENSCAFG00000037010				chr2_44151001	Cluster 1	-16034	ENSCAFG00000006929	MIER3	ENSG00000155545		chr15_39666501	Cluster 2	-19336	ENSCAFG00000036891
chr27_24860501	Cluster 4	-18629	ENSCAFG00000011838	ST8SIA1	ENSG00000111728		chr28_38648501	Cluster 1	-16036	ENSCAFG00000038490	EBF3			chr13_61626501	Cluster 2	-19346	ENSCAFG00000035673
chr7_27224001	Cluster 4	-18630	ENSCAFG00000014885	LOC480074			chr7_32064501	Cluster 1	-16062	ENSCAFG00000015633	GREM2	ENSG00000180875		chr6_77353001	Cluster 2	-19357	ENSCAFG00000028654	GNG12	ENSG00000172380
chr28_13895501	Cluster 4	-18633	ENSCAFG00000029111	LBX1	ENSG00000138136		chr6_18131001	Cluster 1	-16063	ENSCAFG00000017108	GDPD3			chr17_51473001	Cluster 2	-19360	ENSCAFG00000038020
chr3_53388001	Cluster 4	-18634	ENSCAFG00000012353	FES	ENSG00000140564		chr6_18131001	Cluster 1	-16063	ENSCAFG00000017108	MAPK3			chr32_1524501	Cluster 2	-19397	ENSCAFG00000008666
chr3_53388001	Cluster 4	-18634	ENSCAFG00000012353	FURIN	ENSG00000140564		chr22_865501	Cluster 1	-16069	ENSCAFG00000004291				chr17_49533001	Cluster 2	-19414	ENSCAFG00000008827	NAT8	ENSG00000116127
chr24_29680001	Cluster 4	-18647	ENSCAFG00000034785	LOC106557658			chr10_22172001	Cluster 1	-16079	ENSCAFG00000000904	MPPED1	ENSG00000186732		chr17_49533001	Cluster 2	-19414	ENSCAFG00000008827	ALMS1	ENSG00000116127
chr11_12924501	Cluster 4	-18681	ENSCAFG00000023666	PRDM6	ENSG00000061455		chr1_822501	Cluster 1	-16129	ENSCAFG00000032297				chr17_4925501	Cluster 2	-19432	ENSCAFG00000026397
chr9_25645501	Cluster 4	-18709	ENSCAFG00000030617	NXPH3	ENSG00000182575		chr17_818001	Cluster 1	-16233	ENSCAFG00000039320				chr5_49922501	Cluster 2	-19442	ENSCAFG00000018871	CYP2J2	ENSG00000134716
chr15_34869001	Cluster 4	-18723	ENSCAFG00000006227	CEP83	ENSG00000057704		chr15_63968001	Cluster 1	-16248	ENSCAFG00000031378				chr25_31301001	Cluster 2	-19519	ENSCAFG00000008850	LOC111092378	ENSG00000221914
chr15_34869001	Cluster 4	-18723	ENSCAFG00000006227	TMCC3	ENSG00000057704		chr24_44232501	Cluster 1	-16269	ENSCAFG00000012258	PHACTR3	ENSG00000087495		chr25_31301001	Cluster 2	-19519	ENSCAFG00000008850	PPP2R2A	ENSG00000221914
chr20_56409001	Cluster 4	-18730	ENSCAFG00000029540				chr24_44232501	Cluster 1	-16269	ENSCAFG00000012258	SYCP2	ENSG00000087495		chr2_23457501	Cluster 2	-19564	ENSCAFG00000030997	CCDC3	ENSG00000151468
chr7_15500001	Cluster 4	-18749	ENSCAFG00000024596	ZNF648	ENSG00000179930		chr21_23058501	Cluster 1	-16305	ENSCAFG00000005386	SERPINH1	ENSG00000149257		chr12_13492501	Cluster 2	-19594	ENSCAFG00000026545
chr5_6054001	Cluster 4	-18759	ENSCAFG00000010304	ETS1	ENSG00000134954		chr29_9212501	Cluster 1	-16319	ENSCAFG00000007088	UBXN2B	ENSG00000215114		chr19_44833501	Cluster 2	-19675	ENSCAFG00000038066
chr2_5144001	Cluster 4	-18828	ENSCAFG00000030669				chr10_16428501	Cluster 1	-16340	ENSCAFG00000040581	LOC111097607			chr19_45962501	Cluster 2	-19690	ENSCAFG00000028794
chr2_81092001	Cluster 4	-18870	ENSCAFG00000027911				chr18_25834501	Cluster 1	-16353	ENSCAFG00000031396				chr23_45405001	Cluster 2	-19699	ENSCAFG00000008436	ERICH6	ENSG00000163645
chr15_33099001	Cluster 4	-18900	ENSCAFG00000027853				chr25_26221501	Cluster 1	-16411	ENSCAFG00000037979				chr17_3476501	Cluster 2	-19716	ENSCAFG00000028777
chr22_49226501	Cluster 4	-18931	ENSCAFG00000005799	UBAC2	ENSG00000134882		chr26_21275501	Cluster 1	-16457	ENSCAFG00000011823				chr8_46428001	Cluster 2	-19811	ENSCAFG00000016809
chr22_49226501	Cluster 4	-18931	ENSCAFG00000005799	GPR18	ENSG00000134882		chr2_5459001	Cluster 1	-16459	ENSCAFG00000031605				chr26_38938001	Cluster 2	-19816	ENSCAFG00000015721	CH25H	ENSG00000107798
chr22_49226501	Cluster 4	-18931	ENSCAFG00000005799	GPR183	ENSG00000134882		chr8_72509501	Cluster 1	-16466	ENSCAFG00000029644	GPR132	ENSG00000183484		chr26_38938001	Cluster 2	-19816	ENSCAFG00000015721	LIPA	ENSG00000107798
chr7_73457501	Cluster 4	-19038	ENSCAFG00000018597	LAMA1	ENSG00000101680		chr23_47803501	Cluster 1	-16469	ENSCAFG00000022451				chr27_414501	Cluster 2	-19826	ENSCAFG00000006349	TESPA1	ENSG00000135426
chr2_55886001	Cluster 4	-19058	ENSCAFG00000008180	FCHO2	ENSG00000157107		chr2_6499501	Cluster 1	-16480	ENSCAFG00000034537				chr32_1525001	Cluster 2	-19897	ENSCAFG00000008666
chr2_55886001	Cluster 4	-19058	ENSCAFG00000008180	TMEM171	ENSG00000157107		chr27_24641001	Cluster 1	-16483	ENSCAFG00000011667	ETNK1	ENSG00000139163		chr2_58680001	Cluster 2	-19899	ENSCAFG00000008630	KIFC3	ENSG00000140859
chr33_5433001	Cluster 4	-19104	ENSCAFG00000026791				chr19_15407501	Cluster 1	-16504	ENSCAFG00000034506				chr1_13923501	Cluster 2	-19909	ENSCAFG00000040853
chr25_20887501	Cluster 4	-19113	ENSCAFG00000022084				chr18_25309001	Cluster 1	-16514	ENSCAFG00000035201				chr36_4006001	Cluster 2	-19933	ENSCAFG00000035947
chr28_13896001	Cluster 4	-19133	ENSCAFG00000029111	LBX1	ENSG00000138136		chr11_25444001	Cluster 1	-16521	ENSCAFG00000001126	MIR874	ENSG00000146021		chr28_18551001	Cluster 2	-19951	ENSCAFG00000027000
chr24_29680501	Cluster 4	-19147	ENSCAFG00000034785	LOC106557658			chr11_25444001	Cluster 1	-16521	ENSCAFG00000001126	KLHL3	ENSG00000146021		chr19_743501	Cluster 2	-19985	ENSCAFG00000027173
chr18_2043501	Cluster 4	-19213	ENSCAFG00000039580				chr16_18422001	Cluster 1	-16536	ENSCAFG00000005084	CNPY1	ENSG00000146910		chr19_1384501	Cluster 2	-19991	ENSCAFG00000003626	IL15	ENSG00000164136
chr25_46030001	Cluster 4	-19220	ENSCAFG00000012014	SH3BP4	ENSG00000130147		chr4_15277501	Cluster 1	-16575	ENSCAFG00000013081	NRBF2	ENSG00000171988		chr10_37192001	Cluster 2	-19999	ENSCAFG00000038019
chr22_27349001	Cluster 4	-19225	ENSCAFG00000026806				chr4_15277501	Cluster 1	-16575	ENSCAFG00000013081	MIR1296	ENSG00000171988		chr6_15452001	Cluster 5	-1026	ENSCAFG00000016526	INTS1	ENSG00000164880
chr9_43353001	Cluster 4	-19256	ENSCAFG00000018885	CRYBA1	ENSG00000108255		chr4_15277501	Cluster 1	-16575	ENSCAFG00000013081	JMJD1C	ENSG00000171988		chr2_4176001	Cluster 5	-1029	ENSCAFG00000003851	CCDC7	ENSG00000216937
chr10_12989501	Cluster 4	-19283	ENSCAFG00000000451	ZFC3H1	ENSG00000139292		chr3_53125001	Cluster 1	-16582	ENSCAFG00000012062				chr1_78730001	Cluster 5	-1035	ENSCAFG00000038154
chr2_5358501	Cluster 4	-19305	ENSCAFG00000029500				chr8_10525001	Cluster 1	-16585	ENSCAFG00000034480	HECTD1			chr6_42999001	Cluster 5	-1041	ENSCAFG00000019913	AKNAD1	ENSG00000116266
chr16_45716001	Cluster 4	-19331	ENSCAFG00000007662	ACSL1	ENSG00000151726		chr8_70112501	Cluster 1	-16587	ENSCAFG00000018036	HSP90AA1	ENSG00000080824		chr6_42999001	Cluster 5	-1041	ENSCAFG00000019913	STXBP3	ENSG00000116266
chr16_45716001	Cluster 4	-19331	ENSCAFG00000007662	CENPU	ENSG00000151726		chr26_19122501	Cluster 1	-16592	ENSCAFG00000024641	KIAA1671	ENSG00000197077		chr3_24677501	Cluster 5	-1046	ENSCAFG00000038055
chr8_39281501	Cluster 4	-19354	ENSCAFG00000016163	CHURC1	ENSG00000258289		chr26_19122501	Cluster 1	-16592	ENSCAFG00000024641	CRYBB3	ENSG00000197077		chr3_84784501	Cluster 5	-1095	ENSCAFG00000035956
chr2_48307501	Cluster 4	-19361	ENSCAFG00000033097				chr26_28901001	Cluster 1	-16607	ENSCAFG00000014144				chr7_8364001	Cluster 5	-1097	ENSCAFG00000021058
chr2_6615001	Cluster 4	-19391	ENSCAFG00000028927				chr24_45387501	Cluster 1	-16623	ENSCAFG00000033803	LOC102154319			chr30_33581501	Cluster 5	-1106	ENSCAFG00000034728	LOC111093341
chr2_74017501	Cluster 4	-19406	ENSCAFG00000030241				chr12_46080501	Cluster 1	-16643	ENSCAFG00000027238				chr9_7499501	Cluster 5	-1108	ENSCAFG00000004401
chr10_66008501	Cluster 4	-19455	ENSCAFG00000038469				chr2_82275501	Cluster 1	-16657	ENSCAFG00000016331	TMEM51	ENSG00000171729		chr38_22631501	Cluster 5	-1125	ENSCAFG00000031450
chr10_27928001	Cluster 4	-19465	ENSCAFG00000001553	TXN2	ENSG00000100348		chr20_51257001	Cluster 1	-16703	ENSCAFG00000023013	LOC100684808			chr29_39870001	Cluster 5	-1136	ENSCAFG00000009423	C29H8orf37	ENSG00000156172
chr6_63016001	Cluster 4	-19495	ENSCAFG00000020300	LPAR3	ENSG00000171517		chr16_19220001	Cluster 1	-16715	ENSCAFG00000005116	RNF32	ENSG00000105982		chr1_57854501	Cluster 5	-1142	ENSCAFG00000000929
chr15_1823001	Cluster 4	-19509	ENSCAFG00000037411				chr20_57226501	Cluster 1	-16726	ENSCAFG00000032932				chr30_23171501	Cluster 5	-1142	ENSCAFG00000016466	ALDH1A2	ENSG00000128918
chr3_4547501	Cluster 4	-19509	ENSCAFG00000034755				chr2_69509001	Cluster 1	-16745	ENSCAFG00000010968	HCRTR1	ENSG00000121764		chr28_31471001	Cluster 5	-1145	ENSCAFG00000035351
chr15_1924001	Cluster 4	-19511	ENSCAFG00000002592	SCMH1	ENSG00000010803		chr15_63968501	Cluster 1	-16748	ENSCAFG00000031378				chr12_67023001	Cluster 5	-1149	ENSCAFG00000003873	CDC40	ENSG00000053328
chr15_1924001	Cluster 4	-19511	ENSCAFG00000002592	SLFNL1	ENSG00000010803		chr7_41526001	Cluster 1	-16764	ENSCAFG00000020549				chr1_40605501	Cluster 5	-1153	ENSCAFG00000024105
chr5_45926001	Cluster 4	-19511	ENSCAFG00000018633				chr20_50982501	Cluster 1	-16790	ENSCAFG00000017921	C20H19orf66	ENSG00000130813		chr22_1726001	Cluster 5	-1155	ENSCAFG00000035269
chr26_24858001	Cluster 4	-19538	ENSCAFG00000013339				chr12_39840001	Cluster 1	-16806	ENSCAFG00000002793	IRAK1BP1	ENSG00000146243		chr18_54297501	Cluster 5	-1165	ENSCAFG00000032641
chr2_55885501	Cluster 4	-19558	ENSCAFG00000008180	FCHO2	ENSG00000157107		chr2_4367001	Cluster 1	-16814	ENSCAFG00000029328				chr15_15947501	Cluster 5	-1181	ENSCAFG00000004807	ERI3	ENSG00000117419
chr2_55885501	Cluster 4	-19558	ENSCAFG00000008180	TMEM171	ENSG00000157107		chr17_15381501	Cluster 1	-16885	ENSCAFG00000003845	LOC482987			chr15_15947501	Cluster 5	-1181	ENSCAFG00000004807	DMAP1	ENSG00000117419
chr38_15846001	Cluster 4	-19563	ENSCAFG00000026373				chr9_38700501	Cluster 1	-16914	ENSCAFG00000018343	TMEM132E	ENSG00000181291		chr36_22039001	Cluster 5	-1186	ENSCAFG00000024298	PJVK	ENSG00000204311
chr32_11335501	Cluster 4	-19590	ENSCAFG00000009569	SPP1	ENSG00000118785		chr12_71774501	Cluster 1	-16932	ENSCAFG00000004060	COL10A1	ENSG00000178425		chr36_22039001	Cluster 5	-1186	ENSCAFG00000024298	PRKRA	ENSG00000204311
chr37_38501	Cluster 4	-19596	ENSCAFG00000034396				chr12_71774501	Cluster 1	-16932	ENSCAFG00000004060	TSPYL4	ENSG00000178425		chr3_62423001	Cluster 5	-1200	ENSCAFG00000015022
chr33_5433501	Cluster 4	-19604	ENSCAFG00000026791				chr7_52923501	Cluster 1	-16941	ENSCAFG00000036179				chr31_31310501	Cluster 5	-1205	ENSCAFG00000009616	SETD4	ENSG00000185917
chr10_27986501	Cluster 4	-19606	ENSCAFG00000036943				chr10_67741501	Cluster 1	-16976	ENSCAFG00000003271	BMP10	ENSG00000163217		chr10_28151001	Cluster 5	-1229	ENSCAFG00000000400
chr21_23707001	Cluster 4	-19612	ENSCAFG00000025840				chr21_7351001	Cluster 1	-17021	ENSCAFG00000004239	DEUP1	ENSG00000165325		chr13_11438001	Cluster 5	-1252	ENSCAFG00000000747
chr9_6012001	Cluster 4	-19623	ENSCAFG00000004556	LOC483289	ENSG00000170412		chr5_57604501	Cluster 1	-17023	ENSCAFG00000027054				chr31_25881501	Cluster 5	-1259	ENSCAFG00000008847	KRTAP11-1	ENSG00000182591
chr9_6012001	Cluster 4	-19623	ENSCAFG00000004556	GPRC5C	ENSG00000170412		chr1_118338501	Cluster 1	-17074	ENSCAFG00000033975				chr8_42643501	Cluster 5	-1297	ENSCAFG00000035669	LOC102155918
chr8_63525501	Cluster 4	-19663	ENSCAFG00000017661	SERPINA12	ENSG00000165953		chr16_1909001	Cluster 1	-17082	ENSCAFG00000003411	EZH2	ENSG00000106462		chr9_4099501	Cluster 5	-1299	ENSCAFG00000005132	ST6GALNAC1	ENSG00000070526
chr15_27341001	Cluster 4	-19708	ENSCAFG00000005976	NTS	ENSG00000133636		chr35_3688501	Cluster 1	-17087	ENSCAFG00000009344	SLC22A23	ENSG00000137266		chr13_48976001	Cluster 5	-1305	ENSCAFG00000040544
chr13_33993501	Cluster 4	-19747	ENSCAFG00000001178	FAM135B	ENSG00000169436		chr30_38881001	Cluster 1	-17103	ENSCAFG00000018061	HMG20A	ENSG00000140382		chr5_9785001	Cluster 5	-1306	ENSCAFG00000011215	TBRG1	ENSG00000154144
chr13_33993501	Cluster 4	-19747	ENSCAFG00000001178	COL22A1	ENSG00000169436		chr11_25868501	Cluster 1	-17137	ENSCAFG00000001209	KIF20A	ENSG00000094880		chr25_31360501	Cluster 5	-1309	ENSCAFG00000036419
chr16_59508501	Cluster 4	-19833	ENSCAFG00000030674				chr11_25868501	Cluster 1	-17137	ENSCAFG00000001209	CDC23	ENSG00000094880		chr18_39975001	Cluster 5	-1322	ENSCAFG00000040804
chr6_60749001	Cluster 4	-19866	ENSCAFG00000038386				chr26_20959501	Cluster 1	-17146	ENSCAFG00000037381				chr30_39387501	Cluster 5	-1329	ENSCAFG00000018100	SCAPER	ENSG00000140386
chr2_6615501	Cluster 4	-19891	ENSCAFG00000028927				chr15_13005001	Cluster 1	-17175	ENSCAFG00000037879				chr9_57879001	Cluster 5	-1329	ENSCAFG00000020201	HSPA5	ENSG00000136933
chr30_34361001	Cluster 4	-19921	ENSCAFG00000026756				chr32_16082001	Cluster 1	-17228	ENSCAFG00000024991	GRID2	ENSG00000152208		chr9_57879001	Cluster 5	-1329	ENSCAFG00000020201	RABEPK	ENSG00000136933
chr10_57232501	Cluster 4	-19949	ENSCAFG00000036881				chr32_16082001	Cluster 1	-17228	ENSCAFG00000024991	LOC111093647	ENSG00000152208		chr10_9284001	Cluster 5	-1337	ENSCAFG00000033634
chr10_67744501	Cluster 4	-19976	ENSCAFG00000003271	BMP10	ENSG00000163217		chr17_817001	Cluster 1	-17233	ENSCAFG00000039320				chr14_57173501	Cluster 5	-1377	ENSCAFG00000028243
chr35_576001	Cluster 4	-19981	ENSCAFG00000040139				chr31_6738001	Cluster 1	-17246	ENSCAFG00000022419				chr38_11751501	Cluster 5	-1379	ENSCAFG00000010731	KCTD3	ENSG00000042781
chr8_61452501	Cluster 4	-19987	ENSCAFG00000034951				chr12_10199501	Cluster 1	-17287	ENSCAFG00000034556				chr38_11751501	Cluster 5	-1379	ENSCAFG00000010731	USH2A	ENSG00000042781
chr6_15452001	Cluster 5	-1026	ENSCAFG00000016526	INTS1	ENSG00000164880		chr5_67448001	Cluster 1	-17290	ENSCAFG00000034512				chr11_2550501	Cluster 5	-1380	ENSCAFG00000030461
chr2_4176001	Cluster 5	-1029	ENSCAFG00000003851	CCDC7	ENSG00000216937		chr2_5355501	Cluster 1	-17324	ENSCAFG00000038753				chr18_44651501	Cluster 5	-1382	ENSCAFG00000035588
chr1_78730001	Cluster 5	-1035	ENSCAFG00000038154				chr19_41336001	Cluster 1	-17347	ENSCAFG00000005201				chr3_91574001	Cluster 5	-1404	ENSCAFG00000016743	GAK	ENSG00000178950
chr6_42999001	Cluster 5	-1041	ENSCAFG00000019913	AKNAD1	ENSG00000116266		chr9_51027001	Cluster 1	-17350	ENSCAFG00000037453				chr3_91574001	Cluster 5	-1404	ENSCAFG00000016743	CPLX1	ENSG00000178950
chr6_42999001	Cluster 5	-1041	ENSCAFG00000019913	STXBP3	ENSG00000116266		chr2_76765001	Cluster 1	-17353	ENSCAFG00000036280	LOC106557758			chr14_35013001	Cluster 5	-1426	ENSCAFG00000039217
chr3_24677501	Cluster 5	-1046	ENSCAFG00000038055				chr15_59384001	Cluster 1	-17361	ENSCAFG00000037727				chr16_10681501	Cluster 5	-1426	ENSCAFG00000013481	CREB3L2	ENSG00000182158
chr3_84784501	Cluster 5	-1095	ENSCAFG00000035956				chr25_32405501	Cluster 1	-17373	ENSCAFG00000035764				chr16_10681501	Cluster 5	-1426	ENSCAFG00000013481	DGKI	ENSG00000182158
chr7_8364001	Cluster 5	-1097	ENSCAFG00000021058				chr18_48075501	Cluster 1	-17404	ENSCAFG00000010544	CTTN	ENSG00000131626		chr10_65990501	Cluster 5	-1455	ENSCAFG00000038469
chr30_33581501	Cluster 5	-1106	ENSCAFG00000034728	LOC111093341			chr18_48075501	Cluster 1	-17404	ENSCAFG00000010544	PPFIA1	ENSG00000131626		chr18_46021001	Cluster 5	-1471	ENSCAFG00000010052	CTSD
chr9_7499501	Cluster 5	-1108	ENSCAFG00000004401				chr20_8876501	Cluster 1	-17411	ENSCAFG00000005535	SRGAP3	ENSG00000196220		chr10_67359001	Cluster 5	-1477	ENSCAFG00000031669
chr38_22631501	Cluster 5	-1125	ENSCAFG00000031450				chr20_8876501	Cluster 1	-17411	ENSCAFG00000005535	RAD18	ENSG00000196220		chr30_5996001	Cluster 5	-1497	ENSCAFG00000039578
chr29_39870001	Cluster 5	-1136	ENSCAFG00000009423	C29H8orf37	ENSG00000156172		chr9_38701001	Cluster 1	-17414	ENSCAFG00000018343	TMEM132E	ENSG00000181291		chr25_119001	Cluster 5	-1498	ENSCAFG00000032918
chr1_57854501	Cluster 5	-1142	ENSCAFG00000000929				chr14_47222001	Cluster 1	-17416	ENSCAFG00000003182				chr7_5007501	Cluster 5	-1529	ENSCAFG00000037573
chr30_23171501	Cluster 5	-1142	ENSCAFG00000016466	ALDH1A2	ENSG00000128918		chr9_53046001	Cluster 1	-17430	ENSCAFG00000019927	AIF1L	ENSG00000050555		chr14_39834001	Cluster 5	-1540	ENSCAFG00000040833
chr28_31471001	Cluster 5	-1145	ENSCAFG00000035351				chr9_53046001	Cluster 1	-17430	ENSCAFG00000019927	LAMC3	ENSG00000050555		chr13_29946501	Cluster 5	-1550	ENSCAFG00000029450
chr12_67023001	Cluster 5	-1149	ENSCAFG00000003873	CDC40	ENSG00000053328		chr12_71774001	Cluster 1	-17432	ENSCAFG00000004060	COL10A1	ENSG00000178425		chr29_31676501	Cluster 5	-1563	ENSCAFG00000008598	LRRCC1	ENSG00000133739
chr1_40605501	Cluster 5	-1153	ENSCAFG00000024105				chr12_71774001	Cluster 1	-17432	ENSCAFG00000004060	TSPYL4	ENSG00000178425		chr29_31676501	Cluster 5	-1563	ENSCAFG00000008598	E2F5	ENSG00000133739
chr22_1726001	Cluster 5	-1155	ENSCAFG00000035269				chr9_50643501	Cluster 1	-17451	ENSCAFG00000033797				chr10_44599001	Cluster 5	-1582	ENSCAFG00000002365	TMEM131	ENSG00000075568
chr18_54297501	Cluster 5	-1165	ENSCAFG00000032641				chr1_122017501	Cluster 1	-17490	ENSCAFG00000007636	UQCRFS1	ENSG00000169021		chr30_38499501	Cluster 5	-1597	ENSCAFG00000030120	CSPG4	ENSG00000173546
chr15_15947501	Cluster 5	-1181	ENSCAFG00000004807	ERI3	ENSG00000117419		chr9_51181501	Cluster 1	-17501	ENSCAFG00000019860	PPP1R26	ENSG00000196422		chr13_57978501	Cluster 5	-1599	ENSCAFG00000021548
chr15_15947501	Cluster 5	-1181	ENSCAFG00000004807	DMAP1	ENSG00000117419		chr32_1543001	Cluster 1	-17510	ENSCAFG00000008668	43719	ENSG00000138758		chr22_58148001	Cluster 5	-1601	ENSCAFG00000036669
chr36_22039001	Cluster 5	-1186	ENSCAFG00000024298	PJVK	ENSG00000204311		chr5_57604001	Cluster 1	-17523	ENSCAFG00000027054				chr13_7601001	Cluster 5	-1610	ENSCAFG00000000682	ABRA	ENSG00000174429
chr36_22039001	Cluster 5	-1186	ENSCAFG00000024298	PRKRA	ENSG00000204311		chr21_41509501	Cluster 1	-17550	ENSCAFG00000026328				chr10_22365501	Cluster 5	-1616	ENSCAFG00000000909	TTLL12	ENSG00000100304
chr3_62423001	Cluster 5	-1200	ENSCAFG00000015022				chr4_70121501	Cluster 1	-17611	ENSCAFG00000033678				chr10_22365501	Cluster 5	-1616	ENSCAFG00000000909	TSPO	ENSG00000100304
chr31_31310501	Cluster 5	-1205	ENSCAFG00000009616	SETD4	ENSG00000185917		chr6_2884501	Cluster 1	-17643	ENSCAFG00000038599				chr37_25064001	Cluster 5	-1616	ENSCAFG00000014686	VIL1	ENSG00000127831
chr10_28151001	Cluster 5	-1229	ENSCAFG00000000400				chr12_301501	Cluster 1	-17655	ENSCAFG00000000388	LOC102154748			chr26_22144001	Cluster 5	-1630	ENSCAFG00000032399	CCDC117	ENSG00000159873
chr13_11438001	Cluster 5	-1252	ENSCAFG00000000747				chr36_2788501	Cluster 1	-17700	ENSCAFG00000036924				chr26_22144001	Cluster 5	-1630	ENSCAFG00000032399	XBP1	ENSG00000159873
chr31_25881501	Cluster 5	-1259	ENSCAFG00000008847	KRTAP11-1	ENSG00000182591		chr20_52646001	Cluster 1	-17709	ENSCAFG00000018346	CTXN1	ENSG00000104980		chr22_60300001	Cluster 5	-1632	ENSCAFG00000006199	ATP11A	ENSG00000068650
chr8_42643501	Cluster 5	-1297	ENSCAFG00000035669	LOC102155918			chr20_52646001	Cluster 1	-17709	ENSCAFG00000018346	TIMM44	ENSG00000104980		chr22_60300001	Cluster 5	-1632	ENSCAFG00000006199	MCF2L	ENSG00000068650
chr9_4099501	Cluster 5	-1299	ENSCAFG00000005132	ST6GALNAC1	ENSG00000070526		chr17_622001	Cluster 1	-17734	ENSCAFG00000035080				chr28_31471501	Cluster 5	-1645	ENSCAFG00000035351
chr13_48976001	Cluster 5	-1305	ENSCAFG00000040544				chr9_50588001	Cluster 1	-17736	ENSCAFG00000036599				chr16_52313001	Cluster 5	-1650	ENSCAFG00000008381	AGA	ENSG00000038002
chr5_9785001	Cluster 5	-1306	ENSCAFG00000011215	TBRG1	ENSG00000154144		chr35_5159001	Cluster 1	-17744	ENSCAFG00000028005				chr2_58944501	Cluster 5	-1653	ENSCAFG00000028599	DOK4	ENSG00000125170
chr25_31360501	Cluster 5	-1309	ENSCAFG00000036419				chr5_78627501	Cluster 1	-17764	ENSCAFG00000020243	ZFHX3	ENSG00000140836		chr2_58944501	Cluster 5	-1653	ENSCAFG00000028599	POLR2C	ENSG00000125170
chr18_39975001	Cluster 5	-1322	ENSCAFG00000040804				chr4_86631501	Cluster 1	-17785	ENSCAFG00000019100	RETREG1	ENSG00000154153		chr15_14810001	Cluster 5	-1659	ENSCAFG00000004549	NASP	ENSG00000117448
chr30_39387501	Cluster 5	-1329	ENSCAFG00000018100	SCAPER	ENSG00000140386		chr4_86631501	Cluster 1	-17785	ENSCAFG00000019100	MYO10	ENSG00000154153		chr15_14810001	Cluster 5	-1659	ENSCAFG00000004549	AKR1A1	ENSG00000117448
chr9_57879001	Cluster 5	-1329	ENSCAFG00000020201	HSPA5	ENSG00000136933		chr4_86631501	Cluster 1	-17785	ENSCAFG00000019100	ZNF622	ENSG00000154153		chr3_62422501	Cluster 5	-1700	ENSCAFG00000015022
chr9_57879001	Cluster 5	-1329	ENSCAFG00000020201	RABEPK	ENSG00000136933		chr12_10199001	Cluster 1	-17787	ENSCAFG00000034556				chr14_43149501	Cluster 5	-1702	ENSCAFG00000028192
chr10_9284001	Cluster 5	-1337	ENSCAFG00000033634				chr1_65970501	Cluster 1	-17798	ENSCAFG00000001068	RNF146	ENSG00000118518		chr5_27429001	Cluster 5	-1744	ENSCAFG00000039302
chr14_57173501	Cluster 5	-1377	ENSCAFG00000028243				chr2_33634001	Cluster 1	-17806	ENSCAFG00000040036				chr21_7643001	Cluster 5	-1753	ENSCAFG00000004246
chr38_11751501	Cluster 5	-1379	ENSCAFG00000010731	KCTD3	ENSG00000042781		chr26_6982001	Cluster 1	-17808	ENSCAFG00000007898	CLIP1	ENSG00000130779		chr14_56114001	Cluster 5	-1762	ENSCAFG00000028443
chr38_11751501	Cluster 5	-1379	ENSCAFG00000010731	USH2A	ENSG00000042781		chr26_6982001	Cluster 1	-17808	ENSCAFG00000007898	VPS33A	ENSG00000130779		chr24_47520001	Cluster 5	-1782	ENSCAFG00000030747	TCEA2	ENSG00000171700
chr11_2550501	Cluster 5	-1380	ENSCAFG00000030461				chr2_58590501	Cluster 1	-17836	ENSCAFG00000008588				chr24_47520001	Cluster 5	-1782	ENSCAFG00000030747	RGS19	ENSG00000171700
chr18_44651501	Cluster 5	-1382	ENSCAFG00000035588				chr8_61380001	Cluster 1	-17852	ENSCAFG00000017516	CALM1	ENSG00000198668		chr16_59400501	Cluster 5	-1799	ENSCAFG00000035506
chr3_91574001	Cluster 5	-1404	ENSCAFG00000016743	GAK	ENSG00000178950		chr38_22378501	Cluster 1	-17853	ENSCAFG00000011787	CRP	ENSG00000132693		chr25_31360001	Cluster 5	-1809	ENSCAFG00000036419
chr3_91574001	Cluster 5	-1404	ENSCAFG00000016743	CPLX1	ENSG00000178950		chr6_8624001	Cluster 1	-17877	ENSCAFG00000013800	FIS1	ENSG00000214253		chr30_39387001	Cluster 5	-1829	ENSCAFG00000018100	SCAPER	ENSG00000140386
chr14_35013001	Cluster 5	-1426	ENSCAFG00000039217				chr25_47376001	Cluster 1	-17907	ENSCAFG00000035396				chr3_71453501	Cluster 5	-1834	ENSCAFG00000039393
chr16_10681501	Cluster 5	-1426	ENSCAFG00000013481	CREB3L2	ENSG00000182158		chr8_72206001	Cluster 1	-17916	ENSCAFG00000018329	C8H14orf180	ENSG00000258986		chr10_9283501	Cluster 5	-1837	ENSCAFG00000033634
chr16_10681501	Cluster 5	-1426	ENSCAFG00000013481	DGKI	ENSG00000182158		chr8_72206001	Cluster 1	-17916	ENSCAFG00000018329	TMEM179	ENSG00000258986		chr18_48096001	Cluster 5	-1863	ENSCAFG00000024984
chr10_65990501	Cluster 5	-1455	ENSCAFG00000038469				chr9_53046501	Cluster 1	-17930	ENSCAFG00000019927	AIF1L	ENSG00000050555		chr25_10183501	Cluster 5	-1866	ENSCAFG00000035997
chr18_46021001	Cluster 5	-1471	ENSCAFG00000010052	CTSD			chr9_53046501	Cluster 1	-17930	ENSCAFG00000019927	LAMC3	ENSG00000050555		chr14_57173001	Cluster 5	-1877	ENSCAFG00000028243
chr10_67359001	Cluster 5	-1477	ENSCAFG00000031669				chr13_63207501	Cluster 1	-17983	ENSCAFG00000031249				chr15_13359001	Cluster 5	-1893	ENSCAFG00000004030	CMPK1	ENSG00000162368
chr30_5996001	Cluster 5	-1497	ENSCAFG00000039578				chr1_54372501	Cluster 1	-17994	ENSCAFG00000000811	SFT2D1	ENSG00000198818		chr22_48341001	Cluster 5	-1909	ENSCAFG00000005595	FARP1	ENSG00000152767
chr25_119001	Cluster 5	-1498	ENSCAFG00000032918				chr5_82622001	Cluster 1	-18008	ENSCAFG00000030624	CMTM3	ENSG00000183723		chr22_48341001	Cluster 5	-1909	ENSCAFG00000005595	STK24	ENSG00000152767
chr7_5007501	Cluster 5	-1529	ENSCAFG00000037573				chr23_35267001	Cluster 1	-18015	ENSCAFG00000031477	LOC611145			chr13_41181501	Cluster 5	-1924	ENSCAFG00000001850	GUF1	ENSG00000151806
chr14_39834001	Cluster 5	-1540	ENSCAFG00000040833				chr2_83229501	Cluster 1	-18046	ENSCAFG00000034716	LOC111094717			chr24_27036501	Cluster 5	-1924	ENSCAFG00000040365
chr13_29946501	Cluster 5	-1550	ENSCAFG00000029450				chr34_4765501	Cluster 1	-18087	ENSCAFG00000010102	SEMA5A	ENSG00000112902		chr38_18798501	Cluster 5	-1929	ENSCAFG00000026868
chr29_31676501	Cluster 5	-1563	ENSCAFG00000008598	LRRCC1	ENSG00000133739		chr30_34795001	Cluster 1	-18109	ENSCAFG00000035182				chr7_66166501	Cluster 5	-1931	ENSCAFG00000036813
chr29_31676501	Cluster 5	-1563	ENSCAFG00000008598	E2F5	ENSG00000133739		chr31_35649501	Cluster 1	-18133	ENSCAFG00000026415				chr14_54166501	Cluster 5	-1941	ENSCAFG00000033444
chr10_44599001	Cluster 5	-1582	ENSCAFG00000002365	TMEM131	ENSG00000075568		chr12_301001	Cluster 1	-18155	ENSCAFG00000000388	LOC102154748			chr18_41637001	Cluster 5	-1943	ENSCAFG00000008279	OR4S2	ENSG00000149177
chr30_38499501	Cluster 5	-1597	ENSCAFG00000030120	CSPG4	ENSG00000173546		chr11_53730001	Cluster 1	-18164	ENSCAFG00000002370	GRHPR	ENSG00000137106		chr18_41637001	Cluster 5	-1943	ENSCAFG00000008279	PTPRJ	ENSG00000149177
chr13_57978501	Cluster 5	-1599	ENSCAFG00000021548				chr11_53730001	Cluster 1	-18164	ENSCAFG00000002370	ZBTB5	ENSG00000137106		chr5_87241501	Cluster 5	-1963	ENSCAFG00000035844
chr22_58148001	Cluster 5	-1601	ENSCAFG00000036669				chr31_38633001	Cluster 1	-18164	ENSCAFG00000034536				chr24_43572001	Cluster 5	-1985	ENSCAFG00000026490
chr13_7601001	Cluster 5	-1610	ENSCAFG00000000682	ABRA	ENSG00000174429		chr1_111340001	Cluster 1	-18194	ENSCAFG00000032633	ZNF283	ENSG00000167637		chr10_21190001	Cluster 5	-1988	ENSCAFG00000000869	PRR5	ENSG00000186654
chr10_22365501	Cluster 5	-1616	ENSCAFG00000000909	TTLL12	ENSG00000100304		chr9_2478501	Cluster 1	-18196	ENSCAFG00000035696	CANT1			chr15_53264001	Cluster 5	-1992	ENSCAFG00000008566	GUCY1B1	ENSG00000061918
chr10_22365501	Cluster 5	-1616	ENSCAFG00000000909	TSPO	ENSG00000100304		chr25_37388501	Cluster 1	-18231	ENSCAFG00000021935				chr18_20297501	Cluster 5	-2009	ENSCAFG00000006401	CD36	ENSG00000135218
chr37_25064001	Cluster 5	-1616	ENSCAFG00000014686	VIL1	ENSG00000127831		chr33_12984501	Cluster 1	-18231	ENSCAFG00000009867	BBX	ENSG00000114439		chr6_7566501	Cluster 5	-2032	ENSCAFG00000013639	SSC4D	ENSG00000146700
chr26_22144001	Cluster 5	-1630	ENSCAFG00000032399	CCDC117	ENSG00000159873		chr19_39109501	Cluster 1	-18475	ENSCAFG00000034939				chr34_40326501	Cluster 5	-2049	ENSCAFG00000027391
chr26_22144001	Cluster 5	-1630	ENSCAFG00000032399	XBP1	ENSG00000159873		chr1_68828501	Cluster 1	-18513	ENSCAFG00000001117	TMEM200A	ENSG00000164484		chr25_13446001	Cluster 5	-2058	ENSCAFG00000006939
chr22_60300001	Cluster 5	-1632	ENSCAFG00000006199	ATP11A	ENSG00000068650		chr17_20714001	Cluster 1	-18568	ENSCAFG00000023367	SLC35F6	ENSG00000171303		chr8_64170001	Cluster 5	-2073	ENSCAFG00000017709	DICER1	ENSG00000165959
chr22_60300001	Cluster 5	-1632	ENSCAFG00000006199	MCF2L	ENSG00000068650		chr31_35650001	Cluster 1	-18633	ENSCAFG00000026415				chr8_64170001	Cluster 5	-2073	ENSCAFG00000017709	CLMN	ENSG00000165959
chr28_31471501	Cluster 5	-1645	ENSCAFG00000035351				chr12_5728001	Cluster 1	-18648	ENSCAFG00000029853	CDKN1A	ENSG00000124762		chr23_49114001	Cluster 5	-2078	ENSCAFG00000038655	LOC106557626
chr16_52313001	Cluster 5	-1650	ENSCAFG00000008381	AGA	ENSG00000038002		chr26_10477501	Cluster 1	-18650	ENSCAFG00000040490				chr7_21214001	Cluster 5	-2088	ENSCAFG00000014010	LOC111096649	ENSG00000240021
chr2_58944501	Cluster 5	-1653	ENSCAFG00000028599	DOK4	ENSG00000125170		chr11_53729501	Cluster 1	-18664	ENSCAFG00000002370	GRHPR	ENSG00000137106		chr7_21214001	Cluster 5	-2088	ENSCAFG00000014010	TEX35	ENSG00000240021
chr2_58944501	Cluster 5	-1653	ENSCAFG00000028599	POLR2C	ENSG00000125170		chr11_53729501	Cluster 1	-18664	ENSCAFG00000002370	ZBTB5	ENSG00000137106		chr6_6486001	Cluster 5	-2097	ENSCAFG00000012503	CLDN4	ENSG00000165171
chr15_14810001	Cluster 5	-1659	ENSCAFG00000004549	NASP	ENSG00000117448		chr31_38632501	Cluster 1	-18664	ENSCAFG00000034536				chr3_74658001	Cluster 5	-2102	ENSCAFG00000036777
chr15_14810001	Cluster 5	-1659	ENSCAFG00000004549	AKR1A1	ENSG00000117448		chr27_26113001	Cluster 1	-18677	ENSCAFG00000033750				chr35_15255001	Cluster 5	-2108	ENSCAFG00000009903	MYLIP	ENSG00000007944
chr3_62422501	Cluster 5	-1700	ENSCAFG00000015022				chr5_8612001	Cluster 1	-18683	ENSCAFG00000028610	PUS3	ENSG00000198331		chr16_34787501	Cluster 5	-2124	ENSCAFG00000006574
chr14_43149501	Cluster 5	-1702	ENSCAFG00000028192				chr5_8612001	Cluster 1	-18683	ENSCAFG00000028610	HYLS1	ENSG00000198331		chr15_33134501	Cluster 5	-2155	ENSCAFG00000036167
chr5_27429001	Cluster 5	-1744	ENSCAFG00000039302				chr1_111340501	Cluster 1	-18694	ENSCAFG00000032633	ZNF283	ENSG00000167637		chr11_12896001	Cluster 5	-2164	ENSCAFG00000031961	PPIC	ENSG00000168938
chr21_7643001	Cluster 5	-1753	ENSCAFG00000004246				chr9_2479001	Cluster 1	-18696	ENSCAFG00000035696	CANT1			chr10_38184001	Cluster 5	-2169	ENSCAFG00000039185	LOC111097693
chr14_56114001	Cluster 5	-1762	ENSCAFG00000028443				chr16_27708501	Cluster 1	-18697	ENSCAFG00000039946				chr3_52044001	Cluster 5	-2187	ENSCAFG00000011542	HAPLN3	ENSG00000140511
chr24_47520001	Cluster 5	-1782	ENSCAFG00000030747	TCEA2	ENSG00000171700		chr8_46424501	Cluster 1	-18713	ENSCAFG00000016802	DCAF4	ENSG00000165861		chr6_37375001	Cluster 5	-2193	ENSCAFG00000035098
chr24_47520001	Cluster 5	-1782	ENSCAFG00000030747	RGS19	ENSG00000171700		chr8_46424501	Cluster 1	-18713	ENSCAFG00000016802	ZFYVE1	ENSG00000165861		chr1_16989501	Cluster 5	-2220	ENSCAFG00000000099
chr16_59400501	Cluster 5	-1799	ENSCAFG00000035506				chr12_3162501	Cluster 1	-18727	ENSCAFG00000001194	LEMD2	ENSG00000096395		chr6_38572501	Cluster 5	-2277	ENSCAFG00000019368
chr25_31360001	Cluster 5	-1809	ENSCAFG00000036419				chr12_3162501	Cluster 1	-18727	ENSCAFG00000001194	MLN	ENSG00000096395		chr6_70353001	Cluster 5	-2330	ENSCAFG00000020387	ST6GALNAC3	ENSG00000184005
chr30_39387001	Cluster 5	-1829	ENSCAFG00000018100	SCAPER	ENSG00000140386		chr25_37388001	Cluster 1	-18731	ENSCAFG00000021935				chr6_4319001	Cluster 5	-2341	ENSCAFG00000034624	LOC102155153
chr3_71453501	Cluster 5	-1834	ENSCAFG00000039393				chr23_44510501	Cluster 1	-18738	ENSCAFG00000008370	RNF13	ENSG00000082996		chr31_35803501	Cluster 5	-2342	ENSCAFG00000010163	FAM3B	ENSG00000183844
chr10_9283501	Cluster 5	-1837	ENSCAFG00000033634				chr4_29590001	Cluster 1	-18747	ENSCAFG00000015872	TSPAN14	ENSG00000108219		chr31_35803501	Cluster 5	-2342	ENSCAFG00000010163	MX2	ENSG00000183844
chr18_48096001	Cluster 5	-1863	ENSCAFG00000024984				chr4_29590001	Cluster 1	-18747	ENSCAFG00000015872	SH2D4B	ENSG00000108219		chr7_76436001	Cluster 5	-2346	ENSCAFG00000034833
chr25_10183501	Cluster 5	-1866	ENSCAFG00000035997				chr35_25902501	Cluster 1	-18760	ENSCAFG00000027553				chr30_32782001	Cluster 5	-2398	ENSCAFG00000032561
chr14_57173001	Cluster 5	-1877	ENSCAFG00000028243				chr30_33548001	Cluster 1	-18808	ENSCAFG00000039630	LOC111093385			chr27_2152501	Cluster 5	-2429	ENSCAFG00000007117	TNS2	ENSG00000063046
chr15_13359001	Cluster 5	-1893	ENSCAFG00000004030	CMPK1	ENSG00000162368		chr4_29181501	Cluster 1	-18824	ENSCAFG00000015698				chr27_2152501	Cluster 5	-2429	ENSCAFG00000007117	EIF4B	ENSG00000063046
chr22_48341001	Cluster 5	-1909	ENSCAFG00000005595	FARP1	ENSG00000152767		chr38_1277501	Cluster 1	-18828	ENSCAFG00000033514				chr1_20835001	Cluster 5	-2444	ENSCAFG00000000145	RAB27B	ENSG00000041353
chr22_48341001	Cluster 5	-1909	ENSCAFG00000005595	STK24	ENSG00000152767		chr5_78332001	Cluster 1	-18840	ENSCAFG00000032948				chr5_83392501	Cluster 5	-2457	ENSCAFG00000034049	LOC111096059
chr13_41181501	Cluster 5	-1924	ENSCAFG00000001850	GUF1	ENSG00000151806		chr10_56319501	Cluster 1	-18843	ENSCAFG00000002796	LOC100856725	ENSG00000115355		chr8_62041001	Cluster 5	-2459	ENSCAFG00000037933
chr24_27036501	Cluster 5	-1924	ENSCAFG00000040365				chr10_56319501	Cluster 1	-18843	ENSCAFG00000002796	CCDC88A	ENSG00000115355		chr10_49434501	Cluster 5	-2477	ENSCAFG00000032826
chr38_18798501	Cluster 5	-1929	ENSCAFG00000026868				chr37_9371001	Cluster 1	-18857	ENSCAFG00000027905				chr15_19297001	Cluster 5	-2483	ENSCAFG00000038752
chr7_66166501	Cluster 5	-1931	ENSCAFG00000036813				chr36_24945001	Cluster 1	-18858	ENSCAFG00000036908				chr9_14110001	Cluster 5	-2509	ENSCAFG00000025074
chr14_54166501	Cluster 5	-1941	ENSCAFG00000033444				chr16_244501	Cluster 1	-18871	ENSCAFG00000039188				chr27_45251501	Cluster 5	-2566	ENSCAFG00000016151	SLC25A18
chr18_41637001	Cluster 5	-1943	ENSCAFG00000008279	OR4S2	ENSG00000149177		chr15_18214501	Cluster 1	-18902	ENSCAFG00000034704	HNRNPC			chr27_45251501	Cluster 5	-2566	ENSCAFG00000016151	ATP6V1E1
chr18_41637001	Cluster 5	-1943	ENSCAFG00000008279	PTPRJ	ENSG00000149177		chr15_18214501	Cluster 1	-18902	ENSCAFG00000034704	RPGRIP1			chr38_16877001	Cluster 5	-2578	ENSCAFG00000013601	MIA3	ENSG00000154305
chr5_87241501	Cluster 5	-1963	ENSCAFG00000035844				chr24_47559001	Cluster 1	-18939	ENSCAFG00000033048	MYT1			chr38_16877001	Cluster 5	-2578	ENSCAFG00000013601	BROX	ENSG00000154305
chr24_43572001	Cluster 5	-1985	ENSCAFG00000026490				chr5_66711501	Cluster 1	-18953	ENSCAFG00000034684				chr35_19065501	Cluster 5	-2612	ENSCAFG00000031036	E2F3	ENSG00000112242
chr10_21190001	Cluster 5	-1988	ENSCAFG00000000869	PRR5	ENSG00000186654		chr28_25797001	Cluster 1	-19049	ENSCAFG00000011725	ATRNL1	ENSG00000107518		chr9_21258501	Cluster 5	-2632	ENSCAFG00000023449	KRT13	ENSG00000171401
chr15_53264001	Cluster 5	-1992	ENSCAFG00000008566	GUCY1B1	ENSG00000061918		chr28_25797001	Cluster 1	-19049	ENSCAFG00000011725	GFRA1	ENSG00000107518		chr10_67094501	Cluster 5	-2643	ENSCAFG00000003241
chr18_20297501	Cluster 5	-2009	ENSCAFG00000006401	CD36	ENSG00000135218		chr17_20774501	Cluster 1	-19055	ENSCAFG00000030769	SLC35F6	ENSG00000213699		chr2_51574501	Cluster 5	-2664	ENSCAFG00000007537	ERBIN	ENSG00000112851
chr6_7566501	Cluster 5	-2032	ENSCAFG00000013639	SSC4D	ENSG00000146700		chr17_20774501	Cluster 1	-19055	ENSCAFG00000030769	CENPA	ENSG00000213699		chr13_49473001	Cluster 5	-2671	ENSCAFG00000027132
chr34_40326501	Cluster 5	-2049	ENSCAFG00000027391				chr30_39229001	Cluster 1	-19063	ENSCAFG00000018068				chr38_2383001	Cluster 5	-2689	ENSCAFG00000010206	CTSE	ENSG00000196188
chr25_13446001	Cluster 5	-2058	ENSCAFG00000006939				chr5_38770501	Cluster 1	-19073	ENSCAFG00000017909				chr11_60911501	Cluster 5	-2701	ENSCAFG00000021598
chr8_64170001	Cluster 5	-2073	ENSCAFG00000017709	DICER1	ENSG00000165959		chr21_15865001	Cluster 1	-19080	ENSCAFG00000004593	CCDC90B	ENSG00000137500		chr6_56085001	Cluster 5	-2702	ENSCAFG00000026440
chr8_64170001	Cluster 5	-2073	ENSCAFG00000017709	CLMN	ENSG00000165959		chr21_15865001	Cluster 1	-19080	ENSCAFG00000004593	ANKRD42	ENSG00000137500		chr24_38650501	Cluster 5	-2738	ENSCAFG00000038593
chr23_49114001	Cluster 5	-2078	ENSCAFG00000038655	LOC106557626			chr2_85018001	Cluster 1	-19101	ENSCAFG00000016759	TARDBP	ENSG00000120948		chr28_27269001	Cluster 5	-2750	ENSCAFG00000011876	C28H10orf82	ENSG00000165868
chr7_21214001	Cluster 5	-2088	ENSCAFG00000014010	LOC111096649	ENSG00000240021		chr21_36472001	Cluster 1	-19131	ENSCAFG00000018701				chr28_27269001	Cluster 5	-2750	ENSCAFG00000011876	HSPA12A	ENSG00000165868
chr7_21214001	Cluster 5	-2088	ENSCAFG00000014010	TEX35	ENSG00000240021		chr27_26112501	Cluster 1	-19177	ENSCAFG00000033750				chr2_68134001	Cluster 5	-2756	ENSCAFG00000010375
chr6_6486001	Cluster 5	-2097	ENSCAFG00000012503	CLDN4	ENSG00000165171		chr25_43268001	Cluster 1	-19208	ENSCAFG00000011021	B3GNT7	ENSG00000156966		chr29_39738001	Cluster 5	-2783	ENSCAFG00000009420
chr3_74658001	Cluster 5	-2102	ENSCAFG00000036777				chr21_41698001	Cluster 1	-19230	ENSCAFG00000026917				chr2_78289001	Cluster 5	-2784	ENSCAFG00000015045	DDOST	ENSG00000158828
chr35_15255001	Cluster 5	-2108	ENSCAFG00000009903	MYLIP	ENSG00000007944		chr23_31390001	Cluster 1	-19238	ENSCAFG00000031234	KY	ENSG00000174611		chr2_78289001	Cluster 5	-2784	ENSCAFG00000015045	PINK1	ENSG00000158828
chr16_34787501	Cluster 5	-2124	ENSCAFG00000006574				chr4_75157501	Cluster 1	-19244	ENSCAFG00000018909	MTMR12	ENSG00000150712		chr20_33315001	Cluster 5	-2796	ENSCAFG00000008061	ARHGEF3	ENSG00000163947
chr15_33134501	Cluster 5	-2155	ENSCAFG00000036167				chr10_27731501	Cluster 1	-19246	ENSCAFG00000029809	CACNG2	ENSG00000166862		chr20_33315001	Cluster 5	-2796	ENSCAFG00000008061	FAM208A	ENSG00000163947
chr11_12896001	Cluster 5	-2164	ENSCAFG00000031961	PPIC	ENSG00000168938		chr10_27731501	Cluster 1	-19246	ENSCAFG00000029809	EIF3D	ENSG00000166862		chr4_21505001	Cluster 5	-2807	ENSCAFG00000014071	PRF1	ENSG00000180644
chr10_38184001	Cluster 5	-2169	ENSCAFG00000039185	LOC111097693			chr5_16066501	Cluster 1	-19316	ENSCAFG00000012923	DSCAML1	ENSG00000177103		chr15_39683001	Cluster 5	-2836	ENSCAFG00000036891
chr3_52044001	Cluster 5	-2187	ENSCAFG00000011542	HAPLN3	ENSG00000140511		chr5_41114501	Cluster 1	-19340	ENSCAFG00000018237	FAM83G	ENSG00000154025		chr13_61610001	Cluster 5	-2846	ENSCAFG00000035673
chr6_37375001	Cluster 5	-2193	ENSCAFG00000035098				chr5_41114501	Cluster 1	-19340	ENSCAFG00000018237	SLC5A10	ENSG00000154025		chr1_31749501	Cluster 5	-2857	ENSCAFG00000038607
chr1_16989501	Cluster 5	-2220	ENSCAFG00000000099				chr4_69164501	Cluster 1	-19363	ENSCAFG00000040113				chr18_43185501	Cluster 5	-2858	ENSCAFG00000034375
chr6_38572501	Cluster 5	-2277	ENSCAFG00000019368				chr10_30701001	Cluster 1	-19372	ENSCAFG00000029189	TIMP3	ENSG00000100234		chr10_60766501	Cluster 5	-2895	ENSCAFG00000037128
chr6_70353001	Cluster 5	-2330	ENSCAFG00000020387	ST6GALNAC3	ENSG00000184005		chr24_33711001	Cluster 1	-19374	ENSCAFG00000010392	ZNF334			chr13_62642001	Cluster 5	-2912	ENSCAFG00000035723
chr6_4319001	Cluster 5	-2341	ENSCAFG00000034624	LOC102155153			chr10_28044001	Cluster 1	-19375	ENSCAFG00000001630	MYH9	ENSG00000100345		chr7_53657001	Cluster 5	-2934	ENSCAFG00000017786	FHOD3	ENSG00000134775
chr31_35803501	Cluster 5	-2342	ENSCAFG00000010163	FAM3B	ENSG00000183844		chr10_28044001	Cluster 1	-19375	ENSCAFG00000001630	LOC102156332	ENSG00000100345		chr17_9307001	Cluster 5	-2977	ENSCAFG00000035584
chr31_35803501	Cluster 5	-2342	ENSCAFG00000010163	MX2	ENSG00000183844		chr26_29075501	Cluster 1	-19394	ENSCAFG00000014154	DGCR6L			chr2_53569001	Cluster 5	-2977	ENSCAFG00000033579
chr7_76436001	Cluster 5	-2346	ENSCAFG00000034833				chr4_14481501	Cluster 1	-19419	ENSCAFG00000037089				chr15_19297501	Cluster 5	-2983	ENSCAFG00000038752
chr30_32782001	Cluster 5	-2398	ENSCAFG00000032561				chr31_20365001	Cluster 1	-19452	ENSCAFG00000031311				chr11_62559001	Cluster 5	-2984	ENSCAFG00000034723
chr27_2152501	Cluster 5	-2429	ENSCAFG00000007117	TNS2	ENSG00000063046		chr2_5462001	Cluster 1	-19459	ENSCAFG00000031605				chr38_17062001	Cluster 5	-2995	ENSCAFG00000013502
chr27_2152501	Cluster 5	-2429	ENSCAFG00000007117	EIF4B	ENSG00000063046		chr13_61329501	Cluster 1	-19505	ENSCAFG00000039003				chr14_40497001	Cluster 5	-3004	ENSCAFG00000017837
chr1_20835001	Cluster 5	-2444	ENSCAFG00000000145	RAB27B	ENSG00000041353		chr20_7329001	Cluster 1	-19556	ENSCAFG00000035778				chr1_87703501	Cluster 5	-3009	ENSCAFG00000001895	PTAR1	ENSG00000188647
chr5_83392501	Cluster 5	-2457	ENSCAFG00000034049	LOC111096059			chr35_2538001	Cluster 1	-19632	ENSCAFG00000009212				chr6_66734501	Cluster 5	-3018	ENSCAFG00000034788	LOC102152021
chr8_62041001	Cluster 5	-2459	ENSCAFG00000037933				chr2_16548501	Cluster 1	-19645	ENSCAFG00000003987	JCAD	ENSG00000165757		chr7_31654001	Cluster 5	-3117	ENSCAFG00000015625	GREM2	ENSG00000155816
chr10_49434501	Cluster 5	-2477	ENSCAFG00000032826				chr1_6286501	Cluster 1	-19653	ENSCAFG00000034084	LOC111093124			chr10_36938001	Cluster 5	-3119	ENSCAFG00000002080
chr15_19297001	Cluster 5	-2483	ENSCAFG00000038752				chr4_21743501	Cluster 1	-19684	ENSCAFG00000014104	PCBD1	ENSG00000166228		chr24_43302001	Cluster 5	-3127	ENSCAFG00000029961	APCDD1L	ENSG00000198768
chr9_14110001	Cluster 5	-2509	ENSCAFG00000025074				chr27_35615001	Cluster 1	-19685	ENSCAFG00000025596	KLRK1	ENSG00000213809		chr38_15271001	Cluster 5	-3153	ENSCAFG00000011275	MARK1	ENSG00000116141
chr27_45251501	Cluster 5	-2566	ENSCAFG00000016151	SLC25A18			chr13_34496501	Cluster 1	-19691	ENSCAFG00000001180				chr25_50088501	Cluster 5	-3175	ENSCAFG00000029368
chr27_45251501	Cluster 5	-2566	ENSCAFG00000016151	ATP6V1E1			chr29_19198501	Cluster 1	-19709	ENSCAFG00000040191				chr6_15918501	Cluster 5	-3175	ENSCAFG00000011344	ADAP1	ENSG00000105963
chr38_16877001	Cluster 5	-2578	ENSCAFG00000013601	MIA3	ENSG00000154305		chr29_40880001	Cluster 1	-19740	ENSCAFG00000037376				chr6_15918501	Cluster 5	-3175	ENSCAFG00000011344	GET4	ENSG00000105963
chr38_16877001	Cluster 5	-2578	ENSCAFG00000013601	BROX	ENSG00000154305		chr2_17802001	Cluster 1	-19850	ENSCAFG00000031553				chr3_46172501	Cluster 5	-3178	ENSCAFG00000027733
chr35_19065501	Cluster 5	-2612	ENSCAFG00000031036	E2F3	ENSG00000112242		chr4_69164001	Cluster 1	-19863	ENSCAFG00000040113				chr2_21856501	Cluster 5	-3187	ENSCAFG00000004714
chr9_21258501	Cluster 5	-2632	ENSCAFG00000023449	KRT13	ENSG00000171401		chr10_30701501	Cluster 1	-19872	ENSCAFG00000029189	TIMP3	ENSG00000100234		chr2_68532001	Cluster 5	-3200	ENSCAFG00000010481	YARS	ENSG00000134684
chr10_67094501	Cluster 5	-2643	ENSCAFG00000003241				chr6_77033001	Cluster 1	-19876	ENSCAFG00000020432	WLS	ENSG00000116729		chr17_6835001	Cluster 5	-3201	ENSCAFG00000040925
chr2_51574501	Cluster 5	-2664	ENSCAFG00000007537	ERBIN	ENSG00000112851		chr2_80644501	Cluster 1	-19878	ENSCAFG00000015610	ACTL8	ENSG00000117148		chr14_17832501	Cluster 5	-3268	ENSCAFG00000001969	ANKIB1	ENSG00000001629
chr13_49473001	Cluster 5	-2671	ENSCAFG00000027132				chr17_15378501	Cluster 1	-19885	ENSCAFG00000003845	LOC482987			chr14_17832501	Cluster 5	-3268	ENSCAFG00000001969	KRIT1	ENSG00000001629
chr38_2383001	Cluster 5	-2689	ENSCAFG00000010206	CTSE	ENSG00000196188		chr12_72435001	Cluster 1	-19924	ENSCAFG00000035628				chr18_38720001	Cluster 5	-3288	ENSCAFG00000007878	SLC43A3	ENSG00000134802
chr11_60911501	Cluster 5	-2701	ENSCAFG00000021598				chr32_29773501	Cluster 1	-19957	ENSCAFG00000011415	MCUB	ENSG00000005059		chr18_38720001	Cluster 5	-3288	ENSCAFG00000007878	PRG3	ENSG00000134802
chr6_56085001	Cluster 5	-2702	ENSCAFG00000026440				chr26_20237001	Cluster 1	-19976	ENSCAFG00000011758	TFIP11	ENSG00000128294		chr10_62464001	Cluster 5	-3292	ENSCAFG00000037366
chr24_38650501	Cluster 5	-2738	ENSCAFG00000038593				chr26_20237001	Cluster 1	-19976	ENSCAFG00000011758	TPST2	ENSG00000128294		chr9_53109001	Cluster 5	-3335	ENSCAFG00000024407	QRFP	ENSG00000188710
chr28_27269001	Cluster 5	-2750	ENSCAFG00000011876	C28H10orf82	ENSG00000165868		chr31_26991001	Cluster 2	-1006	ENSCAFG00000036519				chr9_48012501	Cluster 5	-3345	ENSCAFG00000019380	CACNA1B	ENSG00000148408
chr28_27269001	Cluster 5	-2750	ENSCAFG00000011876	HSPA12A	ENSG00000165868		chr3_58419501	Cluster 2	-1007	ENSCAFG00000014230	DNAJA4	ENSG00000140395		chr2_83426001	Cluster 5	-3354	ENSCAFG00000016361	PRDM2
chr2_68134001	Cluster 5	-2756	ENSCAFG00000010375				chr3_58419501	Cluster 2	-1007	ENSCAFG00000014230	WDR61	ENSG00000140395		chr5_30547001	Cluster 5	-3357	ENSCAFG00000015282	MYBBP1A	ENSG00000167741
chr29_39738001	Cluster 5	-2783	ENSCAFG00000009420				chr20_5224001	Cluster 2	-1028	ENSCAFG00000004588	TRH	ENSG00000170893		chr5_30547001	Cluster 5	-3357	ENSCAFG00000015282	GGT6	ENSG00000167741
chr2_78289001	Cluster 5	-2784	ENSCAFG00000015045	DDOST	ENSG00000158828		chr17_772501	Cluster 2	-1039	ENSCAFG00000003217	TPO	ENSG00000115705		chr13_44720501	Cluster 5	-3374	ENSCAFG00000001997	CWH43	ENSG00000109182
chr2_78289001	Cluster 5	-2784	ENSCAFG00000015045	PINK1	ENSG00000158828		chr9_13210501	Cluster 2	-1039	ENSCAFG00000011435				chr3_91572001	Cluster 5	-3404	ENSCAFG00000016743	GAK	ENSG00000178950
chr20_33315001	Cluster 5	-2796	ENSCAFG00000008061	ARHGEF3	ENSG00000163947		chr6_76960001	Cluster 2	-1041	ENSCAFG00000036619				chr3_91572001	Cluster 5	-3404	ENSCAFG00000016743	CPLX1	ENSG00000178950
chr20_33315001	Cluster 5	-2796	ENSCAFG00000008061	FAM208A	ENSG00000163947		chr19_2581501	Cluster 2	-1049	ENSCAFG00000028984				chr10_28128501	Cluster 5	-3429	ENSCAFG00000001689	LOC102156332
chr4_21505001	Cluster 5	-2807	ENSCAFG00000014071	PRF1	ENSG00000180644		chr38_22321501	Cluster 2	-1051	ENSCAFG00000011793	SLAMF8	ENSG00000181036		chr22_2194501	Cluster 5	-3434	ENSCAFG00000004345	RCBTB1	ENSG00000136144
chr15_39683001	Cluster 5	-2836	ENSCAFG00000036891				chr23_6371001	Cluster 2	-1055	ENSCAFG00000004768	STAC	ENSG00000144681		chr24_33495501	Cluster 5	-3450	ENSCAFG00000010175	CD40	ENSG00000149654
chr13_61610001	Cluster 5	-2846	ENSCAFG00000035673				chr9_49837001	Cluster 2	-1055	ENSCAFG00000019767	STKLD1	ENSG00000148300		chr24_33495501	Cluster 5	-3450	ENSCAFG00000010175	CDH22	ENSG00000149654
chr1_31749501	Cluster 5	-2857	ENSCAFG00000038607				chr9_49837001	Cluster 2	-1055	ENSCAFG00000019767	REXO4	ENSG00000148300		chr5_5764001	Cluster 5	-3453	ENSCAFG00000010255	KCNJ5	ENSG00000120457
chr18_43185501	Cluster 5	-2858	ENSCAFG00000034375				chr17_63049001	Cluster 2	-1065	ENSCAFG00000013643	WNT2B	ENSG00000134245		chr17_25636001	Cluster 5	-3483	ENSCAFG00000005775	BIRC6	ENSG00000115760
chr10_60766501	Cluster 5	-2895	ENSCAFG00000037128				chr19_40407501	Cluster 2	-1072	ENSCAFG00000019013				chr22_7883501	Cluster 5	-3502	ENSCAFG00000040733
chr13_62642001	Cluster 5	-2912	ENSCAFG00000035723				chr1_103851501	Cluster 2	-1074	ENSCAFG00000039906				chr16_59063001	Cluster 5	-3518	ENSCAFG00000030450	LOC611251
chr7_53657001	Cluster 5	-2934	ENSCAFG00000017786	FHOD3	ENSG00000134775		chr10_34906501	Cluster 2	-1079	ENSCAFG00000001970	EDAR	ENSG00000135960		chr5_57618001	Cluster 5	-3523	ENSCAFG00000027054
chr17_9307001	Cluster 5	-2977	ENSCAFG00000035584				chr17_54889501	Cluster 2	-1082	ENSCAFG00000035138				chr25_26186001	Cluster 5	-3524	ENSCAFG00000029087	NEIL2	ENSG00000136574
chr2_53569001	Cluster 5	-2977	ENSCAFG00000033579				chr11_18010001	Cluster 2	-1094	ENSCAFG00000000721	ISOC1	ENSG00000066583		chr25_26186001	Cluster 5	-3524	ENSCAFG00000029087	GATA4	ENSG00000136574
chr15_19297501	Cluster 5	-2983	ENSCAFG00000038752				chr5_14844501	Cluster 2	-1099	ENSCAFG00000012404	RPS25	ENSG00000186166		chr30_24481001	Cluster 5	-3540	ENSCAFG00000016661	GCNT3	ENSG00000140297
chr11_62559001	Cluster 5	-2984	ENSCAFG00000034723				chr5_14844501	Cluster 2	-1099	ENSCAFG00000012404	CCDC84	ENSG00000186166		chr22_5486501	Cluster 5	-3574	ENSCAFG00000039972	ERICH6B
chr38_17062001	Cluster 5	-2995	ENSCAFG00000013502				chr20_40652501	Cluster 2	-1101	ENSCAFG00000012548	CCDC51	ENSG00000164051		chr22_5004001	Cluster 5	-3586	ENSCAFG00000004491	LCP1	ENSG00000136167
chr14_40497001	Cluster 5	-3004	ENSCAFG00000017837				chr17_59091501	Cluster 2	-1113	ENSCAFG00000011504	FCGR1A			chr35_3675001	Cluster 5	-3587	ENSCAFG00000009344	SLC22A23	ENSG00000137266
chr1_87703501	Cluster 5	-3009	ENSCAFG00000001895	PTAR1	ENSG00000188647		chr17_51366001	Cluster 2	-1129	ENSCAFG00000034193				chr38_21246001	Cluster 5	-3591	ENSCAFG00000031225	MPZ	ENSG00000248485
chr6_66734501	Cluster 5	-3018	ENSCAFG00000034788	LOC102152021			chr7_39137001	Cluster 2	-1130	ENSCAFG00000016185	ENAH	ENSG00000154380		chr10_36937501	Cluster 5	-3619	ENSCAFG00000002080
chr7_31654001	Cluster 5	-3117	ENSCAFG00000015625	GREM2	ENSG00000155816		chr7_39137001	Cluster 2	-1130	ENSCAFG00000016185	LBR	ENSG00000154380		chr3_91513001	Cluster 5	-3628	ENSCAFG00000016699
chr10_36938001	Cluster 5	-3119	ENSCAFG00000002080				chr20_42701001	Cluster 2	-1158	ENSCAFG00000013947				chr22_58361001	Cluster 5	-3629	ENSCAFG00000039693
chr24_43302001	Cluster 5	-3127	ENSCAFG00000029961	APCDD1L	ENSG00000198768		chr26_1789501	Cluster 2	-1171	ENSCAFG00000006773	PIWIL1	ENSG00000125207		chr10_67093501	Cluster 5	-3643	ENSCAFG00000003241
chr38_15271001	Cluster 5	-3153	ENSCAFG00000011275	MARK1	ENSG00000116141		chr11_72765001	Cluster 2	-1174	ENSCAFG00000003526	BRINP1	ENSG00000078725		chr9_23589001	Cluster 5	-3645	ENSCAFG00000016606
chr25_50088501	Cluster 5	-3175	ENSCAFG00000029368				chr26_16170501	Cluster 2	-1207	ENSCAFG00000010241	RPLP0	ENSG00000089159		chr16_8219001	Cluster 5	-3655	ENSCAFG00000003907	NDUFB2	ENSG00000157764
chr6_15918501	Cluster 5	-3175	ENSCAFG00000011344	ADAP1	ENSG00000105963		chr26_16170501	Cluster 2	-1207	ENSCAFG00000010241	PXN	ENSG00000089159		chr25_47279501	Cluster 5	-3680	ENSCAFG00000012170	ASB18	ENSG00000132321
chr6_15918501	Cluster 5	-3175	ENSCAFG00000011344	GET4	ENSG00000105963		chr23_46338001	Cluster 2	-1233	ENSCAFG00000008554	AADAC	ENSG00000114771		chr25_47279501	Cluster 5	-3680	ENSCAFG00000012170	IQCA1	ENSG00000132321
chr3_46172501	Cluster 5	-3178	ENSCAFG00000027733				chr18_16863001	Cluster 2	-1236	ENSCAFG00000004235	DNAJC2	ENSG00000105821		chr15_1563001	Cluster 5	-3687	ENSCAFG00000002576	EDN2	ENSG00000127124
chr2_21856501	Cluster 5	-3187	ENSCAFG00000004714				chr18_16863001	Cluster 2	-1236	ENSCAFG00000004235	PMPCB	ENSG00000105821		chr3_56694001	Cluster 5	-3691	ENSCAFG00000013854	TLNRD1	ENSG00000140406
chr2_68532001	Cluster 5	-3200	ENSCAFG00000010481	YARS	ENSG00000134684		chr7_44940501	Cluster 2	-1274	ENSCAFG00000017635				chr3_35451001	Cluster 5	-3712	ENSCAFG00000030210
chr17_6835001	Cluster 5	-3201	ENSCAFG00000040925				chr6_44077001	Cluster 2	-1276	ENSCAFG00000038503				chr7_38251001	Cluster 5	-3730	ENSCAFG00000016055	ITPKB	ENSG00000143772
chr14_17832501	Cluster 5	-3268	ENSCAFG00000001969	ANKIB1	ENSG00000001629		chr23_43644001	Cluster 2	-1281	ENSCAFG00000008226	CPB1	ENSG00000153002		chr2_56416501	Cluster 5	-3749	ENSCAFG00000038143
chr14_17832501	Cluster 5	-3268	ENSCAFG00000001969	KRIT1	ENSG00000001629		chr23_43644001	Cluster 2	-1281	ENSCAFG00000008226	CPA3	ENSG00000153002		chr13_57785501	Cluster 5	-3756	ENSCAFG00000040388
chr18_38720001	Cluster 5	-3288	ENSCAFG00000007878	SLC43A3	ENSG00000134802		chr7_73278001	Cluster 2	-1294	ENSCAFG00000040893				chr14_56951001	Cluster 5	-3761	ENSCAFG00000003445
chr18_38720001	Cluster 5	-3288	ENSCAFG00000007878	PRG3	ENSG00000134802		chr18_37512001	Cluster 2	-1297	ENSCAFG00000007646	cOR5A3			chr10_67844001	Cluster 5	-3787	ENSCAFG00000003276	ANTXR1	ENSG00000169604
chr10_62464001	Cluster 5	-3292	ENSCAFG00000037366				chr33_14304001	Cluster 2	-1304	ENSCAFG00000010316	GUCA1C	ENSG00000114487		chr8_3701001	Cluster 5	-3805	ENSCAFG00000011631	NGDN	ENSG00000129460
chr9_53109001	Cluster 5	-3335	ENSCAFG00000024407	QRFP	ENSG00000188710		chr33_14304001	Cluster 2	-1304	ENSCAFG00000010316	MORC1	ENSG00000114487		chr2_46572501	Cluster 5	-3815	ENSCAFG00000038871
chr9_48012501	Cluster 5	-3345	ENSCAFG00000019380	CACNA1B	ENSG00000148408		chr31_21014501	Cluster 2	-1318	ENSCAFG00000036717				chr24_39444501	Cluster 5	-3857	ENSCAFG00000039482
chr2_83426001	Cluster 5	-3354	ENSCAFG00000016361	PRDM2			chr17_47628001	Cluster 2	-1326	ENSCAFG00000008156	GCFC2	ENSG00000005436		chr30_30825001	Cluster 5	-3857	ENSCAFG00000017322
chr5_30547001	Cluster 5	-3357	ENSCAFG00000015282	MYBBP1A	ENSG00000167741		chr17_47628001	Cluster 2	-1326	ENSCAFG00000008156	MRPL19	ENSG00000005436		chr34_15203001	Cluster 5	-3863	ENSCAFG00000037635
chr5_30547001	Cluster 5	-3357	ENSCAFG00000015282	GGT6	ENSG00000167741		chr7_48801501	Cluster 2	-1328	ENSCAFG00000017725	PIK3C3	ENSG00000078142		chr14_6908501	Cluster 5	-3865	ENSCAFG00000001505	UBE2H	ENSG00000186591
chr13_44720501	Cluster 5	-3374	ENSCAFG00000001997	CWH43	ENSG00000109182		chr30_699501	Cluster 2	-1350	ENSCAFG00000007769				chr14_6908501	Cluster 5	-3865	ENSCAFG00000001505	MIR183	ENSG00000186591
chr3_91572001	Cluster 5	-3404	ENSCAFG00000016743	GAK	ENSG00000178950		chr13_48966001	Cluster 2	-1367	ENSCAFG00000024171	SPINK2	ENSG00000128040		chr35_813001	Cluster 5	-3885	ENSCAFG00000033748
chr3_91572001	Cluster 5	-3404	ENSCAFG00000016743	CPLX1	ENSG00000178950		chr2_74561501	Cluster 2	-1368	ENSCAFG00000030331				chr13_48351001	Cluster 5	-3907	ENSCAFG00000002200
chr10_28128501	Cluster 5	-3429	ENSCAFG00000001689	LOC102156332			chr24_19802501	Cluster 2	-1378	ENSCAFG00000006829				chr26_23429501	Cluster 5	-3918	ENSCAFG00000012468	OSM	ENSG00000099985
chr22_2194501	Cluster 5	-3434	ENSCAFG00000004345	RCBTB1	ENSG00000136144		chr26_29018001	Cluster 2	-1378	ENSCAFG00000038714				chr30_17143001	Cluster 5	-3922	ENSCAFG00000033562
chr24_33495501	Cluster 5	-3450	ENSCAFG00000010175	CD40	ENSG00000149654		chr14_44982501	Cluster 2	-1386	ENSCAFG00000031313				chr25_11697001	Cluster 5	-3975	ENSCAFG00000006742	CDX2	ENSG00000165556
chr24_33495501	Cluster 5	-3450	ENSCAFG00000010175	CDH22	ENSG00000149654		chr35_2964001	Cluster 2	-1399	ENSCAFG00000038781				chr22_10263501	Cluster 5	-3976	ENSCAFG00000039215
chr5_5764001	Cluster 5	-3453	ENSCAFG00000010255	KCNJ5	ENSG00000120457		chr12_53095001	Cluster 2	-1409	ENSCAFG00000034810				chr15_19298501	Cluster 5	-3983	ENSCAFG00000038752
chr17_25636001	Cluster 5	-3483	ENSCAFG00000005775	BIRC6	ENSG00000115760		chr11_47832501	Cluster 2	-1413	ENSCAFG00000022054				chr9_17092501	Cluster 5	-4005	ENSCAFG00000032946
chr22_7883501	Cluster 5	-3502	ENSCAFG00000040733				chr17_4943501	Cluster 2	-1432	ENSCAFG00000026397				chr19_20344501	Cluster 5	-4007	ENSCAFG00000024065	CFC1
chr16_59063001	Cluster 5	-3518	ENSCAFG00000030450	LOC611251			chr4_30518001	Cluster 2	-1453	ENSCAFG00000039299				chr13_32847501	Cluster 5	-4016	ENSCAFG00000038708	LOC102154932
chr5_57618001	Cluster 5	-3523	ENSCAFG00000027054				chr24_41606001	Cluster 2	-1489	ENSCAFG00000011914	CSTF1	ENSG00000101138		chr6_11582501	Cluster 5	-4022	ENSCAFG00000015701	CYTH3	ENSG00000008256
chr25_26186001	Cluster 5	-3524	ENSCAFG00000029087	NEIL2	ENSG00000136574		chr15_61110501	Cluster 2	-1497	ENSCAFG00000008810	TMEM192	ENSG00000170088		chr5_40824001	Cluster 5	-4034	ENSCAFG00000030269	MFAP4	ENSG00000166482
chr25_26186001	Cluster 5	-3524	ENSCAFG00000029087	GATA4	ENSG00000136574		chr13_36989001	Cluster 2	-1505	ENSCAFG00000001292	LY6H	ENSG00000176956		chr5_40824001	Cluster 5	-4034	ENSCAFG00000030269	MAPK7	ENSG00000166482
chr30_24481001	Cluster 5	-3540	ENSCAFG00000016661	GCNT3	ENSG00000140297		chr31_26991501	Cluster 2	-1506	ENSCAFG00000036519				chr2_34824001	Cluster 5	-4036	ENSCAFG00000031041	UBE2D2	ENSG00000131508
chr22_5486501	Cluster 5	-3574	ENSCAFG00000039972	ERICH6B			chr3_58420001	Cluster 2	-1507	ENSCAFG00000014230	DNAJA4	ENSG00000140395		chr2_34824001	Cluster 5	-4036	ENSCAFG00000031041	CXXC5	ENSG00000131508
chr22_5004001	Cluster 5	-3586	ENSCAFG00000004491	LCP1	ENSG00000136167		chr3_58420001	Cluster 2	-1507	ENSCAFG00000014230	WDR61	ENSG00000140395		chr33_26027501	Cluster 5	-4077	ENSCAFG00000012032	SEMA5B	ENSG00000082684
chr35_3675001	Cluster 5	-3587	ENSCAFG00000009344	SLC22A23	ENSG00000137266		chr36_10175501	Cluster 2	-1533	ENSCAFG00000010662	SLC38A11	ENSG00000169507		chr14_43919001	Cluster 5	-4089	ENSCAFG00000003122	NEUROD6	ENSG00000164600
chr38_21246001	Cluster 5	-3591	ENSCAFG00000031225	MPZ	ENSG00000248485		chr32_7201001	Cluster 2	-1537	ENSCAFG00000009094	COQ2	ENSG00000173083		chr38_21246501	Cluster 5	-4091	ENSCAFG00000031225	MPZ	ENSG00000248485
chr10_36937501	Cluster 5	-3619	ENSCAFG00000002080				chr32_7201001	Cluster 2	-1537	ENSCAFG00000009094	HPSE	ENSG00000173083		chr10_55580501	Cluster 5	-4101	ENSCAFG00000029118
chr3_91513001	Cluster 5	-3628	ENSCAFG00000016699				chr36_2393001	Cluster 2	-1551	ENSCAFG00000040702				chr31_37722501	Cluster 5	-4113	ENSCAFG00000010642
chr22_58361001	Cluster 5	-3629	ENSCAFG00000039693				chr13_41230501	Cluster 2	-1571	ENSCAFG00000001871	GNPDA2	ENSG00000163281		chr14_5571001	Cluster 5	-4172	ENSCAFG00000001403	PODXL	ENSG00000128567
chr10_67093501	Cluster 5	-3643	ENSCAFG00000003241				chr5_54433501	Cluster 2	-1574	ENSCAFG00000019002	TTC4	ENSG00000243725		chr9_43195501	Cluster 5	-4193	ENSCAFG00000018883	PIPOX	ENSG00000179761
chr9_23589001	Cluster 5	-3645	ENSCAFG00000016606				chr23_2339001	Cluster 2	-1591	ENSCAFG00000040948				chr16_4979501	Cluster 5	-4221	ENSCAFG00000035207
chr16_8219001	Cluster 5	-3655	ENSCAFG00000003907	NDUFB2	ENSG00000157764		chr38_22474501	Cluster 2	-1618	ENSCAFG00000011785	OR12E11			chr18_40055001	Cluster 5	-4226	ENSCAFG00000008132
chr25_47279501	Cluster 5	-3680	ENSCAFG00000012170	ASB18	ENSG00000132321		chr38_22632001	Cluster 2	-1625	ENSCAFG00000031450				chr22_61374501	Cluster 5	-4228	ENSCAFG00000006507
chr25_47279501	Cluster 5	-3680	ENSCAFG00000012170	IQCA1	ENSG00000132321		chr4_21375501	Cluster 2	-1639	ENSCAFG00000039758				chr10_34794501	Cluster 5	-4232	ENSCAFG00000027903
chr15_1563001	Cluster 5	-3687	ENSCAFG00000002576	EDN2	ENSG00000127124		chr26_16171001	Cluster 2	-1707	ENSCAFG00000010241	RPLP0	ENSG00000089159		chr10_48485001	Cluster 5	-4236	ENSCAFG00000021631
chr3_56694001	Cluster 5	-3691	ENSCAFG00000013854	TLNRD1	ENSG00000140406		chr26_16171001	Cluster 2	-1707	ENSCAFG00000010241	PXN	ENSG00000089159		chr17_18799501	Cluster 5	-4256	ENSCAFG00000039001
chr3_35451001	Cluster 5	-3712	ENSCAFG00000030210				chr38_16329501	Cluster 2	-1711	ENSCAFG00000032921				chr6_42802501	Cluster 5	-4277	ENSCAFG00000019871	CLCC1	ENSG00000121940
chr7_38251001	Cluster 5	-3730	ENSCAFG00000016055	ITPKB	ENSG00000143772		chr19_50354501	Cluster 2	-1751	ENSCAFG00000005565	EPC2	ENSG00000135999		chr9_10278001	Cluster 5	-4288	ENSCAFG00000015156	LOC480491
chr2_56416501	Cluster 5	-3749	ENSCAFG00000038143				chr19_50354501	Cluster 2	-1751	ENSCAFG00000005565	KIF5C	ENSG00000135999		chr29_21741501	Cluster 5	-4307	ENSCAFG00000008004	SBSPON	ENSG00000164764
chr13_57785501	Cluster 5	-3756	ENSCAFG00000040388				chr26_38713001	Cluster 2	-1777	ENSCAFG00000015708	ACTA2	ENSG00000107796		chr18_54320501	Cluster 5	-4312	ENSCAFG00000031184
chr14_56951001	Cluster 5	-3761	ENSCAFG00000003445				chr18_16908501	Cluster 2	-1778	ENSCAFG00000004166	PMPCB	ENSG00000105819		chr1_91237501	Cluster 5	-4324	ENSCAFG00000002028	VLDLR	ENSG00000147852
chr10_67844001	Cluster 5	-3787	ENSCAFG00000003276	ANTXR1	ENSG00000169604		chr19_127001	Cluster 2	-1794	ENSCAFG00000003613	GAB1	ENSG00000109458		chr38_19783001	Cluster 5	-4324	ENSCAFG00000029969	RGS4	ENSG00000117152
chr8_3701001	Cluster 5	-3805	ENSCAFG00000011631	NGDN	ENSG00000129460		chr18_37511501	Cluster 2	-1797	ENSCAFG00000007646	cOR5A3			chr34_37218001	Cluster 5	-4328	ENSCAFG00000015479	ECT2	ENSG00000144962
chr2_46572501	Cluster 5	-3815	ENSCAFG00000038871				chr12_64277001	Cluster 2	-1801	ENSCAFG00000003732	C12H6orf203	ENSG00000130349		chr34_37218001	Cluster 5	-4328	ENSCAFG00000015479	SPATA16	ENSG00000144962
chr24_39444501	Cluster 5	-3857	ENSCAFG00000039482				chr7_73664501	Cluster 2	-1807	ENSCAFG00000033802				chr16_53353501	Cluster 5	-4335	ENSCAFG00000030173	SPATA4	ENSG00000150628
chr30_30825001	Cluster 5	-3857	ENSCAFG00000017322				chr18_23383001	Cluster 2	-1821	ENSCAFG00000039631				chr36_20475501	Cluster 5	-4342	ENSCAFG00000033538
chr34_15203001	Cluster 5	-3863	ENSCAFG00000037635				chr6_17537001	Cluster 2	-1831	ENSCAFG00000030302	LOC489911			chr10_45311001	Cluster 5	-4389	ENSCAFG00000002425	KANSL3	ENSG00000114982
chr14_6908501	Cluster 5	-3865	ENSCAFG00000001505	UBE2H	ENSG00000186591		chr1_113601501	Cluster 2	-1847	ENSCAFG00000005406	FBL	ENSG00000275395		chr24_32755001	Cluster 5	-4392	ENSCAFG00000009696
chr14_6908501	Cluster 5	-3865	ENSCAFG00000001505	MIR183	ENSG00000186591		chr12_68461001	Cluster 2	-1848	ENSCAFG00000026901				chr17_59723001	Cluster 5	-4400	ENSCAFG00000022125
chr35_813001	Cluster 5	-3885	ENSCAFG00000033748				chr17_2136501	Cluster 2	-1849	ENSCAFG00000003263	RPS7			chr6_9819501	Cluster 5	-4406	ENSCAFG00000014942	CYP3A26
chr13_48351001	Cluster 5	-3907	ENSCAFG00000002200				chr3_35749501	Cluster 2	-1853	ENSCAFG00000029602				chr22_2708001	Cluster 5	-4414	ENSCAFG00000034927
chr26_23429501	Cluster 5	-3918	ENSCAFG00000012468	OSM	ENSG00000099985		chr8_16570001	Cluster 2	-1859	ENSCAFG00000013755	SSTR1	ENSG00000139874		chr24_37757001	Cluster 5	-4416	ENSCAFG00000011625	NFATC2	ENSG00000101096
chr30_17143001	Cluster 5	-3922	ENSCAFG00000033562				chr2_74562001	Cluster 2	-1868	ENSCAFG00000030331				chr27_40142501	Cluster 5	-4440	ENSCAFG00000015310	KCNA6	ENSG00000130035
chr25_11697001	Cluster 5	-3975	ENSCAFG00000006742	CDX2	ENSG00000165556		chr20_50641501	Cluster 2	-1868	ENSCAFG00000017781	S1PR5	ENSG00000180739		chr27_40142501	Cluster 5	-4440	ENSCAFG00000015310	GALNT8	ENSG00000130035
chr22_10263501	Cluster 5	-3976	ENSCAFG00000039215				chr13_41768501	Cluster 2	-1877	ENSCAFG00000032935				chr10_65993501	Cluster 5	-4455	ENSCAFG00000038469
chr15_19298501	Cluster 5	-3983	ENSCAFG00000038752				chr14_27126501	Cluster 2	-1883	ENSCAFG00000040361				chr15_63809501	Cluster 5	-4458	ENSCAFG00000038060
chr9_17092501	Cluster 5	-4005	ENSCAFG00000032946				chr12_35431501	Cluster 2	-1907	ENSCAFG00000029827	KHDC3L	ENSG00000203908		chr5_40489001	Cluster 5	-4460	ENSCAFG00000018151	SLC47A2	ENSG00000180638
chr19_20344501	Cluster 5	-4007	ENSCAFG00000024065	CFC1			chr12_53094501	Cluster 2	-1909	ENSCAFG00000034810				chr31_31730001	Cluster 5	-4467	ENSCAFG00000036982
chr13_32847501	Cluster 5	-4016	ENSCAFG00000038708	LOC102154932			chr11_47833001	Cluster 2	-1913	ENSCAFG00000022054				chr3_62680001	Cluster 5	-4470	ENSCAFG00000015039	NKX1-1	ENSG00000163945
chr6_11582501	Cluster 5	-4022	ENSCAFG00000015701	CYTH3	ENSG00000008256		chr11_54081001	Cluster 2	-1924	ENSCAFG00000002391	EXOSC3	ENSG00000107371		chr3_62680001	Cluster 5	-4470	ENSCAFG00000015039	UVSSA	ENSG00000163945
chr5_40824001	Cluster 5	-4034	ENSCAFG00000030269	MFAP4	ENSG00000166482		chr10_15899001	Cluster 2	-1942	ENSCAFG00000023219				chr3_3398001	Cluster 5	-4489	ENSCAFG00000039639
chr5_40824001	Cluster 5	-4034	ENSCAFG00000030269	MAPK7	ENSG00000166482		chr4_30518501	Cluster 2	-1953	ENSCAFG00000039299				chr10_67391001	Cluster 5	-4494	ENSCAFG00000003260	PLEK	ENSG00000115956
chr2_34824001	Cluster 5	-4036	ENSCAFG00000031041	UBE2D2	ENSG00000131508		chr17_5922501	Cluster 2	-1968	ENSCAFG00000036703				chr34_7099001	Cluster 5	-4499	ENSCAFG00000026227
chr2_34824001	Cluster 5	-4036	ENSCAFG00000031041	CXXC5	ENSG00000131508		chr20_42403001	Cluster 2	-1984	ENSCAFG00000035684				chr9_17092001	Cluster 5	-4505	ENSCAFG00000032946
chr33_26027501	Cluster 5	-4077	ENSCAFG00000012032	SEMA5B	ENSG00000082684		chr6_54183001	Cluster 2	-2002	ENSCAFG00000020100	LOC490151			chr6_75352501	Cluster 5	-4507	ENSCAFG00000020417	CTH	ENSG00000116761
chr14_43919001	Cluster 5	-4089	ENSCAFG00000003122	NEUROD6	ENSG00000164600		chr6_29168001	Cluster 2	-2023	ENSCAFG00000037569				chr6_21515501	Cluster 5	-4519	ENSCAFG00000017566	RBBP6	ENSG00000122257
chr38_21246501	Cluster 5	-4091	ENSCAFG00000031225	MPZ	ENSG00000248485		chr17_4486001	Cluster 2	-2037	ENSCAFG00000003293	RSAD2	ENSG00000134321		chr6_11583001	Cluster 5	-4522	ENSCAFG00000015701	CYTH3	ENSG00000008256
chr10_55580501	Cluster 5	-4101	ENSCAFG00000029118				chr11_67664501	Cluster 2	-2063	ENSCAFG00000003234				chr22_2323001	Cluster 5	-4559	ENSCAFG00000004341	PHF11	ENSG00000136169
chr31_37722501	Cluster 5	-4113	ENSCAFG00000010642				chr13_41231001	Cluster 2	-2071	ENSCAFG00000001871	GNPDA2	ENSG00000163281		chr22_2323001	Cluster 5	-4559	ENSCAFG00000004341	SETDB2	ENSG00000136169
chr14_5571001	Cluster 5	-4172	ENSCAFG00000001403	PODXL	ENSG00000128567		chr10_34905501	Cluster 2	-2079	ENSCAFG00000001970	EDAR	ENSG00000135960		chr25_7391001	Cluster 5	-4559	ENSCAFG00000027850
chr9_43195501	Cluster 5	-4193	ENSCAFG00000018883	PIPOX	ENSG00000179761		chr17_54509501	Cluster 2	-2079	ENSCAFG00000009851	TRIM45	ENSG00000134253		chr18_44175501	Cluster 5	-4575	ENSCAFG00000009397
chr16_4979501	Cluster 5	-4221	ENSCAFG00000035207				chr1_38496001	Cluster 2	-2096	ENSCAFG00000038339				chr9_14927501	Cluster 5	-4584	ENSCAFG00000011108	GNA13	ENSG00000120063
chr18_40055001	Cluster 5	-4226	ENSCAFG00000008132				chr10_49515001	Cluster 2	-2118	ENSCAFG00000002659	MSH2	ENSG00000095002		chr9_14927501	Cluster 5	-4584	ENSCAFG00000011108	AMZ2	ENSG00000120063
chr22_61374501	Cluster 5	-4228	ENSCAFG00000006507				chr6_28572001	Cluster 2	-2136	ENSCAFG00000018788				chr2_34931001	Cluster 5	-4607	ENSCAFG00000005714	CXXC5	ENSG00000171604
chr10_34794501	Cluster 5	-4232	ENSCAFG00000027903				chr6_59118501	Cluster 2	-2143	ENSCAFG00000038960	LOC100683991			chr8_60610501	Cluster 5	-4627	ENSCAFG00000040692
chr10_48485001	Cluster 5	-4236	ENSCAFG00000021631				chr28_15735001	Cluster 2	-2154	ENSCAFG00000010380	INA	ENSG00000156374		chr15_53455001	Cluster 5	-4636	ENSCAFG00000008602	TDO2	ENSG00000256043
chr17_18799501	Cluster 5	-4256	ENSCAFG00000039001				chr28_15735001	Cluster 2	-2154	ENSCAFG00000010380	PCGF6	ENSG00000156374		chr15_32066501	Cluster 5	-4656	ENSCAFG00000006152
chr6_42802501	Cluster 5	-4277	ENSCAFG00000019871	CLCC1	ENSG00000121940		chr8_30874501	Cluster 2	-2191	ENSCAFG00000014989	GCH1	ENSG00000198554		chr34_40238501	Cluster 5	-4662	ENSCAFG00000026943
chr9_10278001	Cluster 5	-4288	ENSCAFG00000015156	LOC480491			chr8_30874501	Cluster 2	-2191	ENSCAFG00000014989	WDHD1	ENSG00000198554		chr28_10288501	Cluster 5	-4665	ENSCAFG00000020736
chr29_21741501	Cluster 5	-4307	ENSCAFG00000008004	SBSPON	ENSG00000164764		chr12_64108501	Cluster 2	-2193	ENSCAFG00000039017				chr21_20766001	Cluster 5	-4693	ENSCAFG00000004845	THRSP	ENSG00000151365
chr18_54320501	Cluster 5	-4312	ENSCAFG00000031184				chr1_8062501	Cluster 2	-2206	ENSCAFG00000040690				chr1_8112501	Cluster 5	-4706	ENSCAFG00000035830
chr1_91237501	Cluster 5	-4324	ENSCAFG00000002028	VLDLR	ENSG00000147852		chr14_11450001	Cluster 2	-2213	ENSCAFG00000032124				chr18_47012001	Cluster 5	-4740	ENSCAFG00000010271	NAP1L4	ENSG00000110619
chr38_19783001	Cluster 5	-4324	ENSCAFG00000029969	RGS4	ENSG00000117152		chr23_48814001	Cluster 2	-2224	ENSCAFG00000038441				chr18_47012001	Cluster 5	-4740	ENSCAFG00000010271	CARS	ENSG00000110619
chr34_37218001	Cluster 5	-4328	ENSCAFG00000015479	ECT2	ENSG00000144962		chr14_59826001	Cluster 2	-2225	ENSCAFG00000003510	AASS	ENSG00000106278		chr9_10277501	Cluster 5	-4788	ENSCAFG00000015156	LOC480491
chr34_37218001	Cluster 5	-4328	ENSCAFG00000015479	SPATA16	ENSG00000144962		chr24_21605001	Cluster 2	-2236	ENSCAFG00000031042	PLAGL2	ENSG00000126003		chr33_21377501	Cluster 5	-4815	ENSCAFG00000033248
chr16_53353501	Cluster 5	-4335	ENSCAFG00000030173	SPATA4	ENSG00000150628		chr5_12667001	Cluster 2	-2252	ENSCAFG00000040282				chr38_193501	Cluster 5	-4840	ENSCAFG00000009462	PRELP	ENSG00000188783
chr36_20475501	Cluster 5	-4342	ENSCAFG00000033538				chr7_20479001	Cluster 2	-2265	ENSCAFG00000013861	AXDND1	ENSG00000162779		chr38_193501	Cluster 5	-4840	ENSCAFG00000009462	OPTC	ENSG00000188783
chr10_45311001	Cluster 5	-4389	ENSCAFG00000002425	KANSL3	ENSG00000114982		chr18_16909001	Cluster 2	-2278	ENSCAFG00000004166	PMPCB	ENSG00000105819		chr25_41552501	Cluster 5	-4855	ENSCAFG00000030640	LOC102153955	ENSG00000153823
chr24_32755001	Cluster 5	-4392	ENSCAFG00000009696				chr19_52184501	Cluster 2	-2280	ENSCAFG00000040184				chr25_41552501	Cluster 5	-4855	ENSCAFG00000030640	PID1	ENSG00000153823
chr17_59723001	Cluster 5	-4400	ENSCAFG00000022125				chr16_41071001	Cluster 2	-2284	ENSCAFG00000006979	MTUS1	ENSG00000129422		chr24_28624501	Cluster 5	-4858	ENSCAFG00000036564
chr6_9819501	Cluster 5	-4406	ENSCAFG00000014942	CYP3A26			chr9_38289001	Cluster 2	-2285	ENSCAFG00000018318	RFFL			chr7_40403001	Cluster 5	-4890	ENSCAFG00000016432	CAPN8	ENSG00000203697
chr22_2708001	Cluster 5	-4414	ENSCAFG00000034927				chr9_38289001	Cluster 2	-2285	ENSCAFG00000018318	LIG3			chr16_16597501	Cluster 5	-4905	ENSCAFG00000004983
chr24_37757001	Cluster 5	-4416	ENSCAFG00000011625	NFATC2	ENSG00000101096		chr12_40982001	Cluster 2	-2286	ENSCAFG00000040166				chr33_8168001	Cluster 5	-4906	ENSCAFG00000027393
chr27_40142501	Cluster 5	-4440	ENSCAFG00000015310	KCNA6	ENSG00000130035		chr12_67138501	Cluster 2	-2302	ENSCAFG00000003892	SLC22A16	ENSG00000004809		chr6_9820001	Cluster 5	-4906	ENSCAFG00000014942	CYP3A26
chr27_40142501	Cluster 5	-4440	ENSCAFG00000015310	GALNT8	ENSG00000130035		chr6_17536501	Cluster 2	-2331	ENSCAFG00000030302	LOC489911			chr10_19924001	Cluster 5	-4912	ENSCAFG00000000787	CDPF1	ENSG00000205643
chr10_65993501	Cluster 5	-4455	ENSCAFG00000038469				chr1_104899001	Cluster 2	-2371	ENSCAFG00000030172	LOC106558999			chr3_49400001	Cluster 5	-4914	ENSCAFG00000036367
chr15_63809501	Cluster 5	-4458	ENSCAFG00000038060				chr18_16861001	Cluster 2	-2391	ENSCAFG00000004204	PSMC2	ENSG00000161057		chr30_10434501	Cluster 5	-4921	ENSCAFG00000013154	HYPK
chr5_40489001	Cluster 5	-4460	ENSCAFG00000018151	SLC47A2	ENSG00000180638		chr38_23155501	Cluster 2	-2396	ENSCAFG00000011608	OR6P1	ENSG00000186440		chr30_10434501	Cluster 5	-4921	ENSCAFG00000013154	STRC
chr31_31730001	Cluster 5	-4467	ENSCAFG00000036982				chr12_35431001	Cluster 2	-2407	ENSCAFG00000029827	KHDC3L	ENSG00000203908		chr30_10434501	Cluster 5	-4921	ENSCAFG00000013154	ELL3
chr3_62680001	Cluster 5	-4470	ENSCAFG00000015039	NKX1-1	ENSG00000163945		chr12_2957501	Cluster 2	-2413	ENSCAFG00000031818				chr30_10434501	Cluster 5	-4921	ENSCAFG00000013154	SERF2
chr3_62680001	Cluster 5	-4470	ENSCAFG00000015039	UVSSA	ENSG00000163945		chr4_68505001	Cluster 2	-2420	ENSCAFG00000018608	C7	ENSG00000112936		chr34_9610501	Cluster 5	-4922	ENSCAFG00000035999
chr3_3398001	Cluster 5	-4489	ENSCAFG00000039639				chr12_57628001	Cluster 2	-2426	ENSCAFG00000003471	COQ3	ENSG00000132424		chr33_18600001	Cluster 5	-4926	ENSCAFG00000033487
chr10_67391001	Cluster 5	-4494	ENSCAFG00000003260	PLEK	ENSG00000115956		chr12_57628001	Cluster 2	-2426	ENSCAFG00000003471	PNISR	ENSG00000132424		chr30_23345001	Cluster 5	-4934	ENSCAFG00000032982
chr34_7099001	Cluster 5	-4499	ENSCAFG00000026227				chr2_57303001	Cluster 2	-2430	ENSCAFG00000008311	NSA2			chr10_20127001	Cluster 5	-4936	ENSCAFG00000039180
chr9_17092001	Cluster 5	-4505	ENSCAFG00000032946				chr16_35501501	Cluster 2	-2437	ENSCAFG00000006678	ERI1	ENSG00000104626		chr15_17769001	Cluster 5	-4936	ENSCAFG00000028477
chr6_75352501	Cluster 5	-4507	ENSCAFG00000020417	CTH	ENSG00000116761		chr5_66308501	Cluster 2	-2442	ENSCAFG00000019917	MTHFSD	ENSG00000103248		chr21_50275001	Cluster 5	-4963	ENSCAFG00000010282	FSHB	ENSG00000131808
chr6_21515501	Cluster 5	-4519	ENSCAFG00000017566	RBBP6	ENSG00000122257		chr5_66308501	Cluster 2	-2442	ENSCAFG00000019917	FOXF1	ENSG00000103248		chr2_25433001	Cluster 5	-5002	ENSCAFG00000033919
chr6_11583001	Cluster 5	-4522	ENSCAFG00000015701	CYTH3	ENSG00000008256		chr2_51745501	Cluster 2	-2450	ENSCAFG00000027459				chr7_76258501	Cluster 5	-5035	ENSCAFG00000039825
chr22_2323001	Cluster 5	-4559	ENSCAFG00000004341	PHF11	ENSG00000136169		chr11_60045001	Cluster 2	-2469	ENSCAFG00000021729				chr15_17798001	Cluster 5	-5040	ENSCAFG00000005416	APEX1	ENSG00000165782
chr22_2323001	Cluster 5	-4559	ENSCAFG00000004341	SETDB2	ENSG00000136169		chr17_23915001	Cluster 2	-2471	ENSCAFG00000038022				chr15_17798001	Cluster 5	-5040	ENSCAFG00000005416	PIP4P1	ENSG00000165782
chr25_7391001	Cluster 5	-4559	ENSCAFG00000027850				chr18_49995001	Cluster 2	-2476	ENSCAFG00000011515	AIP	ENSG00000110711		chr25_7390501	Cluster 5	-5059	ENSCAFG00000027850
chr18_44175501	Cluster 5	-4575	ENSCAFG00000009397				chr6_12419001	Cluster 2	-2484	ENSCAFG00000016020	ACTB	ENSG00000075624		chr10_60584501	Cluster 5	-5066	ENSCAFG00000038944
chr9_14927501	Cluster 5	-4584	ENSCAFG00000011108	GNA13	ENSG00000120063		chr1_119896001	Cluster 2	-2493	ENSCAFG00000039449				chr1_52431501	Cluster 5	-5070	ENSCAFG00000036353
chr9_14927501	Cluster 5	-4584	ENSCAFG00000011108	AMZ2	ENSG00000120063		chr15_50049501	Cluster 2	-2495	ENSCAFG00000036580				chr23_12637001	Cluster 5	-5070	ENSCAFG00000005401	GPD1L	ENSG00000152642
chr2_34931001	Cluster 5	-4607	ENSCAFG00000005714	CXXC5	ENSG00000171604		chr22_57311001	Cluster 2	-2498	ENSCAFG00000006050	MYO16	ENSG00000041515		chr31_36646501	Cluster 5	-5097	ENSCAFG00000010348
chr8_60610501	Cluster 5	-4627	ENSCAFG00000040692				chr36_5565501	Cluster 2	-2532	ENSCAFG00000030080				chr10_28001001	Cluster 5	-5106	ENSCAFG00000036943
chr15_53455001	Cluster 5	-4636	ENSCAFG00000008602	TDO2	ENSG00000256043		chr9_52704501	Cluster 2	-2548	ENSCAFG00000019908	RAPGEF1	ENSG00000130723		chr10_22362001	Cluster 5	-5116	ENSCAFG00000000909	TTLL12	ENSG00000100304
chr15_32066501	Cluster 5	-4656	ENSCAFG00000006152				chr9_52704501	Cluster 2	-2548	ENSCAFG00000019908	POMT1	ENSG00000130723		chr10_22362001	Cluster 5	-5116	ENSCAFG00000000909	TSPO	ENSG00000100304
chr34_40238501	Cluster 5	-4662	ENSCAFG00000026943				chr9_52704501	Cluster 2	-2548	ENSCAFG00000019908	PRRC2B	ENSG00000130723		chr5_34941501	Cluster 5	-5141	ENSCAFG00000023094	MYH3	ENSG00000109063
chr28_10288501	Cluster 5	-4665	ENSCAFG00000020736				chr12_20016501	Cluster 2	-2565	ENSCAFG00000030193	EFHC1	ENSG00000170915		chr11_10949001	Cluster 5	-5161	ENSCAFG00000038538
chr21_20766001	Cluster 5	-4693	ENSCAFG00000004845	THRSP	ENSG00000151365		chr13_41231501	Cluster 2	-2571	ENSCAFG00000001871	GNPDA2	ENSG00000163281		chr10_63877501	Cluster 5	-5162	ENSCAFG00000039746
chr1_8112501	Cluster 5	-4706	ENSCAFG00000035830				chr7_6222501	Cluster 2	-2586	ENSCAFG00000025093	C4BPB	ENSG00000123843		chr36_17906501	Cluster 5	-5204	ENSCAFG00000027836
chr18_47012001	Cluster 5	-4740	ENSCAFG00000010271	NAP1L4	ENSG00000110619		chr7_6222501	Cluster 2	-2586	ENSCAFG00000025093	C4BPA	ENSG00000123843		chr13_28565501	Cluster 5	-5206	ENSCAFG00000001100	EFR3A	ENSG00000132294
chr18_47012001	Cluster 5	-4740	ENSCAFG00000010271	CARS	ENSG00000110619		chr6_19274501	Cluster 2	-2594	ENSCAFG00000017447	IL4R	ENSG00000077238		chr20_32336001	Cluster 5	-5221	ENSCAFG00000007394	ABHD6	ENSG00000163686
chr9_10277501	Cluster 5	-4788	ENSCAFG00000015156	LOC480491			chr17_59990501	Cluster 2	-2612	ENSCAFG00000012149	CTSK	ENSG00000143437		chr10_48486001	Cluster 5	-5236	ENSCAFG00000021631
chr33_21377501	Cluster 5	-4815	ENSCAFG00000033248				chr6_27098001	Cluster 2	-2616	ENSCAFG00000034029				chr10_12599001	Cluster 5	-5243	ENSCAFG00000023742	PTPRB	ENSG00000153233
chr38_193501	Cluster 5	-4840	ENSCAFG00000009462	PRELP	ENSG00000188783		chr6_11481001	Cluster 2	-2640	ENSCAFG00000015665	ANKRD61	ENSG00000086232		chr10_12599001	Cluster 5	-5243	ENSCAFG00000023742	PTPRR	ENSG00000153233
chr38_193501	Cluster 5	-4840	ENSCAFG00000009462	OPTC	ENSG00000188783		chr6_11481001	Cluster 2	-2640	ENSCAFG00000015665	EIF2AK1	ENSG00000086232		chr10_50603501	Cluster 5	-5247	ENSCAFG00000002695	GTF2A1L
chr25_41552501	Cluster 5	-4855	ENSCAFG00000030640	LOC102153955	ENSG00000153823		chr13_10824501	Cluster 2	-2647	ENSCAFG00000025989				chr10_50603501	Cluster 5	-5247	ENSCAFG00000002695	LHCGR
chr25_41552501	Cluster 5	-4855	ENSCAFG00000030640	PID1	ENSG00000153823		chr28_15735501	Cluster 2	-2654	ENSCAFG00000010380	INA	ENSG00000156374		chr6_14808001	Cluster 5	-5250	ENSCAFG00000016418	EIF3B	ENSG00000106263
chr24_28624501	Cluster 5	-4858	ENSCAFG00000036564				chr28_15735501	Cluster 2	-2654	ENSCAFG00000010380	PCGF6	ENSG00000156374		chr9_48717501	Cluster 5	-5270	ENSCAFG00000019544	EDF1	ENSG00000107223
chr7_40403001	Cluster 5	-4890	ENSCAFG00000016432	CAPN8	ENSG00000203697		chr19_38517001	Cluster 2	-2676	ENSCAFG00000005113	UBXN4	ENSG00000144224		chr21_35979001	Cluster 5	-5300	ENSCAFG00000008082
chr16_16597501	Cluster 5	-4905	ENSCAFG00000004983				chr14_48734001	Cluster 2	-2686	ENSCAFG00000040700				chr18_47280001	Cluster 5	-5302	ENSCAFG00000010388	DHCR7	ENSG00000172890
chr33_8168001	Cluster 5	-4906	ENSCAFG00000027393				chr11_1642501	Cluster 2	-2688	ENSCAFG00000024952	RNF130	ENSG00000113269		chr18_47280001	Cluster 5	-5302	ENSCAFG00000010388	NADSYN1	ENSG00000172890
chr6_9820001	Cluster 5	-4906	ENSCAFG00000014942	CYP3A26			chr11_1642501	Cluster 2	-2688	ENSCAFG00000024952	MIR340	ENSG00000113269		chr13_60790501	Cluster 5	-5335	ENSCAFG00000038040	GC
chr10_19924001	Cluster 5	-4912	ENSCAFG00000000787	CDPF1	ENSG00000205643		chr17_63467501	Cluster 2	-2732	ENSCAFG00000013665	KCND3	ENSG00000171385		chr3_31564501	Cluster 5	-5346	ENSCAFG00000031362	LOC100683660
chr3_49400001	Cluster 5	-4914	ENSCAFG00000036367				chr17_63467501	Cluster 2	-2732	ENSCAFG00000013665	DDX20	ENSG00000171385		chr5_30549001	Cluster 5	-5357	ENSCAFG00000015282	MYBBP1A	ENSG00000167741
chr30_10434501	Cluster 5	-4921	ENSCAFG00000013154	HYPK			chr1_100374001	Cluster 2	-2734	ENSCAFG00000028864				chr5_30549001	Cluster 5	-5357	ENSCAFG00000015282	GGT6	ENSG00000167741
chr30_10434501	Cluster 5	-4921	ENSCAFG00000013154	STRC			chr5_12666501	Cluster 2	-2752	ENSCAFG00000040282				chr14_20728001	Cluster 5	-5380	ENSCAFG00000002124	ASB4	ENSG00000005981
chr30_10434501	Cluster 5	-4921	ENSCAFG00000013154	ELL3			chr18_16909501	Cluster 2	-2778	ENSCAFG00000004166	PMPCB	ENSG00000105819		chr14_43896001	Cluster 5	-5394	ENSCAFG00000037245
chr30_10434501	Cluster 5	-4921	ENSCAFG00000013154	SERF2			chr38_1189501	Cluster 2	-2779	ENSCAFG00000040292				chr24_37072001	Cluster 5	-5395	ENSCAFG00000036044
chr34_9610501	Cluster 5	-4922	ENSCAFG00000035999				chr9_38288501	Cluster 2	-2785	ENSCAFG00000018318	RFFL			chr33_8168501	Cluster 5	-5406	ENSCAFG00000027393
chr33_18600001	Cluster 5	-4926	ENSCAFG00000033487				chr9_38288501	Cluster 2	-2785	ENSCAFG00000018318	LIG3			chr2_36362501	Cluster 5	-5410	ENSCAFG00000032089
chr30_23345001	Cluster 5	-4934	ENSCAFG00000032982				chr9_42807001	Cluster 2	-2795	ENSCAFG00000018724	ALDOC	ENSG00000076382		chr2_77514001	Cluster 5	-5417	ENSCAFG00000040272
chr10_20127001	Cluster 5	-4936	ENSCAFG00000039180				chr9_42807001	Cluster 2	-2795	ENSCAFG00000018724	SPAG5	ENSG00000076382		chr16_11871001	Cluster 5	-5418	ENSCAFG00000039213
chr15_17769001	Cluster 5	-4936	ENSCAFG00000028477				chr8_47760501	Cluster 2	-2796	ENSCAFG00000016948	ISCA2	ENSG00000119681		chr30_10434001	Cluster 5	-5421	ENSCAFG00000013154	HYPK
chr21_50275001	Cluster 5	-4963	ENSCAFG00000010282	FSHB	ENSG00000131808		chr8_47760501	Cluster 2	-2796	ENSCAFG00000016948	LTBP2	ENSG00000119681		chr30_10434001	Cluster 5	-5421	ENSCAFG00000013154	STRC
chr2_25433001	Cluster 5	-5002	ENSCAFG00000033919				chr38_21338001	Cluster 2	-2802	ENSCAFG00000012746	DEDD	ENSG00000158796		chr30_10434001	Cluster 5	-5421	ENSCAFG00000013154	ELL3
chr7_76258501	Cluster 5	-5035	ENSCAFG00000039825				chr38_21338001	Cluster 2	-2802	ENSCAFG00000012746	PFDN2	ENSG00000158796		chr30_10434001	Cluster 5	-5421	ENSCAFG00000013154	SERF2
chr15_17798001	Cluster 5	-5040	ENSCAFG00000005416	APEX1	ENSG00000165782		chr29_22985001	Cluster 2	-2827	ENSCAFG00000037377				chr10_20126501	Cluster 5	-5436	ENSCAFG00000039180
chr15_17798001	Cluster 5	-5040	ENSCAFG00000005416	PIP4P1	ENSG00000165782		chr19_52976001	Cluster 2	-2830	ENSCAFG00000005761	ARL5A	ENSG00000162980		chr20_6007501	Cluster 5	-5444	ENSCAFG00000004967	MKRN2	ENSG00000075975
chr25_7390501	Cluster 5	-5059	ENSCAFG00000027850				chr1_13226501	Cluster 2	-2839	ENSCAFG00000000058	SERPINB8	ENSG00000166401		chr6_31320501	Cluster 5	-5472	ENSCAFG00000018910
chr10_60584501	Cluster 5	-5066	ENSCAFG00000038944				chr9_28207501	Cluster 2	-2856	ENSCAFG00000030729				chr16_54034001	Cluster 5	-5478	ENSCAFG00000031866	LOC102153584
chr1_52431501	Cluster 5	-5070	ENSCAFG00000036353				chr17_59733501	Cluster 2	-2860	ENSCAFG00000012044	ADAMTSL4	ENSG00000143382		chr2_25432501	Cluster 5	-5502	ENSCAFG00000033919
chr23_12637001	Cluster 5	-5070	ENSCAFG00000005401	GPD1L	ENSG00000152642		chr20_20296001	Cluster 2	-2868	ENSCAFG00000006445	EIF4E3	ENSG00000163412		chr27_6984001	Cluster 5	-5504	ENSCAFG00000009167	SLC48A1	ENSG00000211584
chr31_36646501	Cluster 5	-5097	ENSCAFG00000010348				chr18_51547001	Cluster 2	-2878	ENSCAFG00000013334	RELA	ENSG00000173039		chr9_44265001	Cluster 5	-5537	ENSCAFG00000018990	SLC6A4	ENSG00000108576
chr10_28001001	Cluster 5	-5106	ENSCAFG00000036943				chr1_45074001	Cluster 2	-2880	ENSCAFG00000000581	CLDN20	ENSG00000029639		chr9_15038001	Cluster 5	-5591	ENSCAFG00000011086	AMZ2	ENSG00000108932
chr10_22362001	Cluster 5	-5116	ENSCAFG00000000909	TTLL12	ENSG00000100304		chr1_45074001	Cluster 2	-2880	ENSCAFG00000000581	TFB1M	ENSG00000029639		chr9_15038001	Cluster 5	-5591	ENSCAFG00000011086	SLC16A6	ENSG00000108932
chr10_22362001	Cluster 5	-5116	ENSCAFG00000000909	TSPO	ENSG00000100304		chr17_7160001	Cluster 2	-2880	ENSCAFG00000035559				chr15_30510501	Cluster 5	-5606	ENSCAFG00000035782
chr5_34941501	Cluster 5	-5141	ENSCAFG00000023094	MYH3	ENSG00000109063		chr26_23758501	Cluster 2	-2882	ENSCAFG00000012842	OSBP2	ENSG00000184792		chr22_9829001	Cluster 5	-5623	ENSCAFG00000022936	MIR759
chr11_10949001	Cluster 5	-5161	ENSCAFG00000038538				chr26_23758501	Cluster 2	-2882	ENSCAFG00000012842	MORC2	ENSG00000184792		chr20_26009001	Cluster 5	-5624	ENSCAFG00000038300
chr10_63877501	Cluster 5	-5162	ENSCAFG00000039746				chr26_29059001	Cluster 2	-2894	ENSCAFG00000014154	DGCR6L			chr10_67091501	Cluster 5	-5643	ENSCAFG00000003241
chr36_17906501	Cluster 5	-5204	ENSCAFG00000027836				chr32_23145501	Cluster 2	-2895	ENSCAFG00000010663				chr3_26652501	Cluster 5	-5690	ENSCAFG00000008823	ANKRD34B	ENSG00000152380
chr13_28565501	Cluster 5	-5206	ENSCAFG00000001100	EFR3A	ENSG00000132294		chr38_23155001	Cluster 2	-2896	ENSCAFG00000011608	OR6P1	ENSG00000186440		chr3_26652501	Cluster 5	-5690	ENSCAFG00000008823	FAM151B	ENSG00000152380
chr20_32336001	Cluster 5	-5221	ENSCAFG00000007394	ABHD6	ENSG00000163686		chr18_1793501	Cluster 2	-2920	ENSCAFG00000003379	FIGNL1	ENSG00000132436		chr10_15831001	Cluster 5	-5695	ENSCAFG00000034820
chr10_48486001	Cluster 5	-5236	ENSCAFG00000021631				chr4_68505501	Cluster 2	-2920	ENSCAFG00000018608	C7	ENSG00000112936		chr3_74577001	Cluster 5	-5698	ENSCAFG00000028673
chr10_12599001	Cluster 5	-5243	ENSCAFG00000023742	PTPRB	ENSG00000153233		chr17_48638501	Cluster 2	-2923	ENSCAFG00000029526	LBX2	ENSG00000179528		chr29_10816001	Cluster 5	-5737	ENSCAFG00000038064
chr10_12599001	Cluster 5	-5243	ENSCAFG00000023742	PTPRR	ENSG00000153233		chr26_30976001	Cluster 2	-2924	ENSCAFG00000015397	YPEL1	ENSG00000100027		chr6_4380001	Cluster 5	-5752	ENSCAFG00000037115
chr10_50603501	Cluster 5	-5247	ENSCAFG00000002695	GTF2A1L			chr15_61112001	Cluster 2	-2997	ENSCAFG00000008810	TMEM192	ENSG00000170088		chr10_46584001	Cluster 5	-5764	ENSCAFG00000002535	PPM1B	ENSG00000138032
chr10_50603501	Cluster 5	-5247	ENSCAFG00000002695	LHCGR			chr26_18719501	Cluster 2	-2997	ENSCAFG00000034960				chr10_46584001	Cluster 5	-5764	ENSCAFG00000002535	SLC3A1	ENSG00000138032
chr6_14808001	Cluster 5	-5250	ENSCAFG00000016418	EIF3B	ENSG00000106263		chr13_32846501	Cluster 2	-3016	ENSCAFG00000038708	LOC102154932			chr37_5181501	Cluster 5	-5812	ENSCAFG00000040496
chr9_48717501	Cluster 5	-5270	ENSCAFG00000019544	EDF1	ENSG00000107223		chr9_52705001	Cluster 2	-3048	ENSCAFG00000019908	RAPGEF1	ENSG00000130723		chr14_5518501	Cluster 5	-5834	ENSCAFG00000038533
chr21_35979001	Cluster 5	-5300	ENSCAFG00000008082				chr9_52705001	Cluster 2	-3048	ENSCAFG00000019908	POMT1	ENSG00000130723		chr16_9275501	Cluster 5	-5834	ENSCAFG00000032271
chr18_47280001	Cluster 5	-5302	ENSCAFG00000010388	DHCR7	ENSG00000172890		chr9_52705001	Cluster 2	-3048	ENSCAFG00000019908	PRRC2B	ENSG00000130723		chr10_59640001	Cluster 5	-5860	ENSCAFG00000033088
chr18_47280001	Cluster 5	-5302	ENSCAFG00000010388	NADSYN1	ENSG00000172890		chr5_664501	Cluster 2	-3053	ENSCAFG00000030199				chr24_37918001	Cluster 5	-5901	ENSCAFG00000011659	ATP9A	ENSG00000054793
chr13_60790501	Cluster 5	-5335	ENSCAFG00000038040	GC			chr12_20016001	Cluster 2	-3065	ENSCAFG00000030193	EFHC1	ENSG00000170915		chr10_40823001	Cluster 5	-5906	ENSCAFG00000002145	IL1RL2
chr3_31564501	Cluster 5	-5346	ENSCAFG00000031362	LOC100683660			chr38_23636001	Cluster 2	-3071	ENSCAFG00000032316				chr34_18267501	Cluster 5	-5910	ENSCAFG00000013236	TMEM41A	ENSG00000163900
chr5_30549001	Cluster 5	-5357	ENSCAFG00000015282	MYBBP1A	ENSG00000167741		chr18_40759501	Cluster 2	-3084	ENSCAFG00000028666				chr3_84676501	Cluster 5	-5917	ENSCAFG00000036310	LOC111095313
chr5_30549001	Cluster 5	-5357	ENSCAFG00000015282	GGT6	ENSG00000167741		chr24_46540501	Cluster 2	-3124	ENSCAFG00000012668	CDH4	ENSG00000130702		chr10_198501	Cluster 5	-5928	ENSCAFG00000000071	ORMDL2
chr14_20728001	Cluster 5	-5380	ENSCAFG00000002124	ASB4	ENSG00000005981		chr24_46540501	Cluster 2	-3124	ENSCAFG00000012668	TAF4	ENSG00000130702		chr10_60984001	Cluster 5	-5956	ENSCAFG00000002981	REL	ENSG00000162924
chr14_43896001	Cluster 5	-5394	ENSCAFG00000037245				chr24_46540501	Cluster 2	-3124	ENSCAFG00000012668	LSM14B	ENSG00000130702		chr22_5705001	Cluster 5	-5959	ENSCAFG00000004533	TPT1	ENSG00000133112
chr24_37072001	Cluster 5	-5395	ENSCAFG00000036044				chr24_46540501	Cluster 2	-3124	ENSCAFG00000012668	MTG2	ENSG00000130702		chr33_11217501	Cluster 5	-5971	ENSCAFG00000030582
chr33_8168501	Cluster 5	-5406	ENSCAFG00000027393				chr24_46540501	Cluster 2	-3124	ENSCAFG00000012668	OSBPL2	ENSG00000130702		chr4_22777001	Cluster 5	-5991	ENSCAFG00000014413	SPOCK2	ENSG00000107742
chr2_36362501	Cluster 5	-5410	ENSCAFG00000032089				chr24_46540501	Cluster 2	-3124	ENSCAFG00000012668	RPS21	ENSG00000130702		chr27_6984501	Cluster 5	-6004	ENSCAFG00000009167	SLC48A1	ENSG00000211584
chr2_77514001	Cluster 5	-5417	ENSCAFG00000040272				chr24_46540501	Cluster 2	-3124	ENSCAFG00000012668	CABLES2	ENSG00000130702		chr28_38197001	Cluster 5	-6045	ENSCAFG00000013263	MGMT	ENSG00000170430
chr16_11871001	Cluster 5	-5418	ENSCAFG00000039213				chr24_46540501	Cluster 2	-3124	ENSCAFG00000012668	RBBP8NL	ENSG00000130702		chr29_31062001	Cluster 5	-6072	ENSCAFG00000008555
chr30_10434001	Cluster 5	-5421	ENSCAFG00000013154	HYPK			chr24_46540501	Cluster 2	-3124	ENSCAFG00000012668	GATA5	ENSG00000130702		chr13_58237001	Cluster 5	-6075	ENSCAFG00000002765	STAP1	ENSG00000033178
chr30_10434001	Cluster 5	-5421	ENSCAFG00000013154	STRC			chr24_46540501	Cluster 2	-3124	ENSCAFG00000012668	MIR1-1	ENSG00000130702		chr13_58237001	Cluster 5	-6075	ENSCAFG00000002765	UBA6	ENSG00000033178
chr30_10434001	Cluster 5	-5421	ENSCAFG00000013154	ELL3			chr24_46540501	Cluster 2	-3124	ENSCAFG00000012668	MIR133C	ENSG00000130702		chr20_26009501	Cluster 5	-6124	ENSCAFG00000038300
chr30_10434001	Cluster 5	-5421	ENSCAFG00000013154	SERF2			chr11_33087001	Cluster 2	-3142	ENSCAFG00000035974				chr24_42432001	Cluster 5	-6162	ENSCAFG00000039606
chr10_20126501	Cluster 5	-5436	ENSCAFG00000039180				chr11_72767001	Cluster 2	-3174	ENSCAFG00000003526	BRINP1	ENSG00000078725		chr15_592001	Cluster 5	-6180	ENSCAFG00000002514	TMEM269	ENSG00000274386
chr20_6007501	Cluster 5	-5444	ENSCAFG00000004967	MKRN2	ENSG00000075975		chr31_38357001	Cluster 2	-3182	ENSCAFG00000011017				chr34_13043501	Cluster 5	-6246	ENSCAFG00000011389
chr6_31320501	Cluster 5	-5472	ENSCAFG00000018910				chr12_68061501	Cluster 2	-3233	ENSCAFG00000003960	TRAF3IP2	ENSG00000056972		chr8_3804001	Cluster 5	-6248	ENSCAFG00000033187
chr16_54034001	Cluster 5	-5478	ENSCAFG00000031866	LOC102153584			chr23_9145501	Cluster 2	-3246	ENSCAFG00000005106				chr8_63404501	Cluster 5	-6257	ENSCAFG00000017646	SERPINA1	ENSG00000197249
chr2_25432501	Cluster 5	-5502	ENSCAFG00000033919				chr33_3753501	Cluster 2	-3249	ENSCAFG00000040328				chr6_30828501	Cluster 5	-6272	ENSCAFG00000018849	SNX29	ENSG00000048471
chr27_6984001	Cluster 5	-5504	ENSCAFG00000009167	SLC48A1	ENSG00000211584		chr11_55821001	Cluster 2	-3250	ENSCAFG00000002487	TBC1D2	ENSG00000136928		chr24_3337001	Cluster 5	-6273	ENSCAFG00000005360
chr9_44265001	Cluster 5	-5537	ENSCAFG00000018990	SLC6A4	ENSG00000108576		chr11_55821001	Cluster 2	-3250	ENSCAFG00000002487	GABBR2	ENSG00000136928		chr11_62862501	Cluster 5	-6327	ENSCAFG00000034670
chr9_15038001	Cluster 5	-5591	ENSCAFG00000011086	AMZ2	ENSG00000108932		chr14_22737501	Cluster 2	-3292	ENSCAFG00000002222	ASNS	ENSG00000070669		chr6_58646001	Cluster 5	-6352	ENSCAFG00000040061
chr9_15038001	Cluster 5	-5591	ENSCAFG00000011086	SLC16A6	ENSG00000108932		chr15_33782001	Cluster 2	-3294	ENSCAFG00000006180				chr7_35116501	Cluster 5	-6361	ENSCAFG00000015810
chr15_30510501	Cluster 5	-5606	ENSCAFG00000035782				chr37_30137001	Cluster 2	-3307	ENSCAFG00000016246				chr3_59113001	Cluster 5	-6382	ENSCAFG00000014357	TADA2B	ENSG00000173011
chr22_9829001	Cluster 5	-5623	ENSCAFG00000022936	MIR759			chr7_1901001	Cluster 2	-3338	ENSCAFG00000031285				chr5_14727001	Cluster 5	-6429	ENSCAFG00000012198	NLRX1	ENSG00000172350
chr20_26009001	Cluster 5	-5624	ENSCAFG00000038300				chr18_51546501	Cluster 2	-3378	ENSCAFG00000013334	RELA	ENSG00000173039		chr5_14727001	Cluster 5	-6429	ENSCAFG00000012198	ABCG4	ENSG00000172350
chr10_67091501	Cluster 5	-5643	ENSCAFG00000003241				chr26_23758001	Cluster 2	-3382	ENSCAFG00000012842	OSBP2	ENSG00000184792		chr10_60983501	Cluster 5	-6456	ENSCAFG00000002981	REL	ENSG00000162924
chr3_26652501	Cluster 5	-5690	ENSCAFG00000008823	ANKRD34B	ENSG00000152380		chr26_23758001	Cluster 2	-3382	ENSCAFG00000012842	MORC2	ENSG00000184792		chr15_16831501	Cluster 5	-6456	ENSCAFG00000023766	CDC20	ENSG00000117400
chr3_26652501	Cluster 5	-5690	ENSCAFG00000008823	FAM151B	ENSG00000152380		chr26_29059501	Cluster 2	-3394	ENSCAFG00000014154	DGCR6L			chr15_16831501	Cluster 5	-6456	ENSCAFG00000023766	MPL	ENSG00000117400
chr10_15831001	Cluster 5	-5695	ENSCAFG00000034820				chr32_23146001	Cluster 2	-3395	ENSCAFG00000010663				chr33_11218001	Cluster 5	-6471	ENSCAFG00000030582
chr3_74577001	Cluster 5	-5698	ENSCAFG00000028673				chr18_12872001	Cluster 2	-3401	ENSCAFG00000031990	CBLL1	ENSG00000105879		chr13_20348001	Cluster 5	-6476	ENSCAFG00000029394	HAS2	ENSG00000170961
chr29_10816001	Cluster 5	-5737	ENSCAFG00000038064				chr26_36260501	Cluster 2	-3436	ENSCAFG00000015567				chr27_2200001	Cluster 5	-6478	ENSCAFG00000007154	KRT18
chr6_4380001	Cluster 5	-5752	ENSCAFG00000037115				chr36_28811501	Cluster 2	-3446	ENSCAFG00000014597	ITGAV	ENSG00000138448		chr3_84380001	Cluster 5	-6489	ENSCAFG00000016393
chr10_46584001	Cluster 5	-5764	ENSCAFG00000002535	PPM1B	ENSG00000138032		chr36_28811501	Cluster 2	-3446	ENSCAFG00000014597	FAM171B	ENSG00000138448		chr22_7389501	Cluster 5	-6525	ENSCAFG00000004644	ENOX1	ENSG00000120658
chr10_46584001	Cluster 5	-5764	ENSCAFG00000002535	SLC3A1	ENSG00000138032		chr28_41038501	Cluster 2	-3458	ENSCAFG00000030983	cOR12J1			chr38_15369501	Cluster 5	-6525	ENSCAFG00000031609
chr37_5181501	Cluster 5	-5812	ENSCAFG00000040496				chr35_22655501	Cluster 2	-3459	ENSCAFG00000010398	ALDH5A1	ENSG00000137261		chr10_13333501	Cluster 5	-6530	ENSCAFG00000036111	LOC111097600
chr14_5518501	Cluster 5	-5834	ENSCAFG00000038533				chr35_22655501	Cluster 2	-3459	ENSCAFG00000010398	KIAA0319	ENSG00000137261		chr37_16008501	Cluster 5	-6536	ENSCAFG00000029484	CREB1	ENSG00000144401
chr16_9275501	Cluster 5	-5834	ENSCAFG00000032271				chr26_1225501	Cluster 2	-3464	ENSCAFG00000030527				chr26_37800501	Cluster 5	-6602	ENSCAFG00000015667	PAPSS2	ENSG00000138138
chr10_59640001	Cluster 5	-5860	ENSCAFG00000033088				chr2_30545501	Cluster 2	-3469	ENSCAFG00000005250	UCN3	ENSG00000178473		chr26_37800501	Cluster 5	-6602	ENSCAFG00000015667	ATAD1	ENSG00000138138
chr24_37918001	Cluster 5	-5901	ENSCAFG00000011659	ATP9A	ENSG00000054793		chr8_59654501	Cluster 2	-3476	ENSCAFG00000017354	SPATA7	ENSG00000042317		chr5_12955501	Cluster 5	-6604	ENSCAFG00000011819	TECTA	ENSG00000109927
chr10_40823001	Cluster 5	-5906	ENSCAFG00000002145	IL1RL2			chr26_18720001	Cluster 2	-3497	ENSCAFG00000034960				chr18_8266001	Cluster 5	-6621	ENSCAFG00000003550	INHBA	ENSG00000122641
chr34_18267501	Cluster 5	-5910	ENSCAFG00000013236	TMEM41A	ENSG00000163900		chr5_9517001	Cluster 2	-3509	ENSCAFG00000011011	HEPACAM	ENSG00000165478		chr27_3776501	Cluster 5	-6648	ENSCAFG00000007872	LETMD1	ENSG00000050426
chr3_84676501	Cluster 5	-5917	ENSCAFG00000036310	LOC111095313			chr5_9517001	Cluster 2	-3509	ENSCAFG00000011011	ROBO4	ENSG00000165478		chr24_39806501	Cluster 5	-6693	ENSCAFG00000036064
chr10_198501	Cluster 5	-5928	ENSCAFG00000000071	ORMDL2			chr1_68843501	Cluster 2	-3513	ENSCAFG00000001117	TMEM200A	ENSG00000164484		chr29_39201501	Cluster 5	-6728	ENSCAFG00000009179	GEM
chr10_60984001	Cluster 5	-5956	ENSCAFG00000002981	REL	ENSG00000162924		chr12_57494501	Cluster 2	-3525	ENSCAFG00000036063				chr29_39201501	Cluster 5	-6728	ENSCAFG00000009179	RAD54B
chr22_5705001	Cluster 5	-5959	ENSCAFG00000004533	TPT1	ENSG00000133112		chr38_19604001	Cluster 2	-3573	ENSCAFG00000013259	NUF2	ENSG00000143228		chr6_50271501	Cluster 5	-6733	ENSCAFG00000020053	PALMD	ENSG00000099260
chr33_11217501	Cluster 5	-5971	ENSCAFG00000030582				chr34_15934501	Cluster 2	-3577	ENSCAFG00000020761				chr7_9882501	Cluster 5	-6736	ENSCAFG00000028996
chr4_22777001	Cluster 5	-5991	ENSCAFG00000014413	SPOCK2	ENSG00000107742		chr27_1215001	Cluster 2	-3608	ENSCAFG00000006611	HOXC4	ENSG00000198353		chr10_13002001	Cluster 5	-6783	ENSCAFG00000000451	ZFC3H1	ENSG00000139292
chr27_6984501	Cluster 5	-6004	ENSCAFG00000009167	SLC48A1	ENSG00000211584		chr13_7603001	Cluster 2	-3610	ENSCAFG00000000682	ABRA	ENSG00000174429		chr16_21782501	Cluster 5	-6819	ENSCAFG00000005301	VIPR2	ENSG00000156011
chr28_38197001	Cluster 5	-6045	ENSCAFG00000013263	MGMT	ENSG00000170430		chr33_31077001	Cluster 2	-3611	ENSCAFG00000013434				chr16_21782501	Cluster 5	-6819	ENSCAFG00000005301	PSD3	ENSG00000156011
chr29_31062001	Cluster 5	-6072	ENSCAFG00000008555				chr10_56080001	Cluster 2	-3617	ENSCAFG00000033220				chr13_18190001	Cluster 5	-6835	ENSCAFG00000000834	TNFRSF11B	ENSG00000164761
chr13_58237001	Cluster 5	-6075	ENSCAFG00000002765	STAP1	ENSG00000033178		chr15_14197001	Cluster 2	-3630	ENSCAFG00000004321	TSPAN1	ENSG00000117472		chr8_12525001	Cluster 5	-6842	ENSCAFG00000026787
chr13_58237001	Cluster 5	-6075	ENSCAFG00000002765	UBA6	ENSG00000033178		chr20_7242501	Cluster 2	-3634	ENSCAFG00000040163				chr17_3797001	Cluster 5	-6850	ENSCAFG00000038898
chr20_26009501	Cluster 5	-6124	ENSCAFG00000038300				chr11_33086501	Cluster 2	-3642	ENSCAFG00000035974				chr7_35116001	Cluster 5	-6861	ENSCAFG00000015810
chr24_42432001	Cluster 5	-6162	ENSCAFG00000039606				chr13_39308001	Cluster 2	-3644	ENSCAFG00000033504				chr10_62230001	Cluster 5	-6929	ENSCAFG00000034414
chr15_592001	Cluster 5	-6180	ENSCAFG00000002514	TMEM269	ENSG00000274386		chr6_59380001	Cluster 2	-3647	ENSCAFG00000020204	GBP1			chr17_55023501	Cluster 5	-6943	ENSCAFG00000033936
chr34_13043501	Cluster 5	-6246	ENSCAFG00000011389				chr6_59380001	Cluster 2	-3647	ENSCAFG00000020204	KYAT3			chr14_58434001	Cluster 5	-6946	ENSCAFG00000024216
chr8_3804001	Cluster 5	-6248	ENSCAFG00000033187				chr7_57846001	Cluster 2	-3647	ENSCAFG00000018037	B4GALT6	ENSG00000118276		chr24_32497501	Cluster 5	-6961	ENSCAFG00000009641	PI3	ENSG00000124102
chr8_63404501	Cluster 5	-6257	ENSCAFG00000017646	SERPINA1	ENSG00000197249		chr7_57846001	Cluster 2	-3647	ENSCAFG00000018037	TTR	ENSG00000118276		chr7_39624501	Cluster 5	-6962	ENSCAFG00000016296	LBR	ENSG00000185842
chr6_30828501	Cluster 5	-6272	ENSCAFG00000018849	SNX29	ENSG00000048471		chr18_20059501	Cluster 2	-3659	ENSCAFG00000034312				chr7_39624501	Cluster 5	-6962	ENSCAFG00000016296	DNAH14	ENSG00000185842
chr24_3337001	Cluster 5	-6273	ENSCAFG00000005360				chr13_55464001	Cluster 2	-3667	ENSCAFG00000002388				chr18_46026501	Cluster 5	-6971	ENSCAFG00000010052	CTSD
chr11_62862501	Cluster 5	-6327	ENSCAFG00000034670				chr2_42995001	Cluster 2	-3674	ENSCAFG00000006851	SLC38A9	ENSG00000177058		chr13_20348501	Cluster 5	-6976	ENSCAFG00000029394	HAS2	ENSG00000170961
chr6_58646001	Cluster 5	-6352	ENSCAFG00000040061				chr31_38356501	Cluster 2	-3682	ENSCAFG00000011017				chr15_31590001	Cluster 5	-6993	ENSCAFG00000035246
chr7_35116501	Cluster 5	-6361	ENSCAFG00000015810				chr23_1831501	Cluster 2	-3707	ENSCAFG00000004412	LOC608197			chr13_38215001	Cluster 5	-7001	ENSCAFG00000001686
chr3_59113001	Cluster 5	-6382	ENSCAFG00000014357	TADA2B	ENSG00000173011		chr2_70223501	Cluster 2	-3722	ENSCAFG00000011269				chr18_48523501	Cluster 5	-7014	ENSCAFG00000039535
chr5_14727001	Cluster 5	-6429	ENSCAFG00000012198	NLRX1	ENSG00000172350		chr1_55776501	Cluster 2	-3735	ENSCAFG00000036293				chr34_4116001	Cluster 5	-7015	ENSCAFG00000034631
chr5_14727001	Cluster 5	-6429	ENSCAFG00000012198	ABCG4	ENSG00000172350		chr36_14416001	Cluster 2	-3737	ENSCAFG00000025086	KLHL23	ENSG00000213160		chr33_25249001	Cluster 5	-7027	ENSCAFG00000011751	CD86	ENSG00000114013
chr10_60983501	Cluster 5	-6456	ENSCAFG00000002981	REL	ENSG00000162924		chr11_66703001	Cluster 2	-3777	ENSCAFG00000003013	UGCG	ENSG00000106868		chr10_13333001	Cluster 5	-7030	ENSCAFG00000036111	LOC111097600
chr15_16831501	Cluster 5	-6456	ENSCAFG00000023766	CDC20	ENSG00000117400		chr11_66703001	Cluster 2	-3777	ENSCAFG00000003013	SUSD1	ENSG00000106868		chr37_2309501	Cluster 5	-7049	ENSCAFG00000032355
chr15_16831501	Cluster 5	-6456	ENSCAFG00000023766	MPL	ENSG00000117400		chr32_21061001	Cluster 2	-3801	ENSCAFG00000039436	EIF4E			chr37_27816501	Cluster 5	-7108	ENSCAFG00000015936	EPHA4	ENSG00000116106
chr33_11218001	Cluster 5	-6471	ENSCAFG00000030582				chr6_25945501	Cluster 2	-3817	ENSCAFG00000023604	ITPRIPL2	ENSG00000205730		chr23_44219001	Cluster 5	-7110	ENSCAFG00000027230
chr13_20348001	Cluster 5	-6476	ENSCAFG00000029394	HAS2	ENSG00000170961		chr34_35405001	Cluster 2	-3827	ENSCAFG00000034683				chr3_2124001	Cluster 5	-7122	ENSCAFG00000038608
chr27_2200001	Cluster 5	-6478	ENSCAFG00000007154	KRT18			chr21_31364501	Cluster 2	-3843	ENSCAFG00000030869				chr36_17777501	Cluster 5	-7199	ENSCAFG00000038348
chr3_84380001	Cluster 5	-6489	ENSCAFG00000016393				chr18_50074501	Cluster 2	-3875	ENSCAFG00000011618	TBC1D10C	ENSG00000172613		chr10_34791501	Cluster 5	-7232	ENSCAFG00000027903
chr22_7389501	Cluster 5	-6525	ENSCAFG00000004644	ENOX1	ENSG00000120658		chr18_50074501	Cluster 2	-3875	ENSCAFG00000011618	RAD9A	ENSG00000172613		chr10_13001501	Cluster 5	-7283	ENSCAFG00000000451	ZFC3H1	ENSG00000139292
chr38_15369501	Cluster 5	-6525	ENSCAFG00000031609				chr26_23757501	Cluster 2	-3882	ENSCAFG00000012842	OSBP2	ENSG00000184792		chr18_42053501	Cluster 5	-7286	ENSCAFG00000030796	C1QTNF4	ENSG00000172247
chr10_13333501	Cluster 5	-6530	ENSCAFG00000036111	LOC111097600			chr26_23757501	Cluster 2	-3882	ENSCAFG00000012842	MORC2	ENSG00000184792		chr18_38716001	Cluster 5	-7288	ENSCAFG00000007878	SLC43A3	ENSG00000134802
chr37_16008501	Cluster 5	-6536	ENSCAFG00000029484	CREB1	ENSG00000144401		chr14_44985001	Cluster 2	-3886	ENSCAFG00000031313				chr18_38716001	Cluster 5	-7288	ENSCAFG00000007878	PRG3	ENSG00000134802
chr26_37800501	Cluster 5	-6602	ENSCAFG00000015667	PAPSS2	ENSG00000138138		chr1_14698001	Cluster 2	-3907	ENSCAFG00000000083	PIGN	ENSG00000197563		chr18_47396501	Cluster 5	-7289	ENSCAFG00000010458	CTTN	ENSG00000162105
chr26_37800501	Cluster 5	-6602	ENSCAFG00000015667	ATAD1	ENSG00000138138		chr12_10254001	Cluster 2	-3915	ENSCAFG00000001596	FOXP4	ENSG00000137166		chr18_47396501	Cluster 5	-7289	ENSCAFG00000010458	PPFIA1	ENSG00000162105
chr5_12955501	Cluster 5	-6604	ENSCAFG00000011819	TECTA	ENSG00000109927		chr12_10254001	Cluster 2	-3915	ENSCAFG00000001596	MDFI	ENSG00000137166		chr25_17349501	Cluster 5	-7309	ENSCAFG00000007231	EEF1AKMT1	ENSG00000150456
chr18_8266001	Cluster 5	-6621	ENSCAFG00000003550	INHBA	ENSG00000122641		chr11_44127501	Cluster 2	-3925	ENSCAFG00000030992				chr18_54323501	Cluster 5	-7312	ENSCAFG00000031184
chr27_3776501	Cluster 5	-6648	ENSCAFG00000007872	LETMD1	ENSG00000050426		chr17_4941001	Cluster 2	-3932	ENSCAFG00000026397				chr38_19786001	Cluster 5	-7324	ENSCAFG00000029969	RGS4	ENSG00000117152
chr24_39806501	Cluster 5	-6693	ENSCAFG00000036064				chr1_104373501	Cluster 2	-3936	ENSCAFG00000037135				chr10_9278001	Cluster 5	-7337	ENSCAFG00000033634
chr29_39201501	Cluster 5	-6728	ENSCAFG00000009179	GEM			chr26_1225001	Cluster 2	-3964	ENSCAFG00000030527				chr30_33078001	Cluster 5	-7340	ENSCAFG00000021220
chr29_39201501	Cluster 5	-6728	ENSCAFG00000009179	RAD54B			chr6_18446001	Cluster 2	-3970	ENSCAFG00000017313	SPNS1	ENSG00000169682		chr13_38953001	Cluster 5	-7341	ENSCAFG00000038785
chr6_50271501	Cluster 5	-6733	ENSCAFG00000020053	PALMD	ENSG00000099260		chr6_18446001	Cluster 2	-3970	ENSCAFG00000017313	LAT	ENSG00000169682		chr6_4505001	Cluster 5	-7346	ENSCAFG00000039909
chr7_9882501	Cluster 5	-6736	ENSCAFG00000028996				chr17_51233001	Cluster 2	-3974	ENSCAFG00000009033	DYSF	ENSG00000135636		chr2_74808001	Cluster 5	-7362	ENSCAFG00000034806
chr10_13002001	Cluster 5	-6783	ENSCAFG00000000451	ZFC3H1	ENSG00000139292		chr19_52917001	Cluster 2	-3987	ENSCAFG00000032415				chr10_20153001	Cluster 5	-7373	ENSCAFG00000000789
chr16_21782501	Cluster 5	-6819	ENSCAFG00000005301	VIPR2	ENSG00000156011		chr11_19528001	Cluster 2	-4027	ENSCAFG00000027933				chr14_53279501	Cluster 5	-7416	ENSCAFG00000036458	FOXP2
chr16_21782501	Cluster 5	-6819	ENSCAFG00000005301	PSD3	ENSG00000156011		chr26_30199501	Cluster 2	-4036	ENSCAFG00000030432	ZNF74	ENSG00000185252		chr15_63806501	Cluster 5	-7458	ENSCAFG00000038060
chr13_18190001	Cluster 5	-6835	ENSCAFG00000000834	TNFRSF11B	ENSG00000164761		chr26_38889501	Cluster 2	-4049	ENSCAFG00000015717	CH25H	ENSG00000138135		chr33_11219001	Cluster 5	-7471	ENSCAFG00000030582
chr8_12525001	Cluster 5	-6842	ENSCAFG00000026787				chr12_49380001	Cluster 2	-4061	ENSCAFG00000035041				chr33_1678501	Cluster 5	-7473	ENSCAFG00000008999
chr17_3797001	Cluster 5	-6850	ENSCAFG00000038898				chr15_26553501	Cluster 2	-4070	ENSCAFG00000036622				chr15_19302001	Cluster 5	-7483	ENSCAFG00000038752
chr7_35116001	Cluster 5	-6861	ENSCAFG00000015810				chr18_44175001	Cluster 2	-4075	ENSCAFG00000009397				chr10_745001	Cluster 5	-7498	ENSCAFG00000000131	SPRYD4	ENSG00000135423
chr10_62230001	Cluster 5	-6929	ENSCAFG00000034414				chr37_14992501	Cluster 2	-4101	ENSCAFG00000013414	ADAM23	ENSG00000114948		chr10_745001	Cluster 5	-7498	ENSCAFG00000000131	GLS2	ENSG00000135423
chr17_55023501	Cluster 5	-6943	ENSCAFG00000033936				chr37_14992501	Cluster 2	-4101	ENSCAFG00000013414	DYTN	ENSG00000114948		chr6_37835501	Cluster 5	-7513	ENSCAFG00000028614	ZNF174	ENSG00000103343
chr14_58434001	Cluster 5	-6946	ENSCAFG00000024216				chr22_19028001	Cluster 2	-4104	ENSCAFG00000027188				chr33_5699001	Cluster 5	-7538	ENSCAFG00000009214	ST3GAL6	ENSG00000057019
chr24_32497501	Cluster 5	-6961	ENSCAFG00000009641	PI3	ENSG00000124102		chr13_7603501	Cluster 2	-4110	ENSCAFG00000000682	ABRA	ENSG00000174429		chr33_5699001	Cluster 5	-7538	ENSCAFG00000009214	DCBLD2	ENSG00000057019
chr7_39624501	Cluster 5	-6962	ENSCAFG00000016296	LBR	ENSG00000185842		chr3_40979001	Cluster 2	-4116	ENSCAFG00000028942	LYSMD4	ENSG00000183060		chr9_15040501	Cluster 5	-7543	ENSCAFG00000011070	ARSG	ENSG00000141337
chr7_39624501	Cluster 5	-6962	ENSCAFG00000016296	DNAH14	ENSG00000185842		chr12_64328001	Cluster 2	-4136	ENSCAFG00000029143	BEND3	ENSG00000178409		chr9_15040501	Cluster 5	-7543	ENSCAFG00000011070	WIPI1	ENSG00000141337
chr18_46026501	Cluster 5	-6971	ENSCAFG00000010052	CTSD			chr24_42711001	Cluster 2	-4140	ENSCAFG00000030103				chr31_35486001	Cluster 5	-7581	ENSCAFG00000040928
chr13_20348501	Cluster 5	-6976	ENSCAFG00000029394	HAS2	ENSG00000170961		chr13_39307501	Cluster 2	-4144	ENSCAFG00000033504				chr30_32413001	Cluster 5	-7590	ENSCAFG00000017482	FEM1B	ENSG00000137809
chr15_31590001	Cluster 5	-6993	ENSCAFG00000035246				chr16_12778001	Cluster 2	-4147	ENSCAFG00000003223	CNOT4	ENSG00000080802		chr30_32413001	Cluster 5	-7590	ENSCAFG00000017482	ITGA11	ENSG00000137809
chr13_38215001	Cluster 5	-7001	ENSCAFG00000001686				chr13_55464501	Cluster 2	-4167	ENSCAFG00000002388				chr34_18664501	Cluster 5	-7595	ENSCAFG00000013345	TRA2B	ENSG00000136527
chr18_48523501	Cluster 5	-7014	ENSCAFG00000039535				chr16_22139501	Cluster 2	-4171	ENSCAFG00000005330	SH2D4A	ENSG00000104611		chr1_62770001	Cluster 5	-7599	ENSCAFG00000001016	CLVS2	ENSG00000186439
chr34_4116001	Cluster 5	-7015	ENSCAFG00000034631				chr12_40911001	Cluster 2	-4174	ENSCAFG00000002842	TTK	ENSG00000112742		chr1_62770001	Cluster 5	-7599	ENSCAFG00000001016	TRDN	ENSG00000186439
chr33_25249001	Cluster 5	-7027	ENSCAFG00000011751	CD86	ENSG00000114013		chr25_47280001	Cluster 2	-4180	ENSCAFG00000012170	ASB18	ENSG00000132321		chr3_1146501	Cluster 5	-7608	ENSCAFG00000030762	STARD4	ENSG00000164211
chr10_13333001	Cluster 5	-7030	ENSCAFG00000036111	LOC111097600			chr25_47280001	Cluster 2	-4180	ENSCAFG00000012170	IQCA1	ENSG00000132321		chr13_52749501	Cluster 5	-7635	ENSCAFG00000032523
chr37_2309501	Cluster 5	-7049	ENSCAFG00000032355				chr16_29828501	Cluster 2	-4211	ENSCAFG00000036374				chr10_12203501	Cluster 5	-7643	ENSCAFG00000032160
chr37_27816501	Cluster 5	-7108	ENSCAFG00000015936	EPHA4	ENSG00000116106		chr18_13514501	Cluster 2	-4249	ENSCAFG00000039312				chr3_84821001	Cluster 5	-7666	ENSCAFG00000038597
chr23_44219001	Cluster 5	-7110	ENSCAFG00000027230				chr14_43698501	Cluster 2	-4282	ENSCAFG00000038867				chr17_24968001	Cluster 5	-7678	ENSCAFG00000005609	XDH	ENSG00000158125
chr3_2124001	Cluster 5	-7122	ENSCAFG00000038608				chr3_66538501	Cluster 2	-4295	ENSCAFG00000015412	NKX3-2	ENSG00000109705		chr15_593501	Cluster 5	-7680	ENSCAFG00000002514	TMEM269	ENSG00000274386
chr36_17777501	Cluster 5	-7199	ENSCAFG00000038348				chr23_37880001	Cluster 2	-4298	ENSCAFG00000007742	TFDP2	ENSG00000114126		chr24_39624501	Cluster 5	-7680	ENSCAFG00000040664
chr10_34791501	Cluster 5	-7232	ENSCAFG00000027903				chr18_49818001	Cluster 2	-4326	ENSCAFG00000011171	NDUFS8	ENSG00000006534		chr3_26654501	Cluster 5	-7690	ENSCAFG00000008823	ANKRD34B	ENSG00000152380
chr10_13001501	Cluster 5	-7283	ENSCAFG00000000451	ZFC3H1	ENSG00000139292		chr18_49818001	Cluster 2	-4326	ENSCAFG00000011171	ALDH3B1	ENSG00000006534		chr3_26654501	Cluster 5	-7690	ENSCAFG00000008823	FAM151B	ENSG00000152380
chr18_42053501	Cluster 5	-7286	ENSCAFG00000030796	C1QTNF4	ENSG00000172247		chr22_61239001	Cluster 2	-4328	ENSCAFG00000030364	LOC111091733	ENSG00000283361		chr14_6672001	Cluster 5	-7692	ENSCAFG00000040740
chr18_38716001	Cluster 5	-7288	ENSCAFG00000007878	SLC43A3	ENSG00000134802		chr11_67461001	Cluster 2	-4334	ENSCAFG00000028890	ZFP37	ENSG00000136866		chr10_61208501	Cluster 5	-7710	ENSCAFG00000028277
chr18_38716001	Cluster 5	-7288	ENSCAFG00000007878	PRG3	ENSG00000134802		chr31_35801501	Cluster 2	-4342	ENSCAFG00000010163	FAM3B	ENSG00000183844		chr22_27360501	Cluster 5	-7725	ENSCAFG00000026806
chr18_47396501	Cluster 5	-7289	ENSCAFG00000010458	CTTN	ENSG00000162105		chr31_35801501	Cluster 2	-4342	ENSCAFG00000010163	MX2	ENSG00000183844		chr24_33254501	Cluster 5	-7744	ENSCAFG00000009882	PCIF1	ENSG00000198026
chr18_47396501	Cluster 5	-7289	ENSCAFG00000010458	PPFIA1	ENSG00000162105		chr38_23009001	Cluster 2	-4343	ENSCAFG00000011683				chr24_33254501	Cluster 5	-7744	ENSCAFG00000009882	ZNF335	ENSG00000198026
chr25_17349501	Cluster 5	-7309	ENSCAFG00000007231	EEF1AKMT1	ENSG00000150456		chr2_65259001	Cluster 2	-4345	ENSCAFG00000009226				chr23_51910501	Cluster 5	-7753	ENSCAFG00000008922	MLF1	ENSG00000178053
chr18_54323501	Cluster 5	-7312	ENSCAFG00000031184				chr29_7679001	Cluster 2	-4353	ENSCAFG00000007060	SDR16C5	ENSG00000170786		chr23_51910501	Cluster 5	-7753	ENSCAFG00000008922	GFM1	ENSG00000178053
chr38_19786001	Cluster 5	-7324	ENSCAFG00000029969	RGS4	ENSG00000117152		chr7_39027001	Cluster 2	-4364	ENSCAFG00000016162	SRP9	ENSG00000143742		chr5_62592501	Cluster 5	-7780	ENSCAFG00000019732
chr10_9278001	Cluster 5	-7337	ENSCAFG00000033634				chr17_58687001	Cluster 2	-4369	ENSCAFG00000011331	PIAS3	ENSG00000198483		chr34_38972001	Cluster 5	-7792	ENSCAFG00000015536	NAALADL2	ENSG00000177694
chr30_33078001	Cluster 5	-7340	ENSCAFG00000021220				chr17_58687001	Cluster 2	-4369	ENSCAFG00000011331	ANKRD35	ENSG00000198483		chr27_43030501	Cluster 5	-7793	ENSCAFG00000015874	ERC1	ENSG00000082805
chr13_38953001	Cluster 5	-7341	ENSCAFG00000038785				chr14_27129001	Cluster 2	-4383	ENSCAFG00000040361				chr24_33027001	Cluster 5	-7802	ENSCAFG00000009730	SPINT4	ENSG00000149651
chr6_4505001	Cluster 5	-7346	ENSCAFG00000039909				chr12_21220001	Cluster 2	-4409	ENSCAFG00000030849				chr10_41675501	Cluster 5	-7806	ENSCAFG00000002199	CNOT11	ENSG00000158435
chr2_74808001	Cluster 5	-7362	ENSCAFG00000034806				chr36_25911501	Cluster 2	-4412	ENSCAFG00000024988	FRZB	ENSG00000162998		chr20_2426501	Cluster 5	-7813	ENSCAFG00000033839
chr10_20153001	Cluster 5	-7373	ENSCAFG00000000789				chr11_44128001	Cluster 2	-4425	ENSCAFG00000030992				chr10_46090001	Cluster 5	-7820	ENSCAFG00000002463	ZFP36L2	ENSG00000115970
chr14_53279501	Cluster 5	-7416	ENSCAFG00000036458	FOXP2			chr17_4940501	Cluster 2	-4432	ENSCAFG00000026397				chr10_46090001	Cluster 5	-7820	ENSCAFG00000002463	THADA	ENSG00000115970
chr15_63806501	Cluster 5	-7458	ENSCAFG00000038060				chr12_65747001	Cluster 2	-4434	ENSCAFG00000039173				chr7_24391501	Cluster 5	-7825	ENSCAFG00000029016
chr33_11219001	Cluster 5	-7471	ENSCAFG00000030582				chr1_104373001	Cluster 2	-4436	ENSCAFG00000037135				chr20_24840001	Cluster 5	-7852	ENSCAFG00000034311
chr33_1678501	Cluster 5	-7473	ENSCAFG00000008999				chr30_8234001	Cluster 2	-4443	ENSCAFG00000033888				chr6_9823001	Cluster 5	-7906	ENSCAFG00000014942	CYP3A26
chr15_19302001	Cluster 5	-7483	ENSCAFG00000038752				chr17_49223501	Cluster 2	-4478	ENSCAFG00000028649				chr30_23422501	Cluster 5	-7992	ENSCAFG00000025919
chr10_745001	Cluster 5	-7498	ENSCAFG00000000131	SPRYD4	ENSG00000135423		chr3_52744001	Cluster 2	-4496	ENSCAFG00000030023	MESP1	ENSG00000166823		chr25_22259501	Cluster 5	-7996	ENSCAFG00000029283
chr10_745001	Cluster 5	-7498	ENSCAFG00000000131	GLS2	ENSG00000135423		chr26_26754001	Cluster 2	-4507	ENSCAFG00000013551				chr34_7095501	Cluster 5	-7999	ENSCAFG00000026227
chr6_37835501	Cluster 5	-7513	ENSCAFG00000028614	ZNF174	ENSG00000103343		chr7_57951501	Cluster 2	-4615	ENSCAFG00000018046	TTR	ENSG00000118271		chr9_17088501	Cluster 5	-8005	ENSCAFG00000032946
chr33_5699001	Cluster 5	-7538	ENSCAFG00000009214	ST3GAL6	ENSG00000057019		chr3_40978501	Cluster 2	-4616	ENSCAFG00000028942	LYSMD4	ENSG00000183060		chr15_50584001	Cluster 5	-8017	ENSCAFG00000035671
chr33_5699001	Cluster 5	-7538	ENSCAFG00000009214	DCBLD2	ENSG00000057019		chr13_39307001	Cluster 2	-4644	ENSCAFG00000033504				chr18_32165001	Cluster 5	-8023	ENSCAFG00000040475
chr9_15040501	Cluster 5	-7543	ENSCAFG00000011070	ARSG	ENSG00000141337		chr1_112752001	Cluster 2	-4686	ENSCAFG00000005049	AXL	ENSG00000167600		chr34_103001	Cluster 5	-8050	ENSCAFG00000008984
chr9_15040501	Cluster 5	-7543	ENSCAFG00000011070	WIPI1	ENSG00000141337		chr1_62212501	Cluster 2	-4692	ENSCAFG00000001006	CLVS2	ENSG00000146352		chr15_18569501	Cluster 5	-8142	ENSCAFG00000005676
chr31_35486001	Cluster 5	-7581	ENSCAFG00000040928				chr30_8206501	Cluster 2	-4726	ENSCAFG00000009492	INO80	ENSG00000128908		chr22_2788501	Cluster 5	-8167	ENSCAFG00000034539
chr30_32413001	Cluster 5	-7590	ENSCAFG00000017482	FEM1B	ENSG00000137809		chr4_36042001	Cluster 2	-4731	ENSCAFG00000016437	MXD3	ENSG00000213347		chr36_22032001	Cluster 5	-8186	ENSCAFG00000024298	PJVK	ENSG00000204311
chr30_32413001	Cluster 5	-7590	ENSCAFG00000017482	ITGA11	ENSG00000137809		chr4_36042001	Cluster 2	-4731	ENSCAFG00000016437	PRELID1	ENSG00000213347		chr36_22032001	Cluster 5	-8186	ENSCAFG00000024298	PRKRA	ENSG00000204311
chr34_18664501	Cluster 5	-7595	ENSCAFG00000013345	TRA2B	ENSG00000136527		chr4_38316501	Cluster 2	-4768	ENSCAFG00000033394				chr15_165001	Cluster 5	-8187	ENSCAFG00000039839
chr1_62770001	Cluster 5	-7599	ENSCAFG00000001016	CLVS2	ENSG00000186439		chr25_28838501	Cluster 2	-4787	ENSCAFG00000008284	EXTL3	ENSG00000012232		chr16_45574001	Cluster 5	-8189	ENSCAFG00000007599	HELT	ENSG00000187821
chr1_62770001	Cluster 5	-7599	ENSCAFG00000001016	TRDN	ENSG00000186439		chr20_50936501	Cluster 2	-4796	ENSCAFG00000017908	EIF3G	ENSG00000130811		chr10_27885001	Cluster 5	-8194	ENSCAFG00000001544	EIF3D	ENSG00000100353
chr3_1146501	Cluster 5	-7608	ENSCAFG00000030762	STARD4	ENSG00000164211		chr7_28901501	Cluster 2	-4828	ENSCAFG00000015177	SELL	ENSG00000188404		chr10_27885001	Cluster 5	-8194	ENSCAFG00000001544	FOXRED2	ENSG00000100353
chr13_52749501	Cluster 5	-7635	ENSCAFG00000032523				chr2_65259501	Cluster 2	-4845	ENSCAFG00000009226				chr9_8208501	Cluster 5	-8199	ENSCAFG00000034075
chr10_12203501	Cluster 5	-7643	ENSCAFG00000032160				chr1_55042501	Cluster 2	-4846	ENSCAFG00000023119				chr16_11527001	Cluster 5	-8205	ENSCAFG00000003363	CHRM2	ENSG00000181072
chr3_84821001	Cluster 5	-7666	ENSCAFG00000038597				chr12_10605501	Cluster 2	-4860	ENSCAFG00000001618				chr3_59214501	Cluster 5	-8231	ENSCAFG00000014403	SORCS2	ENSG00000184985
chr17_24968001	Cluster 5	-7678	ENSCAFG00000005609	XDH	ENSG00000158125		chr1_104896501	Cluster 2	-4871	ENSCAFG00000030172	LOC106558999			chr11_20985501	Cluster 5	-8251	ENSCAFG00000034350	IL5
chr15_593501	Cluster 5	-7680	ENSCAFG00000002514	TMEM269	ENSG00000274386		chr14_22627501	Cluster 2	-4896	ENSCAFG00000002207	TAC1	ENSG00000006128		chr11_20985501	Cluster 5	-8251	ENSCAFG00000034350	IL13
chr24_39624501	Cluster 5	-7680	ENSCAFG00000040664				chr17_49266001	Cluster 2	-4900	ENSCAFG00000008802	TPRKB	ENSG00000144034		chr11_20985501	Cluster 5	-8251	ENSCAFG00000034350	IL4
chr3_26654501	Cluster 5	-7690	ENSCAFG00000008823	ANKRD34B	ENSG00000152380		chr17_49266001	Cluster 2	-4900	ENSCAFG00000008802	NAT8	ENSG00000144034		chr9_14989501	Cluster 5	-8262	ENSCAFG00000011099	AMZ2	ENSG00000196704
chr3_26654501	Cluster 5	-7690	ENSCAFG00000008823	FAM151B	ENSG00000152380		chr12_21219501	Cluster 2	-4909	ENSCAFG00000030849				chr34_38971501	Cluster 5	-8292	ENSCAFG00000015536	NAALADL2	ENSG00000177694
chr14_6672001	Cluster 5	-7692	ENSCAFG00000040740				chr12_71786501	Cluster 2	-4932	ENSCAFG00000004060	COL10A1	ENSG00000178425		chr24_33026501	Cluster 5	-8302	ENSCAFG00000009730	SPINT4	ENSG00000149651
chr10_61208501	Cluster 5	-7710	ENSCAFG00000028277				chr12_71786501	Cluster 2	-4932	ENSCAFG00000004060	TSPYL4	ENSG00000178425		chr31_22127001	Cluster 5	-8311	ENSCAFG00000035411
chr22_27360501	Cluster 5	-7725	ENSCAFG00000026806				chr1_104372501	Cluster 2	-4936	ENSCAFG00000037135				chr18_31846001	Cluster 5	-8315	ENSCAFG00000006832	COMMD9	ENSG00000110442
chr24_33254501	Cluster 5	-7744	ENSCAFG00000009882	PCIF1	ENSG00000198026		chr22_16507501	Cluster 2	-4952	ENSCAFG00000004920				chr20_42147501	Cluster 5	-8316	ENSCAFG00000013716	LRRC2	ENSG00000163827
chr24_33254501	Cluster 5	-7744	ENSCAFG00000009882	ZNF335	ENSG00000198026		chr19_21477501	Cluster 2	-4994	ENSCAFG00000035828				chr20_42147501	Cluster 5	-8316	ENSCAFG00000013716	RTP3	ENSG00000163827
chr23_51910501	Cluster 5	-7753	ENSCAFG00000008922	MLF1	ENSG00000178053		chr17_80501	Cluster 2	-4996	ENSCAFG00000027828				chr34_35409501	Cluster 5	-8327	ENSCAFG00000034683
chr23_51910501	Cluster 5	-7753	ENSCAFG00000008922	GFM1	ENSG00000178053		chr12_882501	Cluster 2	-5003	ENSCAFG00000034096	POU5F1			chr9_48017501	Cluster 5	-8345	ENSCAFG00000019380	CACNA1B	ENSG00000148408
chr5_62592501	Cluster 5	-7780	ENSCAFG00000019732				chr12_882501	Cluster 2	-5003	ENSCAFG00000034096	LOC111098210			chr17_54941501	Cluster 5	-8354	ENSCAFG00000034740
chr34_38972001	Cluster 5	-7792	ENSCAFG00000015536	NAALADL2	ENSG00000177694		chr30_2340001	Cluster 2	-5041	ENSCAFG00000008236	SCG5			chr13_38821001	Cluster 5	-8383	ENSCAFG00000037391	LOC102155989
chr27_43030501	Cluster 5	-7793	ENSCAFG00000015874	ERC1	ENSG00000082805		chr30_2340001	Cluster 2	-5041	ENSCAFG00000008236	ARHGAP11A			chr34_24805001	Cluster 5	-8392	ENSCAFG00000037643
chr24_33027001	Cluster 5	-7802	ENSCAFG00000009730	SPINT4	ENSG00000149651		chr1_113982001	Cluster 2	-5064	ENSCAFG00000005592	SYCN	ENSG00000179751		chr24_37920501	Cluster 5	-8401	ENSCAFG00000011659	ATP9A	ENSG00000054793
chr10_41675501	Cluster 5	-7806	ENSCAFG00000002199	CNOT11	ENSG00000158435		chr11_16061501	Cluster 2	-5079	ENSCAFG00000034121				chr6_9823501	Cluster 5	-8406	ENSCAFG00000014942	CYP3A26
chr20_2426501	Cluster 5	-7813	ENSCAFG00000033839				chr17_49281501	Cluster 2	-5094	ENSCAFG00000029185	NAT8	ENSG00000144035		chr18_25905501	Cluster 5	-8474	ENSCAFG00000006657	ALKBH3	ENSG00000166199
chr10_46090001	Cluster 5	-7820	ENSCAFG00000002463	ZFP36L2	ENSG00000115970		chr17_30826001	Cluster 2	-5099	ENSCAFG00000006297				chr9_40683501	Cluster 5	-8517	ENSCAFG00000018418	RHBDL3	ENSG00000141314
chr10_46090001	Cluster 5	-7820	ENSCAFG00000002463	THADA	ENSG00000115970		chr26_7773501	Cluster 2	-5114	ENSCAFG00000008294	RNF34	ENSG00000170633		chr23_38707001	Cluster 5	-8524	ENSCAFG00000033013
chr7_24391501	Cluster 5	-7825	ENSCAFG00000029016				chr9_4972001	Cluster 2	-5122	ENSCAFG00000038262				chr18_50376001	Cluster 5	-8535	ENSCAFG00000011845
chr20_24840001	Cluster 5	-7852	ENSCAFG00000034311				chr34_33816501	Cluster 2	-5128	ENSCAFG00000014621	MECOM	ENSG00000085276		chr8_64176501	Cluster 5	-8573	ENSCAFG00000017709	DICER1	ENSG00000165959
chr6_9823001	Cluster 5	-7906	ENSCAFG00000014942	CYP3A26			chr36_21878001	Cluster 2	-5137	ENSCAFG00000028429				chr8_64176501	Cluster 5	-8573	ENSCAFG00000017709	CLMN	ENSG00000165959
chr30_23422501	Cluster 5	-7992	ENSCAFG00000025919				chr13_39306501	Cluster 2	-5144	ENSCAFG00000033504				chr22_4986501	Cluster 5	-8575	ENSCAFG00000030857	LRRC63	ENSG00000173988
chr25_22259501	Cluster 5	-7996	ENSCAFG00000029283				chr5_35725001	Cluster 2	-5152	ENSCAFG00000017769	DNAH9	ENSG00000007174		chr4_59569001	Cluster 5	-8578	ENSCAFG00000032384	IL17B	ENSG00000127743
chr34_7095501	Cluster 5	-7999	ENSCAFG00000026227				chr5_35725001	Cluster 2	-5152	ENSCAFG00000017769	ZNF18	ENSG00000007174		chr2_5738501	Cluster 5	-8580	ENSCAFG00000025829
chr9_17088501	Cluster 5	-8005	ENSCAFG00000032946				chr13_8331501	Cluster 2	-5178	ENSCAFG00000035409				chr7_20812001	Cluster 5	-8584	ENSCAFG00000037259	LOC111096648
chr15_50584001	Cluster 5	-8017	ENSCAFG00000035671				chr17_52521001	Cluster 2	-5192	ENSCAFG00000009671	LOC607038			chr11_5791501	Cluster 5	-8585	ENSCAFG00000000197	COMMD10	ENSG00000145781
chr18_32165001	Cluster 5	-8023	ENSCAFG00000040475				chr4_36041501	Cluster 2	-5231	ENSCAFG00000016437	MXD3	ENSG00000213347		chr3_57946001	Cluster 5	-8586	ENSCAFG00000038700
chr34_103001	Cluster 5	-8050	ENSCAFG00000008984				chr4_36041501	Cluster 2	-5231	ENSCAFG00000016437	PRELID1	ENSG00000213347		chr4_69652001	Cluster 5	-8597	ENSCAFG00000018626	C9	ENSG00000113600
chr15_18569501	Cluster 5	-8142	ENSCAFG00000005676				chr37_22867501	Cluster 2	-5242	ENSCAFG00000039970				chr3_1145501	Cluster 5	-8608	ENSCAFG00000030762	STARD4	ENSG00000164211
chr22_2788501	Cluster 5	-8167	ENSCAFG00000034539				chr21_48374001	Cluster 2	-5253	ENSCAFG00000032842				chr3_331501	Cluster 5	-8609	ENSCAFG00000030887
chr36_22032001	Cluster 5	-8186	ENSCAFG00000024298	PJVK	ENSG00000204311		chr7_15624501	Cluster 2	-5308	ENSCAFG00000039210				chr30_40197501	Cluster 5	-8616	ENSCAFG00000018157	FBXO22	ENSG00000140367
chr36_22032001	Cluster 5	-8186	ENSCAFG00000024298	PRKRA	ENSG00000204311		chr13_36416001	Cluster 2	-5323	ENSCAFG00000031926				chr30_40197501	Cluster 5	-8616	ENSCAFG00000018157	UBE2Q2	ENSG00000140367
chr15_165001	Cluster 5	-8187	ENSCAFG00000039839				chr34_11143501	Cluster 2	-5329	ENSCAFG00000040369				chr15_18570001	Cluster 5	-8642	ENSCAFG00000005676
chr16_45574001	Cluster 5	-8189	ENSCAFG00000007599	HELT	ENSG00000187821		chr12_33663501	Cluster 2	-5371	ENSCAFG00000002619	LOC474964			chr5_47191001	Cluster 5	-8647	ENSCAFG00000033548
chr10_27885001	Cluster 5	-8194	ENSCAFG00000001544	EIF3D	ENSG00000100353		chr6_18694001	Cluster 2	-5372	ENSCAFG00000032744	GSG1L	ENSG00000169181		chr22_2788001	Cluster 5	-8667	ENSCAFG00000034539
chr10_27885001	Cluster 5	-8194	ENSCAFG00000001544	FOXRED2	ENSG00000100353		chr6_18694001	Cluster 2	-5372	ENSCAFG00000032744	KIAA0556	ENSG00000169181		chr1_84278501	Cluster 5	-8681	ENSCAFG00000001776
chr9_8208501	Cluster 5	-8199	ENSCAFG00000034075				chr26_18270001	Cluster 2	-5409	ENSCAFG00000032030				chr9_47130001	Cluster 5	-8682	ENSCAFG00000023554	COR1A3
chr16_11527001	Cluster 5	-8205	ENSCAFG00000003363	CHRM2	ENSG00000181072		chr24_23436001	Cluster 2	-5425	ENSCAFG00000007508				chr6_54878501	Cluster 5	-8692	ENSCAFG00000020112	F3	ENSG00000117528
chr3_59214501	Cluster 5	-8231	ENSCAFG00000014403	SORCS2	ENSG00000184985		chr1_104547001	Cluster 2	-5426	ENSCAFG00000030310				chr6_54878501	Cluster 5	-8692	ENSCAFG00000020112	ABCD3	ENSG00000117528
chr11_20985501	Cluster 5	-8251	ENSCAFG00000034350	IL5			chr10_33059501	Cluster 2	-5447	ENSCAFG00000037358				chr10_27884501	Cluster 5	-8694	ENSCAFG00000001544	EIF3D	ENSG00000100353
chr11_20985501	Cluster 5	-8251	ENSCAFG00000034350	IL13			chr10_6573501	Cluster 2	-5467	ENSCAFG00000028219				chr10_27884501	Cluster 5	-8694	ENSCAFG00000001544	FOXRED2	ENSG00000100353
chr11_20985501	Cluster 5	-8251	ENSCAFG00000034350	IL4			chr10_49481501	Cluster 2	-5494	ENSCAFG00000002653				chr14_43142501	Cluster 5	-8702	ENSCAFG00000028192
chr9_14989501	Cluster 5	-8262	ENSCAFG00000011099	AMZ2	ENSG00000196704		chr1_49098501	Cluster 2	-5514	ENSCAFG00000000742				chr2_14182001	Cluster 5	-8720	ENSCAFG00000040134
chr34_38971501	Cluster 5	-8292	ENSCAFG00000015536	NAALADL2	ENSG00000177694		chr6_56515501	Cluster 2	-5543	ENSCAFG00000021061				chr7_2708001	Cluster 5	-8720	ENSCAFG00000011151
chr24_33026501	Cluster 5	-8302	ENSCAFG00000009730	SPINT4	ENSG00000149651		chr38_23599501	Cluster 2	-5546	ENSCAFG00000011401	KIRREL1	ENSG00000183853		chr2_41582001	Cluster 5	-8761	ENSCAFG00000006592	STK32A	ENSG00000169302
chr31_22127001	Cluster 5	-8311	ENSCAFG00000035411				chr4_70770001	Cluster 2	-5546	ENSCAFG00000027599				chr2_41582001	Cluster 5	-8761	ENSCAFG00000006592	DPYSL3	ENSG00000169302
chr18_31846001	Cluster 5	-8315	ENSCAFG00000006832	COMMD9	ENSG00000110442		chr19_22943001	Cluster 2	-5574	ENSCAFG00000037520				chr9_14989001	Cluster 5	-8762	ENSCAFG00000011099	AMZ2	ENSG00000196704
chr20_42147501	Cluster 5	-8316	ENSCAFG00000013716	LRRC2	ENSG00000163827		chr6_68894001	Cluster 2	-5578	ENSCAFG00000020357	GIPC2	ENSG00000162616		chr6_55218501	Cluster 5	-8779	ENSCAFG00000020126	DNTTIP2	ENSG00000023909
chr20_42147501	Cluster 5	-8316	ENSCAFG00000013716	RTP3	ENSG00000163827		chr6_68894001	Cluster 2	-5578	ENSCAFG00000020357	DNAJB4	ENSG00000162616		chr7_77366501	Cluster 5	-8788	ENSCAFG00000018781
chr34_35409501	Cluster 5	-8327	ENSCAFG00000034683				chr34_40371501	Cluster 2	-5591	ENSCAFG00000040461				chr9_15227501	Cluster 5	-8803	ENSCAFG00000010982	FAM20A	ENSG00000108950
chr9_48017501	Cluster 5	-8345	ENSCAFG00000019380	CACNA1B	ENSG00000148408		chr24_5314001	Cluster 2	-5613	ENSCAFG00000005476	BANF2	ENSG00000125888		chr9_4734501	Cluster 5	-8812	ENSCAFG00000004946	WBP2	ENSG00000132471
chr17_54941501	Cluster 5	-8354	ENSCAFG00000034740				chr35_24246001	Cluster 2	-5620	ENSCAFG00000010849	LOC100855640			chr9_4734501	Cluster 5	-8812	ENSCAFG00000004946	UNC13D	ENSG00000132471
chr13_38821001	Cluster 5	-8383	ENSCAFG00000037391	LOC102155989			chr35_24246001	Cluster 2	-5620	ENSCAFG00000010849	LOC111094052			chr20_42147001	Cluster 5	-8816	ENSCAFG00000013716	LRRC2	ENSG00000163827
chr34_24805001	Cluster 5	-8392	ENSCAFG00000037643				chr36_21877501	Cluster 2	-5637	ENSCAFG00000028429				chr20_42147001	Cluster 5	-8816	ENSCAFG00000013716	RTP3	ENSG00000163827
chr24_37920501	Cluster 5	-8401	ENSCAFG00000011659	ATP9A	ENSG00000054793		chr13_39306001	Cluster 2	-5644	ENSCAFG00000033504				chr38_22387501	Cluster 5	-8853	ENSCAFG00000011787	CRP	ENSG00000132693
chr6_9823501	Cluster 5	-8406	ENSCAFG00000014942	CYP3A26			chr21_23985501	Cluster 2	-5659	ENSCAFG00000005527	P4HA3	ENSG00000149380		chr30_17659501	Cluster 5	-8874	ENSCAFG00000015624	LOC478310	ENSG00000166477
chr18_25905501	Cluster 5	-8474	ENSCAFG00000006657	ALKBH3	ENSG00000166199		chr13_8331001	Cluster 2	-5678	ENSCAFG00000035409				chr13_38820501	Cluster 5	-8883	ENSCAFG00000037391	LOC102155989
chr9_40683501	Cluster 5	-8517	ENSCAFG00000018418	RHBDL3	ENSG00000141314		chr6_5838001	Cluster 2	-5707	ENSCAFG00000029042				chr33_29869001	Cluster 5	-8895	ENSCAFG00000013094	SENP5	ENSG00000119231
chr23_38707001	Cluster 5	-8524	ENSCAFG00000033013				chr20_44175001	Cluster 2	-5713	ENSCAFG00000014475	HOMER3	ENSG00000051128		chr33_29869001	Cluster 5	-8895	ENSCAFG00000013094	NCBP2	ENSG00000119231
chr18_50376001	Cluster 5	-8535	ENSCAFG00000011845				chr20_44175001	Cluster 2	-5713	ENSCAFG00000014475	DDX49	ENSG00000051128		chr7_64828001	Cluster 5	-8895	ENSCAFG00000018191	RMC1	ENSG00000141452
chr8_64176501	Cluster 5	-8573	ENSCAFG00000017709	DICER1	ENSG00000165959		chr12_70492001	Cluster 2	-5721	ENSCAFG00000033656				chr3_90524501	Cluster 5	-8906	ENSCAFG00000034145
chr8_64176501	Cluster 5	-8573	ENSCAFG00000017709	CLMN	ENSG00000165959		chr30_32995001	Cluster 2	-5723	ENSCAFG00000035529				chr34_37315501	Cluster 5	-8909	ENSCAFG00000040727
chr22_4986501	Cluster 5	-8575	ENSCAFG00000030857	LRRC63	ENSG00000173988		chr9_9923001	Cluster 2	-5738	ENSCAFG00000029422	ARL17A			chr27_3994001	Cluster 5	-8933	ENSCAFG00000007928	TMPRSS12	ENSG00000123268
chr4_59569001	Cluster 5	-8578	ENSCAFG00000032384	IL17B	ENSG00000127743		chr35_25539001	Cluster 2	-5744	ENSCAFG00000024901				chr27_3994001	Cluster 5	-8933	ENSCAFG00000007928	ATF1	ENSG00000123268
chr2_5738501	Cluster 5	-8580	ENSCAFG00000025829				chr1_8089501	Cluster 2	-5755	ENSCAFG00000000036	SOCS6			chr8_40486001	Cluster 5	-8945	ENSCAFG00000035815
chr7_20812001	Cluster 5	-8584	ENSCAFG00000037259	LOC111096648			chr4_12083001	Cluster 2	-5767	ENSCAFG00000012452	CCDC6	ENSG00000108091		chr6_38227001	Cluster 5	-8952	ENSCAFG00000019341	KREMEN2	ENSG00000131650
chr11_5791501	Cluster 5	-8585	ENSCAFG00000000197	COMMD10	ENSG00000145781		chr11_72826501	Cluster 2	-5781	ENSCAFG00000036587				chr9_17087501	Cluster 5	-9005	ENSCAFG00000032946
chr3_57946001	Cluster 5	-8586	ENSCAFG00000038700				chr31_21966001	Cluster 2	-5781	ENSCAFG00000031264	CYYR1	ENSG00000166265		chr15_9224501	Cluster 5	-9011	ENSCAFG00000035005
chr4_69652001	Cluster 5	-8597	ENSCAFG00000018626	C9	ENSG00000113600		chr9_42864501	Cluster 2	-5788	ENSCAFG00000030569	KIAA0100	ENSG00000132581		chr9_40684001	Cluster 5	-9017	ENSCAFG00000018418	RHBDL3	ENSG00000141314
chr3_1145501	Cluster 5	-8608	ENSCAFG00000030762	STARD4	ENSG00000164211		chr9_42864501	Cluster 2	-5788	ENSCAFG00000030569	SDF2	ENSG00000132581		chr29_14797001	Cluster 5	-9047	ENSCAFG00000027917
chr3_331501	Cluster 5	-8609	ENSCAFG00000030887				chr15_33779501	Cluster 2	-5794	ENSCAFG00000006180				chr8_43090001	Cluster 5	-9059	ENSCAFG00000016563	GALNT16	ENSG00000100626
chr30_40197501	Cluster 5	-8616	ENSCAFG00000018157	FBXO22	ENSG00000140367		chr1_105584501	Cluster 2	-5795	ENSCAFG00000040684	LIM2			chr8_43090001	Cluster 5	-9059	ENSCAFG00000016563	ERH	ENSG00000100626
chr30_40197501	Cluster 5	-8616	ENSCAFG00000018157	UBE2Q2	ENSG00000140367		chr36_20545001	Cluster 2	-5796	ENSCAFG00000037742				chr14_7740501	Cluster 5	-9113	ENSCAFG00000001611	IRF5	ENSG00000128604
chr15_18570001	Cluster 5	-8642	ENSCAFG00000005676				chr20_53130501	Cluster 2	-5797	ENSCAFG00000038405				chr18_53433001	Cluster 5	-9140	ENSCAFG00000015087	RARRES3	ENSG00000133321
chr5_47191001	Cluster 5	-8647	ENSCAFG00000033548				chr5_82829501	Cluster 2	-5815	ENSCAFG00000035935	CDH5			chr11_52155001	Cluster 5	-9154	ENSCAFG00000002055
chr22_2788001	Cluster 5	-8667	ENSCAFG00000034539				chr1_46865501	Cluster 2	-5824	ENSCAFG00000033408				chr36_13617501	Cluster 5	-9155	ENSCAFG00000011834	NOSTRIN	ENSG00000163072
chr1_84278501	Cluster 5	-8681	ENSCAFG00000001776				chr14_48595501	Cluster 2	-5834	ENSCAFG00000003272	AOAH	ENSG00000155849		chr36_13617501	Cluster 5	-9155	ENSCAFG00000011834	SPC25	ENSG00000163072
chr9_47130001	Cluster 5	-8682	ENSCAFG00000023554	COR1A3			chr14_48595501	Cluster 2	-5834	ENSCAFG00000003272	ELMO1	ENSG00000155849		chr28_2286001	Cluster 5	-9185	ENSCAFG00000025096
chr6_54878501	Cluster 5	-8692	ENSCAFG00000020112	F3	ENSG00000117528		chr2_59405501	Cluster 2	-5842	ENSCAFG00000008980	HERPUD1	ENSG00000051108		chr2_51813001	Cluster 5	-9187	ENSCAFG00000039028
chr6_54878501	Cluster 5	-8692	ENSCAFG00000020112	ABCD3	ENSG00000117528		chr16_57377501	Cluster 2	-5872	ENSCAFG00000021071				chr14_43142001	Cluster 5	-9202	ENSCAFG00000028192
chr10_27884501	Cluster 5	-8694	ENSCAFG00000001544	EIF3D	ENSG00000100353		chr26_493501	Cluster 2	-5910	ENSCAFG00000023461				chr6_14278001	Cluster 5	-9205	ENSCAFG00000016284	CARD11	ENSG00000198286
chr10_27884501	Cluster 5	-8694	ENSCAFG00000001544	FOXRED2	ENSG00000100353		chr38_23087001	Cluster 2	-5934	ENSCAFG00000011638	LOC488615	ENSG00000163554		chr6_1052501	Cluster 5	-9213	ENSCAFG00000034625	TPST1
chr14_43142501	Cluster 5	-8702	ENSCAFG00000028192				chr17_30736001	Cluster 2	-5937	ENSCAFG00000006254	GALM	ENSG00000143891		chr7_41697001	Cluster 5	-9252	ENSCAFG00000016857	SLC25A44	ENSG00000196189
chr2_14182001	Cluster 5	-8720	ENSCAFG00000040134				chr17_30736001	Cluster 2	-5937	ENSCAFG00000006254	SRSF7	ENSG00000143891		chr7_41697001	Cluster 5	-9252	ENSCAFG00000016857	SEMA4A	ENSG00000196189
chr7_2708001	Cluster 5	-8720	ENSCAFG00000011151				chr7_39623501	Cluster 2	-5962	ENSCAFG00000016296	LBR	ENSG00000185842		chr2_41581501	Cluster 5	-9261	ENSCAFG00000006592	STK32A	ENSG00000169302
chr2_41582001	Cluster 5	-8761	ENSCAFG00000006592	STK32A	ENSG00000169302		chr7_39623501	Cluster 2	-5962	ENSCAFG00000016296	DNAH14	ENSG00000185842		chr2_41581501	Cluster 5	-9261	ENSCAFG00000006592	DPYSL3	ENSG00000169302
chr2_41582001	Cluster 5	-8761	ENSCAFG00000006592	DPYSL3	ENSG00000169302		chr26_1223001	Cluster 2	-5964	ENSCAFG00000030527				chr6_8692501	Cluster 5	-9270	ENSCAFG00000013907
chr9_14989001	Cluster 5	-8762	ENSCAFG00000011099	AMZ2	ENSG00000196704		chr1_105315001	Cluster 2	-5970	ENSCAFG00000002800	LOC106558983			chr32_26324001	Cluster 5	-9285	ENSCAFG00000010887	PPA2	ENSG00000138777
chr6_55218501	Cluster 5	-8779	ENSCAFG00000020126	DNTTIP2	ENSG00000023909		chr4_72597501	Cluster 2	-5991	ENSCAFG00000018745	CAPSL	ENSG00000152611		chr13_13591501	Cluster 5	-9288	ENSCAFG00000036774
chr7_77366501	Cluster 5	-8788	ENSCAFG00000018781				chr15_26834501	Cluster 2	-5999	ENSCAFG00000005972	ALX1	ENSG00000180318		chr28_3391001	Cluster 5	-9345	ENSCAFG00000037636
chr9_15227501	Cluster 5	-8803	ENSCAFG00000010982	FAM20A	ENSG00000108950		chr27_13490501	Cluster 2	-6002	ENSCAFG00000028522				chr38_22387001	Cluster 5	-9353	ENSCAFG00000011787	CRP	ENSG00000132693
chr9_4734501	Cluster 5	-8812	ENSCAFG00000004946	WBP2	ENSG00000132471		chr18_20293501	Cluster 2	-6009	ENSCAFG00000006401	CD36	ENSG00000135218		chr24_36715501	Cluster 5	-9377	ENSCAFG00000037663
chr9_4734501	Cluster 5	-8812	ENSCAFG00000004946	UNC13D	ENSG00000132471		chr12_35587001	Cluster 2	-6015	ENSCAFG00000002656	EEF1A1			chr23_45478501	Cluster 5	-9418	ENSCAFG00000029264
chr20_42147001	Cluster 5	-8816	ENSCAFG00000013716	LRRC2	ENSG00000163827		chr7_5918001	Cluster 2	-6028	ENSCAFG00000037031	IL10			chr37_23355501	Cluster 5	-9494	ENSCAFG00000014421	SMARCAL1	ENSG00000138375
chr20_42147001	Cluster 5	-8816	ENSCAFG00000013716	RTP3	ENSG00000163827		chr12_40499501	Cluster 2	-6048	ENSCAFG00000002822	LCA5	ENSG00000135338		chr26_16262501	Cluster 5	-9497	ENSCAFG00000010263	PLA2G1B	ENSG00000170890
chr38_22387501	Cluster 5	-8853	ENSCAFG00000011787	CRP	ENSG00000132693		chr1_117462001	Cluster 2	-6058	ENSCAFG00000007124	FXYD3	ENSG00000089356		chr23_44894001	Cluster 5	-9505	ENSCAFG00000037110
chr30_17659501	Cluster 5	-8874	ENSCAFG00000015624	LOC478310	ENSG00000166477		chr17_53812001	Cluster 2	-6093	ENSCAFG00000009795	ATP1A1	ENSG00000163399		chr9_17087001	Cluster 5	-9505	ENSCAFG00000032946
chr13_38820501	Cluster 5	-8883	ENSCAFG00000037391	LOC102155989			chr13_24000001	Cluster 2	-6095	ENSCAFG00000021217				chr15_9225001	Cluster 5	-9511	ENSCAFG00000035005
chr33_29869001	Cluster 5	-8895	ENSCAFG00000013094	SENP5	ENSG00000119231		chr15_8459001	Cluster 2	-6105	ENSCAFG00000003704	SHCBP1	ENSG00000171241		chr27_3153501	Cluster 5	-9522	ENSCAFG00000030601
chr33_29869001	Cluster 5	-8895	ENSCAFG00000013094	NCBP2	ENSG00000119231		chr6_43562501	Cluster 2	-6106	ENSCAFG00000033390				chr9_49203501	Cluster 5	-9544	ENSCAFG00000019705	QSOX2	ENSG00000165661
chr7_64828001	Cluster 5	-8895	ENSCAFG00000018191	RMC1	ENSG00000141452		chr8_74299001	Cluster 2	-6106	ENSCAFG00000018499				chr9_49203501	Cluster 5	-9544	ENSCAFG00000019705	LHX3	ENSG00000165661
chr3_90524501	Cluster 5	-8906	ENSCAFG00000034145				chr24_5314501	Cluster 2	-6113	ENSCAFG00000005476	BANF2	ENSG00000125888		chr31_33720001	Cluster 5	-9552	ENSCAFG00000038784
chr34_37315501	Cluster 5	-8909	ENSCAFG00000040727				chr38_22636501	Cluster 2	-6125	ENSCAFG00000031450				chr24_11545001	Cluster 5	-9567	ENSCAFG00000033984
chr27_3994001	Cluster 5	-8933	ENSCAFG00000007928	TMPRSS12	ENSG00000123268		chr26_27142001	Cluster 2	-6139	ENSCAFG00000013613	PRAME	ENSG00000185686		chr10_36931501	Cluster 5	-9619	ENSCAFG00000002080
chr27_3994001	Cluster 5	-8933	ENSCAFG00000007928	ATF1	ENSG00000123268		chr13_39305501	Cluster 2	-6144	ENSCAFG00000033504				chr9_59995001	Cluster 5	-9630	ENSCAFG00000023183	OR5C1	ENSG00000148215
chr8_40486001	Cluster 5	-8945	ENSCAFG00000035815				chr12_39734001	Cluster 2	-6154	ENSCAFG00000038005				chr6_3885001	Cluster 5	-9640	ENSCAFG00000023175
chr6_38227001	Cluster 5	-8952	ENSCAFG00000019341	KREMEN2	ENSG00000131650		chr21_23985001	Cluster 2	-6159	ENSCAFG00000005527	P4HA3	ENSG00000149380		chr10_67087501	Cluster 5	-9643	ENSCAFG00000003241
chr9_17087501	Cluster 5	-9005	ENSCAFG00000032946				chr17_1063501	Cluster 2	-6166	ENSCAFG00000003240	MYT1L	ENSG00000186487		chr16_7445501	Cluster 5	-9654	ENSCAFG00000024740	TAS2R3	ENSG00000127362
chr15_9224501	Cluster 5	-9011	ENSCAFG00000035005				chr11_72770001	Cluster 2	-6174	ENSCAFG00000003526	BRINP1	ENSG00000078725		chr30_33822501	Cluster 5	-9663	ENSCAFG00000039077
chr9_40684001	Cluster 5	-9017	ENSCAFG00000018418	RHBDL3	ENSG00000141314		chr14_59011501	Cluster 2	-6198	ENSCAFG00000003472	LOC111098858	ENSG00000106025		chr24_39809501	Cluster 5	-9693	ENSCAFG00000036064
chr29_14797001	Cluster 5	-9047	ENSCAFG00000027917				chr14_59011501	Cluster 2	-6198	ENSCAFG00000003472	TSPAN12	ENSG00000106025		chr20_56862001	Cluster 5	-9712	ENSCAFG00000019420
chr8_43090001	Cluster 5	-9059	ENSCAFG00000016563	GALNT16	ENSG00000100626		chr32_27758001	Cluster 2	-6198	ENSCAFG00000035204				chr7_4045501	Cluster 5	-9714	ENSCAFG00000025645	MIR181A-1
chr8_43090001	Cluster 5	-9059	ENSCAFG00000016563	ERH	ENSG00000100626		chr32_23167001	Cluster 2	-6211	ENSCAFG00000010666				chr7_4045501	Cluster 5	-9714	ENSCAFG00000025645	MIR181B-1
chr14_7740501	Cluster 5	-9113	ENSCAFG00000001611	IRF5	ENSG00000128604		chr23_6855501	Cluster 2	-6214	ENSCAFG00000004776	DCLK3	ENSG00000168016		chr17_36917501	Cluster 5	-9718	ENSCAFG00000038899
chr18_53433001	Cluster 5	-9140	ENSCAFG00000015087	RARRES3	ENSG00000133321		chr23_6855501	Cluster 2	-6214	ENSCAFG00000004776	TRANK1	ENSG00000168016		chr35_46501	Cluster 5	-9729	ENSCAFG00000038961
chr11_52155001	Cluster 5	-9154	ENSCAFG00000002055				chr22_37429001	Cluster 2	-6223	ENSCAFG00000028402				chr24_43822001	Cluster 5	-9732	ENSCAFG00000040630
chr36_13617501	Cluster 5	-9155	ENSCAFG00000011834	NOSTRIN	ENSG00000163072		chr29_31644001	Cluster 2	-6227	ENSCAFG00000008581				chr13_45038001	Cluster 5	-9733	ENSCAFG00000036232
chr36_13617501	Cluster 5	-9155	ENSCAFG00000011834	SPC25	ENSG00000163072		chr6_16840001	Cluster 2	-6276	ENSCAFG00000014315	COX6A2			chr24_46624501	Cluster 5	-9756	ENSCAFG00000012727	MRGBP	ENSG00000101189
chr28_2286001	Cluster 5	-9185	ENSCAFG00000025096				chr6_16840001	Cluster 2	-6276	ENSCAFG00000014315	ITGAD			chr10_12999001	Cluster 5	-9783	ENSCAFG00000000451	ZFC3H1	ENSG00000139292
chr2_51813001	Cluster 5	-9187	ENSCAFG00000039028				chr17_57122501	Cluster 2	-6277	ENSCAFG00000010738	SEC22B	ENSG00000265808		chr20_36108501	Cluster 5	-9824	ENSCAFG00000008248	ACTR8	ENSG00000113812
[truncated: 3,625 more rows]
