# Supplementary material for: Alternative methylation of intron motifs is associated with cancer-related gene expression in both canine mammary tumor and human breast cancer
Source: Clin Epigenetics. 2020 Jul 21;12:110. doi: 10.1186/s13148-020-00888-4 (PMC7374976; doi:10.1186/s13148-020-00888-4)
Supplement: Supplementary file 2 — Additional file 2: Supplementary Tables. Table S1. Information for CMT tissue samples. Table S2. Quality check for MBD-sequencing. Table S3. List of CMT-DMRs (68,741) and their genomic features. Table S4. List of Subtype-DMRs (68,741) and their genomic features. Table S5. Differentially methylated genes anti-correlated with expression. Table S6. Functional annotations for CMT-DMGs in 'Disease Perturbations from GEO down'. Table S7 GO terms in CMT-DMGs. Table S8. List of nearest genes from hypomethylated intergenic regions in each subtype. Table S9. GO terms in Subtype DMGs. Table S10. GO terms in the nearest genes from intergenic CMT-DMRs. Table S11. KEGG pathways in intergenic Subtype-DMRs. Table S12. Motifs enriched in hypermethylated intron bins (169, p-val < 0.01). Table S13. Motifs enriched in hypomethylated intron bins (83, p-val < 0.01). Table S14. Genes containing Pax5 motifs in their hypermethylated intronic regions. Table S15. Genes containing Pax6 motifs in their hypomethylated intronic regions. Table S16. Putative target genes with differentially methylated intron motifs. Table S17. Motif enrichment in each Subtype-DMR. Table S18. Validation target genes with differentially methylated PAX motifs. Table S19. Primers designed for BS-conversion PCR. Table S20. Validation of single CpG methylation by BS-seq in CDH5 and LRIG1 genes [file 13148_2020_888_MOESM2_ESM.zip › Additional_file_2_rev/Table S9.xlsx]

## Sheet: Table S9
Table S9. GO terms in Subtype DMGs (Bonferroni adj.p-value <0.5)
Category	GO term	Count	PValue	Bonferroni
DMGs in simple carcinoma
GOTERM_BP_DIRECT	GO:0035556~intracellular signal transduction	152	1.55805e-13	1.05437e-09
	GO:0043547~positive regulation of GTPase activity	190	2.48272e-11	1.68056e-07
	GO:0006468~protein phosphorylation	153	3.02394e-09	2.04688e-05
	GO:0030198~extracellular matrix organization	75	1.68903e-07	0.00114265
	GO:0018108~peptidyl-tyrosine phosphorylation	60	1.29941e-06	0.00875715
	GO:0043552~positive regulation of phosphatidylinositol 3-kinase activity	20	2.01012e-06	0.0135144
	GO:0046777~protein autophosphorylation	63	9.41762e-06	0.0617587
	GO:0006897~endocytosis	53	1.47652e-05	0.095114
	GO:0070588~calcium ion transmembrane transport	47	1.70545e-05	0.109028
	GO:0030010~establishment of cell polarity	16	1.76824e-05	0.112808
	GO:0016477~cell migration	62	1.9676e-05	0.1247
	GO:0035023~regulation of Rho protein signal transduction	35	2.88843e-05	0.177594
	GO:0007165~signal transduction	306	4.90365e-05	0.282467
	GO:0018105~peptidyl-serine phosphorylation	47	7.14744e-05	0.38358
	GO:0001764~neuron migration	41	8.60534e-05	0.441511
GOTERM_CC_DIRECT	GO:0005737~cytoplasm	1320	7.83003e-20	8.16673e-17
	GO:0005829~cytosol	861	1.23486e-14	1.28534e-11
	GO:0016020~membrane	598	8.70842e-14	9.07843e-11
	GO:0005856~cytoskeleton	136	3.67413e-12	3.83216e-09
	GO:0014069~postsynaptic density	71	7.53055e-08	7.85405e-05
	GO:0016324~apical plasma membrane	99	2.62472e-07	0.000273721
	GO:0031965~nuclear membrane	81	6.14158e-07	0.000640362
	GO:0043025~neuronal cell body	103	1.22271e-06	0.00127447
	GO:0005874~microtubule	101	2.20112e-06	0.00229314
	GO:0019898~extrinsic component of membrane	37	2.3928e-06	0.00249258
	GO:0005654~nucleoplasm	675	3.42754e-06	0.00356855
	GO:0005813~centrosome	129	4.94844e-06	0.00514794
	GO:0048471~perinuclear region of cytoplasm	177	5.36306e-06	0.00557807
	GO:0030054~cell junction	136	9.26932e-06	0.00962136
	GO:0005929~cilium	55	1.82968e-05	0.0189028
	GO:0016459~myosin complex	25	1.83543e-05	0.0189616
	GO:0030425~dendrite	103	2.40415e-05	0.0247638
	GO:0005913~cell-cell adherens junction	99	4.00586e-05	0.0409211
	GO:0030424~axon	73	4.00797e-05	0.0409423
	GO:0005789~endoplasmic reticulum membrane	229	4.38816e-05	0.0447379
	GO:0043197~dendritic spine	39	6.91319e-05	0.0695687
	GO:0005938~cell cortex	45	0.000103635	0.102459
	GO:0030027~lamellipodium	55	0.00011076	0.109105
	GO:0005578~proteinaceous extracellular matrix	83	0.00012013	0.117771
	GO:0005604~basement membrane	32	0.000157719	0.151694
	GO:0005783~endoplasmic reticulum	217	0.000165166	0.158258
	GO:0005794~Golgi apparatus	225	0.0001737	0.165719
	GO:0005891~voltage-gated calcium channel complex	16	0.000242204	0.22326
	GO:0005788~endoplasmic reticulum lumen	62	0.000280631	0.253783
	GO:0043231~intracellular membrane-bounded organelle	151	0.000397256	0.339277
	GO:0005814~centriole	40	0.000569724	0.448102
	GO:0005667~transcription factor complex	61	0.000586798	0.457848
	GO:0005925~focal adhesion	110	0.000607879	0.469646
	GO:0005819~spindle	42	0.000639976	0.487118
GOTERM_MF_DIRECT	GO:0005524~ATP binding	458	8.35933e-18	1.82066e-14
	GO:0005515~protein binding	2108	1.0629e-14	2.32134e-11
	GO:0005096~GTPase activator activity	105	1.52538e-09	3.32227e-06
	GO:0004674~protein serine/threonine kinase activity	126	1.03427e-07	0.000225239
	GO:0004672~protein kinase activity	121	1.33014e-07	0.000289664
	GO:0019901~protein kinase binding	123	6.29257e-07	0.00136958
	GO:0003779~actin binding	96	8.75266e-07	0.00190451
	GO:0005516~calmodulin binding	71	9.11235e-07	0.0019827
	GO:0017137~Rab GTPase binding	54	1.94636e-06	0.00423019
	GO:0003774~motor activity	31	1.37569e-05	0.0295184
	GO:0005201~extracellular matrix structural constituent	30	5.84123e-05	0.119465
	GO:0005089~Rho guanyl-nucleotide exchange factor activity	33	6.51612e-05	0.132314
	GO:0051015~actin filament binding	49	7.57781e-05	0.15215
	GO:0035091~phosphatidylinositol binding	35	9.79475e-05	0.192119
	GO:0004177~aminopeptidase activity	16	0.000124024	0.236728
	GO:0004713~protein tyrosine kinase activity	48	0.00019627	0.347875
	GO:0000287~magnesium ion binding	67	0.000241584	0.409173
DMGs in complex carcinoma
GOTERM_BP_DIRECT	GO:0006468~protein phosphorylation	175	4.53089e-12	3.17528e-08
	GO:0035556~intracellular signal transduction	153	2.75887e-10	1.93341e-06
	GO:0043547~positive regulation of GTPase activity	196	4.97248e-09	3.48465e-05
	GO:0018108~peptidyl-tyrosine phosphorylation	67	1.17424e-07	0.000822566
	GO:0006897~endocytosis	58	5.71711e-06	0.0392736
	GO:0016477~cell migration	68	7.47097e-06	0.0510098
	GO:0035023~regulation of Rho protein signal transduction	38	1.43497e-05	0.0956722
	GO:0018105~peptidyl-serine phosphorylation	52	2.04648e-05	0.133609
	GO:0046777~protein autophosphorylation	66	3.13168e-05	0.197057
	GO:0007165~signal transduction	336	3.4522e-05	0.214892
	GO:0048010~vascular endothelial growth factor receptor signaling pathway	34	3.7677e-05	0.232062
	GO:0032956~regulation of actin cytoskeleton organization	25	4.98455e-05	0.294837
	GO:0006281~DNA repair	84	5.02548e-05	0.296857
	GO:0030010~establishment of cell polarity	16	6.37165e-05	0.360162
	GO:0098609~cell-cell adhesion	94	6.42574e-05	0.362583
	GO:0007030~Golgi organization	34	7.40012e-05	0.404658
GOTERM_CC_DIRECT	GO:0005737~cytoplasm	1461	6.49854e-22	7.00542e-19
	GO:0005829~cytosol	970	1.72829e-19	1.8631e-16
	GO:0016020~membrane	673	8.06069e-18	8.68942e-15
	GO:0005856~cytoskeleton	144	1.92018e-11	2.06995e-08
	GO:0005654~nucleoplasm	782	7.7406e-11	8.34436e-08
	GO:0005813~centrosome	156	4.31745e-10	4.65421e-07
	GO:0014069~postsynaptic density	74	4.27155e-07	0.000460368
	GO:0005794~Golgi apparatus	263	4.95158e-07	0.000533638
	GO:0005913~cell-cell adherens junction	115	5.23468e-07	0.000564139
	GO:0030054~cell junction	153	6.82161e-07	0.0007351
	GO:0048471~perinuclear region of cytoplasm	196	1.31513e-06	0.0014167
	GO:0005874~microtubule	110	1.3504e-06	0.00145468
	GO:0005789~endoplasmic reticulum membrane	260	1.47377e-06	0.00158747
	GO:0043025~neuronal cell body	110	2.67872e-06	0.00288349
	GO:0030027~lamellipodium	63	7.53607e-06	0.008091
	GO:0019898~extrinsic component of membrane	38	1.01716e-05	0.0109051
	GO:0043231~intracellular membrane-bounded organelle	174	1.17455e-05	0.0125819
	GO:0045111~intermediate filament cytoskeleton	27	2.30581e-05	0.0245506
	GO:0030425~dendrite	111	3.39316e-05	0.035918
	GO:0000139~Golgi membrane	180	3.69609e-05	0.0390613
	GO:0005783~endoplasmic reticulum	242	3.86614e-05	0.0408212
	GO:0016324~apical plasma membrane	98	5.03718e-05	0.0528541
	GO:0005929~cilium	57	8.52589e-05	0.0878155
	GO:0005768~endosome	77	0.000195741	0.19025
	GO:0005938~cell cortex	47	0.000280901	0.261293
	GO:0043235~receptor complex	48	0.000321051	0.292593
	GO:0016459~myosin complex	24	0.000331189	0.300284
	GO:0031965~nuclear membrane	77	0.000360196	0.321833
	GO:0030424~axon	75	0.000369187	0.328376
	GO:0031252~cell leading edge	20	0.000439215	0.37723
	GO:0030496~midbody	48	0.000482516	0.405644
	GO:0005788~endoplasmic reticulum lumen	66	0.000508533	0.422091
	GO:0000922~spindle pole	42	0.000510663	0.423417
	GO:0031901~early endosome membrane	44	0.000541807	0.442463
	GO:0015629~actin cytoskeleton	73	0.000591168	0.471371
	GO:0005930~axoneme	33	0.000595623	0.473905
GOTERM_MF_DIRECT	GO:0005524~ATP binding	529	5.7198e-26	1.32127e-22
	GO:0005515~protein binding	2346	8.12393e-20	1.87663e-16
	GO:0004674~protein serine/threonine kinase activity	143	8.93797e-10	2.06467e-06
	GO:0005096~GTPase activator activity	108	4.11565e-08	9.50671e-05
	GO:0017137~Rab GTPase binding	61	8.47378e-08	0.000195725
	GO:0004672~protein kinase activity	128	5.09884e-07	0.00117714
	GO:0005516~calmodulin binding	75	1.96654e-06	0.0045324
	GO:0019901~protein kinase binding	128	7.61681e-06	0.017441
	GO:0051015~actin filament binding	55	1.04713e-05	0.0238986
	GO:0003779~actin binding	99	1.15772e-05	0.0263889
	GO:0004713~protein tyrosine kinase activity	55	1.35704e-05	0.0308615
	GO:0098641~cadherin binding involved in cell-cell adhesion	101	2.67475e-05	0.0599173
	GO:0005089~Rho guanyl-nucleotide exchange factor activity	36	2.69567e-05	0.0603716
	GO:0003774~motor activity	32	3.48653e-05	0.0773823
	GO:0005001~transmembrane receptor protein tyrosine phosphatase activity	13	6.12837e-05	0.132005
	GO:0035091~phosphatidylinositol binding	37	0.000128531	0.2569
	GO:0005509~calcium ion binding	212	0.000292791	0.49158
DMGs in ductal carcinoma
GOTERM_BP_DIRECT	GO:0006468~protein phosphorylation	179	9.26133e-11	6.81633e-07
	GO:0018108~peptidyl-tyrosine phosphorylation	77	1.05829e-10	7.78904e-07
	GO:0043547~positive regulation of GTPase activity	208	1.8592e-09	1.36836e-05
	GO:0007155~cell adhesion	170	3.91776e-08	0.000288305
	GO:0046777~protein autophosphorylation	77	7.3336e-08	0.000539607
	GO:0035556~intracellular signal transduction	151	1.04053e-07	0.000765534
	GO:0018105~peptidyl-serine phosphorylation	60	1.29073e-07	0.000949529
	GO:0007605~sensory perception of sound	62	2.8459e-07	0.00209239
	GO:0072659~protein localization to plasma membrane	34	4.54381e-06	0.0328895
	GO:0030334~regulation of cell migration	38	5.16331e-06	0.037289
	GO:0023014~signal transduction by protein phosphorylation	26	9.9934e-06	0.070912
	GO:0006461~protein complex assembly	51	2.69109e-05	0.179685
	GO:0050919~negative chemotaxis	21	3.90146e-05	0.249603
	GO:0035904~aorta development	14	4.30122e-05	0.271361
	GO:0060271~cilium morphogenesis	57	4.47874e-05	0.280819
	GO:0034332~adherens junction organization	22	5.23947e-05	0.319981
	GO:0060976~coronary vasculature development	17	5.5912e-05	0.33736
	GO:0048010~vascular endothelial growth factor receptor signaling pathway	35	5.61898e-05	0.338714
	GO:0008360~regulation of cell shape	58	5.62542e-05	0.339027
	GO:0001933~negative regulation of protein phosphorylation	31	5.88252e-05	0.351417
	GO:0070588~calcium ion transmembrane transport	51	6.03975e-05	0.35888
	GO:0007169~transmembrane receptor protein tyrosine kinase signaling pathway	43	7.59966e-05	0.428423
	GO:0007507~heart development	71	9.39317e-05	0.499111
GOTERM_CC_DIRECT	GO:0005829~cytosol	1002	2.17162e-15	2.44027e-12
	GO:0005737~cytoplasm	1503	2.45057e-15	2.6843e-12
	GO:0030054~cell junction	183	7.84375e-13	8.62025e-10
	GO:0014069~postsynaptic density	91	1.05791e-12	1.16267e-09
	GO:0005856~cytoskeleton	148	1.33916e-10	1.47173e-07
	GO:0005813~centrosome	160	4.07806e-09	4.48177e-06
	GO:0030027~lamellipodium	73	1.78145e-08	1.9578e-05
	GO:0005938~cell cortex	60	2.00193e-08	2.2001e-05
	GO:0016020~membrane	651	2.938e-08	3.22881e-05
	GO:0015629~actin cytoskeleton	91	5.3597e-08	5.89013e-05
	GO:0030424~axon	92	6.75115e-08	7.41924e-05
	GO:0005654~nucleoplasm	798	2.47814e-07	0.00027231
	GO:0005925~focal adhesion	139	1.72478e-06	0.00189373
	GO:0030136~clathrin-coated vesicle	32	2.59041e-06	0.00284281
	GO:0005874~microtubule	114	3.12691e-06	0.00343058
	GO:0045211~postsynaptic membrane	83	3.77066e-06	0.00413539
	GO:0005903~brush border	32	6.58412e-06	0.00720985
	GO:0016459~myosin complex	28	8.82922e-06	0.00965643
	GO:0016324~apical plasma membrane	106	9.73925e-06	0.0106464
	GO:0042734~presynaptic membrane	32	1.56199e-05	0.0170199
	GO:0005913~cell-cell adherens junction	114	2.24875e-05	0.0244112
	GO:0005768~endosome	84	3.23293e-05	0.0349066
	GO:0030018~Z disc	50	4.52216e-05	0.0484849
	GO:0043197~dendritic spine	44	4.85155e-05	0.0519232
	GO:0005578~proteinaceous extracellular matrix	96	5.53319e-05	0.0589993
	GO:0005794~Golgi apparatus	264	5.73995e-05	0.0611352
	GO:0030425~dendrite	115	7.94862e-05	0.0836517
	GO:0005694~chromosome	45	8.37333e-05	0.0879192
	GO:0043231~intracellular membrane-bounded organelle	178	0.000100004	0.104085
	GO:0005912~adherens junction	26	0.00010203	0.106078
	GO:0005815~microtubule organizing center	60	0.000104875	0.108869
	GO:0005891~voltage-gated calcium channel complex	18	0.000106215	0.11018
	GO:0019898~extrinsic component of membrane	37	0.000116251	0.119942
	GO:0043005~neuron projection	85	0.000145248	0.147548
	GO:0005911~cell-cell junction	65	0.000184419	0.183473
	GO:0043025~neuronal cell body	107	0.000224674	0.218816
	GO:0031252~cell leading edge	21	0.0003226	0.298542
	GO:0005788~endoplasmic reticulum lumen	70	0.000345781	0.316193
	GO:0043235~receptor complex	50	0.000381316	0.342392
	GO:0000922~spindle pole	44	0.00048881	0.415696
	GO:0045202~synapse	66	0.00051578	0.432769
	GO:0035371~microtubule plus-end	12	0.00057017	0.465699
	GO:0070062~extracellular exosome	767	0.000575811	0.469003
	GO:0005814~centriole	45	0.000587666	0.47588
	GO:0032420~stereocilium	16	0.000601224	0.483636
GOTERM_MF_DIRECT	GO:0005524~ATP binding	574	1.35449e-31	3.24265e-28
	GO:0005515~protein binding	2449	2.81969e-15	6.64468e-12
	GO:0003779~actin binding	127	2.85979e-13	6.84668e-10
	GO:0004674~protein serine/threonine kinase activity	157	3.49186e-12	8.35955e-09
	GO:0051015~actin filament binding	68	3.00574e-10	7.19574e-07
	GO:0005516~calmodulin binding	86	3.2526e-09	7.78669e-06
	GO:0004713~protein tyrosine kinase activity	65	1.1482e-08	2.74875e-05
	GO:0004672~protein kinase activity	139	2.34306e-08	5.60914e-05
	GO:0003774~motor activity	36	1.36579e-06	0.00326437
	GO:0035091~phosphatidylinositol binding	43	1.50465e-06	0.00359566
	GO:0005509~calcium ion binding	237	2.21493e-06	0.00528852
	GO:0005096~GTPase activator activity	104	1.09333e-05	0.0258349
	GO:0016301~kinase activity	92	1.25997e-05	0.0297135
	GO:0017124~SH3 domain binding	52	2.23391e-05	0.0520756
	GO:0008017~microtubule binding	80	3.60218e-05	0.0826239
	GO:0005088~Ras guanyl-nucleotide exchange factor activity	50	3.8504e-05	0.0880594
	GO:0004702~receptor signaling protein serine/threonine kinase activity	28	5.52303e-05	0.123856
	GO:0004714~transmembrane receptor protein tyrosine kinase activity	22	8.01739e-05	0.174647
	GO:0004725~protein tyrosine phosphatase activity	44	8.66554e-05	0.187356
	GO:0017137~Rab GTPase binding	55	9.95017e-05	0.21197
	GO:0005001~transmembrane receptor protein tyrosine phosphatase activity	13	0.000114799	0.24031
	GO:0008270~zinc ion binding	351	0.000128782	0.265322
	GO:0016887~ATPase activity	70	0.000140436	0.28554
	GO:0008066~glutamate receptor activity	10	0.000141204	0.286853
	GO:0008237~metallopeptidase activity	37	0.000141921	0.288076
	GO:0000146~microfilament motor activity	14	0.000212156	0.398276
